# Supplementary material for: Neuroblastoma Tyrosine Kinase Signaling Networks Involve FYN and LYN in Endosomes and Lipid Rafts
Source: PLoS Comput Biol. 2015 Apr 17;11(4):e1004130. doi: 10.1371/journal.pcbi.1004130 (PMC4401789; doi:10.1371/journal.pcbi.1004130)
Supplement: S1 Dataset — (ZIP) [file pcbi.1004130.s015.zip]

Archive with 217 entries (212 files):
- EuclidGO/
- EuclidGO/euclid_groupnames.txt
- EuclidGO/EuclidGroup_10_GOSummary.txt
- EuclidGO/EuclidGroup_11_GOSummary.txt
- EuclidGO/EuclidGroup_12_GOSummary.txt
- EuclidGO/EuclidGroup_13_GOSummary.txt
- EuclidGO/EuclidGroup_14_GOSummary.txt
- EuclidGO/EuclidGroup_15_GOSummary.txt
- EuclidGO/EuclidGroup_16_GOSummary.txt
- EuclidGO/EuclidGroup_17_GOSummary.txt
- EuclidGO/EuclidGroup_18_GOSummary.txt
- EuclidGO/EuclidGroup_19_GOSummary.txt
- EuclidGO/EuclidGroup_1_GOSummary.txt
- EuclidGO/EuclidGroup_20_GOSummary.txt
- EuclidGO/EuclidGroup_21_GOSummary.txt
- EuclidGO/EuclidGroup_22_GOSummary.txt
- EuclidGO/EuclidGroup_23_GOSummary.txt
- EuclidGO/EuclidGroup_24_GOSummary.txt
- EuclidGO/EuclidGroup_25_GOSummary.txt
- EuclidGO/EuclidGroup_26_GOSummary.txt
- EuclidGO/EuclidGroup_27_GOSummary.txt
- EuclidGO/EuclidGroup_28_GOSummary.txt
- EuclidGO/EuclidGroup_29_GOSummary.txt
- EuclidGO/EuclidGroup_2_GOSummary.txt
- EuclidGO/EuclidGroup_30_GOSummary.txt
- EuclidGO/EuclidGroup_31_GOSummary.txt
- EuclidGO/EuclidGroup_32_GOSummary.txt
- EuclidGO/EuclidGroup_33_GOSummary.txt
- EuclidGO/EuclidGroup_35_GOSummary.txt
- EuclidGO/EuclidGroup_36_GOSummary.txt
- EuclidGO/EuclidGroup_37_GOSummary.txt
- EuclidGO/EuclidGroup_38_GOSummary.txt
- EuclidGO/EuclidGroup_39_GOSummary.txt
- EuclidGO/EuclidGroup_3_GOSummary.txt
- EuclidGO/EuclidGroup_40_GOSummary.txt
- EuclidGO/EuclidGroup_41_GOSummary.txt
- EuclidGO/EuclidGroup_42_GOSummary.txt
- EuclidGO/EuclidGroup_45_GOSummary.txt
- EuclidGO/EuclidGroup_46_GOSummary.txt
- EuclidGO/EuclidGroup_47_GOSummary.txt
- EuclidGO/EuclidGroup_48_GOSummary.txt
- EuclidGO/EuclidGroup_49_GOSummary.txt
- EuclidGO/EuclidGroup_4_GOSummary.txt
- EuclidGO/EuclidGroup_50_GOSummary.txt
- EuclidGO/EuclidGroup_51_GOSummary.txt
- EuclidGO/EuclidGroup_52_GOSummary.txt
- EuclidGO/EuclidGroup_53_GOSummary.txt
- EuclidGO/EuclidGroup_54_GOSummary.txt
- EuclidGO/EuclidGroup_55_GOSummary.txt
- EuclidGO/EuclidGroup_56_GOSummary.txt
- EuclidGO/EuclidGroup_58_GOSummary.txt
- EuclidGO/EuclidGroup_59_GOSummary.txt
- EuclidGO/EuclidGroup_5_GOSummary.txt
- EuclidGO/EuclidGroup_60_GOSummary.txt
- EuclidGO/EuclidGroup_61_GOSummary.txt
- EuclidGO/EuclidGroup_63_GOSummary.txt
- EuclidGO/EuclidGroup_64_GOSummary.txt
- EuclidGO/EuclidGroup_65_GOSummary.txt
- EuclidGO/EuclidGroup_67_GOSummary.txt
- EuclidGO/EuclidGroup_68_GOSummary.txt
- EuclidGO/EuclidGroup_69_GOSummary.txt
- EuclidGO/EuclidGroup_6_GOSummary.txt
- EuclidGO/EuclidGroup_70_GOSummary.txt
- EuclidGO/EuclidGroup_71_GOSummary.txt
- EuclidGO/EuclidGroup_72_GOSummary.txt
- EuclidGO/EuclidGroup_73_GOSummary.txt
- EuclidGO/EuclidGroup_74_GOSummary.txt
- EuclidGO/EuclidGroup_75_GOSummary.txt
- EuclidGO/EuclidGroup_7_GOSummary.txt
- EuclidGO/EuclidGroup_8_GOSummary.txt
- EuclidGO/EuclidGroup_9_GOSummary.txt
- SEDGO/
- SEDGO/.DS_Store
- __MACOSX/
- __MACOSX/SEDGO/
- __MACOSX/SEDGO/._.DS_Store
- SEDGO/SED_groupnames.txt
- SEDGO/SEDGroup_10_GOSummary.txt
- SEDGO/SEDGroup_11_GOSummary.txt
- SEDGO/SEDGroup_13_GOSummary.txt
- SEDGO/SEDGroup_14_GOSummary.txt
- SEDGO/SEDGroup_15_GOSummary.txt
- SEDGO/SEDGroup_16_GOSummary.txt
- SEDGO/SEDGroup_17_GOSummary.txt
- SEDGO/SEDGroup_19_GOSummary.txt
- SEDGO/SEDGroup_1_GOSummary.txt
- SEDGO/SEDGroup_21_GOSummary.txt
- SEDGO/SEDGroup_22_GOSummary.txt
- SEDGO/SEDGroup_23_GOSummary.txt
- SEDGO/SEDGroup_24_GOSummary.txt
- SEDGO/SEDGroup_25_GOSummary.txt
- SEDGO/SEDGroup_26_GOSummary.txt
- SEDGO/SEDGroup_27_GOSummary.txt
- SEDGO/SEDGroup_28_GOSummary.txt
- SEDGO/SEDGroup_29_GOSummary.txt
- SEDGO/SEDGroup_2_GOSummary.txt
- SEDGO/SEDGroup_30_GOSummary.txt
- SEDGO/SEDGroup_31_GOSummary.txt
- SEDGO/SEDGroup_32_GOSummary.txt
- SEDGO/SEDGroup_33_GOSummary.txt
- SEDGO/SEDGroup_34_GOSummary.txt
- SEDGO/SEDGroup_36_GOSummary.txt
- SEDGO/SEDGroup_37_GOSummary.txt
- SEDGO/SEDGroup_38_GOSummary.txt
- SEDGO/SEDGroup_3_GOSummary.txt
- SEDGO/SEDGroup_40_GOSummary.txt
- SEDGO/SEDGroup_41_GOSummary.txt
- SEDGO/SEDGroup_42_GOSummary.txt
- SEDGO/SEDGroup_43_GOSummary.txt
- SEDGO/SEDGroup_44_GOSummary.txt
- SEDGO/SEDGroup_45_GOSummary.txt
- SEDGO/SEDGroup_47_GOSummary.txt
- SEDGO/SEDGroup_48_GOSummary.txt
- SEDGO/SEDGroup_49_GOSummary.txt
- SEDGO/SEDGroup_4_GOSummary.txt
- SEDGO/SEDGroup_50_GOSummary.txt
- SEDGO/SEDGroup_51_GOSummary.txt
- SEDGO/SEDGroup_52_GOSummary.txt
- SEDGO/SEDGroup_55_GOSummary.txt
- SEDGO/SEDGroup_56_GOSummary.txt
- SEDGO/SEDGroup_57_GOSummary.txt
- SEDGO/SEDGroup_58_GOSummary.txt
- SEDGO/SEDGroup_59_GOSummary.txt
- SEDGO/SEDGroup_5_GOSummary.txt
- SEDGO/SEDGroup_60_GOSummary.txt
- SEDGO/SEDGroup_61_GOSummary.txt
- SEDGO/SEDGroup_62_GOSummary.txt
- SEDGO/SEDGroup_63_GOSummary.txt
- SEDGO/SEDGroup_64_GOSummary.txt
- SEDGO/SEDGroup_65_GOSummary.txt
- SEDGO/SEDGroup_66_GOSummary.txt
- SEDGO/SEDGroup_67_GOSummary.txt
- SEDGO/SEDGroup_68_GOSummary.txt
- SEDGO/SEDGroup_69_GOSummary.txt
- SEDGO/SEDGroup_6_GOSummary.txt
- SEDGO/SEDGroup_70_GOSummary.txt
- SEDGO/SEDGroup_71_GOSummary.txt
- SEDGO/SEDGroup_72_GOSummary.txt
- SEDGO/SEDGroup_73_GOSummary.txt
- SEDGO/SEDGroup_74_GOSummary.txt
- SEDGO/SEDGroup_75_GOSummary.txt
- SEDGO/SEDGroup_77_GOSummary.txt
- SEDGO/SEDGroup_79_GOSummary.txt
- SEDGO/SEDGroup_7_GOSummary.txt
- SEDGO/SEDGroup_80_GOSummary.txt
- SEDGO/SEDGroup_8_GOSummary.txt
- SEDGO/SEDGroup_9_GOSummary.txt
- SpearGO/
- SpearGO/spear_groupnames.txt
- SpearGO/SpearmanGroup_10_GOSummary.txt
- SpearGO/SpearmanGroup_11_GOSummary.txt
- SpearGO/SpearmanGroup_12_GOSummary.txt
- SpearGO/SpearmanGroup_13_GOSummary.txt
- SpearGO/SpearmanGroup_14_GOSummary.txt
- SpearGO/SpearmanGroup_15_GOSummary.txt
- SpearGO/SpearmanGroup_17_GOSummary.txt
- SpearGO/SpearmanGroup_18_GOSummary.txt
- SpearGO/SpearmanGroup_19_GOSummary.txt
- SpearGO/SpearmanGroup_1_GOSummary.txt
- SpearGO/SpearmanGroup_20_GOSummary.txt
- SpearGO/SpearmanGroup_21_GOSummary.txt
- SpearGO/SpearmanGroup_22_GOSummary.txt
- SpearGO/SpearmanGroup_23_GOSummary.txt
- SpearGO/SpearmanGroup_24_GOSummary.txt
- SpearGO/SpearmanGroup_25_GOSummary.txt
- SpearGO/SpearmanGroup_26_GOSummary.txt
- SpearGO/SpearmanGroup_27_GOSummary.txt
- SpearGO/SpearmanGroup_29_GOSummary.txt
- SpearGO/SpearmanGroup_2_GOSummary.txt
- SpearGO/SpearmanGroup_30_GOSummary.txt
- SpearGO/SpearmanGroup_32_GOSummary.txt
- SpearGO/SpearmanGroup_33_GOSummary.txt
- SpearGO/SpearmanGroup_34_GOSummary.txt
- SpearGO/SpearmanGroup_35_GOSummary.txt
- SpearGO/SpearmanGroup_36_GOSummary.txt
- SpearGO/SpearmanGroup_37_GOSummary.txt
- SpearGO/SpearmanGroup_38_GOSummary.txt
- SpearGO/SpearmanGroup_39_GOSummary.txt
- SpearGO/SpearmanGroup_3_GOSummary.txt
- SpearGO/SpearmanGroup_40_GOSummary.txt
- SpearGO/SpearmanGroup_41_GOSummary.txt
- SpearGO/SpearmanGroup_42_GOSummary.txt
- SpearGO/SpearmanGroup_43_GOSummary.txt
- SpearGO/SpearmanGroup_44_GOSummary.txt
- SpearGO/SpearmanGroup_45_GOSummary.txt
- SpearGO/SpearmanGroup_46_GOSummary.txt
- SpearGO/SpearmanGroup_47_GOSummary.txt
- SpearGO/SpearmanGroup_48_GOSummary.txt
- SpearGO/SpearmanGroup_49_GOSummary.txt
- SpearGO/SpearmanGroup_4_GOSummary.txt
- SpearGO/SpearmanGroup_50_GOSummary.txt
- SpearGO/SpearmanGroup_52_GOSummary.txt
- SpearGO/SpearmanGroup_53_GOSummary.txt
- SpearGO/SpearmanGroup_56_GOSummary.txt
- SpearGO/SpearmanGroup_57_GOSummary.txt
- SpearGO/SpearmanGroup_58_GOSummary.txt
- SpearGO/SpearmanGroup_59_GOSummary.txt
- SpearGO/SpearmanGroup_5_GOSummary.txt
- SpearGO/SpearmanGroup_60_GOSummary.txt
- SpearGO/SpearmanGroup_61_GOSummary.txt
- SpearGO/SpearmanGroup_62_GOSummary.txt
- SpearGO/SpearmanGroup_63_GOSummary.txt
- SpearGO/SpearmanGroup_64_GOSummary.txt
- SpearGO/SpearmanGroup_65_GOSummary.txt
- SpearGO/SpearmanGroup_67_GOSummary.txt
- SpearGO/SpearmanGroup_68_GOSummary.txt
- SpearGO/SpearmanGroup_69_GOSummary.txt
- SpearGO/SpearmanGroup_6_GOSummary.txt
- SpearGO/SpearmanGroup_70_GOSummary.txt
- SpearGO/SpearmanGroup_71_GOSummary.txt
- SpearGO/SpearmanGroup_72_GOSummary.txt
- SpearGO/SpearmanGroup_73_GOSummary.txt
- SpearGO/SpearmanGroup_75_GOSummary.txt
- SpearGO/SpearmanGroup_76_GOSummary.txt
- SpearGO/SpearmanGroup_7_GOSummary.txt
- SpearGO/SpearmanGroup_8_GOSummary.txt
- SpearGO/SpearmanGroup_9_GOSummary.txt
