# Supplementary material for: Neuroblastoma Tyrosine Kinase Signaling Networks Involve FYN and LYN in Endosomes and Lipid Rafts
Source: PLoS Comput Biol. 2015 Apr 17;11(4):e1004130. doi: 10.1371/journal.pcbi.1004130 (PMC4401789; doi:10.1371/journal.pcbi.1004130)
Supplement: S1 Dataset — (ZIP) [file pcbi.1004130.s015.zip › EuclidGO/euclid_groupnames.txt]

Euclid t-SNE Group	38	
D4S234E
DHCR24
GDI2
GRB2
VLDLR
ACVR1B
ADAM12
ADCY7
ADIPOR1
ANKRD27
ANO4
ARC
ARL13B
ATP11C
ATP2B1
ATP2B3
ATP7A
BAI2
BAI3
BAMBI
BMPR1A
BNIP3
C11orf41
C15orf17
C1orf58
C5orf15
CACNA1B
CACNB1
CACNG4
CASK
CD248
CELSR3
CNKSR2
COX7A2L
CRNKL1
CTNNB1
CUX1
CYCS
DAAM1
DAGLB
DCHS1
DMXL2
DNAJB1
DRG1
ERBB4
FAM163A
FAM171B
FAT3
FLRT1
FLVCR1
FRAS1
FRK
GOLGA2
GPM6B
GPR125
GRIK5
HRAS
HSP90B1
IGSF10
IGSF9B
ISLR2
JAK1
JAM3
KCNB1
KCNH2
KCNK3
KCNQ5
KIF26A
KIRREL2
KRIT1
LAPTM4B
LAT2
LDOC1L
LGR4
LMTK2
LPHN1
LRP5
LRP8
LRRC4B
LRRTM2
MAN1B1
MAP1A
MAP4K4
MARCH11
NDFIP2
NETO2
NKD2
NLGN4X
NTRK2
OCRL
PALM
PALM2
PAQR3
PCDH18
PCDH8
PCDHGA1
PCDHGB1
PCNX
PCNXL3
PDZD4
PI4K2B
PLEKHA1
PLXND1
PRKACB
PSMC2
PTPN13
PTPN18
PTPRN2
PTPRO
PTPRR
RAB14
RAB39
RAB6A
RALA
RAP2C
RELT
RGS19
RGS5
RHBDD2
RHBDF2
RHOA
RICS
RNF149
RPL23A
RPS27A
RRAS2
SCAMP5
SCN3A
SEC22B
SEMA4C
SEPSECS
SGCB
SH2B1
SLC12A2
SLC12A7
SLC16A9
SLC1A2
SLC35E1
SLC38A9
SLC43A1
SLC4A2
SLC4A8
SLC8A1
SLITRK5
SNX9
SPG20
SPRED1
SRP9
ST3GAL5
STX4
STXBP3
SYT1
TM7SF3
TMEM108
TMEM130
TMEM198
TMEM51
TMEM55A
TMEM63B
TNFRSF21
TOLLIP
TRIM9
TSPAN14
VPS45
VTI1A
VWA5B2
WBP2
WWP2
ZDHHC13
ZDHHC17
ZFYVE9
ZMYM1
ZNRF3
Euclid t-SNE Group	5	
ABL2
ALK
ATP1A1
BCAR1
BCS1L
CALM1
CBLB
CDK1
CDK5
CDKL5
CRMP1
CTNND1
CTTN
DYRK1A
DYRK2
EFS
ERP29
FAF2
FAM20B
FER
FGFR1
FLNB
FYN
GAB1
GRLF1
H2BFS
HGS
HIPK1
HIPK3
HNRNPA0
HNRNPA1
IGF1R
IRS1
LDHA
LDHB
LLGL1
LYN
LYN_i
MAP1B
MAPK1
MAPK12
MAPK14
MAPK3
MAPK7
MPZL1
NEDD9
NRP1
PAG1
PARD3
PDGFRA
PIK3R2
PRPF4B
PTK2
PTPN11
PTPRA
PTTG1IP
PXN
RBM3
RBMX
RIN1
RPS27
SCARF2
SHC1
SIN3A
SNRNP70
SPRED2
STAT3
TAGLN2
TNK2
TNS1
TUBB2B
TYK2
VCL
VIM
ARHGAP12
CACYBP
CXCR7
FAM59A
HDLBP
PLXDC2
RAB8A
SLC25A3
ZNF24
Euclid t-SNE Group	3	
ABI1
ABL1
ACTA1
APP
CD46
CFL1
CRKL
DDR2
EEF1A1
EFNB1
EGFR
EPB41
EPHA2
EPHB3
FNBP1L
FRS2
FYN_i
GIT1
HSP90AB1
INPPL1
ITGB1
LNPEP
LPHN2
MPP5
NCK1
PDHA1
PKP4
PLCG1
PLEKHA6
RPL3
SH2D3C
SHD
SLC38A2
SRC_i
TFRC
TUBA1A
TUBB
UNC5C
CRK
HNRNPC
PCBP2
RPS10
Euclid t-SNE Group	59	
C19orf2
EPS8
ADCY6
ANKRD34A
AP1GBP1
ARHGAP23
ATP8A2
AZI1
BCORL1
C17orf71
CABLES1
CASC3
CCT2
CDR2L
CHAF1B
CLTA
CRTC3
LRRC41
MAP3K3
DENND4A
DENND5A
DMXL1
DOPEY1
DYNC1LI1
EEFSEC
MYO1E
NAV1
NCBP1
NUMB
FRAP1
KANK2
PARG
GAPVD1
GARNL4
PDCD4
HERC1
SCRIB
ZYX
LIMCH1
RPL19
RPL24
MAP7
MICAL1
MKL1
SIPA1L1
SPAST
NET1
STAC
TBC1D22B
TCOF1
TPD52L2
PLEKHA2
VEPH1
WFS1
ZNF395
SLAIN2
RAPGEF2
RMI1
SETX
SIK2
UBE2L6
ZNF185
ZNF318
USP24
USP37
Euclid t-SNE Group	70	
EIF5B
AKAP13
ANK2
PEA15
BRD1
C20orf30
RSF1
DLGAP4
RABEP1
REPS1
PRKACA
TCF12
ZFHX3
PRKX
SGTA
RSRC2
Euclid t-SNE Group	64	
PPFIBP1
ERC1
EXOC4
BAT2L
BAZ1B
BRD7
C14orf4
C17orf28
HSD17B4
CBX8
CD2AP
CDC42EP3
CHP
CLIP4
CROP
LUZP1
DCLK1
RP11-74E24.2
DHX36
NCOA7
ERCC6L
FAM18B
NUP214
GARNL1
GBF1
KIF21A
HDAC7
HDGF2
HELZ
HSPH1
IGF2R
PRKAR2A
KIAA0999
ZNF384
RFX7
MDH1
MTSS1L
PDE3B
SLC26A2
SLC9A3R1
SLK
OSBPL11
OXSR1
PPP2R5D
RALBP1
RANBP1
PFKFB3
PHC1
PPP1R12C
PRKAR2B
ZNF295
SNX17
SR140
RPS6
SENP7
SRGAP2
ZFC3H1
USP34
Euclid t-SNE Group	4	
ABI2
CDK2
GAB2
GSK3A
IRS2
Euclid t-SNE Group	6	
ABLIM1
BCR
DBNL
DCBLD2
LMNB2
PCTK1
PRUNE2
ST5
TJP2
TLN1
UBAP2L
ASAM
CHRM3
DDX17
MAP2
PDLIM5
KIDINS220
ADAM22
AKAP12
ARHGEF12
ARHGEF2
C4orf16
CLASP1
DISP2
DLG5
DNAJC5
EPB49
FRYL
GGT7
GPRIN1
GPSM1
KIAA0528
KIF23
MARK3
MATR3
MLLT4
NHS
NHSL2
NUMA1
PAK7
RPS9
SLC20A1
SLC4A7
TIAM1
USP8
VANGL1
Euclid t-SNE Group	11	
ALDOA
ANKRD26
ANXA2
APLP2
ARVCF
C11orf59
CADM1
CCDC123
CNN3
CTNND2
DDX1
DDX3X
DLG3
DPYSL3
ELK1
EML4
ENO1
EPB41L1
EPB41L2
EPB41L3
EPB41L5
EPHA4
EPHA7
FAM62A
FERMT2
FLOT1
GJC1
GOLGA5
HIST1H4A
HNRNPA2B1
HNRNPA3
HP1BP3
INSR
IQGAP1
KDM1
LDLR
NCL
NUCB2
PALMD
PI4KA
PKM2
PLXNA1
PRAGMIN
PRKCA
PTPRE
PVRL3
PYGB
RAN
RNPS1
SEPT7
SERBP1
SFPQ
SFRS1
SFRS3
SFRS9
SGK269
SHANK2
SHB
SLC10A4
SLC6A8
SLC7A11
SNAP23
SNIP
STXBP1
TBCB
TMTC2
VAV2
WASL
YIPF5
DYNLL1
PHB
RCN2
PCDH17
ZDHHC5
Euclid t-SNE Group	33	
RPL35A
SDC4
SDCBP
APLP1
ARHGEF10
ATP6V1E1
BMPR2
C12orf44
CD99L2
CDC42BPB
CELSR2
CORO1C
DBI
FAM171A1
FCHSD2
HEG1
HMP19
L1CAM
LASP1
LITAF
LRP1
MFAP3
MYO9B
NAT10
NDFIP1
NTRK1
PGRMC2
PLD3
RAB11A
RAB35
RAB9A
RAC1
RAVER1
RPL10A
SCARB1
SEMA5A
SFT2D3
SLC12A4
SPTAN1
SYT11
SYT4
SYT5
TGFB1I1
TTYH3
TUBB2C
UNC5B
ZDHHC20
Euclid t-SNE Group	9	
ADAM9
ANTXR1
AP2B1
CXADR
F2R
ITSN2
SCAMP3
SHC3
SPRY4
SPTLC1
CCDC88A
CPD
HNRNPU
IL6ST
KIF26B
NCK2
PCDHGC3
PDGFRB
PDLIM4
PTPRN
RAB10
RAB2B
RAB7A
SEZ6L2
SIRPA
SLC39A6
STAM2
TMEM119
TMIGD2
TRIM67
Euclid t-SNE Group	42	
DYRK1B
HIPK2
Euclid t-SNE Group	36	
AHNAK
SRRM2
CEP170
NDRG3
HN1
SRRM1
TBC1D4
THOC5
Euclid t-SNE Group	30	
FLNA
MYCBP2
AKT1S1
BRAF
CARHSP1
CRKRS
DNAJC2
GFPT1
POM121C
LMNA
ZNF609
Euclid t-SNE Group	67	
AAAS
ENAH
ALKBH5
ARFGEF2
ASAP2
BMI1
C14orf133
CAMK2G
KSR1
DMWD
DOCK10
DST
MYO18B
NDRG4
NECAP2
FAM125A
FLNC
FMNL2
GPI
GRIP1
PHRF1
PSME3
KIAA1804
LARP7
MAP7D1
RPS7
MCC
SCYL1
MLPH
MPST
SNURF
SNX12
SNX3
PHLDB2
NF1
PAK2
PLEKHO2
PNPLA2
RAF1
RTKN
Euclid t-SNE Group	68	
AAK1
GOLGA4
PPP1R12A
TSC2
Euclid t-SNE Group	51	
AGTRAP
AHCTF1
APH1A
ARHGAP35
ARHGEF10L
C10orf28
CMTM4
FGFR4
ICA1
ILF3
KDM1A
KIAA0754
MERTK
MTMR10
NT5C1A
NUP35
PCLO
PEAK1
PRSS2
RBM4
RPH3A
SLC39A3
SRCIN1
STX16
TEX2
TJAP1
Euclid t-SNE Group	21	
CBL
CRIP2
EMD
EPHB2
EPHB4
ERBB2IP
HNRNPH3
PIK3R1
RAB13
RET
ROBO1
SDC1
SND1
SPRY2
ACTR10
C10orf72
DIDO1
EFNB2
HNRNPK
SEC16A
SLITRK6
SSBP1
TMEM106B
WASF3
Euclid t-SNE Group	65	
RBM14
SLC9A1
EIF4ENIF1
ALG3
ARHGEF17
BAD
BAT2
C19orf62
KIAA1432
CHEK1
CHGA
RANBP3
MAP3K7
FAM21A
FAM82A2
GSK3B
HAND2
ITPR1
KIF1B
LARP1
NUFIP2
PLEKHM3
RBM12B
SGIP1
Euclid t-SNE Group	20	
CALU
DAB1
DOCK11
DOK1
KIT
PVRL1
TRIM28
CLASP2
FUBP3
ABCA2
AFAP1
ATM
ATP6V1D
ATP9B
BAIAP2
C9orf78
CDH2
DHX9
EEF1D
EFR3B
EZR
FAIM2
FAM32A
FMN2
FUBP1
KIAA1549
LPPR4
NISCH
NPDC1
ODZ3
PARD6B
PCDH1
PGRMC1
PKP2
PPP1CB
PSD3
PTPRF
RAB7L1
RASA1
ROCK2
ROR1
RP9
SDK1
SEMA6A
SLC1A5
SLC35D3
SPEN
TMEM181
TMF1
TTC28
UNC5A
USP15
VTI1B
ZFR
Euclid t-SNE Group	40	
GPR19
SCAMP1
KIAA1324L
LMBRD2
LRIG2
LRP6
MAP6
MREG
SLC20A2
SLC7A14
STAM
STMN2
Euclid t-SNE Group	35	
VANGL2
PI4K2A
TMEM192
HIST1H2BB
WRNIP1
EHBP1
IFNGR1
KCNQ2
SEMA6D
MTUS1
EBAG9
AKAP1
DEPDC6
MFF
SFRS7
TH
PLEKHA3
UBN2
RCC2
PNN
FOXK2
BLVRA
C14orf145
NCOA5
PTPLAD1
HDAC5
KCNH7
CENPO
STMN4
PEX1
FAM91A1
ING5
SRrp35
TCF20
DIP2B
ARL6IP4
SRRT
LOC100128487
TRPM7
Euclid t-SNE Group	50	
ACSL3
C16orf61
C1orf43
CALR
CEP164
CKMT1A
EPB41L4B
HSPD1
INO80E
LRP1B
MIB1
PFDN6
PLCB3
RNF19A
TFAM
VDAC1
Euclid t-SNE Group	63	
ISCU
ABLIM3
BEGAIN
HSPB1
CYTSA
DOCK7
EDC3
NDRG1
FAM65B
PANK2
PDE3A
GLCCI1
PFKP
GTF2F1
MYL12A
RAP1GAP
REEP1
TBC1D5
REEP4
Euclid t-SNE Group	73	
FAM122A
FAM122B
FOXO3
PFKFB2
NDRG2
PALLD
SART1
RCOR1
YAP1
SVIL
Euclid t-SNE Group	8	
ACTN1
ANXA1
ANXA5
AXL
BCAR3
CAV1
DHX15
G6PD
GIT2
KIRREL
KLC2
LPP
MYH9
PTRF
TARS
TGM2
TKT
TLN2
TNS3
UBE3A
A2M
ACTR3
APBB2
ARHGDIA
C3orf10
CRIM1
DLG1
DNAJC13
EIF1
EPHB1
FAT1
FKBP1A
FREM2
FZD5
GAPDH
GJA1
GPRC5A
HRH1
KLRAQ1
LCP1
LOC348262
LRP11
MCM2
OSMR
PEBP1
RAB2A
RNF152
RPL13A
RPL31
SEC62
SET
TAOK1
TWF2
WBP11
ZNF627
Euclid t-SNE Group	54	
AP1AR
GOSR1
NEO1
DAB2IP
KIAA1211
C16orf42
CHCHD6
LMNB1
MDC1
PKN3
FRMD3
FSTL1
LASS2
LUC7L3
PRKD2
CCNT2
LEO1
SNRNP27
TMEM45A
TTBK1
HDGFRP2
CDK7
CHD6
CIC
CPSF7
CTAGE5
EI24
PKN1
PKN2
GLYR1
OSTM1
GRINL1A
HIVEP1
SASS6
LSR
HMGN1
NUP153
PDP2
U2SURP
SPG11
PRPH
PRR3
ETV3
RAD54L2
RALGAPA1
RTN4
CCDC157
TCF3
RPL13
Euclid t-SNE Group	31	
LMO7
PLEC1
FAF1
FOXO4
POM121
NEK9
PHLDB1
Euclid t-SNE Group	66	
TCF4
ATAD2
ATRX
C1orf71
C20orf74
MELK
SRGAP3
PHF14
HPS5
LOC387763
MAGI3
MORC2
SYT17
UBE4B
WDR20
Euclid t-SNE Group	72	
C11orf30
C14orf43
PHIP
STK11IP
Euclid t-SNE Group	60	
CEP89
CLMP
LAMTOR1
LPHN3
NT5DC2
OR51F1
PDS5B
RUNDC2B
SEZ6L
SLC18A3
SV2A
TSPAN3
TSPAN7
Euclid t-SNE Group	69	
EIF4B
ARHGAP21
CTR9
MED1
DTL
HIRIP3
IWS1
MAP4
MBD3
TRAPPC10
ZC3HC1
TRIP12
Euclid t-SNE Group	22	
CIRBP
LAPTM4A
MAPK11
PIP5K1A
YES1_i
CCNI
CHL1
CYB5R1
DARS
DCDC2B
KIAA0947
MAPK8
MGST3
PLCB2
RAB8B
ROCK1
SMCR8
WDFY3
YES1
Euclid t-SNE Group	7	
ACLY
ACTB
CDV3
CNP
DBN1
DYRK3
HSPA4
ICK
NKAIN1
PDAP1
PIK3CA
RPLP0
SLC25A4
SNAP91
YBX1
ATP13A1
ATP1A3
CARKD
CCT8
ELAVL4
FRS3
FUS
hCG_1645727
HNRNPAB
HSPA2
ISOC1
MAGI2
NASP
NEB
NUDT5
PDCD6IP
SYNPO
UMPS
Euclid t-SNE Group	41	
CDK3
EEF1A2
ESYT1
NRCAM
PRKDC
Euclid t-SNE Group	32	
ROBO2
FAM171A2
FLJ37078
ATL2
HISPPD1
ITGA8
PPIG
CHGB
EPC1
RICTOR
RNF208
MARK1
SEMA3E
TOMM70A
FKBP15
WDR77
SIPA1L2
Euclid t-SNE Group	28	
DOCK1
SPTBN1
MAPT
REEP3
SPTBN2
STK11
Euclid t-SNE Group	75	
UBN1
ADD2
WASF1
Euclid t-SNE Group	24	
CLTC
MAPK10
MAPK9
PGAM1
PIN4
PRMT1
RIPK2
ALB
ANP32A
EIF4H
HSP90AA1
LOC100131402
LTF
PARD3B
PFN1
WEE1
Euclid t-SNE Group	46	
ABCC5
ACTL6B
CFB
CXorf56
EPC2
GGNBP2
HERC4
NAMPT
NEUROD2
NLRP7
PAPOLG
PCTK2
PCTK3
PDPK1
RLBP1
SSFA2
SUGP2
TMEM2
UBR4
UPB1
ZNF181
Euclid t-SNE Group	12	
ALS2CR8
CD3D
MAK16
ODZ1
Euclid t-SNE Group	16	
ARPP19
C17orf57
CASKIN2
GRAMD1B
MAK
PPARGC1B
RPL18A
SEPT2
UBE2J1
VCP
WIPF2
ZNF334
Euclid t-SNE Group	10	
AKD2
ANKRD57
CALD1
CASS4
CEP350
CHSY1
CREBBP
CTNNA1
CUX2
CYFIP1
DZIP1
ELMO2
ELP3
EPHA5
ERBB3
FGFR2
FH
GNAI2
GSTM5
HMMR
ITGB4
JAG2
KRT7
LAYN
LIMA1
MASP1
MET
MYOM1
NEDD4L
NRP2
PAPPA2
PCM1
PIK3R3
PSMA2
PUM1
RDH10
RP11-307F22.3
SAMD7
SF3B4
SFMBT2
SFRS2IP
SHC4
SLFN5
SMC5
SRGAP1
SUGT1
SYK
TENC1
TRAP1
VASP
XYLT2
ZMYM4
ZNF599
ZNF862
Euclid t-SNE Group	48	
ABHD14B
ADD1
ARHGAP39
CCDC120
CNNM3
CPSF6
CSTF2
DDX39A
F11R
FAM195B
FAM50A
FKBP8
GATAD2B
GTF2F2
HCCS
HNRNPH1
HSPA12A
LETM1
LSM14B
NOSIP
PHOX2B
PLEKHO1
PRC1
SGK223
SRSF1
STAT5A
TBC1D15
TMEM35
TNIK
WAC
YEATS2
ZBED6
Euclid t-SNE Group	62	
HECTD1
THRAP3
Euclid t-SNE Group	26	
DCLK2
DDR1
DLG2
DNTT
JAK3
KATNB1
KIAA0020
KIAA0467
KIAA1486
LOC138412
LOC284890
LYSMD2
PCDH19
PCDH7
PIKFYVE
PLXNA2
RBM8A
RPS3A
RPSA
SBNO2
SLC1A4
STK31
TAF15
TNKS1BP1
TOM1L2
TP53BP1
USP9X
ZNF644
Euclid t-SNE Group	58	
BAT1
EBF1
FREQ
GPATCH1
HBS1L
HNRNPUL1
KIAA1012
KLC1
LRRC24
LZTS1
NMNAT2
OSBPL8
PANX1
PIK3AP1
RFTN1
SEPT9
SNW1
SV2C
Euclid t-SNE Group	39	
FAM62B
MYLK
PBRM1
PCDH10
PFTK1
TAGLN
Euclid t-SNE Group	49	
ACSL1
ADAM10
GPR126
KCNK10
KIAA0247
KIF16B
PLXNA4
RACGAP1
RRAGC
TMEM22
YIPF2
YTHDC1
Euclid t-SNE Group	29	
DOCK4
GNAI3
JAK2
MAGOH
NUCKS1
PPP1R11
SDC2
EFNB3
HNRNPM
OPHN1
TJP1
Euclid t-SNE Group	34	
SEZ6
AS3MT
ATP5H
CCDC112
DHX29
DKFZP564O0823
FAM175B
GMPR2
IGSF3
KIAA1147
MGRN1
NAALADL2
NRXN1
RAB11FIP5
RCN1
RFFL
SEMA4B
SLC12A6
SLC16A14
SNAP29
UBA1
Euclid t-SNE Group	71	
FRMD4A
CUEDC1
PAWR
Euclid t-SNE Group	45	
PAXIP1
PTK7
Euclid t-SNE Group	37	
CRIP1
MPP2
SMG1
Euclid t-SNE Group	57	
ARAP3
RBM15
RELL1
FCHSD1
ATR
BOD1L
C9orf82
CAMK2D
CAMSAP1
DEPDC5
SYNM
HBP1
KIAA1109
RPL34
PHF3
UBXN2B
RPL4
WDR32
ZNF785
Euclid t-SNE Group	55	
APBA1
DCP1B
PRKCD
RAI1
SHROOM3
Euclid t-SNE Group	53	
ANTXR2
EVI5
ALS2CR4
DIP2C
NCOR1
FCHO2
HIVEP2
SACS
SFRS14
SPAG9
NEFL
UBXN4
STX7
Euclid t-SNE Group	56	
APOO
ATP9A
CLK2
COPS3
FRK_i
MRPL46
NAGPA
NDUFAF2
PAPSS1
PNKD
PRKCSH
RAPGEF1
ROR2
SLC23A2
STK4
SV2B
SYP
TCP1
VIPAR
ZNRF1
Euclid t-SNE Group	44	
GPATCH8
VPS13D
Euclid t-SNE Group	47	
TUBA1B
ABHD3
ADSSL1
ANAPC7
ANKRD49
BCKDK
C2orf71
CAPNS1
CDH20
CDK16
CDK17
CILP
EFHC2
FAM154A
FOXB2
GZMK
HIST1H2BD
HS3ST5
LSM14A
MAST1
MYST4
NDUFB9
ODF3
PARP4
PDCL3
PFKFB1
PSMD12
PSMD2
RAD18
SF3B2
SNX13
SRPK2
TAF3
TG
TMEM39A
TOP2A
UNK
VPS13C
Euclid t-SNE Group	15	
ANKRD44
GALNTL5
MLANA
NUSAP1
RNF17
SEC11C
SLC25A42
SORT1
TTN
TUBA1C
UBTF
ZNF710
Euclid t-SNE Group	61	
CKB
DENND2A
Euclid t-SNE Group	43	
ARAP2
COL16A1
DCBLD1
DDHD1
EPHA3
GPX5
GTF2I
HIST1H2BH
LOC645490
MCAM
MCM7
MGC16121
SLC2A4
SORCS1
SRC
ST8SIA5
TAS2R3
ZNF337
Euclid t-SNE Group	13	
ANK3
SPRY1
Euclid t-SNE Group	17	
ASAP3
DNAJA1
Euclid t-SNE Group	27	
DKFZp686E2433
ENTPD6
FEM1C
GEMIN5
SUPV3L1
FAM163B
NOLC1
LRRC16B
Euclid t-SNE Group	14	
ANKRD1
ASS1
CD86
CENPE
DENND1B
GABRB2
GPR65
IFT88
ITGB3
ITGB5
KRT75
NDN
RGP1
TTYH2
USP14
Euclid t-SNE Group	52	
ANK1
CHD1
GPRIN3
KAT2A
KPNA1
LGALS3BP
PPP1R16B
SSTR1
TOR1AIP1
Euclid t-SNE Group	2	
ABCC1
ATP6V0A1
C7orf51
DSE
FIS1
GGPS1
GNAS
GPRC5C
IFNAR1
KDM5B
KIF20A
POLR1B
STAT5B
TNFRSF10A
Euclid t-SNE Group	25	
CTPS
NMD3
Euclid t-SNE Group	19	
C9orf140
CYTSB
MAP4K5
PLBD1
SETD2
STAG2
TRA2A
ZNF573
Euclid t-SNE Group	1	
ABCA13
ABCA4
ACO1
BTN3A3
C5orf30
DNAJB5
LPXN
PLA2G6
TAF1A
TMEM5
ZNF17
Euclid t-SNE Group	74	
PNPLA6
BUD13
Euclid t-SNE Group	23	
CLDN1
DPYSL2
KIAA1688
LIN9
MYO10
PFN2
PTPRK
USP20
ZNF598
Euclid t-SNE Group	18	
C1orf21
SFRS11
CKAP2L
SF3B1
SMC3
