# Supplementary material for: Neuroblastoma Tyrosine Kinase Signaling Networks Involve FYN and LYN in Endosomes and Lipid Rafts
Source: PLoS Comput Biol. 2015 Apr 17;11(4):e1004130. doi: 10.1371/journal.pcbi.1004130 (PMC4401789; doi:10.1371/journal.pcbi.1004130)
Supplement: S1 Dataset — (ZIP) [file pcbi.1004130.s015.zip › EuclidGO/EuclidGroup_10_GOSummary.txt]

Term	Count	Genes
mesenchyme development	4	RDH10, ERBB3, FGFR2, NRP2
morphogenesis of embryonic epithelium	4	RDH10, FGFR2, JAG2, VASP
odontogenesis	4	CTNNA1, ERBB3, FGFR2, JAG2
regulation of smoothened signaling pathway	3	CREBBP, CTNNA1, FGFR2
aminoglycan metabolic process	2	CHSY1, XYLT2
aminoglycan metabolic process	2	CHSY1, XYLT2
bud elongation involved in lung branching	2	RDH10, FGFR2
cell proliferation in forebrain	2	FGFR2, PCM1
glycosaminoglycan biosynthetic process	2	CHSY1, XYLT2
morphogenesis of an epithelial bud	2	RDH10, FGFR2
negative regulation of ion transport	2	NEDD4L, GNAI2
T cell selection	2	JAG2, SYK
