# Supplementary material for: Neuroblastoma Tyrosine Kinase Signaling Networks Involve FYN and LYN in Endosomes and Lipid Rafts
Source: PLoS Comput Biol. 2015 Apr 17;11(4):e1004130. doi: 10.1371/journal.pcbi.1004130 (PMC4401789; doi:10.1371/journal.pcbi.1004130)
Supplement: S1 Dataset — (ZIP) [file pcbi.1004130.s015.zip › EuclidGO/EuclidGroup_11_GOSummary.txt]

Term	Count	Genes
cellular component organization at cellular level	29	GJC1, FERMT2, CNN3, DDX1, DLG3, DPYSL3, EPB41L1, EPB41L2, EPHA4, EPHA7, ALDOA, EPB41L3, CADM1, PVRL3, EML4, ANXA2, APLP2, INSR, HP1BP3, PHB, PLXNA1, PRKCA, RAN, STXBP1, VAV2, DYNLL1, WASL, SEPT7, GOLGA5
anatomical structure morphogenesis	21	GJC1, FERMT2, CTNND2, DLG3, DPYSL3, EPHA4, EPHA7, ALDOA, PVRL3, ANXA2, INSR, NCL, PLXNA1, PALMD, PRKCA, SHB, STXBP1, VAV2, DYNLL1, WASL, SEPT7
anatomical structure morphogenesis	21	GJC1, FERMT2, CTNND2, DLG3, DPYSL3, EPHA4, EPHA7, ALDOA, PVRL3, ANXA2, INSR, NCL, PLXNA1, PALMD, PRKCA, SHB, STXBP1, VAV2, DYNLL1, WASL, SEPT7
cellular carbohydrate catabolic process	5	ENO1, ALDOA, INSR, PKM2, PYGB
energy reserve metabolic process	5	INSR, PRKCA, PYGB, STXBP1, IQGAP1
glycolysis	4	ENO1, ALDOA, INSR, PKM2
hexose catabolic process	4	ENO1, ALDOA, INSR, PKM2
regulation of cell shape	4	FERMT2, ALDOA, PALMD, SEPT7
cortical actin cytoskeleton organization	3	EPB41L1, EPB41L2, EPB41L3
