# Supplementary material for: Neuroblastoma Tyrosine Kinase Signaling Networks Involve FYN and LYN in Endosomes and Lipid Rafts
Source: PLoS Comput Biol. 2015 Apr 17;11(4):e1004130. doi: 10.1371/journal.pcbi.1004130 (PMC4401789; doi:10.1371/journal.pcbi.1004130)
Supplement: S1 Dataset — (ZIP) [file pcbi.1004130.s015.zip › EuclidGO/EuclidGroup_14_GOSummary.txt]

Term	Count	Genes
response to stimulus	11	CENPE, GABRB2, ANKRD1, ITGB3, ITGB5, ASS1, NDN, IFT88, GPR65, USP14, CD86
multicellular organismal development	9	CENPE, ANKRD1, ITGB3, ITGB5, ASS1, NDN, IFT88, GPR65, CD86
response to other organism	3	ANKRD1, ASS1, CD86
cellular response to biotic stimulus	2	ANKRD1, ASS1
cellular response to biotic stimulus	2	ANKRD1, ASS1
cellular response to lipopolysaccharide	2	ANKRD1, ASS1
cellular response to tumor necrosis factor	2	ANKRD1, ASS1
integrin-mediated signaling pathway	2	ITGB3, ITGB5
regulation of proteolysis	2	IFT88, USP14
