# Supplementary material for: Neuroblastoma Tyrosine Kinase Signaling Networks Involve FYN and LYN in Endosomes and Lipid Rafts
Source: PLoS Comput Biol. 2015 Apr 17;11(4):e1004130. doi: 10.1371/journal.pcbi.1004130 (PMC4401789; doi:10.1371/journal.pcbi.1004130)
Supplement: S1 Dataset — (ZIP) [file pcbi.1004130.s015.zip › EuclidGO/EuclidGroup_16_GOSummary.txt]

Term	Count	Genes
aggresome assembly	1	VCP
aggresome assembly	1	VCP
positive regulation of proteasomal ubiquitin-dependent protein catabolic process	1	VCP
regulation of L-glutamate transport	1	SEPT2
retrograde protein transport, ER to cytosol	1	VCP
