# Supplementary material for: Neuroblastoma Tyrosine Kinase Signaling Networks Involve FYN and LYN in Endosomes and Lipid Rafts
Source: PLoS Comput Biol. 2015 Apr 17;11(4):e1004130. doi: 10.1371/journal.pcbi.1004130 (PMC4401789; doi:10.1371/journal.pcbi.1004130)
Supplement: S1 Dataset — (ZIP) [file pcbi.1004130.s015.zip › EuclidGO/EuclidGroup_20_GOSummary.txt]

Term	Count	Genes
cell morphogenesis	13	CDH2, TRIM28, BAIAP2, CLASP2, SEMA6A, PTPRF, PVRL1, RASA1, EZR, PARD6B, UNC5A, ROCK2, LPPR4
cell morphogenesis	13	CDH2, TRIM28, BAIAP2, CLASP2, SEMA6A, PTPRF, PVRL1, RASA1, EZR, PARD6B, UNC5A, ROCK2, LPPR4
cell morphogenesis involved in neuron differentiation	11	CDH2, BAIAP2, CLASP2, SEMA6A, PTPRF, PVRL1, EZR, PARD6B, UNC5A, ROCK2, LPPR4
