# Supplementary material for: Neuroblastoma Tyrosine Kinase Signaling Networks Involve FYN and LYN in Endosomes and Lipid Rafts
Source: PLoS Comput Biol. 2015 Apr 17;11(4):e1004130. doi: 10.1371/journal.pcbi.1004130 (PMC4401789; doi:10.1371/journal.pcbi.1004130)
Supplement: S1 Dataset — (ZIP) [file pcbi.1004130.s015.zip › EuclidGO/EuclidGroup_21_GOSummary.txt]

Term	Count	Genes
enzyme linked receptor protein signaling pathway	8	SPRY2, EFNB2, EPHB2, EPHB4, PIK3R1, ERBB2IP, RET, CBL
positive regulation of cellular component organization	6	EPHB2, HNRNPK, PIK3R1, RET, ROBO1, CBL
organ morphogenesis	5	SPRY2, EFNB2, EPHB2, EPHB4, SDC1
cell migration involved in sprouting angiogenesis	3	EFNB2, EPHB4, ROBO1
cell migration involved in sprouting angiogenesis	3	EFNB2, EPHB4, ROBO1
endothelial cell migration	3	EFNB2, EPHB4, ROBO1
ephrin receptor signaling pathway	3	EFNB2, EPHB2, EPHB4
inner ear morphogenesis	2	SPRY2, EPHB2
positive regulation of receptor-mediated endocytosis	2	HNRNPK, CBL
ureteric bud development	2	RET, SDC1
