# Supplementary material for: Neuroblastoma Tyrosine Kinase Signaling Networks Involve FYN and LYN in Endosomes and Lipid Rafts
Source: PLoS Comput Biol. 2015 Apr 17;11(4):e1004130. doi: 10.1371/journal.pcbi.1004130 (PMC4401789; doi:10.1371/journal.pcbi.1004130)
Supplement: S1 Dataset — (ZIP) [file pcbi.1004130.s015.zip › EuclidGO/EuclidGroup_23_GOSummary.txt]

Term	Count	Genes
calcium-independent cell-cell adhesion	1	CLDN1
calcium-independent cell-cell adhesion	1	CLDN1
positive regulation of glutamate secretion	1	DPYSL2
