# Supplementary material for: Neuroblastoma Tyrosine Kinase Signaling Networks Involve FYN and LYN in Endosomes and Lipid Rafts
Source: PLoS Comput Biol. 2015 Apr 17;11(4):e1004130. doi: 10.1371/journal.pcbi.1004130 (PMC4401789; doi:10.1371/journal.pcbi.1004130)
Supplement: S1 Dataset — (ZIP) [file pcbi.1004130.s015.zip › EuclidGO/EuclidGroup_25_GOSummary.txt]

Term	Count	Genes
CTP biosynthetic process	1	CTPS
CTP biosynthetic process	1	CTPS
glutamine metabolic process	1	CTPS
nucleobase-containing small molecule interconversion	1	CTPS
nucleoside metabolic process	1	CTPS
pyrimidine nucleoside triphosphate biosynthetic process	1	CTPS
pyrimidine nucleotide metabolic process	1	CTPS
pyrimidine ribonucleoside metabolic process	1	CTPS
pyrimidine ribonucleoside triphosphate metabolic process	1	CTPS
pyrimidine ribonucleotide biosynthetic process	1	CTPS
pyrimidine-containing compound biosynthetic process	1	CTPS
