# Supplementary material for: Neuroblastoma Tyrosine Kinase Signaling Networks Involve FYN and LYN in Endosomes and Lipid Rafts
Source: PLoS Comput Biol. 2015 Apr 17;11(4):e1004130. doi: 10.1371/journal.pcbi.1004130 (PMC4401789; doi:10.1371/journal.pcbi.1004130)
Supplement: S1 Dataset — (ZIP) [file pcbi.1004130.s015.zip › EuclidGO/EuclidGroup_26_GOSummary.txt]

Term	Count	Genes
cellular protein localization	7	KATNB1, TOM1L2, DLG2, PIKFYVE, JAK3, RPSA, RPS3A
cellular protein localization	7	KATNB1, TOM1L2, DLG2, PIKFYVE, JAK3, RPSA, RPS3A
nuclear-transcribed mRNA catabolic process	4	RPSA, RPS3A, TNKS1BP1, RBM8A
RNA catabolic process	4	RPSA, RPS3A, TNKS1BP1, RBM8A
RNA 3'-end processing	3	RPSA, TNKS1BP1, RBM8A
