# Supplementary material for: Neuroblastoma Tyrosine Kinase Signaling Networks Involve FYN and LYN in Endosomes and Lipid Rafts
Source: PLoS Comput Biol. 2015 Apr 17;11(4):e1004130. doi: 10.1371/journal.pcbi.1004130 (PMC4401789; doi:10.1371/journal.pcbi.1004130)
Supplement: S1 Dataset — (ZIP) [file pcbi.1004130.s015.zip › EuclidGO/EuclidGroup_28_GOSummary.txt]

Term	Count	Genes
anatomical structure morphogenesis	5	DOCK1, MAPT, SPTBN1, SPTBN2, STK11
cell morphogenesis	5	DOCK1, MAPT, SPTBN1, SPTBN2, STK11
cell morphogenesis involved in neuron differentiation	5	DOCK1, MAPT, SPTBN1, SPTBN2, STK11
cell part morphogenesis	5	DOCK1, MAPT, SPTBN1, SPTBN2, STK11
cell projection organization	5	DOCK1, MAPT, SPTBN1, SPTBN2, STK11
cellular component organization or biogenesis at cellular level	5	DOCK1, MAPT, SPTBN1, SPTBN2, STK11
neurogenesis	5	DOCK1, MAPT, SPTBN1, SPTBN2, STK11
neuron differentiation	5	DOCK1, MAPT, SPTBN1, SPTBN2, STK11
neuron projection morphogenesis	5	DOCK1, MAPT, SPTBN1, SPTBN2, STK11
system development	5	DOCK1, MAPT, SPTBN1, SPTBN2, STK11
cell death	4	DOCK1, MAPT, SPTBN2, STK11
macromolecular complex assembly	4	MAPT, SPTBN1, SPTBN2, STK11
protein complex biogenesis	4	MAPT, SPTBN1, SPTBN2, STK11
protein complex subunit organization	4	MAPT, SPTBN1, SPTBN2, STK11
axon guidance	3	DOCK1, SPTBN1, SPTBN2
cell development	3	DOCK1, SPTBN1, SPTBN2
cellular component disassembly	3	MAPT, SPTBN1, SPTBN2
cellular macromolecular complex disassembly	3	MAPT, SPTBN1, SPTBN2
cellular protein complex assembly	3	MAPT, SPTBN1, SPTBN2
negative regulation of cytoskeleton organization	3	MAPT, SPTBN1, SPTBN2
negative regulation of protein complex disassembly	3	MAPT, SPTBN1, SPTBN2
protein depolymerization	3	MAPT, SPTBN1, SPTBN2
regulation of anatomical structure size	3	MAPT, SPTBN1, SPTBN2
regulation of cellular component biogenesis	3	MAPT, SPTBN1, SPTBN2
regulation of organelle organization	3	MAPT, SPTBN1, SPTBN2
taxis	3	DOCK1, SPTBN1, SPTBN2
actin filament capping	2	SPTBN1, SPTBN2
actin filament capping	2	SPTBN1, SPTBN2
actin polymerization or depolymerization	2	SPTBN1, SPTBN2
autophagy	2	MAPT, STK11
negative regulation of protein polymerization	2	SPTBN1, SPTBN2
positive regulation of axonogenesis	2	MAPT, STK11
positive regulation of cell development	2	MAPT, STK11
regulation of actin filament depolymerization	2	SPTBN1, SPTBN2
regulation of actin filament length	2	SPTBN1, SPTBN2
regulation of actin filament polymerization	2	SPTBN1, SPTBN2
regulation of actin filament-based process	2	SPTBN1, SPTBN2
regulation of cell growth	2	MAPT, STK11
regulation of cell morphogenesis involved in differentiation	2	MAPT, STK11
