# Supplementary material for: Neuroblastoma Tyrosine Kinase Signaling Networks Involve FYN and LYN in Endosomes and Lipid Rafts
Source: PLoS Comput Biol. 2015 Apr 17;11(4):e1004130. doi: 10.1371/journal.pcbi.1004130 (PMC4401789; doi:10.1371/journal.pcbi.1004130)
Supplement: S1 Dataset — (ZIP) [file pcbi.1004130.s015.zip › EuclidGO/EuclidGroup_2_GOSummary.txt]

Term	Count	Genes
female pregnancy	3	GNAS, STAT5B, POLR1B
apoptotic signaling pathway	2	FIS1, TNFRSF10A
apoptotic signaling pathway	2	FIS1, TNFRSF10A
cytokine metabolic process	2	IFNAR1, STAT5B
multicellular organism growth	2	GNAS, STAT5B
one-carbon metabolic process	2	KDM5B, GNAS
positive regulation of cysteine-type endopeptidase activity involved in apoptotic process	2	FIS1, TNFRSF10A
positive regulation of endopeptidase activity	2	FIS1, TNFRSF10A
regulation of cysteine-type endopeptidase activity	2	FIS1, TNFRSF10A
regulation of myeloid cell differentiation	2	GNAS, STAT5B
regulation of peptidase activity	2	FIS1, TNFRSF10A
sulfur compound metabolic process	2	DSE, STAT5B
