# Supplementary material for: Neuroblastoma Tyrosine Kinase Signaling Networks Involve FYN and LYN in Endosomes and Lipid Rafts
Source: PLoS Comput Biol. 2015 Apr 17;11(4):e1004130. doi: 10.1371/journal.pcbi.1004130 (PMC4401789; doi:10.1371/journal.pcbi.1004130)
Supplement: S1 Dataset — (ZIP) [file pcbi.1004130.s015.zip › EuclidGO/EuclidGroup_30_GOSummary.txt]

Term	Count	Genes
regulation of metabolic process	8	MYCBP2, FLNA, CARHSP1, GFPT1, DNAJC2, LMNA, BRAF, AKT1S1
regulation of gene expression	6	MYCBP2, FLNA, CARHSP1, DNAJC2, BRAF, AKT1S1
regulation of protein metabolic process	5	FLNA, GFPT1, LMNA, BRAF, AKT1S1
regulation of phosphorus metabolic process	4	GFPT1, LMNA, BRAF, AKT1S1
regulation of phosphorylation	4	GFPT1, LMNA, BRAF, AKT1S1
regulation of protein kinase activity	4	GFPT1, LMNA, BRAF, AKT1S1
regulation of protein modification process	4	GFPT1, LMNA, BRAF, AKT1S1
regulation of transferase activity	4	GFPT1, LMNA, BRAF, AKT1S1
activation of signaling protein activity involved in unfolded protein response	2	GFPT1, LMNA
activation of signaling protein activity involved in unfolded protein response	2	GFPT1, LMNA
cellular response to unfolded protein	2	GFPT1, LMNA
ER-nucleus signaling pathway	2	GFPT1, LMNA
regulation of nuclease activity	2	GFPT1, LMNA
response to endoplasmic reticulum stress	2	GFPT1, LMNA
response to topologically incorrect protein	2	GFPT1, LMNA
