# Supplementary material for: Neuroblastoma Tyrosine Kinase Signaling Networks Involve FYN and LYN in Endosomes and Lipid Rafts
Source: PLoS Comput Biol. 2015 Apr 17;11(4):e1004130. doi: 10.1371/journal.pcbi.1004130 (PMC4401789; doi:10.1371/journal.pcbi.1004130)
Supplement: S1 Dataset — (ZIP) [file pcbi.1004130.s015.zip › EuclidGO/EuclidGroup_32_GOSummary.txt]

Term	Count	Genes
cellular component organization or biogenesis	10	FKBP15, RICTOR, MARK1, ROBO2, ATL2, WDR77, EPC1, ITGA8, SEMA3E, TOMM70A
cellular component organization at cellular level	9	RICTOR, MARK1, ROBO2, ATL2, WDR77, EPC1, ITGA8, SEMA3E, TOMM70A
cellular component organization at cellular level	9	RICTOR, MARK1, ROBO2, ATL2, WDR77, EPC1, ITGA8, SEMA3E, TOMM70A
urogenital system development	3	ROBO2, WDR77, ITGA8
metanephros development	2	ROBO2, ITGA8
