# Supplementary material for: Neuroblastoma Tyrosine Kinase Signaling Networks Involve FYN and LYN in Endosomes and Lipid Rafts
Source: PLoS Comput Biol. 2015 Apr 17;11(4):e1004130. doi: 10.1371/journal.pcbi.1004130 (PMC4401789; doi:10.1371/journal.pcbi.1004130)
Supplement: S1 Dataset — (ZIP) [file pcbi.1004130.s015.zip › EuclidGO/EuclidGroup_33_GOSummary.txt]

Term	Count	Genes
cell communication	27	PGRMC2, RAB35, CELSR2, UNC5B, CORO1C, APLP1, L1CAM, LRP1, MYO9B, NTRK1, HMP19, ATP6V1E1, RAC1, C12orf44, SDCBP, BMPR2, SYT4, SYT5, TGFB1I1, NDFIP1, RAB11A, SEMA5A, RAB9A, SCARB1, LITAF, CDC42BPB, ARHGEF10
signaling	26	PGRMC2, RAB35, CELSR2, UNC5B, CORO1C, APLP1, L1CAM, LRP1, MYO9B, NTRK1, HMP19, ATP6V1E1, RAC1, SDCBP, BMPR2, SYT4, SYT5, TGFB1I1, NDFIP1, RAB11A, SEMA5A, RAB9A, SCARB1, LITAF, CDC42BPB, ARHGEF10
catabolic process	14	RAB35, PLD3, MYO9B, RPL10A, NTRK1, RAC1, C12orf44, RPL35A, TGFB1I1, NDFIP1, RAB11A, RAB9A, SCARB1, ARHGEF10
actin filament-based process	9	CORO1C, LRP1, MYO9B, RAC1, SDC4, SDCBP, SPTAN1, CDC42BPB, ARHGEF10
actin filament-based process	9	CORO1C, LRP1, MYO9B, RAC1, SDC4, SDCBP, SPTAN1, CDC42BPB, ARHGEF10
positive regulation of signal transduction	8	L1CAM, NTRK1, RAC1, SDCBP, BMPR2, TGFB1I1, NDFIP1, LITAF
GTP catabolic process	7	RAB35, MYO9B, NTRK1, RAC1, RAB11A, RAB9A, ARHGEF10
apoptotic cell clearance	2	LRP1, SCARB1
cellular response to starvation	2	C12orf44, BMPR2
cholesterol efflux	2	LRP1, SCARB1
positive regulation of Ras protein signal transduction	2	NTRK1, RAC1
