# Supplementary material for: Neuroblastoma Tyrosine Kinase Signaling Networks Involve FYN and LYN in Endosomes and Lipid Rafts
Source: PLoS Comput Biol. 2015 Apr 17;11(4):e1004130. doi: 10.1371/journal.pcbi.1004130 (PMC4401789; doi:10.1371/journal.pcbi.1004130)
Supplement: S1 Dataset — (ZIP) [file pcbi.1004130.s015.zip › EuclidGO/EuclidGroup_38_GOSummary.txt]

Term	Count	Genes
establishment of localization	70	SLC12A7, WWP2, ADCY7, VPS45, ANO4, VTI1A, CTNNB1, CUX1, SLC38A9, SCAMP5, ERBB4, SLC16A9, LMTK2, ARC, ZDHHC17, BAMBI, GDI2, CACNG4, ATP11C, GRB2, FLVCR1, GRIK5, HRAS, KCNB1, KCNH2, KCNK3, RHOA, LRP5, ATP2B1, ATP2B3, PALM, SNX9, RAB14, ATP7A, CYCS, ZDHHC13, NDFIP2, LAPTM4B, PRKACB, KCNQ5, RAB6A, RALA, PLEKHA1, RPL23A, RPS27A, SCN3A, SLC1A2, SLC4A2, SLC8A1, SLC12A2, BMPR1A, BNIP3, SRP9, STX4, STXBP3…
regulation of biological quality	42	SLC12A7, VPS45, PALM2, CTNNB1, ERBB4, DAGLB, ARC, BAMBI, SH2B1, KIF26A, CACNG4, ATP11C, GRB2, FLVCR1, GRIK5, HRAS, KCNB1, KCNH2, KCNK3, RHOA, LRP5, ATP2B1, ATP2B3, PALM, RAB14, ATP7A, PRKACB, NLGN4X, ISLR2, PTPRO, PLEKHA1, SLC8A1, BNIP3, STX4, STXBP3, SYT1, HSP90B1, CACNA1B, LRP8, JAM3, KRIT1, ACVR1B
cation transport	22	SLC12A7, CTNNB1, SLC38A9, LMTK2, ZDHHC17, CACNG4, ATP11C, KCNB1, KCNH2, KCNK3, ATP2B1, ATP2B3, ATP7A, ZDHHC13, KCNQ5, SCN3A, SLC1A2, SLC8A1, SLC12A2, CACNA1B, CACNB1, SLC4A8
neurological system process	22	ADCY7, CTNNB1, ERBB4, ARC, CACNG4, GRIK5, HRAS, KCNB1, KCNH2, KCNK3, NTRK2, PCDH8, RAB14, PRKACB, KCNQ5, NLGN4X, SLC1A2, SLC12A2, STX4, SYT1, VLDLR, CACNA1B
multicellular organismal signaling	19	ADCY7, CTNNB1, ERBB4, ARC, CACNG4, GRIK5, HRAS, KCNB1, KCNH2, KCNK3, PCDH8, RAB14, PRKACB, KCNQ5, NLGN4X, SLC1A2, STX4, SYT1, CACNA1B
synaptic transmission	19	ADCY7, CTNNB1, ERBB4, ARC, CACNG4, GRIK5, HRAS, KCNB1, KCNH2, KCNK3, PCDH8, RAB14, PRKACB, KCNQ5, NLGN4X, SLC1A2, STX4, SYT1, CACNA1B
brain development	14	CTNNB1, ERBB4, LPHN1, KCNK3, NTRK2, ATP7A, PCDH18, SEMA4C, NLGN4X, SLC1A2, SLC8A1, BMPR1A, VLDLR, LRP8
brain development	14	CTNNB1, ERBB4, LPHN1, KCNK3, NTRK2, ATP7A, PCDH18, SEMA4C, NLGN4X, SLC1A2, SLC8A1, BMPR1A, VLDLR, LRP8
cellular chemical homeostasis	13	CTNNB1, CACNG4, FLVCR1, GRIK5, KCNH2, KCNK3, LRP5, ATP7A, NLGN4X, SLC8A1, BNIP3, HSP90B1, CACNA1B
transmembrane transport	12	SLC12A7, ADCY7, SLC16A9, FLVCR1, KCNB1, KCNH2, PRKACB, KCNQ5, SCN3A, SLC12A2, SLC43A1, SLC4A8
divalent metal ion transport	9	CTNNB1, ZDHHC17, CACNG4, ATP2B1, ATP2B3, ZDHHC13, SLC8A1, CACNA1B, CACNB1
ion transmembrane transport	9	CACNG4, ATP11C, KCNK3, ATP7A, ZDHHC13, SLC1A2, SLC4A2, CACNA1B, CACNB1
dephosphorylation	8	SPRED1, PTPN18, OCRL, PTPN13, PTPRN2, PTPRO, PTPRR, HSP90B1
neuron apoptosis	8	DHCR24, TNFRSF21, GRIK5, HRAS, RHOA, NTRK2, ATP7A, BNIP3
regulation of transmembrane transport	8	CTNNB1, ERBB4, BAMBI, CACNG4, RHOA, BMPR1A, CACNA1B, CACNB1
sodium ion transport	7	SLC12A7, SLC38A9, SCN3A, SLC1A2, SLC8A1, SLC12A2, SLC4A8
positive regulation of I-kappaB kinase/NF-kappaB cascade	6	CTNNB1, ZDHHC17, RHOA, ZDHHC13, NDFIP2, RPS27A
potassium ion transport	6	SLC12A7, KCNB1, KCNH2, KCNK3, KCNQ5, SLC12A2
regulation of membrane potential	6	CTNNB1, CACNG4, KCNH2, NLGN4X, BNIP3, CACNA1B
male sex differentiation	5	CTNNB1, DHCR24, LGR4, PLEKHA1, BMPR1A
neuropeptide signaling pathway	5	GPR125, CELSR3, LPHN1, BAI2, BAI3
regulation of transporter activity	5	WWP2, CACNG4, NDFIP2, CACNA1B, CACNB1
calcium ion transmembrane transport	4	CTNNB1, ATP2B1, ATP2B3, SLC8A1
positive regulation of protein import into nucleus	4	ERBB4, BAMBI, RHOA, BMPR1A
dorsal/ventral axis specification	3	CTNNB1, LRP5, BMPR1A
endoderm development	3	CTNNB1, ARC, BMPR1A
male genitalia development	3	CTNNB1, DHCR24, LGR4
neuroprotection	3	DHCR24, GRIK5, ATP7A
regulation of calcium ion transport via voltage-gated calcium channel activity	3	CACNG4, CACNA1B, CACNB1
regulation of calcium ion-dependent exocytosis	3	SCAMP5, STXBP3, SYT1
skin development	3	CTNNB1, DHCR24, ATP7A
