# Supplementary material for: Neuroblastoma Tyrosine Kinase Signaling Networks Involve FYN and LYN in Endosomes and Lipid Rafts
Source: PLoS Comput Biol. 2015 Apr 17;11(4):e1004130. doi: 10.1371/journal.pcbi.1004130 (PMC4401789; doi:10.1371/journal.pcbi.1004130)
Supplement: S1 Dataset — (ZIP) [file pcbi.1004130.s015.zip › EuclidGO/EuclidGroup_3_GOSummary.txt]

Term	Count	Genes
cellular component organization	27	ABI1, CFL1, CRK, EFNB1, EGFR, EPHA2, TUBB, EPB41, EPHB3, ABL1, FYN, HSP90AB1, APP, INPPL1, ITGB1, NCK1, DDR2, PLCG1, FNBP1L, ACTA1, RPL3, RPS10, MPP5, SRC, TFRC, TUBA1A, UNC5C
cell communication	26	ABI1, SH2D3C, CFL1, FRS2, CRK, CRKL, EFNB1, EGFR, EPHA2, EPHB3, LPHN2, ABL1, FYN, GIT1, HSP90AB1, APP, INPPL1, ITGB1, LNPEP, NCK1, DDR2, PLCG1, SLC38A2, MPP5, SRC, UNC5C
signaling	26	ABI1, SH2D3C, CFL1, FRS2, CRK, CRKL, EFNB1, EGFR, EPHA2, EPHB3, LPHN2, ABL1, FYN, GIT1, HSP90AB1, APP, INPPL1, ITGB1, LNPEP, NCK1, DDR2, PLCG1, SLC38A2, MPP5, SRC, UNC5C
cellular component organization or biogenesis at cellular level	25	ABI1, CFL1, CRK, EFNB1, EGFR, EPHA2, TUBB, EPB41, EPHB3, ABL1, FYN, HSP90AB1, APP, INPPL1, ITGB1, NCK1, DDR2, PLCG1, ACTA1, RPL3, RPS10, MPP5, SRC, TUBA1A, UNC5C
multicellular organismal development	23	ABI1, CFL1, FRS2, CRKL, EFNB1, EGFR, EPHA2, TUBB, EPHB3, ABL1, FYN, HSP90AB1, APP, INPPL1, ITGB1, NCK1, DDR2, PLCG1, ACTA1, MPP5, SRC, TFRC, UNC5C
cellular protein metabolic process	20	ABI1, FRS2, CRK, EEF1A1, EGFR, EPHB3, ABL1, FYN, HSP90AB1, APP, INPPL1, ITGB1, LNPEP, NCK1, DDR2, PCBP2, RPL3, RPS10, SRC, TUBA1A
response to chemical stimulus	19	CFL1, FRS2, CRK, EFNB1, EGFR, EPHA2, EPHB3, ABL1, FYN, HSP90AB1, APP, INPPL1, ITGB1, NCK1, PLCG1, ACTA1, SRC, TFRC, UNC5C
cell surface receptor signaling pathway	18	ABI1, FRS2, CRK, EGFR, EPHA2, EPHB3, LPHN2, FYN, GIT1, HSP90AB1, APP, INPPL1, ITGB1, NCK1, DDR2, PLCG1, SRC, UNC5C
neurogenesis	18	CFL1, FRS2, EFNB1, EGFR, EPHA2, TUBB, EPHB3, ABL1, FYN, HSP90AB1, APP, INPPL1, ITGB1, NCK1, PLCG1, MPP5, SRC, UNC5C
cell development	17	CFL1, EFNB1, EGFR, EPHA2, EPHB3, ABL1, FYN, HSP90AB1, APP, INPPL1, ITGB1, NCK1, PLCG1, ACTA1, MPP5, SRC, UNC5C
anatomical structure morphogenesis	16	ABI1, CFL1, CRKL, EFNB1, EPHB3, ABL1, FYN, HSP90AB1, APP, ITGB1, NCK1, DDR2, PLCG1, ACTA1, MPP5, UNC5C
neuron differentiation	16	CFL1, EFNB1, EGFR, EPHA2, TUBB, EPHB3, ABL1, FYN, HSP90AB1, APP, INPPL1, ITGB1, NCK1, PLCG1, SRC, UNC5C
cell projection organization	15	CFL1, EFNB1, EGFR, EPHA2, EPHB3, ABL1, FYN, HSP90AB1, APP, INPPL1, ITGB1, NCK1, PLCG1, SRC, UNC5C
organ development	15	FRS2, CRKL, EFNB1, EGFR, EPHA2, EPHB3, HSP90AB1, APP, INPPL1, ITGB1, DDR2, ACTA1, SRC, TFRC, UNC5C
catabolic process	14	CRK, EGFR, EPHA2, EPHB3, ABL1, GIT1, HSP90AB1, LNPEP, PCBP2, PDHA1, PLCG1, RPL3, RPS10, PKP4
cell morphogenesis	14	CFL1, EFNB1, EGFR, EPHA2, EPHB3, ABL1, FYN, HSP90AB1, APP, ITGB1, NCK1, PLCG1, SRC, UNC5C
taxis	14	CFL1, EFNB1, EGFR, EPHA2, EPHB3, ABL1, FYN, HSP90AB1, APP, ITGB1, NCK1, PLCG1, SRC, UNC5C
axon guidance	13	CFL1, EFNB1, EGFR, EPHB3, ABL1, FYN, HSP90AB1, APP, ITGB1, NCK1, PLCG1, SRC, UNC5C
cell morphogenesis involved in neuron differentiation	13	CFL1, EFNB1, EGFR, EPHB3, ABL1, FYN, HSP90AB1, APP, ITGB1, NCK1, PLCG1, SRC, UNC5C
cell part morphogenesis	13	CFL1, EFNB1, EGFR, EPHB3, ABL1, FYN, HSP90AB1, APP, ITGB1, NCK1, PLCG1, SRC, UNC5C
neuron projection morphogenesis	13	CFL1, EFNB1, EGFR, EPHB3, ABL1, FYN, HSP90AB1, APP, ITGB1, NCK1, PLCG1, SRC, UNC5C
cell motility	12	EFNB1, EGFR, EPHA2, EPHB3, ABL1, FYN, ITGB1, NCK1, DDR2, PLCG1, SRC, UNC5C
immune system process	12	CRKL, EFNB1, EPHA2, TUBB, EPHB3, HSP90AB1, APP, LNPEP, CD46, NCK1, PCBP2, TFRC
cell adhesion	11	EFNB1, EGFR, EPHA2, EPHB3, ABL1, APP, INPPL1, ITGB1, DDR2, SRC, PKP4
cellular membrane organization	10	EGFR, EPHA2, ABL1, APP, INPPL1, ITGB1, FNBP1L, MPP5, SRC, TFRC
multi-organism process	10	CFL1, FYN, APP, ITGB1, LNPEP, CD46, PCBP2, PLCG1, SRC, TFRC
actin cytoskeleton organization	9	ABI1, CFL1, CRK, EPB41, ABL1, INPPL1, ITGB1, NCK1, ACTA1
actin cytoskeleton organization	9	ABI1, CFL1, CRK, EPB41, ABL1, INPPL1, ITGB1, NCK1, ACTA1
blood coagulation	8	CFL1, CRK, ABL1, FYN, APP, ITGB1, PLCG1, SRC
cell activation	8	CFL1, CRK, EFNB1, FYN, APP, ITGB1, NCK1, SRC
defense response	8	TUBB, FYN, HSP90AB1, APP, ITGB1, CD46, PCBP2, TFRC
central nervous system development	7	FRS2, EGFR, EPHB3, APP, INPPL1, SRC, UNC5C
regulation of cellular catabolic process	7	CRK, EPHA2, EPHB3, ABL1, GIT1, HSP90AB1, PKP4
regulation of cellular component movement	7	EGFR, EPHA2, ABL1, ITGB1, DDR2, PLCG1, UNC5C
regulation of locomotion	7	EGFR, EPHA2, ABL1, ITGB1, DDR2, PLCG1, UNC5C
interphase of mitotic cell cycle	6	EGFR, TUBB, ABL1, APP, ITGB1, TUBA1A
peptidyl-tyrosine phosphorylation	6	ABI1, EGFR, ABL1, ITGB1, DDR2, SRC
regulation of cell migration	6	EGFR, EPHA2, ITGB1, DDR2, PLCG1, UNC5C
regulation of immune response	6	FYN, HSP90AB1, ITGB1, CD46, NCK1, PLCG1
cellular component movement	5	ABI1, TUBB, APP, ACTA1, TUBA1A
forebrain development	5	FRS2, EGFR, EPHB3, APP, SRC
gland morphogenesis	4	FRS2, EGFR, EPHA2, SRC
leukocyte migration	4	FYN, ITGB1, PLCG1, SRC
regulation of Rho GTPase activity	4	CRK, EPHA2, EPHB3, PKP4
blood vessel endothelial cell migration	3	EPHA2, ITGB1, PLCG1
bone remodeling	3	EPHA2, SRC, TFRC
cellular component assembly involved in morphogenesis	3	ITGB1, ACTA1, MPP5
cytoskeleton-dependent intracellular transport	3	TUBB, APP, TUBA1A
ephrin receptor signaling pathway	3	CRK, EPHA2, EPHB3
striated muscle cell development	3	APP, ITGB1, ACTA1
tissue homeostasis	3	ITGB1, SRC, TFRC
negative regulation of protein catabolic process	2	EGFR, HSP90AB1
positive regulation of fibroblast proliferation	2	EGFR, DDR2
positive regulation of nitric oxide biosynthetic process	2	EGFR, HSP90AB1
regulation of defense response to virus	2	FYN, PCBP2
signal complex assembly	2	NCK1, SRC
skeletal muscle fiber development	2	APP, ACTA1
thymus development	2	CRKL, EPHB3
