# Supplementary material for: Neuroblastoma Tyrosine Kinase Signaling Networks Involve FYN and LYN in Endosomes and Lipid Rafts
Source: PLoS Comput Biol. 2015 Apr 17;11(4):e1004130. doi: 10.1371/journal.pcbi.1004130 (PMC4401789; doi:10.1371/journal.pcbi.1004130)
Supplement: S1 Dataset — (ZIP) [file pcbi.1004130.s015.zip › EuclidGO/EuclidGroup_40_GOSummary.txt]

Term	Count	Genes
anagen	1	MREG
anagen	1	MREG
axis elongation involved in somitogenesis	1	LRP6
canonical Wnt receptor signaling pathway involved in cardiac neural crest cell differentiation involved in heart development	1	LRP6
cardiac right atrium morphogenesis	1	LRP6
cell migration involved in gastrulation	1	LRP6
cellular response to cholesterol	1	LRP6
dopaminergic neuron differentiation	1	LRP6
external genitalia morphogenesis	1	LRP6
forebrain radial glial cell differentiation	1	LRP6
formation of radial glial scaffolds	1	LRP6
mammary placode formation	1	LRP6
midbrain-hindbrain boundary development	1	LRP6
negative regulation of fat cell differentiation	1	LRP6
negative regulation of microtubule polymerization	1	STMN2
negative regulation of planar cell polarity pathway involved in cardiac muscle tissue morphogenesis	1	LRP6
negative regulation of planar cell polarity pathway involved in cardiac right atrium morphogenesis	1	LRP6
negative regulation of planar cell polarity pathway involved in neural tube closure	1	LRP6
negative regulation of planar cell polarity pathway involved in outflow tract morphogenesis	1	LRP6
negative regulation of planar cell polarity pathway involved in pericardium morphogenesis	1	LRP6
negative regulation of planar cell polarity pathway involved in ventricular septum morphogenesis	1	LRP6
negative regulation of smooth muscle cell apoptosis	1	LRP6
negative regulation of Wnt receptor signaling pathway involved in heart development	1	LRP6
neural crest formation	1	LRP6
non-canonical Wnt receptor signaling pathway involved in heart development	1	LRP6
pericardium morphogenesis	1	LRP6
positive regulation of Wnt receptor signaling pathway involved in dorsal/ventral axis specification	1	LRP6
primitive streak formation	1	LRP6
receptor-mediated endocytosis of low-density lipoprotein particle involved in cholesterol transport	1	LRP6
regulation of non-canonical Wnt receptor signaling pathway	1	LRP6
regulation of planar cell polarity pathway involved in heart morphogenesis	1	LRP6
response to folic acid	1	LRP6
trachea cartilage morphogenesis	1	LRP6
Wnt receptor signaling pathway involved in forebrain neuroblast division	1	LRP6
Wnt receptor signaling pathway involved in somitogenesis	1	LRP6
