# Supplementary material for: Neuroblastoma Tyrosine Kinase Signaling Networks Involve FYN and LYN in Endosomes and Lipid Rafts
Source: PLoS Comput Biol. 2015 Apr 17;11(4):e1004130. doi: 10.1371/journal.pcbi.1004130 (PMC4401789; doi:10.1371/journal.pcbi.1004130)
Supplement: S1 Dataset — (ZIP) [file pcbi.1004130.s015.zip › EuclidGO/EuclidGroup_41_GOSummary.txt]

Term	Count	Genes
B cell lineage commitment	1	PRKDC
B cell lineage commitment	1	PRKDC
clustering of voltage-gated sodium channels	1	NRCAM
double-strand break repair via nonhomologous end joining	1	PRKDC
G0 to G1 transition	1	CDK3
germ cell programmed cell death	1	PRKDC
hemopoietic progenitor cell differentiation	1	PRKDC
immunoglobulin V(D)J recombination	1	PRKDC
pro-B cell differentiation	1	PRKDC
protein destabilization	1	PRKDC
somatic diversification of T cell receptor genes	1	PRKDC
T cell lineage commitment	1	PRKDC
T cell receptor V(D)J recombination	1	PRKDC
telomere maintenance	1	PRKDC
