# Supplementary material for: Neuroblastoma Tyrosine Kinase Signaling Networks Involve FYN and LYN in Endosomes and Lipid Rafts
Source: PLoS Comput Biol. 2015 Apr 17;11(4):e1004130. doi: 10.1371/journal.pcbi.1004130 (PMC4401789; doi:10.1371/journal.pcbi.1004130)
Supplement: S1 Dataset — (ZIP) [file pcbi.1004130.s015.zip › EuclidGO/EuclidGroup_47_GOSummary.txt]

Term	Count	Genes
cellular amine metabolic process	4	BCKDK, PSMD2, PSMD12, TG
mitotic cell cycle checkpoint	4	ANAPC7, PSMD2, PSMD12, TOP2A
regulation of cell cycle arrest	4	ANAPC7, PSMD2, PSMD12, TOP2A
anaphase-promoting complex-dependent proteasomal ubiquitin-dependent protein catabolic process	3	ANAPC7, PSMD2, PSMD12
anaphase-promoting complex-dependent proteasomal ubiquitin-dependent protein catabolic process	3	ANAPC7, PSMD2, PSMD12
negative regulation of ligase activity	3	ANAPC7, PSMD2, PSMD12
negative regulation of protein ubiquitination	3	ANAPC7, PSMD2, PSMD12
negative regulation of ubiquitin-protein ligase activity involved in mitotic cell cycle	3	ANAPC7, PSMD2, PSMD12
positive regulation of ligase activity	3	ANAPC7, PSMD2, PSMD12
positive regulation of protein ubiquitination	3	ANAPC7, PSMD2, PSMD12
positive regulation of ubiquitin-protein ligase activity involved in mitotic cell cycle	3	ANAPC7, PSMD2, PSMD12
protein polyubiquitination	3	ANAPC7, PSMD2, PSMD12
regulation of interphase of mitotic cell cycle	3	PSMD2, PSMD12, TOP2A
regulation of reproductive process	3	HS3ST5, SRPK2, TOP2A
regulation of ubiquitin-protein ligase activity	3	ANAPC7, PSMD2, PSMD12
regulation of viral reproduction	3	HS3ST5, SRPK2, TOP2A
positive regulation of viral genome replication	2	SRPK2, TOP2A
regulation of cellular amino acid metabolic process	2	PSMD2, PSMD12
