# Supplementary material for: Neuroblastoma Tyrosine Kinase Signaling Networks Involve FYN and LYN in Endosomes and Lipid Rafts
Source: PLoS Comput Biol. 2015 Apr 17;11(4):e1004130. doi: 10.1371/journal.pcbi.1004130 (PMC4401789; doi:10.1371/journal.pcbi.1004130)
Supplement: S1 Dataset — (ZIP) [file pcbi.1004130.s015.zip › EuclidGO/EuclidGroup_48_GOSummary.txt]

Term	Count	Genes
mRNA metabolic process	6	DDX39A, CPSF6, CSTF2, GTF2F2, HNRNPH1, SRSF1
mRNA metabolic process	6	DDX39A, CPSF6, CSTF2, GTF2F2, HNRNPH1, SRSF1
nuclear mRNA splicing, via spliceosome	5	DDX39A, CSTF2, GTF2F2, HNRNPH1, SRSF1
RNA splicing, via transesterification reactions	5	DDX39A, CSTF2, GTF2F2, HNRNPH1, SRSF1
RNA 3'-end processing	3	CPSF6, CSTF2, SRSF1
mRNA polyadenylation	2	CPSF6, CSTF2
termination of RNA polymerase II transcription	2	CSTF2, SRSF1
