# Supplementary material for: Neuroblastoma Tyrosine Kinase Signaling Networks Involve FYN and LYN in Endosomes and Lipid Rafts
Source: PLoS Comput Biol. 2015 Apr 17;11(4):e1004130. doi: 10.1371/journal.pcbi.1004130 (PMC4401789; doi:10.1371/journal.pcbi.1004130)
Supplement: S1 Dataset — (ZIP) [file pcbi.1004130.s015.zip › EuclidGO/EuclidGroup_4_GOSummary.txt]

Term	Count	Genes
intracellular signal transduction	4	CDK2, GSK3A, IRS2, GAB2
phosphorus metabolic process	4	ABI2, CDK2, GSK3A, IRS2
phosphorylation	4	ABI2, CDK2, GSK3A, IRS2
phosphatidylinositol-mediated signaling	3	GSK3A, IRS2, GAB2
positive regulation of cell proliferation	3	CDK2, IRS2, GAB2
positive regulation of cellular biosynthetic process	3	CDK2, GSK3A, IRS2
positive regulation of macromolecule biosynthetic process	3	CDK2, GSK3A, IRS2
carbohydrate transport	2	GSK3A, IRS2
carbohydrate transport	2	GSK3A, IRS2
cellular glucan metabolic process	2	GSK3A, IRS2
cellular polysaccharide biosynthetic process	2	GSK3A, IRS2
energy reserve metabolic process	2	GSK3A, IRS2
hexose metabolic process	2	GSK3A, IRS2
hexose transport	2	GSK3A, IRS2
polysaccharide metabolic process	2	GSK3A, IRS2
positive regulation of catabolic process	2	GSK3A, IRS2
positive regulation of cell activation	2	IRS2, GAB2
positive regulation of secretion	2	IRS2, GAB2
regulation of carbohydrate biosynthetic process	2	GSK3A, IRS2
regulation of glucan biosynthetic process	2	GSK3A, IRS2
regulation of glucose transport	2	GSK3A, IRS2
regulation of glycogen metabolic process	2	GSK3A, IRS2
