# Supplementary material for: Neuroblastoma Tyrosine Kinase Signaling Networks Involve FYN and LYN in Endosomes and Lipid Rafts
Source: PLoS Comput Biol. 2015 Apr 17;11(4):e1004130. doi: 10.1371/journal.pcbi.1004130 (PMC4401789; doi:10.1371/journal.pcbi.1004130)
Supplement: S1 Dataset — (ZIP) [file pcbi.1004130.s015.zip › EuclidGO/EuclidGroup_54_GOSummary.txt]

Term	Count	Genes
nucleobase-containing compound metabolic process	22	CDK7, SNRNP27, C16orf42, LEO1, DAB2IP, CIC, U2SURP, RALGAPA1, PRKD2, HIVEP1, HMGN1, LUC7L3, PKN1, PKN2, RPL13, TCF3, CPSF7, CHD6, GLYR1, HDGFRP2, CCNT2, MDC1
gene expression	19	CDK7, SNRNP27, C16orf42, LEO1, DAB2IP, CIC, U2SURP, PRKD2, HIVEP1, HMGN1, LUC7L3, PKN1, PKN2, RPL13, TCF3, CPSF7, CHD6, HDGFRP2, CCNT2
RNA metabolic process	19	CDK7, SNRNP27, C16orf42, LEO1, DAB2IP, CIC, U2SURP, PRKD2, HIVEP1, HMGN1, LUC7L3, PKN1, PKN2, RPL13, TCF3, CPSF7, CHD6, HDGFRP2, CCNT2
epithelial cell migration	4	DAB2IP, PKN3, PKN1, PKN2
epithelial cell migration	4	DAB2IP, PKN3, PKN1, PKN2
tissue migration	4	DAB2IP, PKN3, PKN1, PKN2
transcription elongation, DNA-dependent	3	CDK7, HMGN1, CCNT2
G1 phase of mitotic cell cycle	2	CDK7, TCF3
regulation of cyclin-dependent protein kinase activity	2	CDK7, CCNT2
