# Supplementary material for: Neuroblastoma Tyrosine Kinase Signaling Networks Involve FYN and LYN in Endosomes and Lipid Rafts
Source: PLoS Comput Biol. 2015 Apr 17;11(4):e1004130. doi: 10.1371/journal.pcbi.1004130 (PMC4401789; doi:10.1371/journal.pcbi.1004130)
Supplement: S1 Dataset — (ZIP) [file pcbi.1004130.s015.zip › EuclidGO/EuclidGroup_55_GOSummary.txt]

Term	Count	Genes
cellular pigment accumulation	1	SHROOM3
cellular pigment accumulation	1	SHROOM3
columnar/cuboidal epithelial cell development	1	SHROOM3
exonucleolytic nuclear-transcribed mRNA catabolic process involved in deadenylation-dependent decay	1	DCP1B
gamma-aminobutyric acid secretion	1	APBA1
glucosylceramide metabolic process	1	PRKCD
glycosphingolipid catabolic process	1	PRKCD
glycosylceramide catabolic process	1	PRKCD
membrane lipid catabolic process	1	PRKCD
negative regulation of cell-cell adhesion	1	PRKCD
negative regulation of filopodium assembly	1	PRKCD
negative regulation of glial cell apoptosis	1	PRKCD
negative regulation of multicellular organism growth	1	RAI1
negative regulation of peptidyl-tyrosine phosphorylation	1	PRKCD
negative regulation of platelet aggregation	1	PRKCD
positive regulation of ceramide biosynthetic process	1	PRKCD
positive regulation of glucosylceramide catabolic process	1	PRKCD
positive regulation of protein dephosphorylation	1	PRKCD
positive regulation of sphingomyelin catabolic process	1	PRKCD
positive regulation of superoxide anion generation	1	PRKCD
regulation of sphingolipid biosynthetic process	1	PRKCD
regulation of superoxide metabolic process	1	PRKCD
sphingoid biosynthetic process	1	PRKCD
sphingoid catabolic process	1	PRKCD
sphingomyelin metabolic process	1	PRKCD
