# Supplementary material for: Neuroblastoma Tyrosine Kinase Signaling Networks Involve FYN and LYN in Endosomes and Lipid Rafts
Source: PLoS Comput Biol. 2015 Apr 17;11(4):e1004130. doi: 10.1371/journal.pcbi.1004130 (PMC4401789; doi:10.1371/journal.pcbi.1004130)
Supplement: S1 Dataset — (ZIP) [file pcbi.1004130.s015.zip › EuclidGO/EuclidGroup_5_GOSummary.txt]

Term	Count	Genes
signal transduction	45	HIPK3, TNK2, CDK5, EFS, MAPK14, CTNND1, SPRED2, HIPK1, FER, FGFR1, FLNB, ALK, FYN, GAB1, ABL2, IGF1R, IRS1, LYN, RAB8A, NEDD9, PDGFRA, PIK3R2, PAG1, MAPK1, MAPK3, MAPK7, PARD3, CXCR7, PTK2, PTPN11, PTPRA, PXN, MAPK12, SHC1, STAT3, TYK2, DYRK2, CBLB, NRP1, MPZL1, HGS, ARHGAP12, BCAR1, RIN1, CDK1
regulation of primary metabolic process	37	HIPK3, TNK2, CDK5, HNRNPA0, MAPK14, CTNND1, SPRED2, HIPK1, FER, FGFR1, ALK, SIN3A, CACYBP, RBMX, IGF1R, IRS1, LYN, ATP1A1, PDGFRA, MAPK1, MAPK3, MAPK7, PARD3, PTK2, PXN, RBM3, MAPK12, SHC1, SNRNP70, STAT3, CDKL5, ZNF24, DYRK2, CBLB, NRP1, HGS, CDK1
regulation of macromolecule metabolic process	35	HIPK3, TNK2, CDK5, HNRNPA0, MAPK14, CTNND1, SPRED2, HIPK1, FER, FGFR1, ALK, SIN3A, CACYBP, RBMX, IGF1R, IRS1, LYN, PDGFRA, MAPK1, MAPK3, MAPK7, PARD3, PTK2, PXN, RBM3, MAPK12, SHC1, SNRNP70, STAT3, ZNF24, DYRK2, CBLB, NRP1, HGS, CDK1
cellular protein metabolic process	34	HIPK3, TNK2, CDK5, ERP29, MAPK14, DYRK1A, SPRED2, FER, FGFR1, ALK, FYN, ABL2, TUBB2B, IGF1R, LYN, PDGFRA, MAPK1, MAPK3, MAPK7, PARD3, PTK2, PTPN11, PTPRA, PXN, RBM3, RPS27, MAPK12, SHC1, CDKL5, TYK2, DYRK2, NRP1, PRPF4B, CDK1
system development	34	CDK5, CRMP1, MAPK14, CTNND1, DYRK1A, HIPK1, FGFR1, FLNB, ALK, FYN, ABL2, CACYBP, TUBB2B, IGF1R, IRS1, LYN, MAP1B, PDGFRA, MAPK1, MAPK3, MAPK7, PARD3, PTK2, PTPN11, PTPRA, MAPK12, SHC1, STAT3, CDKL5, ZNF24, TAGLN2, CBLB, NRP1, CDK1
macromolecule modification	30	HIPK3, TNK2, CDK5, MAPK14, DYRK1A, SPRED2, FER, FGFR1, ALK, FYN, ABL2, IGF1R, LYN, PDGFRA, MAPK1, MAPK3, MAPK7, PARD3, PTK2, PTPN11, PTPRA, PXN, MAPK12, SHC1, CDKL5, TYK2, DYRK2, NRP1, PRPF4B, CDK1
regulation of signaling	28	HIPK3, CDK5, MAPK14, CTNND1, SPRED2, HIPK1, FER, FGFR1, ALK, IGF1R, IRS1, LYN, MAP1B, PDGFRA, PIK3R2, MAPK1, MAPK3, PTK2, PTPN11, PXN, SHC1, STAT3, CDKL5, TYK2, CBLB, HGS, ARHGAP12, CDK1
enzyme linked receptor protein signaling pathway	26	MAPK14, FER, FGFR1, ALK, GAB1, IGF1R, IRS1, LYN, PDGFRA, PIK3R2, PAG1, MAPK1, MAPK3, MAPK7, PTK2, PTPN11, PTPRA, PXN, MAPK12, SHC1, STAT3, NRP1, MPZL1, HGS, BCAR1, CDK1
cellular component assembly	21	CDK5, CTNND1, FER, RBMX, TUBB2B, IGF1R, IRS1, LLGL1, MAP1B, RAB8A, NEDD9, PDGFRA, H2BFS, MAPK3, PARD3, PTK2, PXN, BCS1L, TNS1, VCL, CDK1
localization of cell	21	CDK5, FER, FGFR1, FYN, ABL2, TUBB2B, IGF1R, IRS1, LYN, PDGFRA, PIK3R2, MAPK1, PTK2, PTPN11, SHC1, CDKL5, TNS1, VCL, NRP1, BCAR1, CDK1
neuron differentiation	21	CDK5, CRMP1, FGFR1, ALK, FYN, ABL2, TUBB2B, IGF1R, LYN, MAP1B, MAPK1, MAPK3, PARD3, PTK2, PTPN11, PTPRA, SHC1, STAT3, CDKL5, NRP1, CDK1
response to external stimulus	20	CDK5, CRMP1, MAPK14, FER, FGFR1, FYN, ABL2, IGF1R, LYN, MAP1B, PDGFRA, MAPK1, MAPK3, MAPK7, PTK2, PTPN11, PTPRA, NRP1, BCAR1, CDK1
response to hormone stimulus	20	FGFR1, GAB1, CACYBP, IGF1R, IRS1, LYN, MAP1B, PDGFRA, PIK3R2, MAPK1, MAPK3, PTK2, PTPN11, PTPRA, PXN, SHC1, STAT3, CBLB, BCAR1, CDK1
regulation of phosphorus metabolic process	19	HIPK3, TNK2, CDK5, MAPK14, SPRED2, FGFR1, ALK, IGF1R, IRS1, LYN, PDGFRA, MAPK1, MAPK3, PARD3, PTK2, PXN, SHC1, NRP1, CDK1
regulation of phosphorylation	19	HIPK3, TNK2, CDK5, MAPK14, SPRED2, FGFR1, ALK, IGF1R, IRS1, LYN, PDGFRA, MAPK1, MAPK3, PARD3, PTK2, PXN, SHC1, NRP1, CDK1
regulation of response to stimulus	19	CDK5, CTNND1, SPRED2, FER, FGFR1, ALK, IRS1, PIK3R2, PAG1, PTK2, PXN, SHC1, STAT3, CDKL5, CBLB, NRP1, HGS, ARHGAP12, BCAR1
response to chemical stimulus	19	HNRNPA0, HIPK1, FLNB, FAF2, GAB1, SIN3A, CACYBP, RBMX, IGF1R, IRS1, ATP1A1, PIK3R2, MAPK7, CXCR7, PXN, RBM3, STAT3, TYK2, CBLB
cell adhesion	18	CDK5, EFS, CTNND1, FER, ABL2, LYN, NEDD9, PDGFRA, MAPK7, CXCR7, PTK2, PTPN11, PXN, SHC1, VCL, NRP1, SCARF2, BCAR1
cellular response to endogenous stimulus	18	FGFR1, GAB1, IGF1R, IRS1, LYN, PDGFRA, PIK3R2, MAPK1, MAPK3, MAPK7, PTK2, PTPN11, PTPRA, PXN, SHC1, STAT3, BCAR1, CDK1
positive regulation of cellular metabolic process	18	TNK2, MAPK14, CACYBP, RBMX, IGF1R, IRS1, LYN, PDGFRA, MAPK1, MAPK3, MAPK7, PTK2, RBM3, SHC1, STAT3, DYRK2, NRP1, CDK1
regulation of localization	18	TNK2, CDK5, FER, ABL2, IGF1R, IRS1, LYN, MAP1B, ATP1A1, PDGFRA, MAPK1, MAPK3, MAPK7, PTK2, VCL, NRP1, BCAR1, CDK1
cell part morphogenesis	17	CDK5, CRMP1, FGFR1, FYN, ABL2, IGF1R, MAP1B, RAB8A, MAPK1, MAPK3, PARD3, PTK2, PTPN11, PTPRA, CDKL5, NRP1, CDK1
cellular component movement	17	CDK5, MAPK14, FGFR1, FYN, ABL2, TUBB2B, MAP1B, PIK3R2, PTPN11, PXN, SHC1, STAT3, CDKL5, TNS1, VCL, VIM, CDK1
chemotaxis	17	CDK5, CRMP1, MAPK14, FER, FGFR1, FYN, ABL2, LYN, PDGFRA, MAPK1, MAPK3, PTK2, PTPN11, PTPRA, NRP1, BCAR1, CDK1
peptidyl-amino acid modification	17	HIPK3, TNK2, CDK5, MAPK14, DYRK1A, FER, FGFR1, ABL2, LYN, PDGFRA, MAPK1, MAPK3, MAPK7, PTK2, PXN, MAPK12, NRP1
regulation of protein modification process	17	HIPK3, TNK2, CDK5, MAPK14, SPRED2, FGFR1, ALK, IGF1R, LYN, MAPK1, MAPK3, PARD3, PTK2, PXN, SHC1, NRP1, CDK1
regulation of transferase activity	17	HIPK3, CDK5, MAPK14, SPRED2, FGFR1, ALK, IGF1R, IRS1, LYN, PDGFRA, MAPK1, MAPK3, PARD3, PTK2, PXN, SHC1, CDK1
cell morphogenesis involved in neuron differentiation	16	CDK5, CRMP1, FGFR1, FYN, ABL2, IGF1R, MAP1B, MAPK1, MAPK3, PARD3, PTK2, PTPN11, PTPRA, CDKL5, NRP1, CDK1
cellular response to peptide hormone stimulus	16	FGFR1, GAB1, IGF1R, IRS1, LYN, PIK3R2, MAPK1, MAPK3, PTK2, PTPN11, PTPRA, PXN, SHC1, STAT3, BCAR1, CDK1
neuron projection morphogenesis	16	CDK5, CRMP1, FGFR1, FYN, ABL2, IGF1R, MAP1B, MAPK1, MAPK3, PARD3, PTK2, PTPN11, PTPRA, CDKL5, NRP1, CDK1
cellular protein localization	15	CDK5, ERP29, SIN3A, IRS1, MAPK1, MAPK3, MAPK7, PARD3, RPS27, STAT3, VCL, PTTG1IP, CBLB, HGS, CDK1
regulation of protein kinase activity	15	HIPK3, CDK5, MAPK14, SPRED2, FGFR1, ALK, IGF1R, LYN, MAPK1, MAPK3, PARD3, PTK2, PXN, SHC1, CDK1
cell projection organization	14	CRMP1, FGFR1, FYN, IGF1R, RAB8A, MAPK1, MAPK3, PARD3, PTPN11, PTPRA, PXN, SHC1, VCL, CDK1
cellular response to organic substance	14	HIPK1, FLNB, RBMX, IGF1R, IRS1, LYN, PIK3R2, CXCR7, PTK2, PTPRA, PXN, RBM3, STAT3, TYK2
coagulation	14	CDK5, MAPK14, FYN, SIN3A, LYN, PDGFRA, PIK3R2, MAPK1, MAPK3, PTK2, PTPN11, SHC1, VCL, BCAR1
hemostasis	14	CDK5, MAPK14, FYN, SIN3A, LYN, PDGFRA, PIK3R2, MAPK1, MAPK3, PTK2, PTPN11, SHC1, VCL, BCAR1
wound healing	14	CDK5, MAPK14, FYN, SIN3A, LYN, PDGFRA, PIK3R2, MAPK1, MAPK3, PTK2, PTPN11, SHC1, VCL, BCAR1
phosphorus metabolic process	13	DYRK1A, FER, FYN, ABL2, ATP1A1, MAPK7, PTPN11, PTPRA, MAPK12, CDKL5, TYK2, DYRK2, PRPF4B
positive regulation of kinase activity	13	CDK5, MAPK14, FGFR1, ALK, IRS1, PDGFRA, MAPK1, MAPK3, PARD3, PTK2, PXN, SHC1, CDK1
protein complex assembly	13	FER, RBMX, TUBB2B, IGF1R, IRS1, LLGL1, MAP1B, MAPK3, PARD3, PTK2, PXN, BCS1L, CDK1
response to insulin stimulus	13	FGFR1, GAB1, IGF1R, IRS1, LYN, PIK3R2, MAPK1, MAPK3, PTPN11, PTPRA, SHC1, BCAR1, CDK1
insulin receptor signaling pathway	12	FGFR1, GAB1, IGF1R, IRS1, PIK3R2, MAPK1, MAPK3, PTPN11, PTPRA, SHC1, BCAR1, CDK1
regulation of cell motility	12	CDK5, FER, ABL2, IGF1R, IRS1, LYN, PDGFRA, MAPK1, PTK2, VCL, NRP1, BCAR1
regulation of response to stress	12	HIPK3, MAPK14, FYN, IGF1R, LYN, PDGFRA, MAPK1, MAPK3, MAPK7, PTPN11, TYK2, CDK1
epidermal growth factor receptor signaling pathway	11	FER, GAB1, PAG1, MAPK1, MAPK3, PTPN11, PXN, SHC1, HGS, BCAR1, CDK1
nerve growth factor receptor signaling pathway	11	MAPK14, IRS1, PIK3R2, MAPK1, MAPK3, MAPK7, MAPK12, SHC1, STAT3, BCAR1, CDK1
phosphorylation	11	DYRK1A, FER, FYN, ABL2, MAPK7, PTPRA, MAPK12, CDKL5, TYK2, DYRK2, PRPF4B
platelet activation	11	MAPK14, FYN, LYN, PDGFRA, PIK3R2, MAPK1, MAPK3, PTK2, SHC1, VCL, BCAR1
positive regulation of cell proliferation	11	FER, FGFR1, IGF1R, IRS1, LYN, PDGFRA, MAPK1, PTK2, SHC1, NRP1, CDK1
positive regulation of immune response	11	MAPK14, FYN, LYN, PIK3R2, PAG1, MAPK1, MAPK3, MAPK7, CBLB, BCAR1, CDK1
protein autophosphorylation	11	CDK5, DYRK1A, FER, FGFR1, ALK, IGF1R, LYN, PDGFRA, MAPK7, PTK2, CDKL5
regulation of intracellular protein kinase cascade	11	HIPK3, CDK5, SPRED2, FGFR1, IGF1R, LYN, PDGFRA, MAPK1, MAPK3, PTK2, HGS
regulation of MAP kinase activity	11	HIPK3, MAPK14, SPRED2, FGFR1, ALK, LYN, MAPK1, MAPK3, PXN, SHC1, CDK1
cellular response to growth factor stimulus	10	MAPK14, FGFR1, GAB1, PDGFRA, MAPK1, MAPK3, MAPK7, PTPN11, SHC1, CDK1
peptidyl-tyrosine phosphorylation	10	TNK2, DYRK1A, FER, FGFR1, ABL2, LYN, PDGFRA, PTK2, PXN, NRP1
positive regulation of protein metabolic process	10	TNK2, LYN, MAPK1, MAPK3, MAPK7, PTK2, RBM3, CBLB, NRP1, CDK1
protein targeting	10	CDK5, MAPK1, MAPK3, MAPK7, PARD3, RPS27, STAT3, PTTG1IP, CBLB, CDK1
regulation of immune system process	10	MAPK14, FYN, PIK3R2, MAPK1, MAPK3, MAPK7, PTPN11, TYK2, BCAR1, CDK1
intracellular protein kinase cascade	9	MAPK14, FYN, IRS1, MAPK7, MAPK12, SHC1, STAT3, TYK2, CDK1
nuclear transport	9	CDK5, HNRNPA1, MAPK1, MAPK3, MAPK7, STAT3, PTTG1IP, CBLB, CDK1
positive regulation of cellular component movement	9	FER, IGF1R, IRS1, LYN, PDGFRA, MAPK1, PTK2, NRP1, BCAR1
regulation of neurogenesis	9	CDK5, FGFR1, ABL2, LYN, MAP1B, PTK2, CDKL5, NRP1, CDK1
nuclear import	8	HNRNPA1, MAPK1, MAPK3, MAPK7, STAT3, PTTG1IP, CBLB, CDK1
positive regulation of cell migration	8	FER, IGF1R, IRS1, PDGFRA, MAPK1, PTK2, NRP1, BCAR1
positive regulation of locomotion	8	FER, IGF1R, IRS1, PDGFRA, MAPK1, PTK2, NRP1, BCAR1
positive regulation of protein serine/threonine kinase activity	8	MAPK14, FGFR1, ALK, MAPK1, MAPK3, PXN, SHC1, CDK1
protein localization to nucleus	8	IRS1, MAPK1, MAPK3, MAPK7, STAT3, PTTG1IP, CBLB, CDK1
regulation of cell projection organization	8	CDK5, FER, ABL2, LYN, MAP1B, PTK2, CDKL5, NRP1
regulation of innate immune response	8	MAPK14, LYN, MAPK1, MAPK3, MAPK7, PTPN11, TYK2, CDK1
response to growth hormone stimulus	8	CACYBP, IRS1, LYN, MAPK1, MAPK3, PTK2, PXN, STAT3
activation of MAPK activity	7	MAPK14, ALK, MAPK1, MAPK3, PXN, SHC1, CDK1
cytokine-mediated signaling pathway	7	HIPK1, FLNB, MAPK3, CXCR7, PTPN11, STAT3, TYK2
immune response-activating cell surface receptor signaling pathway	7	FYN, LYN, PIK3R2, PAG1, MAPK1, CBLB, BCAR1
positive regulation of phosphate metabolic process	7	TNK2, IRS1, LYN, MAPK1, MAPK3, PTK2, NRP1
protein import	7	MAPK1, MAPK3, MAPK7, STAT3, PTTG1IP, CBLB, CDK1
stress-activated MAPK cascade	7	HIPK3, MAPK14, IGF1R, MAPK1, MAPK3, MAPK7, CDK1
activation of innate immune response	6	MAPK14, LYN, MAPK1, MAPK3, MAPK7, CDK1
pattern recognition receptor signaling pathway	6	MAPK14, LYN, MAPK1, MAPK3, MAPK7, CDK1
peptidyl-serine phosphorylation	6	HIPK3, CDK5, MAPK14, MAPK1, MAPK7, MAPK12
positive regulation of defense response	6	MAPK14, LYN, MAPK1, MAPK3, MAPK7, CDK1
positive regulation of protein phosphorylation	6	TNK2, LYN, MAPK1, MAPK3, PTK2, NRP1
response to toxin	6	LYN, MAP1B, MAPK1, MAPK3, SHC1, CDK1
T cell receptor signaling pathway	6	FYN, PIK3R2, PAG1, MAPK1, CBLB, BCAR1
toll-like receptor 2 signaling pathway	6	MAPK14, LYN, MAPK1, MAPK3, MAPK7, CDK1
toll-like receptor 4 signaling pathway	6	MAPK14, LYN, MAPK1, MAPK3, MAPK7, CDK1
aging	5	MAPK14, SIN3A, CACYBP, SHC1, CDK1
JAK-STAT cascade involved in growth hormone signaling pathway	5	IRS1, LYN, MAPK1, MAPK3, STAT3
MyD88-dependent toll-like receptor signaling pathway	5	MAPK14, MAPK1, MAPK3, MAPK7, CDK1
neuron migration	5	CDK5, FGFR1, TUBB2B, PTK2, CDKL5
phosphatidylinositol 3-kinase cascade	5	FGFR1, IGF1R, IRS1, PDGFRA, PTK2
positive regulation of DNA replication	5	CACYBP, IGF1R, PDGFRA, SHC1, CDK1
response to organic cyclic compound	5	CDK5, LYN, SHC1, STAT3, CDK1
Toll signaling pathway	5	MAPK14, MAPK1, MAPK3, MAPK7, CDK1
toll-like receptor 1 signaling pathway	5	MAPK14, MAPK1, MAPK3, MAPK7, CDK1
toll-like receptor 3 signaling pathway	5	MAPK14, MAPK1, MAPK3, MAPK7, CDK1
TRIF-dependent toll-like receptor signaling pathway	5	MAPK14, MAPK1, MAPK3, MAPK7, CDK1
axon extension	4	CDK5, MAP1B, CDKL5, NRP1
glial cell differentiation	4	CDK5, LYN, STAT3, CDK1
immune response-activating signal transduction	4	MAPK14, MAPK3, MAPK7, CDK1
negative regulation of cell activation	4	FER, PDGFRA, PAG1, CBLB
negative regulation of immune system process	4	FER, LYN, PAG1, CBLB
platelet-derived growth factor receptor signaling pathway	4	FER, PDGFRA, NRP1, BCAR1
positive regulation of lipid metabolic process	4	IGF1R, IRS1, PDGFRA, PTK2
regulation of developmental growth	4	MAP1B, CDKL5, NRP1, CDK1
regulation of response to cytokine stimulus	4	HIPK1, MAPK7, PTPN11, TYK2
response to estrogen stimulus	4	MAP1B, PDGFRA, MAPK1, STAT3
response to organic nitrogen	4	SIN3A, LYN, PDGFRA, CDK1
response to vitamin	4	ABL2, IGF1R, LYN, MAP1B
vascular endothelial growth factor receptor signaling pathway	4	MAPK14, PDGFRA, NRP1, BCAR1
B cell receptor signaling pathway	3	LYN, MAPK1, BCAR1
lipopolysaccharide-mediated signaling pathway	3	LYN, MAPK1, MAPK3
positive regulation of phosphatidylinositol 3-kinase activity	3	IRS1, PDGFRA, PTK2
positive regulation of translation	3	MAPK1, MAPK3, RBM3
regulation of actin cytoskeleton reorganization	3	CDK5, ABL2, PDGFRA
regulation of cell adhesion mediated by integrin	3	LYN, PTK2, PTPN11
regulation of lipid kinase activity	3	IRS1, PDGFRA, PTK2
response to axon injury	3	LYN, MAP1B, CDK1
sensory perception of pain	3	CDK5, MAPK1, MAPK3
3'-UTR-mediated mRNA stabilization	2	HNRNPA0, MAPK14
3'-UTR-mediated mRNA stabilization	2	HNRNPA0, MAPK14
caveolin-mediated endocytosis	2	MAPK1, MAPK3
cellular response to hepatocyte growth factor stimulus	2	NRP1, BCAR1
growth hormone receptor signaling pathway	2	PTK2, PXN
hepatocyte growth factor receptor signaling pathway	2	NRP1, BCAR1
MAPK import into nucleus	2	MAPK1, MAPK3
organelle inheritance	2	MAPK1, MAPK3
regulation of early endosome to late endosome transport	2	MAPK1, MAPK3
regulation of Golgi inheritance	2	MAPK1, MAPK3
regulation of hormone metabolic process	2	IGF1R, ATP1A1
regulation of steroid hormone biosynthetic process	2	IGF1R, ATP1A1
response to exogenous dsRNA	2	MAPK1, MAPK3
tolerance induction	2	LYN, CBLB
vascular endothelial growth factor signaling pathway	2	PDGFRA, NRP1
