# Supplementary material for: Neuroblastoma Tyrosine Kinase Signaling Networks Involve FYN and LYN in Endosomes and Lipid Rafts
Source: PLoS Comput Biol. 2015 Apr 17;11(4):e1004130. doi: 10.1371/journal.pcbi.1004130 (PMC4401789; doi:10.1371/journal.pcbi.1004130)
Supplement: S1 Dataset — (ZIP) [file pcbi.1004130.s015.zip › EuclidGO/EuclidGroup_63_GOSummary.txt]

Term	Count	Genes
cofactor biosynthetic process	2	ISCU, PANK2
cofactor biosynthetic process	2	ISCU, PANK2
regulation of reproductive process	2	GTF2F1, PDE3A
