# Supplementary material for: Neuroblastoma Tyrosine Kinase Signaling Networks Involve FYN and LYN in Endosomes and Lipid Rafts
Source: PLoS Comput Biol. 2015 Apr 17;11(4):e1004130. doi: 10.1371/journal.pcbi.1004130 (PMC4401789; doi:10.1371/journal.pcbi.1004130)
Supplement: S1 Dataset — (ZIP) [file pcbi.1004130.s015.zip › EuclidGO/EuclidGroup_68_GOSummary.txt]

Term	Count	Genes
intracellular transport	3	GOLGA4, PPP1R12A, TSC2
intracellular transport	3	GOLGA4, PPP1R12A, TSC2
regulation of localization	3	AAK1, PPP1R12A, TSC2
nucleocytoplasmic transport	2	PPP1R12A, TSC2
regulation of vesicle-mediated transport	2	AAK1, TSC2
