# Supplementary material for: Neuroblastoma Tyrosine Kinase Signaling Networks Involve FYN and LYN in Endosomes and Lipid Rafts
Source: PLoS Comput Biol. 2015 Apr 17;11(4):e1004130. doi: 10.1371/journal.pcbi.1004130 (PMC4401789; doi:10.1371/journal.pcbi.1004130)
Supplement: S1 Dataset — (ZIP) [file pcbi.1004130.s015.zip › EuclidGO/EuclidGroup_70_GOSummary.txt]

Term	Count	Genes
cellular response to parathyroid hormone stimulus	1	PRKACA
cellular response to parathyroid hormone stimulus	1	PRKACA
negative regulation of meiotic cell cycle	1	PRKACA
negative regulation of myoblast differentiation	1	ZFHX3
nucleosome positioning	1	RSF1
positive regulation of myoblast differentiation	1	ZFHX3
regulation of cellular respiration	1	PRKACA
regulation of tight junction assembly	1	PRKACA
response to morphine	1	PEA15
sperm capacitation	1	PRKACA
