# Supplementary material for: Neuroblastoma Tyrosine Kinase Signaling Networks Involve FYN and LYN in Endosomes and Lipid Rafts
Source: PLoS Comput Biol. 2015 Apr 17;11(4):e1004130. doi: 10.1371/journal.pcbi.1004130 (PMC4401789; doi:10.1371/journal.pcbi.1004130)
Supplement: S1 Dataset — (ZIP) [file pcbi.1004130.s015.zip › EuclidGO/EuclidGroup_71_GOSummary.txt]

Term	Count	Genes
amyloid precursor protein metabolic process	1	PAWR
amyloid precursor protein metabolic process	1	PAWR
cytokine metabolic process	1	PAWR
interleukin-2 biosynthetic process	1	PAWR
negative regulation of B cell proliferation	1	PAWR
negative regulation of cell activation	1	PAWR
negative regulation of lymphocyte activation	1	PAWR
negative regulation of mononuclear cell proliferation	1	PAWR
negative regulation of T cell proliferation	1	PAWR
negative regulation of T cell receptor signaling pathway	1	PAWR
positive regulation of amyloid precursor protein biosynthetic process	1	PAWR
regulation of antigen receptor-mediated signaling pathway	1	PAWR
regulation of B cell activation	1	PAWR
regulation of glycoprotein biosynthetic process	1	PAWR
