# Supplementary material for: Neuroblastoma Tyrosine Kinase Signaling Networks Involve FYN and LYN in Endosomes and Lipid Rafts
Source: PLoS Comput Biol. 2015 Apr 17;11(4):e1004130. doi: 10.1371/journal.pcbi.1004130 (PMC4401789; doi:10.1371/journal.pcbi.1004130)
Supplement: S1 Dataset — (ZIP) [file pcbi.1004130.s015.zip › EuclidGO/EuclidGroup_73_GOSummary.txt]

Term	Count	Genes
hemopoiesis	3	FOXO3, RCOR1, SART1
immune system development	3	FOXO3, RCOR1, SART1
positive regulation of cell differentiation	3	FOXO3, RCOR1, SART1
erythrocyte differentiation	2	FOXO3, RCOR1
erythrocyte differentiation	2	FOXO3, RCOR1
homeostasis of number of cells	2	FOXO3, RCOR1
regulation of myeloid cell differentiation	2	FOXO3, RCOR1
