# Supplementary material for: Neuroblastoma Tyrosine Kinase Signaling Networks Involve FYN and LYN in Endosomes and Lipid Rafts
Source: PLoS Comput Biol. 2015 Apr 17;11(4):e1004130. doi: 10.1371/journal.pcbi.1004130 (PMC4401789; doi:10.1371/journal.pcbi.1004130)
Supplement: S1 Dataset — (ZIP) [file pcbi.1004130.s015.zip › EuclidGO/EuclidGroup_8_GOSummary.txt]

Term	Count	Genes
inflammatory response	6	A2M, ANXA1, HRH1, AXL, TGM2, OSMR
T cell activation	6	FKBP1A, ANXA1, LCP1, MYH9, FZD5, CAV1
negative regulation of protein metabolic process	5	A2M, G6PD, PEBP1, SET, CAV1
regulation of response to external stimulus	5	A2M, ANXA1, TGM2, CAV1, OSMR
negative regulation of protein modification process	4	G6PD, PEBP1, SET, CAV1
ovulation cycle	3	ANXA1, AXL, UBE3A
regulation of acute inflammatory response	3	A2M, ANXA1, OSMR
response to glucocorticoid stimulus	3	ANXA1, PEBP1, CAV1
activation of phospholipase C activity by G-protein coupled receptor protein signaling pathway coupled to IP3 second messenger	2	HRH1, TGM2
activation of phospholipase C activity by G-protein coupled receptor protein signaling pathway coupled to IP3 second messenger	2	HRH1, TGM2
blood vessel remodeling	2	AXL, TGM2
D-ribose metabolic process	2	G6PD, TKT
NADP metabolic process	2	G6PD, TKT
negative regulation of mitotic cell cycle	2	DLG1, APBB2
pentose biosynthetic process	2	G6PD, TKT
pentose-phosphate shunt	2	G6PD, TKT
peptide cross-linking	2	ANXA1, TGM2
positive regulation of lamellipodium assembly	2	ACTR3, TWF2
positive regulation of vasoconstriction	2	HRH1, CAV1
protein K48-linked ubiquitination	2	RNF152, UBE3A
ribose phosphate biosynthetic process	2	G6PD, TKT
