# Supplementary material for: Neuroblastoma Tyrosine Kinase Signaling Networks Involve FYN and LYN in Endosomes and Lipid Rafts
Source: PLoS Comput Biol. 2015 Apr 17;11(4):e1004130. doi: 10.1371/journal.pcbi.1004130 (PMC4401789; doi:10.1371/journal.pcbi.1004130)
Supplement: S1 Dataset — (ZIP) [file pcbi.1004130.s015.zip › EuclidGO/EuclidGroup_9_GOSummary.txt]

Term	Count	Genes
cellular component movement	9	SIRPA, CXADR, F2R, IL6ST, PDGFRB, KIF26B, CCDC88A, NCK2, ADAM9
cellular component movement	9	SIRPA, CXADR, F2R, IL6ST, PDGFRB, KIF26B, CCDC88A, NCK2, ADAM9
localization of cell	8	SIRPA, CXADR, F2R, IL6ST, PDGFRB, CCDC88A, NCK2, ADAM9
regulation of protein phosphorylation	7	F2R, IL6ST, PDGFRB, CCDC88A, SPRY4, NCK2, ADAM9
positive regulation of cell motility	4	F2R, IL6ST, PDGFRB, ADAM9
cellular divalent inorganic cation homeostasis	3	F2R, SLC39A6, IL6ST
muscle cell development	3	CXADR, F2R, PDGFRB
negative regulation of epidermal growth factor receptor signaling pathway	3	STAM2, AP2B1, RAB7A
tissue homeostasis	3	CXADR, F2R, PDGFRB
metanephric nephron development	2	PDGFRB, KIF26B
muscle cell migration	2	IL6ST, PDGFRB
muscle fiber development	2	CXADR, F2R
positive regulation of calcium ion transport	2	F2R, PDGFRB
positive regulation of JAK-STAT cascade	2	F2R, IL6ST
positive regulation of protein secretion	2	F2R, ADAM9
positive regulation of response to external stimulus	2	IL6ST, PDGFRB
positive regulation of smooth muscle cell migration	2	IL6ST, PDGFRB
tyrosine phosphorylation of STAT protein	2	F2R, IL6ST
