# Supplementary material for: Neuroblastoma Tyrosine Kinase Signaling Networks Involve FYN and LYN in Endosomes and Lipid Rafts
Source: PLoS Comput Biol. 2015 Apr 17;11(4):e1004130. doi: 10.1371/journal.pcbi.1004130 (PMC4401789; doi:10.1371/journal.pcbi.1004130)
Supplement: S1 Dataset — (ZIP) [file pcbi.1004130.s015.zip › SEDGO/SED_groupnames.txt]

SED t-SNE Group	6	
ABL2
ALK
BCAR1
CBLB
CDK1
CDK5
CDKL5
CRMP1
CTNND1
FER
FGFR1
FYN
GAB1
GRLF1
HGS
HNRNPA1
IGF1R
LYN
LYN_i
MAP1B
MAPK1
MAPK14
MAPK3
MPZL1
PDGFRA
PRPF4B
PTK2
PTPN11
PTTG1IP
PXN
SHC1
SNRNP70
TNK2
VIM
SED t-SNE Group	42	
DHCR24
GDI2
GRB2
VLDLR
ADAM12
ADCY7
ANKRD27
ARL13B
ATP11C
ATP2B1
ATP2B3
BAI2
BAMBI
C15orf17
CACNG4
CASK
CELSR3
CNKSR2
CRNKL1
CYCS
DAAM1
DAGLB
DMXL2
DNAJB1
DRG1
ERBB4
FAM163A
FAM171B
FLVCR1
FRAS1
FRK
GOLGA2
GPR125
GRIK5
HSP90B1
JAK1
KCNK3
KRIT1
LAPTM4B
LAT2
LDOC1L
LGR4
LRP5
MAN1B1
MAP4K4
NKD2
NTRK2
OCRL
PALM2
PCDH18
PCDHGA1
PCNXL3
PDZD4
PLEKHA1
PLXND1
PRKACB
PTPN13
PTPN18
PTPRO
PTPRR
RAB14
RAB6A
RALA
RAP2C
RELT
RGS5
RHBDF2
RICS
RRAS2
SCAMP5
SEC22B
SGCB
SH2B1
SLC16A9
SLC1A2
SLC35E1
SLC38A9
SLC4A2
SLC4A8
SLC8A1
SLITRK5
SNX9
SPG20
SRP9
ST3GAL5
STX4
SYT1
TM7SF3
TMEM130
TMEM51
TMEM63B
TRIM9
TSPAN14
VPS45
VWA5B2
WWP2
ZDHHC17
ZFYVE9
ZNRF3
SED t-SNE Group	3	
ABI1
ABLIM1
ACTA1
APP
CTTN
DYRK1A
EFNB1
EPB41
ERP29
FNBP1L
FRS2
GIT1
HNRNPA0
INPPL1
ITGB1
LPHN2
NCK1
PDHA1
PIK3R2
PLCG1
PLEKHA6
RAB13
RET
RPL3
RPS27
SCARF2
SH2D3C
SPRY2
SRC_i
STAT3
TFRC
TNS1
TUBB
VCL
CRK
HNRNPC
PCBP2
RPS10
SED t-SNE Group	60	
ADIPOR1
ARC
BNIP3
C1orf58
CACNA1B
CTNNB1
FAT3
IGSF10
IGSF9B
ISLR2
KCNB1
KCNH2
KCNQ5
KIRREL2
LPHN1
LRRTM2
MARCH11
NETO2
PAQR3
PCDH8
PCDHGB1
PSMC2
RGS19
SEPSECS
SLC12A2
SLC12A7
SPRED1
TNFRSF21
TOLLIP
ZDHHC13
SED t-SNE Group	37	
TNKS1BP1
AHNAK
PDS5B
SRRM2
AAK1
EIF5B
AKAP13
ANK2
PEA15
BRD1
C20orf30
CEP170
RSF1
DLGAP4
GOLGA4
NDRG3
HN1
PPP1R12A
RABEP1
REPS1
SRRM1
PRKACA
TBC1D4
TCF12
THOC5
TSC2
ZFHX3
PRKX
SGTA
SED t-SNE Group	4	
ABI2
GAB2
GSK3A
IRS2
PCTK1
UBAP2L
ASAM
DDX17
MAP2
PDLIM5
ADAM22
FRYL
GGT7
GPRIN1
KIF23
MATR3
NHSL2
NUMA1
PAK7
SLC4A7
SED t-SNE Group	5	
ABL1
ADAM9
ANTXR1
AP2B1
CD46
CXADR
EPHB3
F2R
FYN_i
HSP90AB1
ITSN2
LNPEP
MPP5
SCAMP3
SHC3
SLC38A2
SPRY4
SPTLC1
UNC5C
CCDC88A
CPD
HNRNPU
IL6ST
KIF26B
NCK2
PCDHGC3
PDGFRB
PDLIM4
PTPRN
RAB10
RAB2B
RAB7A
SEZ6L2
SIRPA
SLC39A6
STAM2
TMEM119
TMIGD2
TRIM67
SED t-SNE Group	24	
CFL1
CRKL
DDR2
EEF1A1
EGFR
EPHA2
PAG1
PKP4
TUBA1A
SED t-SNE Group	30	
FLNA
LMO7
MAP4K5
MYCBP2
PLEC1
ISCU
FAF1
AKT1S1
FOXO4
BEGAIN
BRAF
HSPB1
CARHSP1
CRKRS
CYTSA
DNAJC2
DOCK7
EDC3
FAM122A
FAM122B
FOXO3
PANK2
GFPT1
PDE3A
GLCCI1
PFKFB2
PFKP
GTF2F1
POM121
POM121C
MYL12A
RAP1GAP
LMNA
REEP1
NDRG2
NEK9
PALLD
PHLDB1
SART1
ZNF609
RCOR1
REEP4
YAP1
SVIL
SED t-SNE Group	69	
C19orf2
EPS8
ADCY6
ANKRD34A
AP1GBP1
ATP8A2
AZI1
CABLES1
CASC3
CDR2L
CLTA
MAP3K3
DYNC1LI1
EEFSEC
MYO1E
NAV1
NCBP1
NUMB
KANK2
GAPVD1
GARNL4
HERC1
ZYX
RPL19
RPL24
MAP7
MICAL1
MKL1
SPAST
NET1
STAC
TCOF1
TPD52L2
PLEKHA2
VEPH1
WFS1
SLAIN2
RAPGEF2
SIK2
UBE2L6
ZNF185
SED t-SNE Group	66	
ATP7A
C5orf15
COX7A2L
KIF26A
NDFIP2
PI4K2B
PTPRN2
RAB39
RNF149
RPL23A
SCN3A
STXBP3
TMEM198
TMEM55A
ZMYM1
SED t-SNE Group	2	
ABCC1
HECTD1
PPFIBP1
THRAP3
ERC1
EXOC4
BAT2L
BAZ1B
BRD7
C11orf30
C17orf28
HSD17B4
CBX8
CD2AP
CHP
CLIP4
CROP
LUZP1
DCLK1
RP11-74E24.2
DHX36
NCOA7
ERCC6L
FAM18B
NUP214
GARNL1
GBF1
KIF21A
HDAC7
HDGF2
HELZ
HSPH1
IGF2R
PRKAR2A
KIAA0999
RFX7
MDH1
MTSS1L
PDE3B
SLC26A2
SLC9A3R1
SLK
OSBPL11
OXSR1
PPP2R5D
RALBP1
RANBP1
PFKFB3
PHC1
PHIP
PPP1R12C
PRKAR2B
ZNF295
SNX17
SR140
RPS6
RSRC2
SENP7
SRGAP2
ZFC3H1
USP34
SED t-SNE Group	10	
ALDOA
ANXA2
APLP2
C11orf59
DDX3X
DLG3
EML4
EPHA7
FAM62A
FLOT1
HIST1H4A
HP1BP3
IQGAP1
KDM1
LAPTM4A
LDLR
NUCB2
PKM2
PRAGMIN
PRKCA
PVRL3
RAN
SERBP1
SFRS1
SGK269
SHB
STXBP1
TBCB
WASL
YIPF5
DYNLL1
PHB
RCN2
SED t-SNE Group	75	
ARHGAP23
BCORL1
C17orf71
CHAF1B
CRTC3
LRRC41
DENND4A
DENND5A
DMXL1
DOPEY1
FRAP1
PARG
PDCD4
SCRIB
LIMCH1
SIPA1L1
TBC1D22B
ZNF395
RMI1
SETX
ZNF318
USP24
USP37
SED t-SNE Group	26	
CNN3
RPL35A
SDC4
SDCBP
APLP1
ARHGEF10
ATP6V1E1
BMPR2
C12orf44
CD99L2
CDC42BPB
CELSR2
DBI
FAM171A1
FCHSD2
HEG1
HMP19
L1CAM
LITAF
LRP1
MFAP3
NDFIP1
NTRK1
PGRMC2
PLD3
RAB11A
RAB35
RAB9A
RAC1
RAVER1
RPL10A
SCARB1
SEMA5A
SFT2D3
SLC12A4
SPTAN1
SYT11
SYT4
SYT5
TGFB1I1
TTYH3
TUBB2C
UNC5B
ZDHHC20
SED t-SNE Group	52	
DYRK1B
HIPK2
SED t-SNE Group	41	
D4S234E
C11orf41
DCHS1
FLRT1
JAM3
LRRC4B
MAP1A
PALM
RHBDD2
RPS27A
TMEM108
SED t-SNE Group	73	
AAAS
ENAH
ALKBH5
ARFGEF2
ASAP2
BMI1
C14orf133
CAMK2G
KSR1
DMWD
DOCK10
DST
MYO18B
NDRG4
NECAP2
FAM125A
FLNC
FMNL2
GPI
GRIP1
PHRF1
PSME3
KIAA1804
LARP7
MAP7D1
RPS7
MCC
SCYL1
MLPH
MPST
SNURF
SNX12
SNX3
PHLDB2
NF1
PAK2
PLEKHO2
PNPLA2
RAF1
RTKN
SED t-SNE Group	59	
ACVR1B
BMPR1A
CACNB1
CD248
GPM6B
HRAS
LRP8
NLGN4X
PCNX
SEMA4C
SLC43A1
VTI1A
WBP2
SED t-SNE Group	11	
ANK3
BCS1L
C1orf21
CBL
CCDC123
CRIP2
CTNND2
EMD
ENO1
EPB41L2
EPB41L3
EPHA4
EPHB2
EPHB4
ERBB2IP
GJC1
GOLGA5
INSR
NCL
PALMD
PIK3R1
PLXNA1
PTPRE
RNPS1
ROBO1
SDC1
SLC6A8
SLC7A11
SNAP23
SND1
SNIP
ACTR10
C10orf72
DIDO1
EFNB2
HNRNPK
PCDH17
SEC16A
SLITRK6
SSBP1
TMEM106B
WASF3
ZDHHC5
SED t-SNE Group	33	
NEDD4L
RBM14
SLC9A1
EIF4ENIF1
ALG3
ARHGEF17
BAD
BAT2
C19orf62
KIAA1432
CHEK1
CHGA
RANBP3
MAP3K7
FAM21A
FAM82A2
GSK3B
HAND2
ITPR1
KIF1B
LARP1
NUFIP2
PLEKHM3
RBM12B
SGIP1
SED t-SNE Group	22	
CALU
DAB1
DOCK11
DOK1
KIT
PVRL1
TRIM28
CLASP2
FUBP3
AFAP1
ATM
ATP6V1D
ATP9B
BAIAP2
C9orf78
CDH2
DHX9
EEF1D
EFR3B
EZR
FAIM2
FAM32A
FMN2
FUBP1
KIAA1549
LPPR4
NISCH
NPDC1
ODZ3
PARD6B
PCDH1
PGRMC1
PKP2
PPP1CB
PSD3
PTPRF
RAB7L1
RASA1
ROCK2
ROR1
RP9
SDK1
SEMA6A
TMEM181
TMF1
TTC28
UNC5A
VTI1B
ZFR
SED t-SNE Group	61	
ANO4
BAI3
CUX1
LMTK2
RHOA
SED t-SNE Group	17	
BCR
DBNL
DCBLD2
LMNB2
PRUNE2
ST5
TJP2
TLN1
CHRM3
AKAP12
ARHGEF12
ARHGEF2
C4orf16
CLASP1
DLG5
EPB49
GPSM1
KIAA0528
MARK3
MLLT4
NHS
RPS9
SLC20A1
TIAM1
USP8
VANGL1
SED t-SNE Group	29	
EPB41L1
PUM1
PTK7
AP1AR
GOSR1
NEO1
SPEN
DAB2IP
KIAA1211
C16orf42
CHCHD6
LMNB1
MDC1
PKN3
FRMD3
FSTL1
LASS2
PRKD2
LEO1
SNRNP27
TMEM45A
TTBK1
HDGFRP2
CHD6
CIC
CPSF7
CTAGE5
EI24
PKN1
PKN2
OSTM1
GRINL1A
HIVEP1
SASS6
LSR
HMGN1
NUP153
PDP2
U2SURP
SPG11
PRPH
PRR3
RALGAPA1
RTN4
CCDC157
TCF3
RPL13
SED t-SNE Group	47	
PLXDC2
MGST3
ABHD14B
ADD1
AGTRAP
AHCTF1
APH1A
ARHGAP35
ARHGEF10L
C10orf28
CMTM4
CPSF6
DDX39A
FAM195B
FGFR4
HSPA12A
ICA1
ILF3
KDM1A
KIAA0754
LSM14B
MERTK
MTMR10
NT5C1A
NUP35
PCLO
PEAK1
PRSS2
RBM4
RPH3A
SGK223
SLC39A3
SRCIN1
STX16
TEX2
TJAP1
YEATS2
SED t-SNE Group	38	
VANGL2
PI4K2A
TMEM192
DISP2
EHBP1
IFNGR1
KCNQ2
SEMA6D
MTUS1
EBAG9
AKAP1
DEPDC6
MFF
SFRS7
TH
PLEKHA3
RCC2
FOXK2
BLVRA
C14orf145
NCOA5
PTPLAD1
HDAC5
KCNH7
CENPO
STMN4
PEX1
FAM91A1
ING5
SRrp35
TCF20
DIP2B
ARL6IP4
SRRT
LOC100128487
TRPM7
SED t-SNE Group	67	
ATP9A
CEP89
LAMTOR1
NAGPA
PRKCSH
RAPGEF1
SEZ6L
SLC23A2
SV2A
SV2B
SYP
TSPAN3
SED t-SNE Group	72	
SLC1A5
USP15
SED t-SNE Group	58	
ACSL3
C16orf61
C1orf43
CALR
CEP164
CKMT1A
EPB41L4B
HSPD1
INO80E
LRP1B
MIB1
PFDN6
PLCB3
RNF19A
TFAM
VDAC1
SED t-SNE Group	45	
GPR19
SCAMP1
KIAA1324L
LPHN3
LRIG2
LRP6
MAP6
MREG
SLC7A14
STAM
SED t-SNE Group	21	
CALM1
FAM20B
LDHA
LDHB
LLGL1
NEDD9
PTPRA
RBMX
TAGLN2
TUBB2B
TYK2
ARHGAP12
CACYBP
CXCR7
FAM59A
HDLBP
RAB8A
SLC25A3
SED t-SNE Group	8	
ACTN1
AXL
BCAR3
CAV1
G6PD
HNRNPA2B1
HNRNPA3
KIRREL
LPP
MYH9
TGM2
TLN2
TNS3
UBE3A
SED t-SNE Group	12	
ANKRD26
ARVCF
EPB41L5
FERMT2
SHANK2
SLC10A4
VAV2
SED t-SNE Group	23	
CDK2
DOCK4
EFS
FLNB
GNAI3
H2BFS
HIPK1
JAK2
MAGOH
NRP1
PPP1R11
RBM3
RIN1
SDC2
SIN3A
WIPF2
EFNB3
HNRNPM
OPHN1
TJP1
SED t-SNE Group	28	
DYRK2
FAF2
HIPK3
MAPK12
MAPK7
SED t-SNE Group	36	
SFRS9
SHD
ABCA2
ANK1
AS3MT
CHD1
DHX29
DKFZP564O0823
DNAJC5
FAM175B
GPRIN3
KAT2A
KIAA1147
KPNA1
LGALS3BP
LMBRD2
NRXN1
PPP1R16B
SEMA4B
SLC12A6
SLC20A2
SLC35D3
SSTR1
STMN2
TOR1AIP1
YTHDC1
SED t-SNE Group	65	
ARHGAP39
CCDC120
CNNM3
CSTF2
F11R
FAM50A
FKBP8
GATAD2B
GTF2F2
HCCS
HNRNPH1
LETM1
NOSIP
PHOX2B
PLEKHO1
PRC1
SRSF1
STAT5A
TBC1D15
TMEM35
TNIK
WAC
ZBED6
SED t-SNE Group	50	
CDK3
EEF1A2
ESYT1
NRCAM
SED t-SNE Group	7	
ACLY
ACTB
ATP1A1
CDV3
CNP
CTPS
DBN1
DYRK3
HSPA4
ICK
NKAIN1
NMD3
PDAP1
PIK3CA
RPLP0
SLC25A4
SNAP91
YBX1
LTF
ATP13A1
ATP1A3
CARKD
CCT8
ELAVL4
FRS3
FUS
hCG_1645727
HNRNPAB
HSPA2
ISOC1
MAGI2
NASP
NEB
NUDT5
PDCD6IP
SYNPO
UMPS
SED t-SNE Group	34	
ROBO2
FAM171A2
FLJ37078
ATL2
C14orf43
PNPLA6
HISPPD1
ITGA8
BUD13
CHGB
STK11IP
RICTOR
RNF208
MARK1
SEMA3E
TOMM70A
FKBP15
WDR77
SIPA1L2
SED t-SNE Group	74	
EIF4B
ARHGAP21
CTR9
MED1
DTL
HIRIP3
MAP4
MBD3
TRAPPC10
ZC3HC1
TRIP12
SED t-SNE Group	27	
DOCK1
JAG2
LAYN
NRP2
PARD3
SPTBN1
MAPT
REEP3
SPTBN2
STK11
SED t-SNE Group	9	
AKD2
ALS2CR8
ANKRD1
ANKRD44
ANKRD57
ASS1
C17orf57
C9orf140
CD3D
CD86
CENPE
CEP350
CLDN1
CREBBP
CYFIP1
CYTSB
DDX1
DENND1B
DKFZp686E2433
DPYSL2
DPYSL3
DZIP1
ELK1
ELP3
ENTPD6
EPHA5
FEM1C
FGFR2
FH
GABRB2
GALNTL5
GEMIN5
GPR65
GRAMD1B
GSTM5
HMMR
IFT88
ITGB3
ITGB4
ITGB5
KRT7
KRT75
MAK16
MASP1
MLANA
MYO10
NDN
NUSAP1
ODZ1
PAPPA2
PCM1
PFN2
PI4KA
PLBD1
PPARGC1B
PTPRK
PYGB
RGP1
RNF17
RP11-307F22.3
SEC11C
SETD2
SFMBT2
SFRS2IP
SLC25A42
SLFN5
SMC5
SORT1
SRGAP1
STAG2
SUGT1
SUPV3L1
SYK
TMTC2
TRA2A
TRAP1
TTN
TTYH2
TUBA1C
UBTF
USP14
USP20
XYLT2
ZMYM4
ZNF334
ZNF573
ZNF598
ZNF599
ZNF710
ZNF862
SMCR8
MGC16121
PAXIP1
PDPK1
UNK
LUC7L3
CCNT2
CDK7
FAM163B
GLYR1
NOLC1
ETV3
LRRC16B
RAD54L2
SED t-SNE Group	80	
UBN1
ADD2
WASF1
SED t-SNE Group	62	
ANTXR2
ARAP3
RBM15
RELL1
TCF4
ABLIM3
EVI5
ALS2CR4
FCHSD1
FRMD4A
ATAD2
ATR
ATRX
BOD1L
C1orf71
C20orf74
C9orf82
CAMK2D
CAMSAP1
CCT2
CUEDC1
DEPDC5
DIP2C
MELK
NCOR1
SRGAP3
FCHO2
SYNM
PAWR
PHF14
HBP1
HIVEP2
HPS5
IWS1
KIAA1109
LOC387763
MAGI3
RPL34
SACS
SFRS14
MORC2
SPAG9
NEFL
PHF3
UBXN2B
UBXN4
RPL4
SYT17
UBE4B
WDR20
STX7
WDR32
ZNF785
SED t-SNE Group	13	
ANXA1
ANXA5
DHX15
KLC2
TARS
TKT
A2M
ACTR3
APBB2
ARHGDIA
C3orf10
CRIM1
DLG1
DNAJC13
EIF1
EPHB1
FAT1
FKBP1A
FREM2
FZD5
GAPDH
GPRC5A
HRH1
KLRAQ1
LCP1
LOC348262
MCM2
OSMR
PEBP1
RAB2A
RNF152
RPL13A
RPL31
SEC62
SET
TAOK1
TWF2
WBP11
ZNF24
ZNF627
SED t-SNE Group	25	
CLTC
MAPK10
MAPK9
PGAM1
PIN4
PRMT1
RIPK2
ALB
ANP32A
EIF4H
HSP90AA1
LOC100131402
PARD3B
PFN1
WEE1
SED t-SNE Group	55	
ABCC5
ACTL6B
CFB
CXorf56
EPC2
GGNBP2
HERC4
NAMPT
NEUROD2
NLRP7
PAPOLG
PCTK2
PCTK3
PRKDC
RLBP1
SSFA2
SUGP2
TMEM2
UBR4
UPB1
ZNF181
SED t-SNE Group	39	
CORO1C
LASP1
SED t-SNE Group	19	
CADM1
SPRY1
ACSL1
ADAM10
ATP5H
CCDC112
GPR126
IGSF3
KCNK10
KIAA0247
KIF16B
MGRN1
NAALADL2
PLXNA4
RAB11FIP5
RACGAP1
RFFL
RRAGC
SLC16A14
SNAP29
TMEM22
YIPF2
SED t-SNE Group	51	
CYB5R1
YES1
SED t-SNE Group	43	
FAM62B
MYLK
PBRM1
PCDH10
PFTK1
TAGLN
SED t-SNE Group	71	
CLMP
NT5DC2
OR51F1
RUNDC2B
SLC18A3
TSPAN7
SED t-SNE Group	49	
CCNI
CHL1
DARS
DCDC2B
KIAA0947
KIDINS220
MAPK8
PLCB2
RAB8B
ROCK1
WDFY3
SED t-SNE Group	14	
ARPP19
CASKIN2
CIRBP
DCLK2
DDR1
DLG2
DNTT
JAK3
KATNB1
KIAA0020
KIAA0467
KIAA1486
LOC138412
LOC284890
LYSMD2
MAK
MAPK11
PCDH19
PCDH7
PIKFYVE
PIP5K1A
PLXNA2
RBM8A
RPL18A
RPS3A
RPSA
SBNO2
SEPT2
SLC1A4
STK31
TAF15
TOM1L2
TP53BP1
UBE2J1
USP9X
VCP
YES1_i
ZNF644
SED t-SNE Group	77	
NDRG1
FAM65B
TBC1D5
SED t-SNE Group	76	
C14orf4
CDC42EP3
ZNF384
SED t-SNE Group	40	
CRIP1
MPP2
SMG1
SED t-SNE Group	63	
APBA1
DCP1B
PRKCD
RAI1
SHROOM3
SED t-SNE Group	78	
UBN2
PNN
SED t-SNE Group	79	
PPIG
EPC1
SED t-SNE Group	32	
IRS1
SPRED2
SED t-SNE Group	56	
HIST1H2BB
WRNIP1
SED t-SNE Group	54	
GPATCH8
VPS13D
SED t-SNE Group	57	
TUBA1B
ABHD3
ADSSL1
ANAPC7
ANKRD49
BCKDK
C2orf71
CAPNS1
CDH20
CDK16
CDK17
CILP
EFHC2
FAM154A
FOXB2
GZMK
HIST1H2BD
HS3ST5
LSM14A
MAST1
MYST4
NDUFB9
ODF3
PARP4
PDCL3
PFKFB1
PSMD12
PSMD2
RAD18
SF3B2
SNX13
SRPK2
TAF3
TG
TMEM39A
TOP2A
VPS13C
SED t-SNE Group	70	
CKB
DENND2A
FREQ
GPATCH1
HBS1L
HNRNPUL1
KIAA1012
KLC1
LRRC24
LZTS1
OSBPL8
PANX1
SNW1
SED t-SNE Group	68	
BAT1
EBF1
NMNAT2
PIK3AP1
RFTN1
SEPT9
SV2C
SED t-SNE Group	53	
ARAP2
COL16A1
DCBLD1
DDHD1
EPHA3
GPX5
GTF2I
HIST1H2BH
LOC645490
MCAM
MCM7
SLC2A4
SORCS1
SRC
ST8SIA5
TAS2R3
ZNF337
SED t-SNE Group	35	
SEZ6
SED t-SNE Group	20	
CALD1
CASS4
CHSY1
CTNNA1
CUX2
ELMO2
ERBB3
GIT2
GNAI2
LIMA1
MET
MYOM1
PIK3R3
PSMA2
PTRF
RDH10
SAMD7
SF3B4
SHC4
TENC1
VASP
SED t-SNE Group	15	
ASAP3
DNAJA1
NUCKS1
SFPQ
SED t-SNE Group	31	
HNRNPH3
SEPT7
SFRS3
SED t-SNE Group	16	
ATP6V0A1
C7orf51
DSE
FIS1
GGPS1
GNAS
GPRC5C
IFNAR1
KDM5B
KIF20A
POLR1B
STAT5B
TNFRSF10A
SED t-SNE Group	18	
C5orf30
KIAA1688
LIN9
SED t-SNE Group	44	
GJA1
LRP11
SED t-SNE Group	1	
ABCA13
ABCA4
ACO1
BTN3A3
DNAJB5
LPXN
PLA2G6
TAF1A
TMEM5
ZNF17
SED t-SNE Group	46	
MYO9B
NAT10
SED t-SNE Group	48	
SFRS11
CKAP2L
GMPR2
RCN1
SF3B1
SMC3
UBA1
SED t-SNE Group	64	
APOO
CLK2
COPS3
FRK_i
MRPL46
NDUFAF2
PAPSS1
PNKD
ROR2
STK4
TCP1
VIPAR
ZNRF1
