# Supplementary material for: Neuroblastoma Tyrosine Kinase Signaling Networks Involve FYN and LYN in Endosomes and Lipid Rafts
Source: PLoS Comput Biol. 2015 Apr 17;11(4):e1004130. doi: 10.1371/journal.pcbi.1004130 (PMC4401789; doi:10.1371/journal.pcbi.1004130)
Supplement: S1 Dataset — (ZIP) [file pcbi.1004130.s015.zip › SEDGO/SEDGroup_10_GOSummary.txt]

Term	Count	Genes
multi-organism process	7	DDX3X, APLP2, LDLR, PRKCA, RAN, DYNLL1, WASL
generation of precursor metabolites and energy	5	ALDOA, PKM2, PRKCA, STXBP1, IQGAP1
generation of precursor metabolites and energy	5	ALDOA, PKM2, PRKCA, STXBP1, IQGAP1
hormone transport	3	PRKCA, STXBP1, IQGAP1
peptide hormone secretion	3	PRKCA, STXBP1, IQGAP1
peptide transport	3	PRKCA, STXBP1, IQGAP1
regulation of hormone secretion	3	PRKCA, STXBP1, IQGAP1
regulation of insulin secretion	3	PRKCA, STXBP1, IQGAP1
regulation of peptide secretion	3	PRKCA, STXBP1, IQGAP1
platelet aggregation	2	PRKCA, STXBP1
regulation of blood coagulation	2	ANXA2, PRKCA
