# Supplementary material for: Neuroblastoma Tyrosine Kinase Signaling Networks Involve FYN and LYN in Endosomes and Lipid Rafts
Source: PLoS Comput Biol. 2015 Apr 17;11(4):e1004130. doi: 10.1371/journal.pcbi.1004130 (PMC4401789; doi:10.1371/journal.pcbi.1004130)
Supplement: S1 Dataset — (ZIP) [file pcbi.1004130.s015.zip › SEDGO/SEDGroup_11_GOSummary.txt]

Term	Count	Genes
cell migration involved in sprouting angiogenesis	3	EFNB2, EPHB4, ROBO1
cell migration involved in sprouting angiogenesis	3	EFNB2, EPHB4, ROBO1
ephrin receptor signaling pathway	3	EFNB2, EPHB2, EPHB4
neuron recognition	3	EPHA4, EPHB2, ROBO1
positive regulation of receptor-mediated endocytosis	2	HNRNPK, CBL
vesicle localization	2	SNAP23, SEC16A
vesicle targeting	2	SNAP23, SEC16A
