# Supplementary material for: Neuroblastoma Tyrosine Kinase Signaling Networks Involve FYN and LYN in Endosomes and Lipid Rafts
Source: PLoS Comput Biol. 2015 Apr 17;11(4):e1004130. doi: 10.1371/journal.pcbi.1004130 (PMC4401789; doi:10.1371/journal.pcbi.1004130)
Supplement: S1 Dataset — (ZIP) [file pcbi.1004130.s015.zip › SEDGO/SEDGroup_13_GOSummary.txt]

Term	Count	Genes
inflammatory response	4	A2M, ANXA1, HRH1, OSMR
inflammatory response	4	A2M, ANXA1, HRH1, OSMR
regulation of acute inflammatory response	3	A2M, ANXA1, OSMR
negative regulation of mitotic cell cycle	2	DLG1, APBB2
positive regulation of lamellipodium assembly	2	ACTR3, TWF2
