# Supplementary material for: Neuroblastoma Tyrosine Kinase Signaling Networks Involve FYN and LYN in Endosomes and Lipid Rafts
Source: PLoS Comput Biol. 2015 Apr 17;11(4):e1004130. doi: 10.1371/journal.pcbi.1004130 (PMC4401789; doi:10.1371/journal.pcbi.1004130)
Supplement: S1 Dataset — (ZIP) [file pcbi.1004130.s015.zip › SEDGO/SEDGroup_14_GOSummary.txt]

Term	Count	Genes
protein localization	11	KATNB1, TOM1L2, DLG2, PIKFYVE, JAK3, RPSA, SEPT2, RPL18A, RPS3A, VCP, PIP5K1A
cellular macromolecule localization	10	KATNB1, TOM1L2, DLG2, PIKFYVE, JAK3, RPSA, RPL18A, RPS3A, VCP, PIP5K1A
intracellular protein transport	8	KATNB1, TOM1L2, JAK3, RPSA, RPL18A, RPS3A, VCP, PIP5K1A
cellular macromolecule catabolic process	6	RPSA, RPL18A, RPS3A, VCP, USP9X, RBM8A
cellular macromolecule catabolic process	6	RPSA, RPL18A, RPS3A, VCP, USP9X, RBM8A
translation	5	CIRBP, RPSA, RPL18A, RPS3A, RBM8A
mRNA catabolic process	4	RPSA, RPL18A, RPS3A, RBM8A
nuclear-transcribed mRNA catabolic process, nonsense-mediated decay	4	RPSA, RPL18A, RPS3A, RBM8A
protein targeting to membrane	4	RPSA, RPL18A, RPS3A, PIP5K1A
