# Supplementary material for: Neuroblastoma Tyrosine Kinase Signaling Networks Involve FYN and LYN in Endosomes and Lipid Rafts
Source: PLoS Comput Biol. 2015 Apr 17;11(4):e1004130. doi: 10.1371/journal.pcbi.1004130 (PMC4401789; doi:10.1371/journal.pcbi.1004130)
Supplement: S1 Dataset — (ZIP) [file pcbi.1004130.s015.zip › SEDGO/SEDGroup_17_GOSummary.txt]

Term	Count	Genes
cellular component disassembly	6	EPB49, CLASP1, DBNL, RPS9, ARHGEF2, TJP2
cellular component disassembly	6	EPB49, CLASP1, DBNL, RPS9, ARHGEF2, TJP2
Ras protein signal transduction	6	ARHGEF12, DBNL, BCR, TIAM1, USP8, ARHGEF2
cellular macromolecular complex disassembly	4	EPB49, CLASP1, RPS9, ARHGEF2
induction of programmed cell death	4	PRUNE2, ARHGEF12, TIAM1, ARHGEF2
regulation of Rho protein signal transduction	4	ARHGEF12, BCR, TIAM1, ARHGEF2
induction of apoptosis by extracellular signals	3	ARHGEF12, TIAM1, ARHGEF2
negative regulation of cytoskeleton organization	3	EPB49, CLASP1, ARHGEF2
protein depolymerization	3	EPB49, CLASP1, ARHGEF2
regulation of protein complex disassembly	3	EPB49, CLASP1, ARHGEF2
negative regulation of microtubule depolymerization	2	CLASP1, ARHGEF2
