# Supplementary material for: Neuroblastoma Tyrosine Kinase Signaling Networks Involve FYN and LYN in Endosomes and Lipid Rafts
Source: PLoS Comput Biol. 2015 Apr 17;11(4):e1004130. doi: 10.1371/journal.pcbi.1004130 (PMC4401789; doi:10.1371/journal.pcbi.1004130)
Supplement: S1 Dataset — (ZIP) [file pcbi.1004130.s015.zip › SEDGO/SEDGroup_19_GOSummary.txt]

Term	Count	Genes
localization	13	ADAM10, ATP5H, RFFL, SLC16A14, MGRN1, CADM1, RAB11FIP5, RACGAP1, KCNK10, KIF16B, RRAGC, PLXNA4, SNAP29
localization	13	ADAM10, ATP5H, RFFL, SLC16A14, MGRN1, CADM1, RAB11FIP5, RACGAP1, KCNK10, KIF16B, RRAGC, PLXNA4, SNAP29
