# Supplementary material for: Neuroblastoma Tyrosine Kinase Signaling Networks Involve FYN and LYN in Endosomes and Lipid Rafts
Source: PLoS Comput Biol. 2015 Apr 17;11(4):e1004130. doi: 10.1371/journal.pcbi.1004130 (PMC4401789; doi:10.1371/journal.pcbi.1004130)
Supplement: S1 Dataset — (ZIP) [file pcbi.1004130.s015.zip › SEDGO/SEDGroup_22_GOSummary.txt]

Term	Count	Genes
cellular component morphogenesis	13	CDH2, TRIM28, BAIAP2, CLASP2, SEMA6A, PTPRF, PVRL1, RASA1, EZR, PARD6B, UNC5A, ROCK2, LPPR4
cell morphogenesis involved in differentiation	12	CDH2, TRIM28, BAIAP2, CLASP2, SEMA6A, PTPRF, PVRL1, EZR, PARD6B, UNC5A, ROCK2, LPPR4
neuron differentiation	12	CDH2, BAIAP2, FAIM2, CLASP2, SEMA6A, PTPRF, PVRL1, EZR, PARD6B, UNC5A, ROCK2, LPPR4
cell projection morphogenesis	11	CDH2, BAIAP2, CLASP2, SEMA6A, PTPRF, PVRL1, EZR, PARD6B, UNC5A, ROCK2, LPPR4
neuron projection development	11	CDH2, BAIAP2, CLASP2, SEMA6A, PTPRF, PVRL1, EZR, PARD6B, UNC5A, ROCK2, LPPR4
axonogenesis	10	CDH2, BAIAP2, CLASP2, SEMA6A, PVRL1, EZR, PARD6B, UNC5A, ROCK2, LPPR4
axonogenesis	10	CDH2, BAIAP2, CLASP2, SEMA6A, PVRL1, EZR, PARD6B, UNC5A, ROCK2, LPPR4
homophilic cell adhesion	4	CDH2, PCDH1, PTPRF, PVRL1
regulation of neuron apoptosis	4	FAIM2, ATM, PTPRF, RASA1
meiosis I	2	ATM, FMN2
