# Supplementary material for: Neuroblastoma Tyrosine Kinase Signaling Networks Involve FYN and LYN in Endosomes and Lipid Rafts
Source: PLoS Comput Biol. 2015 Apr 17;11(4):e1004130. doi: 10.1371/journal.pcbi.1004130 (PMC4401789; doi:10.1371/journal.pcbi.1004130)
Supplement: S1 Dataset — (ZIP) [file pcbi.1004130.s015.zip › SEDGO/SEDGroup_23_GOSummary.txt]

Term	Count	Genes
cellular response to chemical stimulus	8	CDK2, HIPK1, FLNB, SIN3A, JAK2, RBM3, NRP1, DOCK4
cellular response to chemical stimulus	8	CDK2, HIPK1, FLNB, SIN3A, JAK2, RBM3, NRP1, DOCK4
gene silencing	2	CDK2, RBM3
histone phosphorylation	2	CDK2, JAK2
response to tumor necrosis factor	2	HIPK1, JAK2
tumor necrosis factor-mediated signaling pathway	2	HIPK1, JAK2
