# Supplementary material for: Neuroblastoma Tyrosine Kinase Signaling Networks Involve FYN and LYN in Endosomes and Lipid Rafts
Source: PLoS Comput Biol. 2015 Apr 17;11(4):e1004130. doi: 10.1371/journal.pcbi.1004130 (PMC4401789; doi:10.1371/journal.pcbi.1004130)
Supplement: S1 Dataset — (ZIP) [file pcbi.1004130.s015.zip › SEDGO/SEDGroup_24_GOSummary.txt]

Term	Count	Genes
regulation of cell migration	3	EGFR, EPHA2, DDR2
epidermis development	2	EGFR, EPHA2
epidermis development	2	EGFR, EPHA2
gland morphogenesis	2	EGFR, EPHA2
osteoblast differentiation	2	EPHA2, DDR2
positive regulation of fibroblast proliferation	2	EGFR, DDR2
positive regulation of Rho GTPase activity	2	EPHA2, PKP4
regulation of protein kinase B signaling cascade	2	EGFR, EPHA2
