# Supplementary material for: Neuroblastoma Tyrosine Kinase Signaling Networks Involve FYN and LYN in Endosomes and Lipid Rafts
Source: PLoS Comput Biol. 2015 Apr 17;11(4):e1004130. doi: 10.1371/journal.pcbi.1004130 (PMC4401789; doi:10.1371/journal.pcbi.1004130)
Supplement: S1 Dataset — (ZIP) [file pcbi.1004130.s015.zip › SEDGO/SEDGroup_25_GOSummary.txt]

Term	Count	Genes
cellular macromolecule metabolic process	12	CLTC, ALB, PRMT1, HSP90AA1, PFN1, PIN4, MAPK9, MAPK10, EIF4H, WEE1, ANP32A, RIPK2
activation of innate immune response	3	MAPK9, MAPK10, RIPK2
activation of innate immune response	3	MAPK9, MAPK10, RIPK2
immune response-activating signal transduction	3	MAPK9, MAPK10, RIPK2
MyD88-dependent toll-like receptor signaling pathway	3	MAPK9, MAPK10, RIPK2
pattern recognition receptor signaling pathway	3	MAPK9, MAPK10, RIPK2
positive regulation of defense response	3	MAPK9, MAPK10, RIPK2
regulation of innate immune response	3	MAPK9, MAPK10, RIPK2
regulation of sequence-specific DNA binding transcription factor activity	3	MAPK9, MAPK10, RIPK2
stress-activated MAPK cascade	3	MAPK9, MAPK10, RIPK2
Toll signaling pathway	3	MAPK9, MAPK10, RIPK2
toll-like receptor 1 signaling pathway	3	MAPK9, MAPK10, RIPK2
toll-like receptor 2 signaling pathway	3	MAPK9, MAPK10, RIPK2
toll-like receptor 3 signaling pathway	3	MAPK9, MAPK10, RIPK2
toll-like receptor 4 signaling pathway	3	MAPK9, MAPK10, RIPK2
TRIF-dependent toll-like receptor signaling pathway	3	MAPK9, MAPK10, RIPK2
JUN phosphorylation	2	MAPK9, MAPK10
