# Supplementary material for: Neuroblastoma Tyrosine Kinase Signaling Networks Involve FYN and LYN in Endosomes and Lipid Rafts
Source: PLoS Comput Biol. 2015 Apr 17;11(4):e1004130. doi: 10.1371/journal.pcbi.1004130 (PMC4401789; doi:10.1371/journal.pcbi.1004130)
Supplement: S1 Dataset — (ZIP) [file pcbi.1004130.s015.zip › SEDGO/SEDGroup_26_GOSummary.txt]

Term	Count	Genes
signaling	24	PGRMC2, RAB35, CELSR2, UNC5B, APLP1, L1CAM, LRP1, NTRK1, HMP19, ATP6V1E1, RAC1, SDCBP, BMPR2, SYT4, SYT5, TGFB1I1, NDFIP1, RAB11A, SEMA5A, RAB9A, SCARB1, LITAF, CDC42BPB, ARHGEF10
cellular catabolic process	12	RAB35, CNN3, RPL10A, NTRK1, RAC1, C12orf44, RPL35A, TGFB1I1, RAB11A, RAB9A, SCARB1, ARHGEF10
regulation of cell communication	11	UNC5B, L1CAM, LRP1, NTRK1, RAC1, SDCBP, BMPR2, SYT5, TGFB1I1, NDFIP1, LITAF
cell morphogenesis involved in differentiation	10	CELSR2, UNC5B, L1CAM, NTRK1, HEG1, RAC1, SDCBP, SPTAN1, TGFB1I1, SEMA5A
actin cytoskeleton organization	8	CNN3, LRP1, RAC1, SDC4, SDCBP, SPTAN1, CDC42BPB, ARHGEF10
actin cytoskeleton organization	8	CNN3, LRP1, RAC1, SDC4, SDCBP, SPTAN1, CDC42BPB, ARHGEF10
positive regulation of signal transduction	8	L1CAM, NTRK1, RAC1, SDCBP, BMPR2, TGFB1I1, NDFIP1, LITAF
purine nucleotide metabolic process	8	RAB35, CNN3, APLP1, NTRK1, RAC1, RAB11A, RAB9A, ARHGEF10
apoptotic cell clearance	2	LRP1, SCARB1
cellular response to starvation	2	C12orf44, BMPR2
cholesterol efflux	2	LRP1, SCARB1
positive regulation of Ras protein signal transduction	2	NTRK1, RAC1
