# Supplementary material for: Neuroblastoma Tyrosine Kinase Signaling Networks Involve FYN and LYN in Endosomes and Lipid Rafts
Source: PLoS Comput Biol. 2015 Apr 17;11(4):e1004130. doi: 10.1371/journal.pcbi.1004130 (PMC4401789; doi:10.1371/journal.pcbi.1004130)
Supplement: S1 Dataset — (ZIP) [file pcbi.1004130.s015.zip › SEDGO/SEDGroup_27_GOSummary.txt]

Term	Count	Genes
anatomical structure morphogenesis	8	DOCK1, JAG2, MAPT, PARD3, SPTBN1, SPTBN2, STK11, NRP2
multicellular organismal process	8	DOCK1, JAG2, MAPT, PARD3, SPTBN1, SPTBN2, STK11, NRP2
neurogenesis	8	DOCK1, JAG2, MAPT, PARD3, SPTBN1, SPTBN2, STK11, NRP2
system development	8	DOCK1, JAG2, MAPT, PARD3, SPTBN1, SPTBN2, STK11, NRP2
cell morphogenesis	7	DOCK1, MAPT, PARD3, SPTBN1, SPTBN2, STK11, NRP2
cell morphogenesis involved in neuron differentiation	7	DOCK1, MAPT, PARD3, SPTBN1, SPTBN2, STK11, NRP2
cell part morphogenesis	7	DOCK1, MAPT, PARD3, SPTBN1, SPTBN2, STK11, NRP2
cell projection organization	7	DOCK1, MAPT, PARD3, SPTBN1, SPTBN2, STK11, NRP2
cellular component organization or biogenesis at cellular level	7	DOCK1, MAPT, PARD3, SPTBN1, SPTBN2, STK11, NRP2
neuron differentiation	7	DOCK1, MAPT, PARD3, SPTBN1, SPTBN2, STK11, NRP2
neuron projection morphogenesis	7	DOCK1, MAPT, PARD3, SPTBN1, SPTBN2, STK11, NRP2
cell surface receptor signaling pathway	6	DOCK1, JAG2, PARD3, SPTBN1, STK11, NRP2
cell death	5	DOCK1, JAG2, MAPT, SPTBN2, STK11
cell development	5	DOCK1, PARD3, SPTBN1, SPTBN2, NRP2
macromolecular complex assembly	5	MAPT, PARD3, SPTBN1, SPTBN2, STK11
protein complex biogenesis	5	MAPT, PARD3, SPTBN1, SPTBN2, STK11
protein complex subunit organization	5	MAPT, PARD3, SPTBN1, SPTBN2, STK11
axon guidance	4	DOCK1, SPTBN1, SPTBN2, NRP2
taxis	4	DOCK1, SPTBN1, SPTBN2, NRP2
cellular component disassembly	3	MAPT, SPTBN1, SPTBN2
cellular macromolecular complex disassembly	3	MAPT, SPTBN1, SPTBN2
cellular protein complex assembly	3	MAPT, SPTBN1, SPTBN2
negative regulation of cytoskeleton organization	3	MAPT, SPTBN1, SPTBN2
negative regulation of protein complex disassembly	3	MAPT, SPTBN1, SPTBN2
protein depolymerization	3	MAPT, SPTBN1, SPTBN2
regulation of anatomical structure size	3	MAPT, SPTBN1, SPTBN2
regulation of organelle organization	3	MAPT, SPTBN1, SPTBN2
regulation of protein complex assembly	3	MAPT, SPTBN1, SPTBN2
actin filament capping	2	SPTBN1, SPTBN2
actin filament capping	2	SPTBN1, SPTBN2
actin polymerization or depolymerization	2	SPTBN1, SPTBN2
autophagy	2	MAPT, STK11
establishment of cell polarity	2	PARD3, STK11
negative regulation of protein polymerization	2	SPTBN1, SPTBN2
positive regulation of axonogenesis	2	MAPT, STK11
positive regulation of cell development	2	MAPT, STK11
regulation of actin filament depolymerization	2	SPTBN1, SPTBN2
regulation of actin filament length	2	SPTBN1, SPTBN2
regulation of actin filament polymerization	2	SPTBN1, SPTBN2
regulation of epithelial cell proliferation	2	STK11, NRP2
