# Supplementary material for: Neuroblastoma Tyrosine Kinase Signaling Networks Involve FYN and LYN in Endosomes and Lipid Rafts
Source: PLoS Comput Biol. 2015 Apr 17;11(4):e1004130. doi: 10.1371/journal.pcbi.1004130 (PMC4401789; doi:10.1371/journal.pcbi.1004130)
Supplement: S1 Dataset — (ZIP) [file pcbi.1004130.s015.zip › SEDGO/SEDGroup_28_GOSummary.txt]

Term	Count	Genes
cellular response to stress	4	HIPK3, MAPK7, MAPK12, DYRK2
cellular response to stress	4	HIPK3, MAPK7, MAPK12, DYRK2
macromolecule modification	4	HIPK3, MAPK7, MAPK12, DYRK2
phosphorus metabolic process	4	HIPK3, MAPK7, MAPK12, DYRK2
phosphorylation	4	HIPK3, MAPK7, MAPK12, DYRK2
regulation of cellular macromolecule biosynthetic process	4	HIPK3, MAPK7, MAPK12, DYRK2
intracellular protein kinase cascade	3	HIPK3, MAPK7, MAPK12
peptidyl-amino acid modification	3	HIPK3, MAPK7, MAPK12
peptidyl-serine phosphorylation	3	HIPK3, MAPK7, MAPK12
stress-activated MAPK cascade	2	HIPK3, MAPK7
