# Supplementary material for: Neuroblastoma Tyrosine Kinase Signaling Networks Involve FYN and LYN in Endosomes and Lipid Rafts
Source: PLoS Comput Biol. 2015 Apr 17;11(4):e1004130. doi: 10.1371/journal.pcbi.1004130 (PMC4401789; doi:10.1371/journal.pcbi.1004130)
Supplement: S1 Dataset — (ZIP) [file pcbi.1004130.s015.zip › SEDGO/SEDGroup_30_GOSummary.txt]

Term	Count	Genes
regulation of cellular metabolic process	18	YAP1, MAP4K5, MYCBP2, FOXO3, FLNA, RCOR1, CARHSP1, GFPT1, DNAJC2, GTF2F1, HSPB1, LMNA, FOXO4, PFKFB2, RAP1GAP, BRAF, AKT1S1, DOCK7
regulation of protein metabolic process	10	FAF1, MAP4K5, FOXO3, FLNA, GFPT1, HSPB1, LMNA, BRAF, AKT1S1, DOCK7
regulation of phosphorylation	8	MAP4K5, GFPT1, HSPB1, LMNA, PFKFB2, BRAF, AKT1S1, DOCK7
cellular response to growth factor stimulus	6	FOXO3, HSPB1, FOXO4, PDE3A, BRAF, AKT1S1
cellular response to growth factor stimulus	6	FOXO3, HSPB1, FOXO4, PDE3A, BRAF, AKT1S1
cytoplasmic sequestering of protein	2	FAF1, FLNA
fructose 6-phosphate metabolic process	2	GFPT1, PFKP
oocyte differentiation	2	FOXO3, PDE3A
oocyte maturation	2	FOXO3, PDE3A
positive regulation of myeloid cell differentiation	2	FOXO3, RCOR1
