# Supplementary material for: Neuroblastoma Tyrosine Kinase Signaling Networks Involve FYN and LYN in Endosomes and Lipid Rafts
Source: PLoS Comput Biol. 2015 Apr 17;11(4):e1004130. doi: 10.1371/journal.pcbi.1004130 (PMC4401789; doi:10.1371/journal.pcbi.1004130)
Supplement: S1 Dataset — (ZIP) [file pcbi.1004130.s015.zip › SEDGO/SEDGroup_33_GOSummary.txt]

Term	Count	Genes
cell death	8	KIF1B, GSK3B, ITPR1, FAM82A2, BAD, MAP3K7, HAND2, ARHGEF17
cell death	8	KIF1B, GSK3B, ITPR1, FAM82A2, BAD, MAP3K7, HAND2, ARHGEF17
cellular response to alkaloid	2	CHEK1, BAD
cellular response to mechanical stimulus	2	CHEK1, BAD
cellular response to organic cyclic compound	2	CHEK1, BAD
histone H3 acetylation	2	CHEK1, MAP3K7
monovalent inorganic cation homeostasis	2	NEDD4L, SLC9A1
negative regulation of binding	2	GSK3B, HAND2
pancreas development	2	GSK3B, BAD
positive regulation of endocytosis	2	NEDD4L, SGIP1
regulation of type B pancreatic cell development	2	GSK3B, BAD
type B pancreatic cell differentiation	2	GSK3B, BAD
