# Supplementary material for: Neuroblastoma Tyrosine Kinase Signaling Networks Involve FYN and LYN in Endosomes and Lipid Rafts
Source: PLoS Comput Biol. 2015 Apr 17;11(4):e1004130. doi: 10.1371/journal.pcbi.1004130 (PMC4401789; doi:10.1371/journal.pcbi.1004130)
Supplement: S1 Dataset — (ZIP) [file pcbi.1004130.s015.zip › SEDGO/SEDGroup_3_GOSummary.txt]

Term	Count	Genes
cellular component movement	14	ABI1, EFNB1, TUBB, APP, ITGB1, NCK1, PIK3R2, PLCG1, ACTA1, RET, SRC, STAT3, TNS1, VCL
neurogenesis	12	FRS2, EFNB1, TUBB, APP, INPPL1, ITGB1, ABLIM1, NCK1, PLCG1, RET, SRC, STAT3
response to organic substance	12	SPRY2, FRS2, HNRNPA0, CRK, INPPL1, ITGB1, PIK3R2, PLCG1, ACTA1, SRC, STAT3, TFRC
enzyme linked receptor protein signaling pathway	11	ABI1, SPRY2, FRS2, CRK, APP, INPPL1, PIK3R2, PLCG1, RET, SRC, STAT3
neuron differentiation	11	EFNB1, TUBB, APP, INPPL1, ITGB1, ABLIM1, NCK1, PLCG1, RET, SRC, STAT3
response to wounding	10	HNRNPA0, CRK, APP, ITGB1, PIK3R2, PLCG1, SRC, STAT3, TFRC, VCL
cellular response to endogenous stimulus	8	SPRY2, FRS2, CRK, INPPL1, PIK3R2, PLCG1, SRC, STAT3
defense response	7	HNRNPA0, TUBB, APP, ITGB1, PCBP2, STAT3, TFRC
immune response	7	TUBB, APP, ITGB1, NCK1, PCBP2, PIK3R2, PLCG1
nerve growth factor receptor signaling pathway	7	SPRY2, FRS2, CRK, PIK3R2, PLCG1, SRC, STAT3
leukocyte migration	5	ITGB1, PIK3R2, PLCG1, RET, SRC
platelet activation	5	CRK, APP, PIK3R2, SRC, VCL
positive regulation of T cell activation	4	EFNB1, NCK1, PIK3R2, SRC
cell fate commitment	3	SPRY2, FRS2, ITGB1
cell fate commitment	3	SPRY2, FRS2, ITGB1
response to vitamin	3	ITGB1, RET, TFRC
striated muscle cell development	3	APP, ITGB1, ACTA1
tissue homeostasis	3	ITGB1, SRC, TFRC
neural crest cell migration	2	EFNB1, RET
neuron maturation	2	APP, RET
regulation of extrinsic apoptotic signaling pathway	2	RET, SRC
signal complex assembly	2	NCK1, SRC
skeletal muscle fiber development	2	APP, ACTA1
