# Supplementary material for: Neuroblastoma Tyrosine Kinase Signaling Networks Involve FYN and LYN in Endosomes and Lipid Rafts
Source: PLoS Comput Biol. 2015 Apr 17;11(4):e1004130. doi: 10.1371/journal.pcbi.1004130 (PMC4401789; doi:10.1371/journal.pcbi.1004130)
Supplement: S1 Dataset — (ZIP) [file pcbi.1004130.s015.zip › SEDGO/SEDGroup_42_GOSummary.txt]

Term	Count	Genes
establishment of localization	43	WWP2, ADCY7, VPS45, SLC38A9, SCAMP5, ERBB4, SLC16A9, ZDHHC17, BAMBI, GDI2, CACNG4, ATP11C, GRB2, FLVCR1, GRIK5, KCNK3, LRP5, ATP2B1, ATP2B3, SNX9, RAB14, CYCS, LAPTM4B, PRKACB, RAB6A, RALA, PLEKHA1, SLC1A2, SLC4A2, SLC8A1, SRP9, STX4, SYT1, HSP90B1, VLDLR, LAT2, RHBDF2, SLC35E1, ANKRD27, NKD2, ZFYVE9, SLC4A8, SEC22B
transmembrane transport	15	ADCY7, ERBB4, SLC16A9, BAMBI, CACNG4, ATP11C, FLVCR1, KCNK3, ATP2B1, ATP2B3, PRKACB, SLC1A2, SLC4A2, SLC8A1, SLC4A8
secretion	12	VPS45, SCAMP5, ERBB4, LRP5, RAB14, PRKACB, RALA, STX4, SYT1, LAT2, RHBDF2, NKD2
cation transport	10	SLC38A9, ZDHHC17, CACNG4, ATP11C, KCNK3, ATP2B1, ATP2B3, SLC1A2, SLC8A1, SLC4A8
dephosphorylation	6	PTPN18, OCRL, PTPN13, PTPRO, PTPRR, HSP90B1
calcium ion transmembrane transport	3	ATP2B1, ATP2B3, SLC8A1
calcium ion transmembrane transport	3	ATP2B1, ATP2B3, SLC8A1
peptidyl-tyrosine dephosphorylation	3	PTPN13, PTPRO, PTPRR
