# Supplementary material for: Neuroblastoma Tyrosine Kinase Signaling Networks Involve FYN and LYN in Endosomes and Lipid Rafts
Source: PLoS Comput Biol. 2015 Apr 17;11(4):e1004130. doi: 10.1371/journal.pcbi.1004130 (PMC4401789; doi:10.1371/journal.pcbi.1004130)
Supplement: S1 Dataset — (ZIP) [file pcbi.1004130.s015.zip › SEDGO/SEDGroup_44_GOSummary.txt]

Term	Count	Genes
ATP transport	1	GJA1
ATP transport	1	GJA1
gap junction assembly	1	GJA1
positive regulation of protein catabolic process	1	GJA1
purine nucleotide transport	1	GJA1
response to pH	1	GJA1
vascular transport	1	GJA1
