# Supplementary material for: Neuroblastoma Tyrosine Kinase Signaling Networks Involve FYN and LYN in Endosomes and Lipid Rafts
Source: PLoS Comput Biol. 2015 Apr 17;11(4):e1004130. doi: 10.1371/journal.pcbi.1004130 (PMC4401789; doi:10.1371/journal.pcbi.1004130)
Supplement: S1 Dataset — (ZIP) [file pcbi.1004130.s015.zip › SEDGO/SEDGroup_47_GOSummary.txt]

Term	Count	Genes
negative regulation of cellular macromolecule biosynthetic process	5	KDM1A, ARHGAP35, ILF3, YEATS2, RBM4
negative regulation of gene expression	5	KDM1A, ARHGAP35, ILF3, YEATS2, RBM4
mRNA transport	3	DDX39A, NUP35, AHCTF1
mRNA transport	3	DDX39A, NUP35, AHCTF1
regulation of protein binding	3	ADD1, KDM1A, ICA1
substrate adhesion-dependent cell spreading	3	MERTK, PEAK1, SRCIN1
