# Supplementary material for: Neuroblastoma Tyrosine Kinase Signaling Networks Involve FYN and LYN in Endosomes and Lipid Rafts
Source: PLoS Comput Biol. 2015 Apr 17;11(4):e1004130. doi: 10.1371/journal.pcbi.1004130 (PMC4401789; doi:10.1371/journal.pcbi.1004130)
Supplement: S1 Dataset — (ZIP) [file pcbi.1004130.s015.zip › SEDGO/SEDGroup_49_GOSummary.txt]

Term	Count	Genes
aspartyl-tRNA aminoacylation	1	DARS
aspartyl-tRNA aminoacylation	1	DARS
detection of chemical stimulus involved in sensory perception of bitter taste	1	PLCB2
endocrine hormone secretion	1	RAB8B
leukocyte tethering or rolling	1	ROCK1
positive regulation of corticotropin secretion	1	RAB8B
positive regulation of deacetylase activity	1	MAPK8
regulation of endocrine process	1	RAB8B
