# Supplementary material for: Neuroblastoma Tyrosine Kinase Signaling Networks Involve FYN and LYN in Endosomes and Lipid Rafts
Source: PLoS Comput Biol. 2015 Apr 17;11(4):e1004130. doi: 10.1371/journal.pcbi.1004130 (PMC4401789; doi:10.1371/journal.pcbi.1004130)
Supplement: S1 Dataset — (ZIP) [file pcbi.1004130.s015.zip › SEDGO/SEDGroup_4_GOSummary.txt]

Term	Count	Genes
phosphatidylinositol-mediated signaling	3	GSK3A, IRS2, GAB2
cellular polysaccharide metabolic process	2	GSK3A, IRS2
cellular polysaccharide metabolic process	2	GSK3A, IRS2
glucan biosynthetic process	2	GSK3A, IRS2
glucan metabolic process	2	GSK3A, IRS2
glycogen metabolic process	2	GSK3A, IRS2
regulation of generation of precursor metabolites and energy	2	GSK3A, IRS2
regulation of glucose import	2	GSK3A, IRS2
regulation of glycogen biosynthetic process	2	GSK3A, IRS2
regulation of polysaccharide biosynthetic process	2	GSK3A, IRS2
regulation of striated muscle cell differentiation	2	DDX17, GSK3A
