# Supplementary material for: Neuroblastoma Tyrosine Kinase Signaling Networks Involve FYN and LYN in Endosomes and Lipid Rafts
Source: PLoS Comput Biol. 2015 Apr 17;11(4):e1004130. doi: 10.1371/journal.pcbi.1004130 (PMC4401789; doi:10.1371/journal.pcbi.1004130)
Supplement: S1 Dataset — (ZIP) [file pcbi.1004130.s015.zip › SEDGO/SEDGroup_59_GOSummary.txt]

Term	Count	Genes
organ development	6	HRAS, SEMA4C, NLGN4X, BMPR1A, LRP8, ACVR1B
central nervous system development	4	SEMA4C, NLGN4X, BMPR1A, LRP8
central nervous system development	4	SEMA4C, NLGN4X, BMPR1A, LRP8
positive regulation of signal transduction	4	HRAS, SEMA4C, BMPR1A, ACVR1B
hindbrain development	2	SEMA4C, NLGN4X
positive regulation of epithelial cell proliferation	2	HRAS, BMPR1A
positive regulation of stress-activated MAPK cascade	2	HRAS, SEMA4C
regulation of transmembrane receptor protein serine/threonine kinase signaling pathway	2	BMPR1A, ACVR1B
social behavior	2	HRAS, NLGN4X
