# Supplementary material for: Neuroblastoma Tyrosine Kinase Signaling Networks Involve FYN and LYN in Endosomes and Lipid Rafts
Source: PLoS Comput Biol. 2015 Apr 17;11(4):e1004130. doi: 10.1371/journal.pcbi.1004130 (PMC4401789; doi:10.1371/journal.pcbi.1004130)
Supplement: S1 Dataset — (ZIP) [file pcbi.1004130.s015.zip › SEDGO/SEDGroup_5_GOSummary.txt]

Term	Count	Genes
signaling	24	STAM2, RAB10, CXADR, AP2B1, EPHB3, F2R, ABL1, FYN, HSP90AB1, IL6ST, LNPEP, ITSN2, PDGFRB, SHC3, SLC38A2, CCDC88A, PTPRN, MPP5, RAB7A, SPRY4, NCK2, RAB2B, UNC5C, ADAM9
cell communication	23	STAM2, RAB10, AP2B1, EPHB3, F2R, ABL1, FYN, HSP90AB1, IL6ST, LNPEP, ITSN2, PDGFRB, SHC3, SLC38A2, CCDC88A, PTPRN, MPP5, RAB7A, SPRY4, NCK2, RAB2B, UNC5C, ADAM9
cell communication	23	STAM2, RAB10, AP2B1, EPHB3, F2R, ABL1, FYN, HSP90AB1, IL6ST, LNPEP, ITSN2, PDGFRB, SHC3, SLC38A2, CCDC88A, PTPRN, MPP5, RAB7A, SPRY4, NCK2, RAB2B, UNC5C, ADAM9
regulation of response to stimulus	15	STAM2, CXADR, AP2B1, EPHB3, F2R, ABL1, FYN, HSP90AB1, IL6ST, CD46, ITSN2, PDGFRB, RAB7A, SPRY4, NCK2
locomotion	14	SIRPA, CXADR, AP2B1, EPHB3, F2R, ABL1, FYN, HSP90AB1, IL6ST, PDGFRB, CCDC88A, NCK2, UNC5C, ADAM9
cell development	13	CXADR, AP2B1, EPHB3, F2R, ABL1, FYN, HSP90AB1, PDGFRB, CCDC88A, MPP5, ANTXR1, NCK2, UNC5C
cellular component movement	13	SIRPA, CXADR, EPHB3, F2R, ABL1, FYN, IL6ST, PDGFRB, KIF26B, CCDC88A, NCK2, UNC5C, ADAM9
localization of cell	12	SIRPA, CXADR, EPHB3, F2R, ABL1, FYN, IL6ST, PDGFRB, CCDC88A, NCK2, UNC5C, ADAM9
response to external stimulus	12	SCAMP3, CXADR, AP2B1, EPHB3, F2R, ABL1, FYN, HSP90AB1, IL6ST, PDGFRB, NCK2, UNC5C
cell migration	9	SIRPA, CXADR, EPHB3, F2R, FYN, CCDC88A, NCK2, UNC5C, ADAM9
chemotaxis	9	CXADR, AP2B1, EPHB3, ABL1, FYN, HSP90AB1, PDGFRB, NCK2, UNC5C
regulation of protein phosphorylation	8	F2R, ABL1, IL6ST, PDGFRB, CCDC88A, SPRY4, NCK2, ADAM9
regulation of immune system process	7	CXADR, AP2B1, FYN, HSP90AB1, IL6ST, CD46, NCK2
divalent metal ion transport	4	F2R, FYN, SLC39A6, PDGFRB
positive regulation of cell motility	4	F2R, IL6ST, PDGFRB, ADAM9
defense response to virus	3	CXADR, AP2B1, FYN
negative regulation of epidermal growth factor receptor signaling pathway	3	STAM2, AP2B1, RAB7A
striated muscle cell development	3	CXADR, F2R, PDGFRB
tissue homeostasis	3	CXADR, F2R, PDGFRB
metanephric nephron development	2	PDGFRB, KIF26B
muscle cell migration	2	IL6ST, PDGFRB
positive regulation of calcium ion transport	2	F2R, PDGFRB
positive regulation of JAK-STAT cascade	2	F2R, IL6ST
positive regulation of protein secretion	2	F2R, ADAM9
positive regulation of smooth muscle cell migration	2	IL6ST, PDGFRB
regulation of defense response to virus by virus	2	AP2B1, FYN
substrate adhesion-dependent cell spreading	2	EPHB3, ANTXR1
