# Supplementary material for: Neuroblastoma Tyrosine Kinase Signaling Networks Involve FYN and LYN in Endosomes and Lipid Rafts
Source: PLoS Comput Biol. 2015 Apr 17;11(4):e1004130. doi: 10.1371/journal.pcbi.1004130 (PMC4401789; doi:10.1371/journal.pcbi.1004130)
Supplement: S1 Dataset — (ZIP) [file pcbi.1004130.s015.zip › SEDGO/SEDGroup_60_GOSummary.txt]

Term	Count	Genes
cation transport	8	SLC12A7, CTNNB1, KCNB1, KCNH2, ZDHHC13, KCNQ5, SLC12A2, CACNA1B
neurological system process	8	CTNNB1, ARC, KCNB1, KCNH2, PCDH8, KCNQ5, SLC12A2, CACNA1B
transmembrane transport	8	SLC12A7, CTNNB1, KCNB1, KCNH2, ZDHHC13, KCNQ5, SLC12A2, CACNA1B
multicellular organismal signaling	7	CTNNB1, ARC, KCNB1, KCNH2, PCDH8, KCNQ5, CACNA1B
synaptic transmission	7	CTNNB1, ARC, KCNB1, KCNH2, PCDH8, KCNQ5, CACNA1B
cellular homeostasis	5	SLC12A7, CTNNB1, KCNH2, BNIP3, CACNA1B
potassium ion transport	5	SLC12A7, KCNB1, KCNH2, KCNQ5, SLC12A2
regulation of membrane potential	4	CTNNB1, KCNH2, BNIP3, CACNA1B
anterior/posterior pattern specification	3	CTNNB1, ARC, PCDH8
anterior/posterior pattern specification	3	CTNNB1, ARC, PCDH8
divalent metal ion transport	3	CTNNB1, ZDHHC13, CACNA1B
chloride transport	2	SLC12A7, SLC12A2
endoderm development	2	CTNNB1, ARC
