# Supplementary material for: Neuroblastoma Tyrosine Kinase Signaling Networks Involve FYN and LYN in Endosomes and Lipid Rafts
Source: PLoS Comput Biol. 2015 Apr 17;11(4):e1004130. doi: 10.1371/journal.pcbi.1004130 (PMC4401789; doi:10.1371/journal.pcbi.1004130)
Supplement: S1 Dataset — (ZIP) [file pcbi.1004130.s015.zip › SEDGO/SEDGroup_61_GOSummary.txt]

Term	Count	Genes
anatomical structure maturation	1	RHOA
anatomical structure maturation	1	RHOA
auditory receptor cell differentiation	1	CUX1
endocytic recycling	1	LMTK2
ossification involved in bone maturation	1	RHOA
positive regulation of NF-kappaB import into nucleus	1	RHOA
