# Supplementary material for: Neuroblastoma Tyrosine Kinase Signaling Networks Involve FYN and LYN in Endosomes and Lipid Rafts
Source: PLoS Comput Biol. 2015 Apr 17;11(4):e1004130. doi: 10.1371/journal.pcbi.1004130 (PMC4401789; doi:10.1371/journal.pcbi.1004130)
Supplement: S1 Dataset — (ZIP) [file pcbi.1004130.s015.zip › SEDGO/SEDGroup_62_GOSummary.txt]

Term	Count	Genes
RNA biosynthetic process	14	ZNF785, ABLIM3, PHF3, HBP1, ATAD2, HIVEP2, PAWR, ATRX, IWS1, RPL4, RPL34, RBM15, TCF4, NCOR1
intermediate filament cytoskeleton organization	2	SYNM, NEFL
intermediate filament cytoskeleton organization	2	SYNM, NEFL
