# Supplementary material for: Neuroblastoma Tyrosine Kinase Signaling Networks Involve FYN and LYN in Endosomes and Lipid Rafts
Source: PLoS Comput Biol. 2015 Apr 17;11(4):e1004130. doi: 10.1371/journal.pcbi.1004130 (PMC4401789; doi:10.1371/journal.pcbi.1004130)
Supplement: S1 Dataset — (ZIP) [file pcbi.1004130.s015.zip › SEDGO/SEDGroup_67_GOSummary.txt]

Term	Count	Genes
establishment of localization	7	ATP9A, NAGPA, LAMTOR1, SYP, SV2B, SV2A, SLC23A2
establishment of localization	7	ATP9A, NAGPA, LAMTOR1, SYP, SV2B, SV2A, SLC23A2
organic substance transport	3	ATP9A, LAMTOR1, SLC23A2
lysosome organization	2	NAGPA, LAMTOR1
neurotransmitter transport	2	SV2B, SV2A
