# Supplementary material for: Neuroblastoma Tyrosine Kinase Signaling Networks Involve FYN and LYN in Endosomes and Lipid Rafts
Source: PLoS Comput Biol. 2015 Apr 17;11(4):e1004130. doi: 10.1371/journal.pcbi.1004130 (PMC4401789; doi:10.1371/journal.pcbi.1004130)
Supplement: S1 Dataset — (ZIP) [file pcbi.1004130.s015.zip › SEDGO/SEDGroup_69_GOSummary.txt]

Term	Count	Genes
cellular macromolecule catabolic process	6	CASC3, NCBP1, RPL19, RPL24, WFS1, UBE2L6
cellular macromolecule catabolic process	6	CASC3, NCBP1, RPL19, RPL24, WFS1, UBE2L6
mRNA catabolic process	4	CASC3, NCBP1, RPL19, RPL24
nuclear-transcribed mRNA catabolic process, nonsense-mediated decay	4	CASC3, NCBP1, RPL19, RPL24
microtubule bundle formation	2	SPAST, NAV1
renal system process	2	MYO1E, WFS1
