# Supplementary material for: Neuroblastoma Tyrosine Kinase Signaling Networks Involve FYN and LYN in Endosomes and Lipid Rafts
Source: PLoS Comput Biol. 2015 Apr 17;11(4):e1004130. doi: 10.1371/journal.pcbi.1004130 (PMC4401789; doi:10.1371/journal.pcbi.1004130)
Supplement: S1 Dataset — (ZIP) [file pcbi.1004130.s015.zip › SEDGO/SEDGroup_6_GOSummary.txt]

Term	Count	Genes
primary metabolic process	26	TNK2, CDK5, CRMP1, MAPK14, CTNND1, FER, FGFR1, ALK, FYN, ABL2, HNRNPA1, IGF1R, LYN, PDGFRA, MAPK1, MAPK3, PTK2, PTPN11, PXN, SHC1, SNRNP70, CDKL5, CBLB, PRPF4B, HGS, CDK1
signaling	25	TNK2, CDK5, MAPK14, CTNND1, FER, FGFR1, ALK, FYN, GAB1, ABL2, IGF1R, LYN, MAP1B, PDGFRA, MAPK1, MAPK3, PTK2, PTPN11, PXN, SHC1, CBLB, MPZL1, HGS, BCAR1, CDK1
anatomical structure development	21	CDK5, CRMP1, MAPK14, CTNND1, FGFR1, ALK, FYN, ABL2, IGF1R, LYN, MAP1B, PDGFRA, MAPK1, MAPK3, PTK2, PTPN11, PXN, SHC1, CDKL5, CBLB, CDK1
cellular component organization or biogenesis at cellular level	21	CDK5, CRMP1, CTNND1, FER, FGFR1, FYN, ABL2, IGF1R, LYN, MAP1B, PDGFRA, MAPK1, MAPK3, PTK2, PTPN11, PXN, SHC1, CDKL5, VIM, BCAR1, CDK1
cellular protein metabolic process	20	TNK2, CDK5, MAPK14, FER, FGFR1, ALK, FYN, ABL2, IGF1R, LYN, PDGFRA, MAPK1, MAPK3, PTK2, PTPN11, PXN, SHC1, CDKL5, PRPF4B, CDK1
macromolecule modification	20	TNK2, CDK5, MAPK14, FER, FGFR1, ALK, FYN, ABL2, IGF1R, LYN, PDGFRA, MAPK1, MAPK3, PTK2, PTPN11, PXN, SHC1, CDKL5, PRPF4B, CDK1
cellular developmental process	19	CDK5, CRMP1, MAPK14, CTNND1, FGFR1, ALK, FYN, ABL2, IGF1R, LYN, MAP1B, PDGFRA, MAPK1, MAPK3, PTK2, PTPN11, SHC1, CDKL5, CDK1
enzyme linked receptor protein signaling pathway	18	MAPK14, FER, FGFR1, ALK, GAB1, IGF1R, LYN, PDGFRA, MAPK1, MAPK3, PTK2, PTPN11, PXN, SHC1, MPZL1, HGS, BCAR1, CDK1
cell communication	15	TNK2, MAPK14, FER, ALK, FYN, GAB1, ABL2, MAPK1, MAPK3, PTPN11, PXN, SHC1, MPZL1, BCAR1, CDK1
regulation of nitrogen compound metabolic process	15	CDK5, MAPK14, CTNND1, FER, FGFR1, ALK, IGF1R, PDGFRA, MAPK1, MAPK3, PTK2, SHC1, SNRNP70, CDKL5, CDK1
response to hormone stimulus	15	FGFR1, GAB1, IGF1R, LYN, MAP1B, PDGFRA, MAPK1, MAPK3, PTK2, PTPN11, PXN, SHC1, CBLB, BCAR1, CDK1
nervous system development	14	CRMP1, FGFR1, ALK, FYN, ABL2, IGF1R, LYN, PDGFRA, MAPK1, MAPK3, PTPN11, SHC1, CDKL5, CDK1
positive regulation of biological process	14	TNK2, CDK5, MAPK14, FGFR1, FYN, ABL2, LYN, MAP1B, MAPK3, PTPN11, SHC1, CDKL5, CBLB, CDK1
regulation of phosphorus metabolic process	14	TNK2, CDK5, MAPK14, FGFR1, ALK, IGF1R, LYN, PDGFRA, MAPK1, MAPK3, PTK2, PXN, SHC1, CDK1
regulation of phosphorylation	14	TNK2, CDK5, MAPK14, FGFR1, ALK, IGF1R, LYN, PDGFRA, MAPK1, MAPK3, PTK2, PXN, SHC1, CDK1
cell morphogenesis	13	CDK5, CRMP1, FGFR1, FYN, ABL2, IGF1R, MAP1B, MAPK1, MAPK3, PTK2, PTPN11, CDKL5, CDK1
cell morphogenesis involved in neuron differentiation	13	CDK5, CRMP1, FGFR1, FYN, ABL2, IGF1R, MAP1B, MAPK1, MAPK3, PTK2, PTPN11, CDKL5, CDK1
cell part morphogenesis	13	CDK5, CRMP1, FGFR1, FYN, ABL2, IGF1R, MAP1B, MAPK1, MAPK3, PTK2, PTPN11, CDKL5, CDK1
cell projection organization	13	CDK5, CRMP1, FER, FGFR1, FYN, IGF1R, MAPK1, MAPK3, PTK2, PTPN11, PXN, SHC1, CDK1
cellular response to endogenous stimulus	13	FGFR1, GAB1, IGF1R, LYN, PDGFRA, MAPK1, MAPK3, PTK2, PTPN11, PXN, SHC1, BCAR1, CDK1
neuron projection morphogenesis	13	CDK5, CRMP1, FGFR1, FYN, ABL2, IGF1R, MAP1B, MAPK1, MAPK3, PTK2, PTPN11, CDKL5, CDK1
positive regulation of catalytic activity	13	CDK5, MAPK14, FGFR1, ALK, ABL2, PDGFRA, MAPK1, MAPK3, PTK2, PXN, SHC1, CDKL5, CDK1
regulation of transferase activity	13	CDK5, MAPK14, FGFR1, ALK, IGF1R, LYN, PDGFRA, MAPK1, MAPK3, PTK2, PXN, SHC1, CDK1
response to external stimulus	13	CDK5, CRMP1, MAPK14, FER, FGFR1, FYN, PDGFRA, MAPK1, MAPK3, PTK2, PTPN11, BCAR1, CDK1
cellular response to chemical stimulus	12	MAPK14, FGFR1, GAB1, ABL2, IGF1R, MAPK1, MAPK3, PTK2, PTPN11, PXN, SHC1, CDK1
cellular response to peptide hormone stimulus	12	FGFR1, GAB1, IGF1R, LYN, MAPK1, MAPK3, PTK2, PTPN11, PXN, SHC1, BCAR1, CDK1
peptidyl-amino acid modification	12	TNK2, CDK5, MAPK14, FER, FGFR1, ABL2, LYN, PDGFRA, MAPK1, MAPK3, PTK2, PXN
regulation of cellular component organization	12	TNK2, CDK5, FER, ABL2, LYN, MAP1B, PDGFRA, MAPK1, MAPK3, PTK2, CDKL5, BCAR1
regulation of protein kinase activity	12	CDK5, MAPK14, FGFR1, ALK, IGF1R, LYN, MAPK1, MAPK3, PTK2, PXN, SHC1, CDK1
apoptotic process	11	CDK5, MAPK14, ALK, IGF1R, LYN, MAPK1, MAPK3, PTK2, VIM, BCAR1, CDK1
cell adhesion	11	CDK5, CTNND1, FER, ABL2, LYN, PDGFRA, PTK2, PTPN11, PXN, SHC1, BCAR1
cell death	11	CDK5, MAPK14, ALK, IGF1R, LYN, MAPK1, MAPK3, PTK2, VIM, BCAR1, CDK1
coagulation	11	CDK5, MAPK14, FYN, LYN, PDGFRA, MAPK1, MAPK3, PTK2, PTPN11, SHC1, BCAR1
hemostasis	11	CDK5, MAPK14, FYN, LYN, PDGFRA, MAPK1, MAPK3, PTK2, PTPN11, SHC1, BCAR1
positive regulation of kinase activity	11	CDK5, MAPK14, FGFR1, ALK, PDGFRA, MAPK1, MAPK3, PTK2, PXN, SHC1, CDK1
regulation of biological quality	11	CDK5, MAPK14, FYN, IGF1R, LYN, PDGFRA, MAPK1, MAPK3, PTK2, PTPN11, BCAR1
regulation of cell differentiation	11	CDK5, MAPK14, FGFR1, ABL2, LYN, MAP1B, PDGFRA, MAPK1, PTK2, CDKL5, CDK1
regulation of molecular function	11	CDK5, FGFR1, ABL2, IGF1R, LYN, PDGFRA, PTK2, PXN, SHC1, CDKL5, CDK1
wound healing	11	CDK5, MAPK14, FYN, LYN, PDGFRA, MAPK1, MAPK3, PTK2, PTPN11, SHC1, BCAR1
axon guidance	10	CDK5, CRMP1, FGFR1, FYN, ABL2, MAPK1, MAPK3, PTK2, PTPN11, CDK1
cellular response to growth factor stimulus	10	MAPK14, FGFR1, GAB1, PDGFRA, MAPK1, MAPK3, PTPN11, SHC1, BCAR1, CDK1
epidermal growth factor receptor signaling pathway	10	FER, GAB1, MAPK1, MAPK3, PTPN11, PXN, SHC1, HGS, BCAR1, CDK1
positive regulation of cellular metabolic process	10	TNK2, MAPK14, IGF1R, LYN, PDGFRA, MAPK1, MAPK3, PTK2, SHC1, CDK1
regulation of cell communication	10	CDK5, CTNND1, FGFR1, IGF1R, LYN, MAP1B, PDGFRA, PTK2, CBLB, HGS
regulation of protein modification process	10	TNK2, MAPK14, FGFR1, ALK, IGF1R, LYN, MAPK1, MAPK3, PXN, SHC1
response to insulin stimulus	10	FGFR1, GAB1, IGF1R, LYN, MAPK1, MAPK3, PTPN11, SHC1, BCAR1, CDK1
cellular response to stress	9	MAPK14, IGF1R, LYN, MAP1B, MAPK1, MAPK3, PXN, SHC1, CDK1
insulin receptor signaling pathway	9	FGFR1, GAB1, IGF1R, MAPK1, MAPK3, PTPN11, SHC1, BCAR1, CDK1
intracellular protein kinase cascade	9	MAPK14, FGFR1, FYN, PDGFRA, MAPK1, MAPK3, PTK2, SHC1, CDK1
positive regulation of cell proliferation	9	FER, FGFR1, IGF1R, LYN, PDGFRA, MAPK1, PTK2, SHC1, CDK1
protein autophosphorylation	9	CDK5, FER, FGFR1, ALK, IGF1R, LYN, PDGFRA, PTK2, CDKL5
regulation of cell motility	9	CDK5, FER, ABL2, IGF1R, LYN, PDGFRA, MAPK1, PTK2, BCAR1
regulation of MAP kinase activity	9	MAPK14, FGFR1, ALK, LYN, MAPK1, MAPK3, PXN, SHC1, CDK1
regulation of multicellular organismal development	9	CDK5, FGFR1, ABL2, LYN, MAP1B, PTK2, CDKL5, CBLB, CDK1
regulation of response to stress	9	MAPK14, FYN, IGF1R, LYN, PDGFRA, MAPK1, MAPK3, PTPN11, CDK1
generation of neurons	8	CRMP1, ALK, FYN, IGF1R, MAPK1, MAPK3, PTPN11, SHC1
peptidyl-tyrosine phosphorylation	8	TNK2, FER, FGFR1, ABL2, LYN, PDGFRA, PTK2, PXN
positive regulation of immune response	8	MAPK14, FYN, LYN, MAPK1, MAPK3, CBLB, BCAR1, CDK1
positive regulation of protein serine/threonine kinase activity	8	MAPK14, FGFR1, ALK, MAPK1, MAPK3, PXN, SHC1, CDK1
regulation of cytoskeleton organization	8	CDK5, FER, ABL2, MAP1B, PDGFRA, MAPK1, MAPK3, PTK2
regulation of signal transduction	8	CDK5, CTNND1, FER, IGF1R, PDGFRA, PTPN11, CDKL5, HGS
activation of MAPK activity	7	MAPK14, ALK, MAPK1, MAPK3, PXN, SHC1, CDK1
embryo development	7	CDK5, FGFR1, MAP1B, PDGFRA, MAPK1, PTK2, CDK1
fibroblast growth factor receptor signaling pathway	7	FGFR1, GAB1, MAPK1, MAPK3, PTPN11, SHC1, CDK1
growth	7	CDK5, MAP1B, PTK2, SHC1, CDKL5, BCAR1, CDK1
nuclear transport	7	CDK5, HNRNPA1, MAPK1, MAPK3, PTTG1IP, CBLB, CDK1
platelet activation	7	MAPK14, FYN, MAPK1, MAPK3, PTK2, SHC1, BCAR1
positive regulation of cellular component movement	7	FER, IGF1R, LYN, PDGFRA, MAPK1, PTK2, BCAR1
positive regulation of protein metabolic process	7	TNK2, LYN, MAPK1, MAPK3, PTK2, CBLB, CDK1
protein complex assembly	7	FER, IGF1R, MAP1B, MAPK3, PTK2, PXN, CDK1
regulation of localization	7	TNK2, FER, ABL2, IGF1R, PDGFRA, PTK2, BCAR1
regulation of protein metabolic process	7	CDK5, MAPK14, FGFR1, ALK, IGF1R, PXN, SHC1
response to fibroblast growth factor stimulus	7	FGFR1, GAB1, MAPK1, MAPK3, PTPN11, SHC1, CDK1
cell motility	6	FGFR1, FYN, PTPN11, SHC1, CDKL5, CDK1
cell proliferation	6	CDK5, ALK, GAB1, CBLB, HGS, BCAR1
interspecies interaction between organisms	6	FYN, HNRNPA1, LYN, MAPK1, MAPK3, VIM
nerve growth factor receptor signaling pathway	6	MAPK14, MAPK1, MAPK3, SHC1, BCAR1, CDK1
nuclear import	6	HNRNPA1, MAPK1, MAPK3, PTTG1IP, CBLB, CDK1
organ morphogenesis	6	FGFR1, IGF1R, PDGFRA, MAPK1, MAPK3, PTK2
phosphorus metabolic process	6	FER, FYN, ABL2, PTPN11, CDKL5, PRPF4B
positive regulation of cell migration	6	FER, IGF1R, PDGFRA, MAPK1, PTK2, BCAR1
positive regulation of locomotion	6	FER, IGF1R, PDGFRA, MAPK1, PTK2, BCAR1
protein targeting	6	CDK5, MAPK1, MAPK3, PTTG1IP, CBLB, CDK1
regulation of cellular localization	6	CDK5, LYN, MAP1B, MAPK1, MAPK3, CDK1
regulation of innate immune response	6	MAPK14, LYN, MAPK1, MAPK3, PTPN11, CDK1
regulation of MAPK cascade	6	FGFR1, IGF1R, LYN, PDGFRA, MAPK1, MAPK3
regulation of neurogenesis	6	CDK5, FGFR1, ABL2, MAP1B, PTK2, CDKL5
regulation of neuron projection development	6	CDK5, ABL2, LYN, MAP1B, PTK2, CDKL5
response to abiotic stimulus	6	CDK5, MAPK14, LYN, MAP1B, MAPK3, CBLB
response to toxin	6	LYN, MAP1B, MAPK1, MAPK3, SHC1, CDK1
activation of innate immune response	5	MAPK14, LYN, MAPK1, MAPK3, CDK1
activation of innate immune response	5	MAPK14, LYN, MAPK1, MAPK3, CDK1
immune response-activating cell surface receptor signaling pathway	5	FYN, LYN, MAPK1, CBLB, BCAR1
pattern recognition receptor signaling pathway	5	MAPK14, LYN, MAPK1, MAPK3, CDK1
phosphorylation	5	FER, FYN, ABL2, CDKL5, PRPF4B
positive regulation of defense response	5	MAPK14, LYN, MAPK1, MAPK3, CDK1
positive regulation of phosphate metabolic process	5	TNK2, LYN, MAPK1, MAPK3, PTK2
positive regulation of protein phosphorylation	5	TNK2, LYN, MAPK1, MAPK3, PTK2
protein import	5	MAPK1, MAPK3, PTTG1IP, CBLB, CDK1
protein localization to nucleus	5	MAPK1, MAPK3, PTTG1IP, CBLB, CDK1
regulation of immune system process	5	MAPK14, MAPK1, MAPK3, BCAR1, CDK1
regulation of leukocyte activation	5	FER, FYN, LYN, PTPN11, CBLB
regulation of sequence-specific DNA binding transcription factor activity	5	MAPK14, FER, ALK, MAPK1, MAPK3
response to growth hormone stimulus	5	LYN, MAPK1, MAPK3, PTK2, PXN
stress-activated MAPK cascade	5	MAPK14, IGF1R, MAPK1, MAPK3, CDK1
toll-like receptor 2 signaling pathway	5	MAPK14, LYN, MAPK1, MAPK3, CDK1
toll-like receptor 4 signaling pathway	5	MAPK14, LYN, MAPK1, MAPK3, CDK1
cellular component movement	4	MAPK14, MAP1B, PXN, VIM
leukocyte migration	4	FYN, LYN, PTPN11, SHC1
MyD88-dependent toll-like receptor signaling pathway	4	MAPK14, MAPK1, MAPK3, CDK1
neuron migration	4	CDK5, FGFR1, PTK2, CDKL5
phosphatidylinositol-mediated signaling	4	FGFR1, IGF1R, PDGFRA, PTK2
positive regulation of cell projection organization	4	ABL2, LYN, MAP1B, CDKL5
positive regulation of DNA replication	4	IGF1R, PDGFRA, SHC1, CDK1
regulation of anatomical structure size	4	FER, MAP1B, SHC1, CDKL5
regulation of cell morphogenesis involved in differentiation	4	CDK5, MAP1B, PTK2, CDKL5
regulation of DNA metabolic process	4	IGF1R, PDGFRA, SHC1, CDK1
regulation of stress-activated protein kinase signaling cascade	4	IGF1R, LYN, MAPK1, MAPK3
regulation of vesicle-mediated transport	4	TNK2, CDK5, ABL2, LYN
response to extracellular stimulus	4	ABL2, IGF1R, LYN, MAP1B
response to nutrient	4	ABL2, IGF1R, LYN, MAP1B
response to organic cyclic compound	4	CDK5, LYN, SHC1, CDK1
T cell receptor signaling pathway	4	FYN, MAPK1, CBLB, BCAR1
Toll signaling pathway	4	MAPK14, MAPK1, MAPK3, CDK1
toll-like receptor 1 signaling pathway	4	MAPK14, MAPK1, MAPK3, CDK1
toll-like receptor 3 signaling pathway	4	MAPK14, MAPK1, MAPK3, CDK1
TRIF-dependent toll-like receptor signaling pathway	4	MAPK14, MAPK1, MAPK3, CDK1
activation of MAPKK activity	3	MAPK1, MAPK3, CDK1
B cell receptor signaling pathway	3	LYN, MAPK1, BCAR1
cell chemotaxis	3	LYN, PDGFRA, BCAR1
cellular response to molecule of bacterial origin	3	LYN, MAPK1, MAPK3
developmental cell growth	3	CDK5, MAP1B, CDKL5
establishment of cell polarity	3	IGF1R, MAP1B, PTK2
immune response-activating signal transduction	3	MAPK14, MAPK3, CDK1
JAK-STAT cascade involved in growth hormone signaling pathway	3	LYN, MAPK1, MAPK3
lipopolysaccharide-mediated signaling pathway	3	LYN, MAPK1, MAPK3
negative regulation of cell activation	3	FER, PDGFRA, CBLB
negative regulation of immune system process	3	FER, LYN, CBLB
negative regulation of intracellular protein kinase cascade	3	IGF1R, LYN, HGS
neuron development	3	ALK, LYN, SHC1
platelet-derived growth factor receptor signaling pathway	3	FER, PDGFRA, BCAR1
positive regulation of lipid metabolic process	3	IGF1R, PDGFRA, PTK2
positive regulation of phosphatidylinositol 3-kinase cascade	3	FGFR1, PDGFRA, PTK2
regulation of actin cytoskeleton reorganization	3	CDK5, ABL2, PDGFRA
regulation of cell adhesion mediated by integrin	3	LYN, PTK2, PTPN11
regulation of developmental growth	3	MAP1B, CDKL5, CDK1
regulation of JAK-STAT cascade	3	CDK5, LYN, HGS
regulation of protein catabolic process	3	PTK2, CBLB, HGS
regulation of protein ubiquitination	3	CDK5, PTK2, CDK1
response to amine stimulus	3	LYN, PDGFRA, CDK1
response to axon injury	3	LYN, MAP1B, CDK1
response to estrogen stimulus	3	MAP1B, PDGFRA, MAPK1
response to lipopolysaccharide	3	LYN, MAPK1, MAPK3
response to reactive oxygen species	3	PXN, SHC1, CDK1
response to vitamin A	3	ABL2, LYN, MAP1B
sensory perception of pain	3	CDK5, MAPK1, MAPK3
synapse assembly	3	CDK5, MAP1B, PTK2
T cell costimulation	3	FYN, LYN, PTPN11
vascular endothelial growth factor receptor signaling pathway	3	MAPK14, PDGFRA, BCAR1
cardiac muscle cell development	2	PDGFRA, CDK1
caveolin-mediated endocytosis	2	MAPK1, MAPK3
chemotaxis	2	MAPK14, FER
glial cell development	2	CDK5, LYN
Golgi organization	2	MAPK1, MAPK3
growth hormone receptor signaling pathway	2	PTK2, PXN
MAPK import into nucleus	2	MAPK1, MAPK3
negative regulation of leukocyte proliferation	2	LYN, CBLB
oligodendrocyte differentiation	2	CDK5, LYN
organ regeneration	2	SHC1, CDK1
organelle inheritance	2	MAPK1, MAPK3
positive regulation of axon extension	2	MAP1B, CDKL5
positive regulation of protein kinase B signaling cascade	2	IGF1R, PTK2
positive regulation of translation	2	MAPK1, MAPK3
regulation of antigen receptor-mediated signaling pathway	2	LYN, CBLB
regulation of early endosome to late endosome transport	2	MAPK1, MAPK3
regulation of gliogenesis	2	LYN, CDK1
regulation of Golgi inheritance	2	MAPK1, MAPK3
regulation of mast cell activation involved in immune response	2	FER, LYN
regulation of platelet activation	2	LYN, PDGFRA
response to exogenous dsRNA	2	MAPK1, MAPK3
signal complex assembly	2	PTK2, PXN
tolerance induction	2	LYN, CBLB
