# Supplementary material for: Neuroblastoma Tyrosine Kinase Signaling Networks Involve FYN and LYN in Endosomes and Lipid Rafts
Source: PLoS Comput Biol. 2015 Apr 17;11(4):e1004130. doi: 10.1371/journal.pcbi.1004130 (PMC4401789; doi:10.1371/journal.pcbi.1004130)
Supplement: S1 Dataset — (ZIP) [file pcbi.1004130.s015.zip › SEDGO/SEDGroup_75_GOSummary.txt]

Term	Count	Genes
cellular nitrogen compound metabolic process	12	DENND4A, SETX, SCRIB, ZNF318, SIPA1L1, PDCD4, ZNF395, BCORL1, CRTC3, RMI1, CHAF1B, PARG
nucleic acid metabolic process	10	DENND4A, SETX, ZNF318, PDCD4, ZNF395, BCORL1, CRTC3, RMI1, CHAF1B, PARG
regulation of nucleobase-containing compound metabolic process	10	DENND4A, SCRIB, ZNF318, SIPA1L1, PDCD4, ZNF395, BCORL1, CRTC3, CHAF1B, PARG
activation of Ras GTPase activity	2	SCRIB, SIPA1L1
activation of Ras GTPase activity	2	SCRIB, SIPA1L1
