# Supplementary material for: Neuroblastoma Tyrosine Kinase Signaling Networks Involve FYN and LYN in Endosomes and Lipid Rafts
Source: PLoS Comput Biol. 2015 Apr 17;11(4):e1004130. doi: 10.1371/journal.pcbi.1004130 (PMC4401789; doi:10.1371/journal.pcbi.1004130)
Supplement: S1 Dataset — (ZIP) [file pcbi.1004130.s015.zip › SEDGO/SEDGroup_7_GOSummary.txt]

Term	Count	Genes
nucleotide biosynthetic process	4	CTPS, ATP1A1, ATP1A3, UMPS
nucleoside metabolic process	3	CTPS, ACLY, UMPS
ribonucleoside triphosphate biosynthetic process	3	CTPS, ATP1A1, ATP1A3
adult locomotory behavior	2	CNP, ATP1A3
adult locomotory behavior	2	CNP, ATP1A3
pyrimidine nucleotide metabolic process	2	CTPS, UMPS
pyrimidine ribonucleoside metabolic process	2	CTPS, UMPS
pyrimidine ribonucleotide biosynthetic process	2	CTPS, UMPS
pyrimidine-containing compound biosynthetic process	2	CTPS, UMPS
striated muscle contraction	2	ATP1A1, PIK3CA
