# Supplementary material for: Neuroblastoma Tyrosine Kinase Signaling Networks Involve FYN and LYN in Endosomes and Lipid Rafts
Source: PLoS Comput Biol. 2015 Apr 17;11(4):e1004130. doi: 10.1371/journal.pcbi.1004130 (PMC4401789; doi:10.1371/journal.pcbi.1004130)
Supplement: S1 Dataset — (ZIP) [file pcbi.1004130.s015.zip › SEDGO/SEDGroup_8_GOSummary.txt]

Term	Count	Genes
cell adhesion	6	LPP, MYH9, AXL, TGM2, TLN2, ACTN1
endocytosis	4	AXL, TGM2, UBE3A, CAV1
gland development	3	TGM2, UBE3A, CAV1
apoptotic cell clearance	2	AXL, TGM2
apoptotic cell clearance	2	AXL, TGM2
blood vessel remodeling	2	AXL, TGM2
elevation of cytosolic calcium ion concentration	2	TGM2, CAV1
ovulation cycle	2	AXL, UBE3A
