# Supplementary material for: Neuroblastoma Tyrosine Kinase Signaling Networks Involve FYN and LYN in Endosomes and Lipid Rafts
Source: PLoS Comput Biol. 2015 Apr 17;11(4):e1004130. doi: 10.1371/journal.pcbi.1004130 (PMC4401789; doi:10.1371/journal.pcbi.1004130)
Supplement: S1 Dataset — (ZIP) [file pcbi.1004130.s015.zip › SEDGO/SEDGroup_9_GOSummary.txt]

Term	Count	Genes
metabolic process	58	TRAP1, CDK7, CENPE, STAG2, USP20, ZNF573, PPARGC1B, CREBBP, ZNF599, DDX1, DPYSL2, DPYSL3, ELK1, EPHA5, FGFR2, FH, PAXIP1, SMC5, GEMIN5, ANKRD1, SETD2, GSTM5, TRA2A, ITGB3, ZNF710, KRT7, ASS1, NDN, NUSAP1, PDPK1, LUC7L3, PI4KA, ELP3, ZNF334, MASP1, SFMBT2, PTPRK, PYGB, PAPPA2, SORT1, XYLT2, ZNF862, SUPV3L1, SYK, TTN, UBTF, PLBD1, IFT88, MAK16, GLYR1, GPR65, TUBA1C, CCNT2, SEC11C, USP14, CD3D, NOLC…
regulation of primary metabolic process	36	CDK7, CENPE, STAG2, ZNF573, PPARGC1B, CREBBP, ZNF599, DDX1, ELK1, EPHA5, FGFR2, PAXIP1, ANKRD1, SETD2, ITGB3, ZNF710, KRT7, NDN, PDPK1, ELP3, ZNF334, MASP1, SFMBT2, PTPRK, ZNF862, SUPV3L1, SYK, TTN, UBTF, IFT88, GPR65, CCNT2, USP14, CD3D, NOLC1, CD86
nucleic acid metabolic process	34	CDK7, STAG2, ZNF573, PPARGC1B, CREBBP, ZNF599, DDX1, ELK1, EPHA5, FGFR2, PAXIP1, SMC5, GEMIN5, ANKRD1, SETD2, TRA2A, ZNF710, KRT7, NDN, NUSAP1, PDPK1, LUC7L3, ELP3, ZNF334, SFMBT2, PTPRK, ZNF862, SUPV3L1, TTN, UBTF, CCNT2, CD3D, NOLC1, CD86
cellular biosynthetic process	33	CDK7, STAG2, ZNF573, PPARGC1B, CREBBP, ZNF599, DDX1, ELK1, EPHA5, FGFR2, PAXIP1, ANKRD1, SETD2, ZNF710, KRT7, ASS1, NDN, PDPK1, PI4KA, ELP3, ZNF334, SFMBT2, PTPRK, ZNF862, SYK, UBTF, MAK16, GPR65, CCNT2, SEC11C, CD3D, NOLC1, CD86
macromolecule biosynthetic process	32	CDK7, STAG2, ZNF573, PPARGC1B, CREBBP, ZNF599, DDX1, ELK1, EPHA5, FGFR2, PAXIP1, ANKRD1, SETD2, ITGB3, ZNF710, KRT7, NDN, PDPK1, ELP3, ZNF334, SFMBT2, PTPRK, XYLT2, ZNF862, SYK, UBTF, MAK16, CCNT2, SEC11C, CD3D, NOLC1, CD86
regulation of biosynthetic process	30	CDK7, STAG2, ZNF573, PPARGC1B, CREBBP, ZNF599, DDX1, ELK1, EPHA5, FGFR2, PAXIP1, ANKRD1, SETD2, ITGB3, ZNF710, KRT7, NDN, PDPK1, ELP3, ZNF334, SFMBT2, PTPRK, ZNF862, SYK, UBTF, GPR65, CCNT2, CD3D, NOLC1, CD86
regulation of gene expression	28	CDK7, ZNF573, PPARGC1B, CREBBP, ZNF599, DDX1, ELK1, EPHA5, FGFR2, PAXIP1, ANKRD1, SETD2, ZNF710, KRT7, NDN, PDPK1, ELP3, ZNF334, MASP1, SFMBT2, PTPRK, SORT1, ZNF862, UBTF, CCNT2, CD3D, NOLC1, CD86
regulation of cellular macromolecule biosynthetic process	27	CDK7, STAG2, ZNF573, PPARGC1B, CREBBP, ZNF599, DDX1, ELK1, EPHA5, FGFR2, PAXIP1, ANKRD1, SETD2, ZNF710, KRT7, NDN, PDPK1, ELP3, ZNF334, SFMBT2, PTPRK, ZNF862, UBTF, CCNT2, CD3D, NOLC1, CD86
regulation of RNA biosynthetic process	25	CDK7, ZNF573, PPARGC1B, CREBBP, ZNF599, DDX1, ELK1, EPHA5, FGFR2, PAXIP1, ANKRD1, SETD2, ZNF710, NDN, PDPK1, ELP3, ZNF334, SFMBT2, PTPRK, ZNF862, UBTF, CCNT2, CD3D, NOLC1, CD86
positive regulation of nucleobase-containing compound metabolic process	13	CDK7, PPARGC1B, CREBBP, ELK1, FGFR2, PAXIP1, ANKRD1, SUPV3L1, UBTF, GPR65, CD3D, NOLC1, CD86
immune response	12	ODZ1, SUGT1, CREBBP, ELK1, PAXIP1, ASS1, PDPK1, MASP1, SYK, GPR65, CD3D, CD86
positive regulation of transcription, DNA-dependent	11	CDK7, PPARGC1B, CREBBP, ELK1, FGFR2, PAXIP1, ANKRD1, UBTF, CD3D, NOLC1, CD86
chromosome segregation	5	CENPE, STAG2, SMC5, NUSAP1, TTN
cell-substrate junction assembly	4	ITGB3, ITGB4, PDPK1, PTPRK
cardiac muscle tissue morphogenesis	3	FGFR2, ANKRD1, TTN
cardiac muscle tissue morphogenesis	3	FGFR2, ANKRD1, TTN
muscle organ morphogenesis	3	FGFR2, ANKRD1, TTN
positive regulation of nuclear division	3	CENPE, SMC5, NUSAP1
protein processing	3	MASP1, IFT88, SEC11C
transcription elongation from RNA polymerase II promoter	3	CDK7, ELP3, CCNT2
cell proliferation in forebrain	2	FGFR2, PCM1
embryonic placenta morphogenesis	2	FGFR2, SETD2
histone H3-K36 methylation	2	PAXIP1, SETD2
histone methylation	2	PAXIP1, SETD2
mitotic chromosome condensation	2	NUSAP1, TTN
mitotic sister chromatid segregation	2	CENPE, SMC5
positive regulation of alpha-beta T cell differentiation	2	SYK, CD86
positive regulation of mitotic metaphase/anaphase transition	2	CENPE, SMC5
pyrimidine base catabolic process	2	DPYSL2, DPYSL3
regulation of osteoblast proliferation	2	FGFR2, ITGB3
regulation of smoothened signaling pathway	2	CREBBP, FGFR2
sarcomere organization	2	ANKRD1, TTN
T cell selection	2	SYK, CD3D
