# Supplementary material for: Neuroblastoma Tyrosine Kinase Signaling Networks Involve FYN and LYN in Endosomes and Lipid Rafts
Source: PLoS Comput Biol. 2015 Apr 17;11(4):e1004130. doi: 10.1371/journal.pcbi.1004130 (PMC4401789; doi:10.1371/journal.pcbi.1004130)
Supplement: S1 Dataset — (ZIP) [file pcbi.1004130.s015.zip › SpearGO/spear_groupnames.txt]

Spearman t-SNE Group	6	
ABL2
ALK
BCAR1
CBLB
CDK1
CDK5
CDKL5
FGFR1
FYN
GAB1
GRLF1
HGS
IRS1
LYN_i
MAPK1
MAPK14
MAPK3
MPZL1
PDGFRA
PRPF4B
PTK2
PTTG1IP
SHC1
SNRNP70
SPRED2
VIM
CDK3
EEF1A2
ESYT1
Spearman t-SNE Group	48	
DHCR24
VLDLR
ADCY7
ANO4
ATP7A
BAI3
C5orf15
CELSR3
COX7A2L
CUX1
CYCS
DAAM1
FAM163A
GRIK5
JAK1
KIF26A
KRIT1
LAPTM4B
LDOC1L
LMTK2
NDFIP2
NKD2
PCDH18
PCDHGA1
PCNXL3
PI4K2B
PTPRN2
RAB39
RELT
RGS5
RHBDF2
RHOA
RNF149
RPL23A
SCN3A
SLC16A9
SLC1A2
SLC38A9
SLC4A2
SLC8A1
SNX9
ST3GAL5
STX4
STXBP3
TM7SF3
TMEM130
TMEM198
TMEM55A
TMEM63B
TSPAN14
VPS45
WWP2
ZMYM1
Spearman t-SNE Group	10	
ALDOA
ANXA2
APLP2
C11orf59
DDX3X
DLG3
EML4
EPHA7
FAM62A
FLOT1
HIST1H4A
KDM1
LAPTM4A
LDLR
NUCB2
PKM2
PRAGMIN
PVRL3
RAN
RPL35A
SDC4
SDCBP
SERBP1
SFRS1
SGK269
SHB
STXBP1
TBCB
VCL
WASL
YIPF5
APLP1
ARHGEF10
ATP6V1E1
BMPR2
C12orf44
CD99L2
CDC42BPB
CELSR2
DBI
DYNLL1
FAM171A1
FCHSD2
HEG1
HMP19
L1CAM
LITAF
LRP1
MFAP3
NDFIP1
NTRK1
PGRMC2
PHB
PLD3
RAB11A
RAB35
RAB9A
RAC1
RAVER1
RCN2
RPL10A
SCARB1
SEMA5A
SFT2D3
SLC12A4
SPTAN1
SYT11
SYT4
SYT5
TGFB1I1
TTYH3
TUBB2C
UNC5B
ZDHHC20
Spearman t-SNE Group	24	
CRMP1
CTNND1
ERP29
FER
HNRNPA1
IGF1R
LYN
MAP1B
PTPN11
PXN
SCARF2
TFRC
TNK2
Spearman t-SNE Group	4	
ABI2
BCR
DBNL
DCBLD2
GAB2
GSK3A
IRS2
PCTK1
ST5
TJP2
UBAP2L
ASAM
CHRM3
DDX17
MAP2
KIDINS220
ADAM22
AKAP12
ARHGEF12
ARHGEF2
C4orf16
CLASP1
DLG5
FRYL
GGT7
GPRIN1
KIAA0528
KIF23
MATR3
MLLT4
NHS
NHSL2
NUMA1
PAK7
RPS9
SLC20A1
SLC4A7
TIAM1
Spearman t-SNE Group	7	
ABLIM1
ACTA1
APP
CTTN
DYRK1A
EFNB1
EPB41
EPHA2
FRS2
HNRNPA0
INPPL1
ITGB1
LPHN2
NCK1
PDHA1
PIK3R2
PLCG1
PLEKHA6
RAB13
RET
RPS27
SH2D3C
SPRY2
STAT3
TNS1
CRK
HNRNPC
PCBP2
RPS10
Spearman t-SNE Group	61	
ADIPOR1
ARC
BNIP3
C1orf58
CACNA1B
CTNNB1
FAT3
IGSF10
IGSF9B
ISLR2
KCNB1
KCNH2
KCNQ5
KIRREL2
LPHN1
LRRTM2
MARCH11
NETO2
PAQR3
PCDH8
PCDHGB1
PSMC2
RGS19
SEPSECS
SLC12A2
SLC12A7
SPRED1
TNFRSF21
TOLLIP
ZDHHC13
Spearman t-SNE Group	49	
GDI2
GRB2
ANKRD27
ATP2B1
ATP2B3
BAMBI
CRNKL1
DMXL2
DNAJB1
ERBB4
FAM171B
FRAS1
FRK
GOLGA2
GPR125
HSP90B1
KCNK3
LGR4
LRP5
MAN1B1
PDZD4
PLXND1
PRKACB
PTPN18
PTPRR
RAB6A
SCAMP5
SEC22B
SH2B1
SLC35E1
SLITRK5
SPG20
SRP9
SYT1
TMEM51
VWA5B2
ZDHHC17
ZFYVE9
ZNRF3
Spearman t-SNE Group	43	
TNKS1BP1
PDS5B
EIF5B
AKAP13
ANK2
PEA15
BRD1
C20orf30
RSF1
DLGAP4
RABEP1
REPS1
PRKACA
TCF12
ZFHX3
PRKX
SGTA
Spearman t-SNE Group	5	
ABL1
ADAM9
ANTXR1
AP2B1
CD46
EGFR
EPHB3
F2R
FYN_i
ITSN2
MPP5
SCAMP3
SHC3
SLC38A2
SPRY4
SRC_i
CCDC88A
CPD
HNRNPU
IL6ST
KIF26B
NCK2
PCDHGC3
PDGFRB
PDLIM4
RAB2B
SEZ6L2
SIRPA
SLC39A6
STAM2
TMEM119
TMIGD2
TRIM67
Spearman t-SNE Group	21	
CFL1
CRKL
DDR2
EEF1A1
PAG1
PKP4
TUBA1A
Spearman t-SNE Group	2	
ABCC1
DCLK2
PPFIBP1
EXOC4
BAT2L
BAZ1B
C11orf30
C17orf28
HSD17B4
CBX8
CHP
CLIP4
LUZP1
RP11-74E24.2
DHX36
NCOA7
FAM18B
NUP214
GARNL1
GBF1
KIF21A
HDAC7
HELZ
HSPH1
KIAA0999
RFX7
MDH1
MTSS1L
PDE3B
SLC26A2
SLK
OSBPL11
OXSR1
PPP2R5D
RALBP1
RANBP1
PFKFB3
PHIP
PPP1R12C
PRKAR2B
ZNF295
RPS6
SENP7
SRGAP2
ZFC3H1
USP34
Spearman t-SNE Group	45	
AHNAK
SRRM2
AAK1
CEP170
GOLGA4
NDRG3
HN1
PPP1R12A
SRRM1
TBC1D4
THOC5
TSC2
Spearman t-SNE Group	71	
ARHGAP23
BCORL1
C17orf71
CHAF1B
CRTC3
LRRC41
DENND4A
DENND5A
DMXL1
DOPEY1
FRAP1
PARG
PDCD4
SCRIB
LIMCH1
SIPA1L1
TBC1D22B
ZNF395
RMI1
SETX
ZNF318
USP24
USP37
Spearman t-SNE Group	53	
DYRK1B
HIPK2
Spearman t-SNE Group	47	
D4S234E
C11orf41
DCHS1
FLRT1
JAM3
LRRC4B
MAP1A
PALM
RHBDD2
RPS27A
TMEM108
Spearman t-SNE Group	30	
FLNA
LMO7
MYCBP2
AKT1S1
BRAF
CARHSP1
CRKRS
DNAJC2
POM121C
LMNA
ZNF609
Spearman t-SNE Group	60	
ACVR1B
BMPR1A
CACNB1
CD248
GPM6B
HRAS
LRP8
NLGN4X
PCNX
SEMA4C
SLC43A1
VTI1A
WBP2
Spearman t-SNE Group	12	
ANKRD26
ARVCF
CALU
DAB1
DOCK11
DOK1
FERMT2
KIT
PVRL1
SHANK2
TRIM28
VAV2
CLASP2
FUBP3
AFAP1
ATM
ATP6V1D
BAIAP2
C9orf78
CDH2
EFR3B
FAM32A
KIAA1549
LPPR4
ODZ3
PARD6B
PCDH1
PGRMC1
PPP1CB
PSD3
PTPRF
RAB7L1
RASA1
ROCK2
ROR1
RP9
SDK1
TMEM181
TMF1
TTC28
UNC5A
ZFR
Spearman t-SNE Group	50	
GPR19
SCAMP1
KIAA1324L
LRIG2
LRP6
MAP6
MREG
SLC7A14
STAM
Spearman t-SNE Group	37	
NEDD4L
RPL3
RBM14
SLC9A1
EIF4ENIF1
ALG3
ARHGEF17
BAD
BAT2
C19orf62
KIAA1432
CHEK1
CHGA
RANBP3
MAP3K7
FAM21A
FAM82A2
GSK3B
HAND2
ITPR1
KIF1B
LARP1
NUFIP2
PLEKHM3
RBM12B
SGIP1
Spearman t-SNE Group	22	
CLTC
CXADR
FAM20B
HNRNPA2B1
HNRNPA3
HP1BP3
HSP90AB1
LLGL1
LNPEP
MAPK10
MAPK9
PGAM1
PIN4
PRMT1
RIPK2
SPTLC1
TLN2
UNC5C
ALB
ANP32A
CXCR7
EIF4H
FAM59A
HSP90AA1
LOC100131402
PARD3B
PFN1
PTPRN
RAB10
RAB7A
SLC25A3
WEE1
Spearman t-SNE Group	69	
AAAS
ENAH
ABLIM3
ALKBH5
ARFGEF2
ASAP2
BMI1
C14orf133
CAMK2G
KSR1
DMWD
DOCK10
DST
MYO18B
NDRG4
NECAP2
FAM125A
FLNC
FMNL2
GPI
GRIP1
PHRF1
PSME3
KIAA1804
LARP7
MAP7D1
RPS7
MCC
SCYL1
MLPH
MPST
SNURF
SNX12
SNX3
PHLDB2
NF1
PAK2
PLEKHO2
PNPLA2
RAF1
RTKN
Spearman t-SNE Group	15	
BCS1L
CBL
CRIP2
EMD
EPHB2
ERBB2IP
PARD3
PIK3R1
ROBO1
SDC1
SND1
ACTR10
C10orf72
EFNB2
HNRNPK
SEC16A
SLITRK6
SSBP1
TMEM106B
WASF3
Spearman t-SNE Group	17	
CADM1
LMNB2
SPRY1
ABCA2
ACSL1
ADAM10
ATP5H
CCDC112
DHX29
DKFZP564O0823
DNAJC5
EZR
GPR126
IGSF3
KCNK10
KIAA0247
KIAA1147
KIF16B
LMBRD2
MGRN1
NAALADL2
NRXN1
PLXNA4
RAB11FIP5
RACGAP1
RFFL
RRAGC
SEMA4B
SLC16A14
SLC20A2
SLC35D3
SNAP29
STMN2
TMEM22
VANGL1
YIPF2
Spearman t-SNE Group	14	
ASAP3
DOCK4
PLXDC2
MGST3
ABHD14B
ADD1
AGTRAP
AHCTF1
APH1A
ARHGAP35
ARHGEF10L
C10orf28
CEP89
CMTM4
CPSF6
DDX39A
DHX9
FAM195B
FGFR4
HSPA12A
ICA1
ILF3
KDM1A
KIAA0754
LAMTOR1
LSM14B
MERTK
MTMR10
NT5C1A
NUP35
PCLO
PEAK1
PRKCD
PRSS2
RBM4
RPH3A
SGK223
SLC39A3
SRCIN1
STX16
TEX2
THRAP3
TJAP1
TSPAN3
YEATS2
Spearman t-SNE Group	35	
MAP4K5
ISCU
BEGAIN
HSPB1
CYTSA
DOCK7
FOXO3
PANK2
PDE3A
GLCCI1
PFKFB2
PFKP
GTF2F1
MYL12A
RAP1GAP
REEP1
REEP4
Spearman t-SNE Group	26	
DNAJA1
DYRK2
EFS
FAF2
FLNB
GNAI3
H2BFS
HIPK1
HIPK3
HNRNPH3
JAK2
MAGOH
MAPK12
MAPK7
NRP1
NUCKS1
PPP1R11
RBM3
RIN1
SDC2
SFPQ
SIN3A
WIPF2
EFNB3
HNRNPM
OPHN1
TJP1
Spearman t-SNE Group	68	
SLC1A5
USP15
Spearman t-SNE Group	29	
EPB41L5
SLC10A4
ATP9B
EEF1D
FAIM2
FMN2
NISCH
NPDC1
SEMA6A
VTI1B
Spearman t-SNE Group	3	
ABI1
TUBB
Spearman t-SNE Group	39	
PUM1
GOSR1
NEO1
DAB2IP
KIAA1211
C16orf42
CHCHD6
LMNB1
MDC1
PKN3
FRMD3
FSTL1
LASS2
PRKD2
LEO1
SNRNP27
TMEM45A
TTBK1
HDGFRP2
CHD6
CIC
CPSF7
CTAGE5
EI24
PKN1
PKN2
OSTM1
GRINL1A
HIVEP1
SASS6
LSR
HMGN1
NUP153
PDP2
U2SURP
SPG11
PRPH
PRR3
RALGAPA1
RTN4
CCDC157
TCF3
RPL13
Spearman t-SNE Group	9	
ACTN1
ANXA1
ANXA5
AXL
BCAR3
CAV1
DHX15
G6PD
KIRREL
KLC2
LPP
MYH9
TARS
TGM2
TKT
TNS3
UBE3A
A2M
ACTR3
APBB2
ARHGDIA
C3orf10
CRIM1
DLG1
DNAJC13
EIF1
EPHB1
FAM62B
FAT1
FKBP1A
FREM2
FZD5
GAPDH
GPRC5A
HRH1
KLRAQ1
LCP1
LOC348262
MCM2
MYLK
MYO9B
NAT10
OSMR
PBRM1
PEBP1
PFTK1
RAB2A
RNF152
RPL13A
RPL31
SEC62
SET
TAOK1
TWF2
WBP11
ZNF24
ZNF627
Spearman t-SNE Group	72	
MTUS1
EBAG9
FAM122B
AKAP1
DEPDC6
MFF
SFRS7
TH
PLEKHA3
RCC2
FOXK2
BLVRA
C14orf145
NCOA5
PTPLAD1
HDAC5
KCNH7
CENPO
STMN4
PEX1
FAM91A1
ING5
SRrp35
TCF20
DIP2B
ARL6IP4
SRRT
LOC100128487
TRPM7
Spearman t-SNE Group	18	
CALM1
LDHA
LDHB
NEDD9
PTPRA
RBMX
TAGLN2
TUBB2B
TYK2
ARHGAP12
CACYBP
HDLBP
RAB8A
Spearman t-SNE Group	20	
CDK2
FAM122A
GFPT1
NDRG2
PALLD
SART1
RCOR1
YAP1
SVIL
Spearman t-SNE Group	41	
SEZ6
ADAM12
ARL13B
ATP11C
BAI2
C15orf17
CACNG4
CASK
CNKSR2
DAGLB
DRG1
FLVCR1
LAT2
MAP4K4
NTRK2
OCRL
PALM2
PLEKHA1
PTPN13
PTPRO
RAB14
RALA
RAP2C
RICS
RRAS2
SGCB
SLC4A8
TRIM9
Spearman t-SNE Group	13	
ARPP19
ATP6V0A1
C17orf57
C7orf51
CASKIN2
CD86
CIRBP
CTNNA1
CYFIP1
CYTSB
DDR1
DLG2
ELMO2
EPHA5
ERBB3
GRAMD1B
ITGB3
KIF20A
LPXN
MAK
MET
PI4KA
PIP5K1A
PLBD1
POLR1B
PPARGC1B
PTRF
RBM8A
RDH10
RP11-307F22.3
RPL18A
RPS3A
RPSA
SEPT2
SETD2
SF3B4
SLC1A4
SUGT1
TAF15
TENC1
TOM1L2
TRAP1
UBE2J1
VASP
VCP
YES1_i
ZNF334
ZNF573
Spearman t-SNE Group	63	
ARHGAP39
CCDC120
CNNM3
CSTF2
F11R
FAM50A
FKBP8
GATAD2B
GTF2F2
HCCS
HNRNPH1
LETM1
NOSIP
PHOX2B
PLEKHO1
PRC1
SRSF1
STAT5A
TBC1D15
TMEM35
TNIK
WAC
ZBED6
Spearman t-SNE Group	34	
LIN9
C19orf2
RAI1
EPS8
ADCY6
ANKRD34A
AP1GBP1
ATP8A2
AZI1
C14orf4
CABLES1
CASC3
CDC42EP3
CDR2L
CLTA
MAP3K3
DYNC1LI1
EEFSEC
MYO1E
NAV1
NCBP1
NDRG1
NUMB
KANK2
GAPVD1
GARNL4
HERC1
ZNF384
ZYX
RPL19
RPL24
MAP7
MICAL1
MKL1
SPAST
NET1
STAC
TBC1D5
TCOF1
TPD52L2
PLEKHA2
VEPH1
WFS1
SLAIN2
RAPGEF2
SIK2
UBE2L6
ZNF185
Spearman t-SNE Group	32	
GIT2
PLEC1
PRUNE2
TLN1
PDLIM5
ANTXR2
TCF4
USP8
EVI5
FAF1
ALS2CR4
FOXO4
FRMD4A
CAMK2D
CCT2
CUEDC1
DIP2C
EDC3
SYNM
PAWR
POM121
IWS1
SPAG9
NEK9
PHLDB1
STX7
Spearman t-SNE Group	8	
ACLY
ACTB
ATP1A1
CDV3
CNP
CTPS
DBN1
DYRK3
HSPA4
ICK
NKAIN1
NMD3
PDAP1
PIK3CA
RPLP0
SLC25A4
SNAP91
YBX1
LTF
ATP13A1
ATP1A3
CARKD
CCT8
ELAVL4
FRS3
FUS
hCG_1645727
HNRNPAB
HSPA2
ISOC1
MAGI2
NASP
NEB
NUDT5
PDCD6IP
SYNPO
UMPS
Spearman t-SNE Group	73	
BRD7
DCLK1
ERCC6L
HDGF2
SLC9A3R1
Spearman t-SNE Group	44	
VANGL2
PI4K2A
TMEM192
DISP2
IFNGR1
KCNQ2
SEMA6D
Spearman t-SNE Group	58	
NRCAM
ATP9A
CLMP
DCP1B
NAGPA
NT5DC2
OR51F1
PRKCSH
RAPGEF1
RUNDC2B
SEZ6L
SLC18A3
SLC23A2
SV2A
SV2B
SYP
TSPAN7
Spearman t-SNE Group	40	
ROBO2
FAM171A2
FLJ37078
ATL2
PNPLA6
HISPPD1
ITGA8
BUD13
CHGB
RICTOR
RNF208
MARK1
SEMA3E
TOMM70A
FKBP15
WDR77
SIPA1L2
Spearman t-SNE Group	25	
CTNND2
EPB41L2
EPHA4
NCL
PALMD
PLXNA1
PTPRE
SLC6A8
SNAP23
Spearman t-SNE Group	74	
C14orf43
STK11IP
Spearman t-SNE Group	76	
UBN1
ADD2
WASF1
Spearman t-SNE Group	31	
FNBP1L
GIT1
IQGAP1
PRKCA
SEPT7
SFRS3
SHD
CORO1C
LASP1
DIDO1
ANK1
CHD1
EHBP1
EPB49
FUBP1
GPRIN3
GPSM1
KPNA1
LGALS3BP
PKP2
PPP1R16B
SSTR1
TOR1AIP1
Spearman t-SNE Group	28	
EPB41L1
AP1AR
SPEN
Spearman t-SNE Group	11	
ANK3
C1orf21
EPB41L3
INSR
JAG2
LAYN
RNPS1
SLC7A11
Spearman t-SNE Group	27	
DOCK1
SPTBN1
REEP3
SPTBN2
STK11
Spearman t-SNE Group	56	
ABCC5
ACTL6B
CFB
CXorf56
EPC2
GGNBP2
HERC4
NAMPT
NEUROD2
NLRP7
PAPOLG
PCTK2
PCTK3
PRKDC
RLBP1
SSFA2
SUGP2
TMEM2
UBR4
UPB1
ZNF181
Spearman t-SNE Group	67	
MARK3
ARHGAP21
ATR
BOD1L
C9orf82
CAMSAP1
DEPDC5
MED1
DTL
HBP1
HIRIP3
KIAA1109
MAP4
RPL34
MBD3
TRAPPC10
PHF3
UBXN2B
ZC3HC1
RPL4
WDR32
ZNF785
Spearman t-SNE Group	38	
NRP2
ACSL3
C16orf61
C1orf43
CALR
CEP164
CKMT1A
EPB41L4B
HSPD1
INO80E
LRP1B
MIB1
PFDN6
PLCB3
RNF19A
TFAM
VDAC1
Spearman t-SNE Group	19	
CCDC123
ENO1
EPHB4
GJC1
SNIP
PCDH17
ZDHHC5
Spearman t-SNE Group	65	
HECTD1
ERC1
CD2AP
CROP
SR140
RSRC2
Spearman t-SNE Group	66	
MAPT
Spearman t-SNE Group	52	
CYB5R1
YES1
Spearman t-SNE Group	16	
C5orf30
KIAA1688
ATAD2
ATRX
C1orf71
C20orf74
MELK
NCOR1
SRGAP3
FAM65B
FCHO2
PHF14
HIVEP2
HPS5
LOC387763
MAGI3
SACS
SFRS14
MORC2
NEFL
UBXN4
SYT17
UBE4B
WDR20
Spearman t-SNE Group	70	
EIF4B
CTR9
TRIP12
Spearman t-SNE Group	77	
FAM163B
LRRC16B
Spearman t-SNE Group	46	
CRIP1
MPP2
SMG1
Spearman t-SNE Group	57	
HIST1H2BB
WRNIP1
Spearman t-SNE Group	55	
GPATCH8
VPS13D
Spearman t-SNE Group	59	
TUBA1B
ABHD3
ADSSL1
ANAPC7
ANKRD49
BCKDK
C2orf71
CAPNS1
CDH20
CDK16
CDK17
CILP
EFHC2
FAM154A
FOXB2
GZMK
HIST1H2BD
HS3ST5
LSM14A
MAST1
MYST4
NDUFB9
ODF3
PARP4
PDCL3
PFKFB1
PSMD12
PSMD2
RAD18
SF3B2
SNX13
SRPK2
TAF3
TG
TMEM39A
TOP2A
VPS13C
Spearman t-SNE Group	33	
GOLGA5
CKB
DENND2A
FREQ
GPATCH1
HBS1L
HNRNPUL1
KIAA1012
KLC1
LRRC24
LZTS1
OSBPL8
PANX1
SNW1
Spearman t-SNE Group	23	
CNN3
PAXIP1
PTK7
Spearman t-SNE Group	64	
BAT1
EBF1
NMNAT2
PIK3AP1
RFTN1
SEPT9
SV2C
Spearman t-SNE Group	54	
ARAP2
COL16A1
DCBLD1
DDHD1
EPHA3
GPX5
GTF2I
HIST1H2BH
LOC645490
MCAM
MCM7
SLC2A4
SORCS1
SRC
ST8SIA5
TAS2R3
ZNF337
Spearman t-SNE Group	75	
IGF2R
PRKAR2A
PHC1
SNX17
Spearman t-SNE Group	1	
ABCA13
ABCA4
ACO1
AKD2
ALS2CR8
ANKRD1
ANKRD44
ANKRD57
ASS1
BTN3A3
C9orf140
CALD1
CASS4
CD3D
CENPE
CEP350
CHSY1
CLDN1
CREBBP
CUX2
DDX1
DENND1B
DKFZp686E2433
DNAJB5
DNTT
DPYSL2
DPYSL3
DSE
DZIP1
ELK1
ELP3
ENTPD6
FEM1C
FGFR2
FH
FIS1
GABRB2
GALNTL5
GEMIN5
GGPS1
GNAI2
GNAS
GPR65
GPRC5C
GSTM5
HMMR
IFNAR1
IFT88
ITGB4
ITGB5
JAK3
KATNB1
KDM5B
KIAA0020
KIAA0467
KIAA1486
KRT7
KRT75
LIMA1
LOC138412
LOC284890
LYSMD2
MAK16
MASP1
MLANA
MYO10
MYOM1
NDN
NUSAP1
ODZ1
PAPPA2
PCDH19
PCDH7
PCM1
PFN2
PIK3R3
PIKFYVE
PLA2G6
PLXNA2
PSMA2
PTPRK
PYGB
RGP1
RNF17
SAMD7
SBNO2
SEC11C
SFMBT2
SFRS2IP
SHC4
SLC25A42
SLFN5
SMC5
SORT1
SRGAP1
STAG2
STAT5B
STK31
SUPV3L1
SYK
TAF1A
TMEM5
TMTC2
TNFRSF10A
TP53BP1
TRA2A
TTN
TTYH2
TUBA1C
UBTF
USP14
USP20
USP9X
XYLT2
ZMYM4
ZNF17
ZNF598
ZNF599
ZNF644
ZNF710
ZNF862
GJA1
LRP11
SFRS11
SMCR8
MGC16121
PDPK1
UNK
APOO
ARAP3
CKAP2L
CLK2
COPS3
FRK_i
GMPR2
LPHN3
MRPL46
NDUFAF2
PAPSS1
PNKD
RBM15
RCN1
RELL1
ROR2
SF3B1
SMC3
STK4
TCP1
UBA1
VIPAR
ZNRF1
FCHSD1
LUC7L3
UBN2
CCNT2
PNN
PPIG
CDK7
EPC1
GLYR1
NOLC1
ETV3
RAD54L2
Spearman t-SNE Group	36	
MAPK11
CCNI
CHL1
DARS
DCDC2B
KIAA0947
MAPK8
PLCB2
RAB8B
ROCK1
WDFY3
Spearman t-SNE Group	62	
APBA1
SHROOM3
Spearman t-SNE Group	42	
SFRS9
AS3MT
FAM175B
KAT2A
SLC12A6
YTHDC1
Spearman t-SNE Group	51	
PCDH10
TAGLN
