# Supplementary material for: Neuroblastoma Tyrosine Kinase Signaling Networks Involve FYN and LYN in Endosomes and Lipid Rafts
Source: PLoS Comput Biol. 2015 Apr 17;11(4):e1004130. doi: 10.1371/journal.pcbi.1004130 (PMC4401789; doi:10.1371/journal.pcbi.1004130)
Supplement: S1 Dataset — (ZIP) [file pcbi.1004130.s015.zip › SpearGO/SpearmanGroup_10_GOSummary.txt]

Term	Count	Genes
cellular component organization or biogenesis	35	DLG3, CELSR2, EPHA7, UNC5B, ALDOA, PVRL3, EML4, ANXA2, APLP1, APLP2, L1CAM, LDLR, LRP1, RPL10A, NTRK1, PHB, HEG1, RAC1, RAN, C12orf44, RPL35A, SDC4, SDCBP, BMPR2, SPTAN1, STXBP1, TGFB1I1, VCL, DYNLL1, RAB11A, WASL, SEMA5A, SCARB1, CDC42BPB, ARHGEF10
cellular component organization at cellular level	30	DLG3, CELSR2, EPHA7, UNC5B, ALDOA, PVRL3, EML4, ANXA2, APLP1, APLP2, L1CAM, LRP1, RPL10A, NTRK1, PHB, RAC1, RAN, C12orf44, RPL35A, SDC4, SDCBP, SPTAN1, STXBP1, VCL, DYNLL1, RAB11A, WASL, SEMA5A, CDC42BPB, ARHGEF10
anatomical structure morphogenesis	24	DLG3, CELSR2, EPHA7, UNC5B, ALDOA, PVRL3, ANXA2, APLP1, L1CAM, LRP1, RPL10A, NTRK1, HEG1, RAC1, SDCBP, SHB, BMPR2, SPTAN1, STXBP1, TGFB1I1, VCL, DYNLL1, WASL, SEMA5A
anatomical structure morphogenesis	24	DLG3, CELSR2, EPHA7, UNC5B, ALDOA, PVRL3, ANXA2, APLP1, L1CAM, LRP1, RPL10A, NTRK1, HEG1, RAC1, SDCBP, SHB, BMPR2, SPTAN1, STXBP1, TGFB1I1, VCL, DYNLL1, WASL, SEMA5A
cell morphogenesis involved in differentiation	14	DLG3, CELSR2, EPHA7, UNC5B, L1CAM, NTRK1, HEG1, RAC1, SDCBP, SPTAN1, STXBP1, TGFB1I1, WASL, SEMA5A
vesicle-mediated transport	14	RAB35, ALDOA, ANXA2, APLP1, LDLR, LRP1, RAC1, STXBP1, VCL, YIPF5, SFT2D3, RAB11A, RAB9A, SCARB1
negative regulation of multicellular organismal process	5	ANXA2, RAC1, BMPR2, STXBP1, NDFIP1
androgen receptor signaling pathway	3	PHB, RAN, TGFB1I1
lipoprotein metabolic process	3	LDLR, LRP1, SCARB1
regulation of cell-cell adhesion	3	CELSR2, EPHA7, L1CAM
cholesterol import	2	LDLR, SCARB1
glycerophospholipid catabolic process	2	LDLR, SCARB1
phosphatidylcholine metabolic process	2	LDLR, SCARB1
positive regulation of triglyceride biosynthetic process	2	LDLR, SCARB1
regulation of phosphatidylcholine catabolic process	2	LDLR, SCARB1
regulation of triglyceride metabolic process	2	LDLR, SCARB1
sterol transmembrane transport	2	LDLR, SCARB1
