# Supplementary material for: Neuroblastoma Tyrosine Kinase Signaling Networks Involve FYN and LYN in Endosomes and Lipid Rafts
Source: PLoS Comput Biol. 2015 Apr 17;11(4):e1004130. doi: 10.1371/journal.pcbi.1004130 (PMC4401789; doi:10.1371/journal.pcbi.1004130)
Supplement: S1 Dataset — (ZIP) [file pcbi.1004130.s015.zip › SpearGO/SpearmanGroup_11_GOSummary.txt]

Term	Count	Genes
auditory receptor cell fate commitment	1	JAG2
auditory receptor cell fate commitment	1	JAG2
exocrine pancreas development	1	INSR
lens fiber cell differentiation	1	SLC7A11
male sex determination	1	INSR
neuron fate commitment	1	JAG2
positive regulation of glycolysis	1	INSR
positive regulation of respiratory burst	1	INSR
protein heterotetramerization	1	INSR
regulation of hydrogen peroxide metabolic process	1	INSR
respiratory system process	1	JAG2
response to testosterone stimulus	1	INSR
thymic T cell selection	1	JAG2
transformation of host cell by virus	1	INSR
