# Supplementary material for: Neuroblastoma Tyrosine Kinase Signaling Networks Involve FYN and LYN in Endosomes and Lipid Rafts
Source: PLoS Comput Biol. 2015 Apr 17;11(4):e1004130. doi: 10.1371/journal.pcbi.1004130 (PMC4401789; doi:10.1371/journal.pcbi.1004130)
Supplement: S1 Dataset — (ZIP) [file pcbi.1004130.s015.zip › SpearGO/SpearmanGroup_12_GOSummary.txt]

Term	Count	Genes
cellular component morphogenesis	13	CDH2, TRIM28, BAIAP2, FERMT2, CLASP2, PTPRF, PVRL1, RASA1, VAV2, PARD6B, UNC5A, ROCK2, LPPR4
cell morphogenesis involved in differentiation	11	CDH2, TRIM28, BAIAP2, CLASP2, PTPRF, PVRL1, VAV2, PARD6B, UNC5A, ROCK2, LPPR4
cell adhesion	10	CDH2, FERMT2, SDK1, ARVCF, PCDH1, PPP1CB, PTPRF, PVRL1, RASA1, ROCK2
cell projection morphogenesis	10	CDH2, BAIAP2, CLASP2, PTPRF, PVRL1, VAV2, PARD6B, UNC5A, ROCK2, LPPR4
neuron projection development	10	CDH2, BAIAP2, CLASP2, PTPRF, PVRL1, VAV2, PARD6B, UNC5A, ROCK2, LPPR4
axonogenesis	9	CDH2, BAIAP2, CLASP2, PVRL1, VAV2, PARD6B, UNC5A, ROCK2, LPPR4
axonogenesis	9	CDH2, BAIAP2, CLASP2, PVRL1, VAV2, PARD6B, UNC5A, ROCK2, LPPR4
cell junction assembly	5	CDH2, FERMT2, PVRL1, PARD6B, ROCK2
homophilic cell adhesion	4	CDH2, PCDH1, PTPRF, PVRL1
heterophilic cell-cell adhesion	2	CDH2, PVRL1
positive regulation of neuron apoptosis	2	ATM, PTPRF
