# Supplementary material for: Neuroblastoma Tyrosine Kinase Signaling Networks Involve FYN and LYN in Endosomes and Lipid Rafts
Source: PLoS Comput Biol. 2015 Apr 17;11(4):e1004130. doi: 10.1371/journal.pcbi.1004130 (PMC4401789; doi:10.1371/journal.pcbi.1004130)
Supplement: S1 Dataset — (ZIP) [file pcbi.1004130.s015.zip › SpearGO/SpearmanGroup_13_GOSummary.txt]

Term	Count	Genes
tube morphogenesis	5	RDH10, SETD2, MET, VASP, DDR1
embryo implantation	2	DDR1, POLR1B
embryo implantation	2	DDR1, POLR1B
embryonic cranial skeleton morphogenesis	2	RDH10, SETD2
ruffle organization	2	CYFIP1, PIP5K1A
termination of RNA polymerase I transcription	2	PTRF, POLR1B
