# Supplementary material for: Neuroblastoma Tyrosine Kinase Signaling Networks Involve FYN and LYN in Endosomes and Lipid Rafts
Source: PLoS Comput Biol. 2015 Apr 17;11(4):e1004130. doi: 10.1371/journal.pcbi.1004130 (PMC4401789; doi:10.1371/journal.pcbi.1004130)
Supplement: S1 Dataset — (ZIP) [file pcbi.1004130.s015.zip › SpearGO/SpearmanGroup_15_GOSummary.txt]

Term	Count	Genes
positive regulation of cellular component organization	5	EPHB2, HNRNPK, PIK3R1, ROBO1, CBL
positive regulation of transport	4	EMD, HNRNPK, PIK3R1, CBL
cell migration involved in sprouting angiogenesis	2	EFNB2, ROBO1
cell migration involved in sprouting angiogenesis	2	EFNB2, ROBO1
positive regulation of receptor-mediated endocytosis	2	HNRNPK, CBL
