# Supplementary material for: Neuroblastoma Tyrosine Kinase Signaling Networks Involve FYN and LYN in Endosomes and Lipid Rafts
Source: PLoS Comput Biol. 2015 Apr 17;11(4):e1004130. doi: 10.1371/journal.pcbi.1004130 (PMC4401789; doi:10.1371/journal.pcbi.1004130)
Supplement: S1 Dataset — (ZIP) [file pcbi.1004130.s015.zip › SpearGO/SpearmanGroup_17_GOSummary.txt]

Term	Count	Genes
cellular localization	12	ATP5H, RFFL, ABCA2, MGRN1, CADM1, RACGAP1, KIF16B, RRAGC, EZR, DNAJC5, SNAP29, NRXN1
cellular localization	12	ATP5H, RFFL, ABCA2, MGRN1, CADM1, RACGAP1, KIF16B, RRAGC, EZR, DNAJC5, SNAP29, NRXN1
regulation of behavior	3	ADAM10, PLXNA4, NRXN1
heterophilic cell-cell adhesion	2	CADM1, NRXN1
