# Supplementary material for: Neuroblastoma Tyrosine Kinase Signaling Networks Involve FYN and LYN in Endosomes and Lipid Rafts
Source: PLoS Comput Biol. 2015 Apr 17;11(4):e1004130. doi: 10.1371/journal.pcbi.1004130 (PMC4401789; doi:10.1371/journal.pcbi.1004130)
Supplement: S1 Dataset — (ZIP) [file pcbi.1004130.s015.zip › SpearGO/SpearmanGroup_1_GOSummary.txt]

Term	Count	Genes
primary metabolic process	86	CDK7, CENPE, STAG2, KDM5B, USP20, CLK2, CREBBP, ZNF599, DDX1, DNTT, DPYSL2, DPYSL3, ELK1, PIKFYVE, FGFR2, CHSY1, SBNO2, SMC5, CUX2, SF3B1, FRK, DNAJB5, GEMIN5, GJA1, ANKRD1, GNAI2, GNAS, TRA2A, DSE, IFNAR1, JAK3, ZNF710, KRT7, ASS1, NDN, ACO1, ROR2, NUSAP1, GMPR2, PDPK1, LUC7L3, PNN, ELP3, MASP1, PSMA2, SFMBT2, PTPRK, PYGB, PAPPA2, XYLT2, ZNF862, ARAP3, RBM15, STAT5B, STK4, SUPV3L1, SYK, TCP1, TP…
gene expression	48	CDK7, KDM5B, CLK2, CREBBP, ZNF599, DDX1, ELK1, FGFR2, SBNO2, CUX2, SF3B1, DNAJB5, GEMIN5, ANKRD1, GNAS, TRA2A, JAK3, ZNF710, KRT7, NDN, ACO1, ROR2, PDPK1, LUC7L3, PNN, ELP3, MASP1, PSMA2, SFMBT2, PTPRK, SORT1, ZNF862, RBM15, STAT5B, SUPV3L1, TP53BP1, UBTF, ZNF17, EPC1, IFT88, ZNF644, MAK16, TAF1A, CCNT2, SEC11C, CD3D, NOLC1, PPIG
regulation of cellular biosynthetic process	41	CDK7, STAG2, KDM5B, CLK2, CREBBP, ZNF599, DDX1, ELK1, FGFR2, SBNO2, CUX2, DNAJB5, ANKRD1, GNAI2, GNAS, JAK3, ZNF710, KRT7, NDN, ACO1, ROR2, PDPK1, PNN, ELP3, SFMBT2, PTPRK, ZNF862, RBM15, STAT5B, SYK, TP53BP1, UBTF, ZNF17, EPC1, ZNF644, GPR65, TAF1A, CCNT2, SMC3, CD3D, NOLC1
regulation of macromolecule biosynthetic process	37	CDK7, STAG2, KDM5B, CREBBP, ZNF599, DDX1, ELK1, FGFR2, SBNO2, CUX2, DNAJB5, ANKRD1, JAK3, ZNF710, KRT7, NDN, ACO1, ROR2, PDPK1, PNN, ELP3, SFMBT2, PTPRK, ZNF862, RBM15, STAT5B, SYK, TP53BP1, UBTF, ZNF17, EPC1, ZNF644, TAF1A, CCNT2, SMC3, CD3D, NOLC1
regulation of RNA metabolic process	34	CDK7, KDM5B, CLK2, CREBBP, ZNF599, DDX1, ELK1, FGFR2, SBNO2, CUX2, DNAJB5, ANKRD1, JAK3, ZNF710, NDN, ROR2, PDPK1, PNN, ELP3, SFMBT2, PTPRK, ZNF862, RBM15, STAT5B, SUPV3L1, TP53BP1, UBTF, ZNF17, EPC1, ZNF644, TAF1A, CCNT2, CD3D, NOLC1
regulation of transcription, DNA-dependent	32	CDK7, KDM5B, CREBBP, ZNF599, DDX1, ELK1, FGFR2, SBNO2, CUX2, DNAJB5, ANKRD1, JAK3, ZNF710, NDN, ROR2, PDPK1, PNN, ELP3, SFMBT2, PTPRK, ZNF862, RBM15, STAT5B, TP53BP1, UBTF, ZNF17, EPC1, ZNF644, TAF1A, CCNT2, CD3D, NOLC1
negative regulation of biosynthetic process	16	STAG2, KDM5B, CLK2, CREBBP, FGFR2, SBNO2, CUX2, DNAJB5, ANKRD1, GNAI2, JAK3, PTPRK, RBM15, UBTF, EPC1, SMC3
negative regulation of macromolecule metabolic process	16	STAG2, KDM5B, CREBBP, FGFR2, SBNO2, CUX2, DNAJB5, ANKRD1, JAK3, MASP1, PSMA2, PTPRK, RBM15, UBTF, EPC1, SMC3
negative regulation of cellular macromolecule biosynthetic process	14	STAG2, KDM5B, CREBBP, FGFR2, SBNO2, CUX2, DNAJB5, ANKRD1, JAK3, PTPRK, RBM15, UBTF, EPC1, SMC3
negative regulation of nucleobase-containing compound metabolic process	14	STAG2, KDM5B, CREBBP, FGFR2, SBNO2, CUX2, DNAJB5, ANKRD1, GNAI2, PTPRK, RBM15, UBTF, EPC1, SMC3
positive regulation of transcription from RNA polymerase II promoter	11	CDK7, CREBBP, ELK1, FGFR2, ANKRD1, JAK3, RBM15, STAT5B, TP53BP1, EPC1, CD3D
appendage morphogenesis	5	CREBBP, FGFR2, GNAS, PLXNA2, IFT88
limb development	5	CREBBP, FGFR2, GNAS, PLXNA2, IFT88
post-embryonic development	4	FGFR2, GNAS, NDN, ACO1
sister chromatid segregation	4	CENPE, SMC5, NUSAP1, TTN
aminoglycan biosynthetic process	3	CHSY1, DSE, XYLT2
aminoglycan biosynthetic process	3	CHSY1, DSE, XYLT2
cardiac septum morphogenesis	3	FGFR2, RBM15, IFT88
glycosaminoglycan metabolic process	3	CHSY1, DSE, XYLT2
sister chromatid cohesion	3	STAG2, SMC5, SMC3
termination of RNA polymerase I transcription	3	CDK7, UBTF, TAF1A
transcription elongation from RNA polymerase I promoter	3	CDK7, UBTF, TAF1A
chondroitin sulfate biosynthetic process	2	CHSY1, DSE
chondroitin sulfate proteoglycan metabolic process	2	CHSY1, DSE
gamma-aminobutyric acid signaling pathway	2	GABRB2, GNAI2
limb bud formation	2	FGFR2, PLXNA2
macrophage activation involved in immune response	2	SBNO2, SYK
mitotic chromosome condensation	2	NUSAP1, TTN
negative regulation of DNA endoreduplication	2	STAG2, SMC3
positive regulation of mitotic metaphase/anaphase transition	2	CENPE, SMC5
response to interleukin-15	2	JAK3, STAT5B
response to interleukin-4	2	JAK3, STAT5B
