# Supplementary material for: Neuroblastoma Tyrosine Kinase Signaling Networks Involve FYN and LYN in Endosomes and Lipid Rafts
Source: PLoS Comput Biol. 2015 Apr 17;11(4):e1004130. doi: 10.1371/journal.pcbi.1004130 (PMC4401789; doi:10.1371/journal.pcbi.1004130)
Supplement: S1 Dataset — (ZIP) [file pcbi.1004130.s015.zip › SpearGO/SpearmanGroup_20_GOSummary.txt]

Term	Count	Genes
amino sugar metabolic process	1	GFPT1
amino sugar metabolic process	1	GFPT1
cellular response to nitric oxide	1	CDK2
contact inhibition	1	YAP1
glucosamine biosynthetic process	1	GFPT1
histone H4 deacetylation	1	RCOR1
N-acetylglucosamine metabolic process	1	GFPT1
negative regulation of smooth muscle cell proliferation	1	NDRG2
positive regulation of cytotoxic T cell differentiation	1	SART1
positive regulation of megakaryocyte differentiation	1	RCOR1
regulation of gene silencing	1	CDK2
regulation of platelet-derived growth factor production	1	NDRG2
traversing start control point of mitotic cell cycle	1	CDK2
UDP-N-acetylglucosamine biosynthetic process	1	GFPT1
