# Supplementary material for: Neuroblastoma Tyrosine Kinase Signaling Networks Involve FYN and LYN in Endosomes and Lipid Rafts
Source: PLoS Comput Biol. 2015 Apr 17;11(4):e1004130. doi: 10.1371/journal.pcbi.1004130 (PMC4401789; doi:10.1371/journal.pcbi.1004130)
Supplement: S1 Dataset — (ZIP) [file pcbi.1004130.s015.zip › SpearGO/SpearmanGroup_21_GOSummary.txt]

Term	Count	Genes
chondrocyte proliferation	1	DDR2
chondrocyte proliferation	1	DDR2
endochondral bone growth	1	DDR2
parathyroid gland development	1	CRKL
positive regulation of extracellular matrix disassembly	1	DDR2
positive regulation of fibroblast migration	1	DDR2
