# Supplementary material for: Neuroblastoma Tyrosine Kinase Signaling Networks Involve FYN and LYN in Endosomes and Lipid Rafts
Source: PLoS Comput Biol. 2015 Apr 17;11(4):e1004130. doi: 10.1371/journal.pcbi.1004130 (PMC4401789; doi:10.1371/journal.pcbi.1004130)
Supplement: S1 Dataset — (ZIP) [file pcbi.1004130.s015.zip › SpearGO/SpearmanGroup_23_GOSummary.txt]

Term	Count	Genes
B cell activation involved in immune response	1	PAXIP1
B cell activation involved in immune response	1	PAXIP1
cochlea morphogenesis	1	PTK7
convergent extension	1	PTK7
establishment of epithelial cell apical/basal polarity	1	PTK7
establishment of monopolar cell polarity	1	PTK7
establishment of planar polarity	1	PTK7
establishment of planar polarity involved in neural tube closure	1	PTK7
histone lysine methylation	1	PAXIP1
immunoglobulin production involved in immunoglobulin mediated immune response	1	PAXIP1
lung-associated mesenchyme development	1	PTK7
negative regulation of ATPase activity	1	CNN3
planar cell polarity pathway involved in neural tube closure	1	PTK7
positive regulation of histone acetylation	1	PAXIP1
positive regulation of histone H3-K36 methylation	1	PAXIP1
positive regulation of histone H3-K4 methylation	1	PAXIP1
positive regulation of isotype switching	1	PAXIP1
positive regulation of transcription initiation from RNA polymerase II promoter	1	PAXIP1
protein methylation	1	PAXIP1
regulation of histone methylation	1	PAXIP1
regulation of immunoglobulin mediated immune response	1	PAXIP1
regulation of immunoglobulin production	1	PAXIP1
regulation of transcription initiation, DNA-dependent	1	PAXIP1
somatic recombination of immunoglobulin genes involved in immune response	1	PAXIP1
