# Supplementary material for: Neuroblastoma Tyrosine Kinase Signaling Networks Involve FYN and LYN in Endosomes and Lipid Rafts
Source: PLoS Comput Biol. 2015 Apr 17;11(4):e1004130. doi: 10.1371/journal.pcbi.1004130 (PMC4401789; doi:10.1371/journal.pcbi.1004130)
Supplement: S1 Dataset — (ZIP) [file pcbi.1004130.s015.zip › SpearGO/SpearmanGroup_24_GOSummary.txt]

Term	Count	Genes
cell projection organization	7	CRMP1, FER, IGF1R, LYN, MAP1B, PTPN11, PXN
regulation of signaling	7	CTNND1, FER, IGF1R, LYN, MAP1B, PTPN11, PXN
cell adhesion	6	CTNND1, FER, LYN, PTPN11, PXN, SCARF2
cell adhesion	6	CTNND1, FER, LYN, PTPN11, PXN, SCARF2
response to hormone stimulus	5	IGF1R, LYN, MAP1B, PTPN11, PXN
cellular response to peptide hormone stimulus	4	IGF1R, LYN, PTPN11, PXN
immune response	4	FER, IGF1R, LYN, PTPN11
peptidyl-tyrosine modification	4	TNK2, FER, LYN, PXN
response to extracellular stimulus	4	IGF1R, LYN, MAP1B, TFRC
response to nutrient	4	IGF1R, LYN, MAP1B, TFRC
positive regulation of cellular component movement	3	FER, IGF1R, LYN
response to inorganic substance	3	MAP1B, PXN, TFRC
exocrine system development	2	CTNND1, IGF1R
growth hormone receptor signaling pathway	2	LYN, PXN
lamellipodium assembly	2	FER, PXN
myeloid cell activation involved in immune response	2	FER, LYN
negative regulation of immune system process	2	FER, LYN
positive regulation of immune effector process	2	FER, LYN
positive regulation of peptidyl-tyrosine phosphorylation	2	TNK2, LYN
positive regulation of protein polymerization	2	FER, MAP1B
protein secretion	2	ERP29, LYN
regulation of cell adhesion mediated by integrin	2	LYN, PTPN11
regulation of mast cell activation	2	FER, LYN
response to axon injury	2	LYN, MAP1B
response to carbohydrate stimulus	2	LYN, MAP1B
response to growth hormone stimulus	2	LYN, PXN
response to retinoic acid	2	LYN, TFRC
response to toxin	2	LYN, MAP1B
