# Supplementary material for: Neuroblastoma Tyrosine Kinase Signaling Networks Involve FYN and LYN in Endosomes and Lipid Rafts
Source: PLoS Comput Biol. 2015 Apr 17;11(4):e1004130. doi: 10.1371/journal.pcbi.1004130 (PMC4401789; doi:10.1371/journal.pcbi.1004130)
Supplement: S1 Dataset — (ZIP) [file pcbi.1004130.s015.zip › SpearGO/SpearmanGroup_26_GOSummary.txt]

Term	Count	Genes
response to stress	14	HIPK3, FAF2, SIN3A, GNAI3, DNAJA1, JAK2, H2BFS, MAPK7, RBM3, MAPK12, SDC2, SFPQ, DYRK2, NRP1
response to organic substance	10	HIPK1, FLNB, FAF2, SIN3A, DNAJA1, JAK2, MAPK7, RBM3, SDC2, NRP1
regulation of response to cytokine stimulus	3	HIPK1, JAK2, MAPK7
alternative nuclear mRNA splicing, via spliceosome	2	HNRNPM, SFPQ
alternative nuclear mRNA splicing, via spliceosome	2	HNRNPM, SFPQ
response to tumor necrosis factor	2	HIPK1, JAK2
tumor necrosis factor-mediated signaling pathway	2	HIPK1, JAK2
