# Supplementary material for: Neuroblastoma Tyrosine Kinase Signaling Networks Involve FYN and LYN in Endosomes and Lipid Rafts
Source: PLoS Comput Biol. 2015 Apr 17;11(4):e1004130. doi: 10.1371/journal.pcbi.1004130 (PMC4401789; doi:10.1371/journal.pcbi.1004130)
Supplement: S1 Dataset — (ZIP) [file pcbi.1004130.s015.zip › SpearGO/SpearmanGroup_27_GOSummary.txt]

Term	Count	Genes
anatomical structure morphogenesis	4	DOCK1, SPTBN1, SPTBN2, STK11
cell development	4	DOCK1, SPTBN1, SPTBN2, STK11
cell morphogenesis	4	DOCK1, SPTBN1, SPTBN2, STK11
cell morphogenesis involved in neuron differentiation	4	DOCK1, SPTBN1, SPTBN2, STK11
cell part morphogenesis	4	DOCK1, SPTBN1, SPTBN2, STK11
cell projection organization	4	DOCK1, SPTBN1, SPTBN2, STK11
neurogenesis	4	DOCK1, SPTBN1, SPTBN2, STK11
neuron differentiation	4	DOCK1, SPTBN1, SPTBN2, STK11
neuron projection morphogenesis	4	DOCK1, SPTBN1, SPTBN2, STK11
response to chemical stimulus	4	DOCK1, SPTBN1, SPTBN2, STK11
system development	4	DOCK1, SPTBN1, SPTBN2, STK11
axon guidance	3	DOCK1, SPTBN1, SPTBN2
macromolecular complex assembly	3	SPTBN1, SPTBN2, STK11
protein complex biogenesis	3	SPTBN1, SPTBN2, STK11
protein complex subunit organization	3	SPTBN1, SPTBN2, STK11
taxis	3	DOCK1, SPTBN1, SPTBN2
actin filament capping	2	SPTBN1, SPTBN2
actin filament capping	2	SPTBN1, SPTBN2
actin polymerization or depolymerization	2	SPTBN1, SPTBN2
cellular macromolecular complex disassembly	2	SPTBN1, SPTBN2
cellular protein complex assembly	2	SPTBN1, SPTBN2
negative regulation of cytoskeleton organization	2	SPTBN1, SPTBN2
negative regulation of protein complex disassembly	2	SPTBN1, SPTBN2
negative regulation of protein polymerization	2	SPTBN1, SPTBN2
protein depolymerization	2	SPTBN1, SPTBN2
regulation of actin filament depolymerization	2	SPTBN1, SPTBN2
regulation of actin filament length	2	SPTBN1, SPTBN2
regulation of actin filament polymerization	2	SPTBN1, SPTBN2
regulation of actin filament-based process	2	SPTBN1, SPTBN2
regulation of anatomical structure size	2	SPTBN1, SPTBN2
regulation of protein complex assembly	2	SPTBN1, SPTBN2
