# Supplementary material for: Neuroblastoma Tyrosine Kinase Signaling Networks Involve FYN and LYN in Endosomes and Lipid Rafts
Source: PLoS Comput Biol. 2015 Apr 17;11(4):e1004130. doi: 10.1371/journal.pcbi.1004130 (PMC4401789; doi:10.1371/journal.pcbi.1004130)
Supplement: S1 Dataset — (ZIP) [file pcbi.1004130.s015.zip › SpearGO/SpearmanGroup_36_GOSummary.txt]

Term	Count	Genes
activation of innate immune response	2	MAPK8, MAPK11
activation of innate immune response	2	MAPK8, MAPK11
MyD88-dependent toll-like receptor signaling pathway	2	MAPK8, MAPK11
pattern recognition receptor signaling pathway	2	MAPK8, MAPK11
Toll signaling pathway	2	MAPK8, MAPK11
toll-like receptor 1 signaling pathway	2	MAPK8, MAPK11
toll-like receptor 2 signaling pathway	2	MAPK8, MAPK11
toll-like receptor 3 signaling pathway	2	MAPK8, MAPK11
toll-like receptor 4 signaling pathway	2	MAPK8, MAPK11
TRIF-dependent toll-like receptor signaling pathway	2	MAPK8, MAPK11
