# Supplementary material for: Neuroblastoma Tyrosine Kinase Signaling Networks Involve FYN and LYN in Endosomes and Lipid Rafts
Source: PLoS Comput Biol. 2015 Apr 17;11(4):e1004130. doi: 10.1371/journal.pcbi.1004130 (PMC4401789; doi:10.1371/journal.pcbi.1004130)
Supplement: S1 Dataset — (ZIP) [file pcbi.1004130.s015.zip › SpearGO/SpearmanGroup_38_GOSummary.txt]

Term	Count	Genes
DNA metabolic process	5	CEP164, INO80E, HSPD1, TFAM, CALR
cellular macromolecular complex assembly	4	PFDN6, HSPD1, TFAM, CALR
cellular macromolecular complex assembly	4	PFDN6, HSPD1, TFAM, CALR
protein folding	3	PFDN6, HSPD1, CALR
chaperone-mediated protein complex assembly	2	PFDN6, HSPD1
negative regulation of neuron differentiation	2	MIB1, CALR
positive regulation of endocytosis	2	MIB1, CALR
protein maturation	2	HSPD1, CALR
protein stabilization	2	HSPD1, CALR
