# Supplementary material for: Neuroblastoma Tyrosine Kinase Signaling Networks Involve FYN and LYN in Endosomes and Lipid Rafts
Source: PLoS Comput Biol. 2015 Apr 17;11(4):e1004130. doi: 10.1371/journal.pcbi.1004130 (PMC4401789; doi:10.1371/journal.pcbi.1004130)
Supplement: S1 Dataset — (ZIP) [file pcbi.1004130.s015.zip › SpearGO/SpearmanGroup_39_GOSummary.txt]

Term	Count	Genes
gene expression	17	SNRNP27, C16orf42, LEO1, DAB2IP, CIC, U2SURP, PRKD2, HIVEP1, HMGN1, PKN1, PKN2, RPL13, TCF3, CPSF7, CHD6, HDGFRP2, PUM1
RNA metabolic process	16	SNRNP27, C16orf42, LEO1, DAB2IP, CIC, U2SURP, PRKD2, HIVEP1, HMGN1, PKN1, PKN2, RPL13, TCF3, CPSF7, CHD6, HDGFRP2
epithelial cell migration	4	DAB2IP, PKN3, PKN1, PKN2
epithelial cell migration	4	DAB2IP, PKN3, PKN1, PKN2
tissue migration	4	DAB2IP, PKN3, PKN1, PKN2
