# Supplementary material for: Neuroblastoma Tyrosine Kinase Signaling Networks Involve FYN and LYN in Endosomes and Lipid Rafts
Source: PLoS Comput Biol. 2015 Apr 17;11(4):e1004130. doi: 10.1371/journal.pcbi.1004130 (PMC4401789; doi:10.1371/journal.pcbi.1004130)
Supplement: S1 Dataset — (ZIP) [file pcbi.1004130.s015.zip › SpearGO/SpearmanGroup_42_GOSummary.txt]

Term	Count	Genes
arsonoacetate metabolic process	1	AS3MT
arsonoacetate metabolic process	1	AS3MT
cellular hypotonic salinity response	1	SLC12A6
cellular response to osmotic stress	1	SLC12A6
histone deubiquitination	1	KAT2A
histone H3-K14 acetylation	1	KAT2A
hypotonic response	1	SLC12A6
response to arsenic-containing substance	1	AS3MT
response to salt stress	1	SLC12A6
toxin metabolic process	1	AS3MT
