# Supplementary material for: Neuroblastoma Tyrosine Kinase Signaling Networks Involve FYN and LYN in Endosomes and Lipid Rafts
Source: PLoS Comput Biol. 2015 Apr 17;11(4):e1004130. doi: 10.1371/journal.pcbi.1004130 (PMC4401789; doi:10.1371/journal.pcbi.1004130)
Supplement: S1 Dataset — (ZIP) [file pcbi.1004130.s015.zip › SpearGO/SpearmanGroup_44_GOSummary.txt]

Term	Count	Genes
cell migration involved in kidney development	1	VANGL2
cell migration involved in kidney development	1	VANGL2
cochlea morphogenesis	1	VANGL2
convergent extension involved in axis elongation	1	VANGL2
convergent extension involved in neural plate elongation	1	VANGL2
establishment of body hair planar orientation	1	VANGL2
establishment of planar polarity involved in neural tube closure	1	VANGL2
inner ear receptor stereocilium organization	1	VANGL2
lateral sprouting involved in lung morphogenesis	1	VANGL2
membranous septum morphogenesis	1	VANGL2
morphogenesis of an epithelial sheet	1	VANGL2
muscular septum morphogenesis	1	VANGL2
neural plate morphogenesis	1	VANGL2
nonmotile primary cilium assembly	1	VANGL2
orthogonal dichotomous subdivision of terminal units involved in lung branching morphogenesis	1	VANGL2
planar cell polarity pathway involved in axis elongation	1	VANGL2
planar dichotomous subdivision of terminal units involved in lung branching morphogenesis	1	VANGL2
somatic stem cell maintenance	1	VANGL2
