# Supplementary material for: Neuroblastoma Tyrosine Kinase Signaling Networks Involve FYN and LYN in Endosomes and Lipid Rafts
Source: PLoS Comput Biol. 2015 Apr 17;11(4):e1004130. doi: 10.1371/journal.pcbi.1004130 (PMC4401789; doi:10.1371/journal.pcbi.1004130)
Supplement: S1 Dataset — (ZIP) [file pcbi.1004130.s015.zip › SpearGO/SpearmanGroup_45_GOSummary.txt]

Term	Count	Genes
intracellular transport	5	SRRM1, GOLGA4, PPP1R12A, TSC2, THOC5
nucleocytoplasmic transport	4	SRRM1, PPP1R12A, TSC2, THOC5
mRNA processing	3	SRRM1, SRRM2, THOC5
RNA splicing	3	SRRM1, SRRM2, THOC5
establishment of RNA localization	2	SRRM1, THOC5
establishment of RNA localization	2	SRRM1, THOC5
mRNA transport	2	SRRM1, THOC5
nucleic acid transport	2	SRRM1, THOC5
regulation of endocytosis	2	AAK1, TSC2
RNA export from nucleus	2	SRRM1, THOC5
