# Supplementary material for: Neuroblastoma Tyrosine Kinase Signaling Networks Involve FYN and LYN in Endosomes and Lipid Rafts
Source: PLoS Comput Biol. 2015 Apr 17;11(4):e1004130. doi: 10.1371/journal.pcbi.1004130 (PMC4401789; doi:10.1371/journal.pcbi.1004130)
Supplement: S1 Dataset — (ZIP) [file pcbi.1004130.s015.zip › SpearGO/SpearmanGroup_48_GOSummary.txt]

Term	Count	Genes
localization	28	WWP2, ADCY7, VPS45, ANO4, CUX1, SLC38A9, DHCR24, CELSR3, SLC16A9, LMTK2, GRIK5, RHOA, SNX9, ATP7A, CYCS, NDFIP2, LAPTM4B, RPL23A, SCN3A, SLC1A2, SLC4A2, SLC8A1, STX4, STXBP3, VLDLR, RHBDF2, NKD2, KRIT1
transport	13	WWP2, VPS45, CUX1, SNX9, CYCS, NDFIP2, LAPTM4B, RPL23A, STX4, STXBP3, VLDLR, RHBDF2, NKD2
establishment of protein localization	11	WWP2, VPS45, LMTK2, RHOA, SNX9, NDFIP2, RPL23A, STX4, STXBP3, VLDLR, RHBDF2
establishment of protein localization	11	WWP2, VPS45, LMTK2, RHOA, SNX9, NDFIP2, RPL23A, STX4, STXBP3, VLDLR, RHBDF2
ion transport	9	ANO4, SLC38A9, LMTK2, GRIK5, ATP7A, SCN3A, SLC1A2, SLC4A2, SLC8A1
transmembrane transport	8	ADCY7, SLC16A9, RHOA, ATP7A, SCN3A, SLC1A2, SLC4A2, SLC8A1
neuron apoptosis	4	DHCR24, GRIK5, RHOA, ATP7A
sodium ion transport	4	SLC38A9, SCN3A, SLC1A2, SLC8A1
membrane docking	3	VPS45, STX4, STXBP3
negative regulation of protein transport	3	WWP2, NDFIP2, RHBDF2
neuroprotection	3	DHCR24, GRIK5, ATP7A
vesicle docking involved in exocytosis	3	VPS45, STX4, STXBP3
respiratory electron transport chain	2	CYCS, COX7A2L
skin development	2	DHCR24, ATP7A
sodium ion export	2	SLC1A2, SLC8A1
