# Supplementary material for: Neuroblastoma Tyrosine Kinase Signaling Networks Involve FYN and LYN in Endosomes and Lipid Rafts
Source: PLoS Comput Biol. 2015 Apr 17;11(4):e1004130. doi: 10.1371/journal.pcbi.1004130 (PMC4401789; doi:10.1371/journal.pcbi.1004130)
Supplement: S1 Dataset — (ZIP) [file pcbi.1004130.s015.zip › SpearGO/SpearmanGroup_49_GOSummary.txt]

Term	Count	Genes
transport	19	SCAMP5, ERBB4, ZDHHC17, BAMBI, GDI2, GRB2, KCNK3, LRP5, ATP2B1, ATP2B3, PRKACB, RAB6A, SRP9, SYT1, HSP90B1, SLC35E1, ANKRD27, ZFYVE9, SEC22B
establishment of protein localization	10	SCAMP5, ERBB4, ZDHHC17, BAMBI, GDI2, RAB6A, SRP9, HSP90B1, ZFYVE9, SEC22B
regulation of cellular localization	6	SCAMP5, ERBB4, BAMBI, LRP5, PRKACB, SYT1
morphogenesis of a branching epithelium	4	PLXND1, GRB2, LRP5, LGR4
positive regulation of protein transport	3	SCAMP5, ERBB4, BAMBI
ER-associated protein catabolic process	2	MAN1B1, HSP90B1
ER-associated protein catabolic process	2	MAN1B1, HSP90B1
positive regulation of protein import into nucleus	2	ERBB4, BAMBI
regulation of calcium ion-dependent exocytosis	2	SCAMP5, SYT1
