# Supplementary material for: Neuroblastoma Tyrosine Kinase Signaling Networks Involve FYN and LYN in Endosomes and Lipid Rafts
Source: PLoS Comput Biol. 2015 Apr 17;11(4):e1004130. doi: 10.1371/journal.pcbi.1004130 (PMC4401789; doi:10.1371/journal.pcbi.1004130)
Supplement: S1 Dataset — (ZIP) [file pcbi.1004130.s015.zip › SpearGO/SpearmanGroup_4_GOSummary.txt]

Term	Count	Genes
cellular component disassembly at cellular level	6	CLASP1, DBNL, MAP2, RPS9, ARHGEF2, TJP2
cellular component disassembly at cellular level	6	CLASP1, DBNL, MAP2, RPS9, ARHGEF2, TJP2
nerve growth factor receptor signaling pathway	6	ARHGEF12, GSK3A, KIDINS220, TIAM1, IRS2, ARHGEF2
Rho protein signal transduction	4	ARHGEF12, BCR, TIAM1, ARHGEF2
induction of apoptosis by extracellular signals	3	ARHGEF12, TIAM1, ARHGEF2
negative regulation of cytoskeleton organization	3	CLASP1, MAP2, ARHGEF2
negative regulation of microtubule depolymerization	3	CLASP1, MAP2, ARHGEF2
protein depolymerization	3	CLASP1, MAP2, ARHGEF2
regulation of microtubule polymerization or depolymerization	3	CLASP1, MAP2, ARHGEF2
regulation of protein complex disassembly	3	CLASP1, MAP2, ARHGEF2
establishment of mitotic spindle orientation	2	NUMA1, ARHGEF2
establishment of spindle localization	2	NUMA1, ARHGEF2
microtubule bundle formation	2	CLASP1, MAP2
regulation of leukocyte degranulation	2	BCR, GAB2
regulation of myeloid leukocyte mediated immunity	2	BCR, GAB2
regulation of striated muscle cell differentiation	2	DDX17, GSK3A
