# Supplementary material for: Neuroblastoma Tyrosine Kinase Signaling Networks Involve FYN and LYN in Endosomes and Lipid Rafts
Source: PLoS Comput Biol. 2015 Apr 17;11(4):e1004130. doi: 10.1371/journal.pcbi.1004130 (PMC4401789; doi:10.1371/journal.pcbi.1004130)
Supplement: S1 Dataset — (ZIP) [file pcbi.1004130.s015.zip › SpearGO/SpearmanGroup_5_GOSummary.txt]

Term	Count	Genes
response to chemical stimulus	14	SCAMP3, CPD, AP2B1, EGFR, EPHB3, F2R, ABL1, FYN, IL6ST, PDGFRB, SHC3, SRC, NCK2, ADAM9
cell development	12	AP2B1, EGFR, EPHB3, F2R, ABL1, FYN, PDGFRB, CCDC88A, MPP5, SRC, ANTXR1, NCK2
localization of cell	12	SIRPA, EGFR, EPHB3, F2R, ABL1, FYN, IL6ST, PDGFRB, CCDC88A, SRC, NCK2, ADAM9
phosphate-containing compound metabolic process	12	EGFR, EPHB3, F2R, ABL1, FYN, IL6ST, PDGFRB, CCDC88A, SRC, SPRY4, NCK2, ADAM9
regulation of biological quality	12	SIRPA, EPHB3, F2R, ABL1, FYN, SLC39A6, IL6ST, PDGFRB, SLC38A2, MPP5, SRC, NCK2
cellular component morphogenesis	10	AP2B1, EGFR, EPHB3, ABL1, FYN, PDGFRB, MPP5, SRC, ANTXR1, NCK2
enzyme linked receptor protein signaling pathway	10	STAM2, AP2B1, EGFR, EPHB3, IL6ST, PDGFRB, SHC3, SRC, NCK2, ADAM9
immune system process	10	SIRPA, AP2B1, EPHB3, FYN, IL6ST, CD46, PDGFRB, SRC, NCK2, ADAM9
biological adhesion	9	SIRPA, EGFR, EPHB3, ABL1, PCDHGC3, KIF26B, SRC, ANTXR1, ADAM9
regulation of phosphorus metabolic process	9	EGFR, F2R, ABL1, IL6ST, PDGFRB, CCDC88A, SPRY4, NCK2, ADAM9
regulation of phosphorylation	9	EGFR, F2R, ABL1, IL6ST, PDGFRB, CCDC88A, SPRY4, NCK2, ADAM9
regulation of protein metabolic process	9	EGFR, F2R, ABL1, IL6ST, PDGFRB, CCDC88A, SPRY4, NCK2, ADAM9
regulation of protein modification process	9	EGFR, F2R, ABL1, IL6ST, PDGFRB, CCDC88A, SPRY4, NCK2, ADAM9
system process	9	AP2B1, EPHB3, F2R, FYN, IL6ST, SHC3, SLC38A2, MPP5, SRC
cellular membrane organization	8	SCAMP3, STAM2, EGFR, ABL1, ITSN2, CCDC88A, MPP5, SRC
regulation of protein kinase activity	8	EGFR, F2R, ABL1, PDGFRB, CCDC88A, SPRY4, NCK2, ADAM9
regulation of transferase activity	8	EGFR, F2R, ABL1, PDGFRB, CCDC88A, SPRY4, NCK2, ADAM9
taxis	8	AP2B1, EGFR, EPHB3, ABL1, FYN, PDGFRB, SRC, NCK2
axon guidance	7	AP2B1, EGFR, EPHB3, ABL1, FYN, SRC, NCK2
axon guidance	7	AP2B1, EGFR, EPHB3, ABL1, FYN, SRC, NCK2
cellular component movement	7	SIRPA, EPHB3, FYN, KIF26B, CCDC88A, SRC, NCK2
cell migration	6	SIRPA, EPHB3, FYN, CCDC88A, SRC, NCK2
regulation of cellular component movement	6	EGFR, F2R, ABL1, IL6ST, PDGFRB, ADAM9
regulation of locomotion	6	EGFR, F2R, ABL1, IL6ST, PDGFRB, ADAM9
regulation of response to stress	6	AP2B1, EGFR, F2R, ABL1, FYN, IL6ST
cell-cell adhesion	5	EGFR, EPHB3, PCDHGC3, KIF26B, ADAM9
positive regulation of cell motility	5	EGFR, F2R, IL6ST, PDGFRB, ADAM9
regulation of cell migration	5	EGFR, F2R, IL6ST, PDGFRB, ADAM9
divalent metal ion transport	4	F2R, FYN, SLC39A6, PDGFRB
positive regulation of leukocyte activation	4	FYN, IL6ST, SRC, NCK2
positive regulation of T cell activation	4	FYN, IL6ST, SRC, NCK2
regulation of actin cytoskeleton organization	4	ABL1, PDGFRB, CCDC88A, NCK2
cellular divalent inorganic cation homeostasis	3	F2R, SLC39A6, IL6ST
negative regulation of epidermal growth factor receptor signaling pathway	3	STAM2, AP2B1, EGFR
peptidyl-tyrosine phosphorylation	3	F2R, ABL1, SRC
positive regulation of ERK1 and ERK2 cascade	3	F2R, PDGFRB, SRC
regulation of peptidyl-tyrosine phosphorylation	3	EGFR, IL6ST, PDGFRB
tissue homeostasis	3	F2R, PDGFRB, SRC
digestive tract morphogenesis	2	EGFR, EPHB3
metanephric nephron development	2	PDGFRB, KIF26B
muscle cell migration	2	IL6ST, PDGFRB
positive regulation of calcium ion transport	2	F2R, PDGFRB
positive regulation of JAK-STAT cascade	2	F2R, IL6ST
positive regulation of protein secretion	2	F2R, ADAM9
positive regulation of response to external stimulus	2	IL6ST, PDGFRB
positive regulation of smooth muscle cell migration	2	IL6ST, PDGFRB
positive regulation of transmembrane transport	2	EGFR, PDGFRB
regulation of defense response to virus by virus	2	AP2B1, FYN
regulation of multi-organism process	2	AP2B1, FYN
regulation of response to biotic stimulus	2	AP2B1, FYN
signal complex assembly	2	SRC, NCK2
substrate adhesion-dependent cell spreading	2	EPHB3, ANTXR1
