# Supplementary material for: Neuroblastoma Tyrosine Kinase Signaling Networks Involve FYN and LYN in Endosomes and Lipid Rafts
Source: PLoS Comput Biol. 2015 Apr 17;11(4):e1004130. doi: 10.1371/journal.pcbi.1004130 (PMC4401789; doi:10.1371/journal.pcbi.1004130)
Supplement: S2 Dataset — (ZIP) [file pcbi.1004130.s016.zip]

Archive with 4 entries (3 files):
- Network Files/
- Network Files/NB_CCCN.xml
- Network Files/NB_CFN.xml
- Network Files/NB_Phos_Site_CCCN.xgmml
