# Supplementary material for: Neuroblastoma Tyrosine Kinase Signaling Networks Involve FYN and LYN in Endosomes and Lipid Rafts
Source: PLoS Comput Biol. 2015 Apr 17;11(4):e1004130. doi: 10.1371/journal.pcbi.1004130 (PMC4401789; doi:10.1371/journal.pcbi.1004130)
Supplement: S2 Dataset — (ZIP) [file pcbi.1004130.s016.zip › Network Files/NB_CCCN.xml]

<?xml version="1.0" encoding="UTF-8" standalone="yes"?>
<graph id="10308" label="Neuroblastoma Correlation Groups" directed="1" cy:documentVersion="3.0" xmlns:dc="http://purl.org/dc/elements/1.1/" xmlns:xlink="http://www.w3.org/1999/xlink" xmlns:rdf="http://www.w3.org/1999/02/22-rdf-syntax-ns#" xmlns:cy="http://www.cytoscape.org" xmlns="http://www.cs.rpi.edu/XGMML">
  <att name="networkMetadata">
    <rdf:RDF>
      <rdf:Description rdf:about="http://www.cytoscape.org/">
        <dc:type>Protein-Protein Interaction</dc:type>
        <dc:description>N/A</dc:description>
        <dc:identifier>N/A</dc:identifier>
        <dc:date>2014-06-06 10:15:54</dc:date>
        <dc:title>Neuroblastoma Correlation Groups</dc:title>
        <dc:source>http://www.cytoscape.org/</dc:source>
        <dc:format>Cytoscape-XGMML</dc:format>
      </rdf:Description>
    </rdf:RDF>
  </att>
  <att name="shared name" value="Neuroblastoma Correlation Groups" type="string"/>
  <att name="__Annotations" type="list">
  </att>
  <att name="name" value="Neuroblastoma Correlation Groups" type="string"/>
  <att name="selected" value="1" type="boolean"/>
  <att name="__layoutAlgorithm" value="kamada-kawai-noweight" type="string" cy:hidden="1"/>
  <graphics>
    <att name="NETWORK_CENTER_Z_LOCATION" value="0.0" type="string"/>
    <att name="NETWORK_TITLE" value="Neuroblastoma Correlation Groups" type="string"/>
    <att name="NETWORK_HEIGHT" value="1087.0" type="string"/>
    <att name="NETWORK_WIDTH" value="1213.0" type="string"/>
    <att name="NETWORK_SCALE_FACTOR" value="0.11816192474330471" type="string"/>
    <att name="NETWORK_CENTER_X_LOCATION" value="310.8510270582018" type="string"/>
    <att name="NETWORK_NODE_SELECTION" value="true" type="string"/>
    <att name="NETWORK_CENTER_Y_LOCATION" value="2574.7568498582673" type="string"/>
    <att name="NETWORK_EDGE_SELECTION" value="true" type="string"/>
    <att name="NETWORK_DEPTH" value="0.0" type="string"/>
    <att name="NETWORK_BACKGROUND_PAINT" value="#888888" type="string"/>
    <att name="NODE_SIZE_LOCKED" value="true" type="string"/>
  </graphics>
  <node id="62" label="RPL13">
    <att name="shared name" value="RPL13" type="string"/>
    <att name="Total.Phosphorylation" value="0.504114800669672" type="real"/>
    <att name="Total.pAkt" value="0.584033743642044" type="real"/>
    <att name="Total.pY" value="0.0" type="real"/>
    <att name="canonicalName" value="RPL13" type="string"/>
    <att name="label" value="RPL13" type="string"/>
    <att name="name" value="RPL13" type="string"/>
    <att name="selected" value="0" type="boolean"/>
    <graphics fill="#fffff9" y="2781.080078125" outline="#888888" z="0.0" x="2502.98828125" h="35.783990458283405" w="35.783990458283405" width="1.7999999523162842" type="ELLIPSE">
      <att name="NODE_CUSTOMGRAPHICS_SIZE_2" value="35.783990458283405" type="string"/>
      <att name="NODE_CUSTOMGRAPHICS_POSITION_7" value="C,C,c,0.00,0.00" type="string"/>
      <att name="NODE_CUSTOMGRAPHICS_SIZE_6" value="35.783990458283405" type="string"/>
      <att name="NODE_CUSTOMGRAPHICS_POSITION_4" value="C,C,c,0.00,0.00" type="string"/>
      <att name="NODE_CUSTOMGRAPHICS_2" value="org.cytoscape.ding.customgraphics.NullCustomGraphics,0,[ Remove Graphics ]," type="string"/>
      <att name="NODE_LABEL_FONT_SIZE" value="18" type="string"/>
      <att name="NODE_LABEL_TRANSPARENCY" value="255" type="string"/>
      <att name="NODE_CUSTOMGRAPHICS_POSITION_9" value="C,C,c,0.00,0.00" type="string"/>
      <att name="NODE_NESTED_NETWORK_IMAGE_VISIBLE" value="true" type="string"/>
      <att name="NODE_CUSTOMGRAPHICS_POSITION_1" value="C,C,c,0.00,0.00" type="string"/>
      <att name="NODE_CUSTOMGRAPHICS_SIZE_3" value="35.783990458283405" type="string"/>
      <att name="NODE_LABEL_COLOR" value="#000000" type="string"/>
      <att name="NODE_CUSTOMGRAPHICS_7" value="org.cytoscape.ding.customgraphics.NullCustomGraphics,0,[ Remove Graphics ]," type="string"/>
      <att name="NODE_LABEL_WIDTH" value="100.0" type="string"/>
      <att name="NODE_CUSTOMGRAPHICS_SIZE_4" value="35.783990458283405" type="string"/>
      <att name="NODE_LABEL_POSITION" value="C,C,c,0.00,0.00" type="string"/>
      <att name="NODE_VISIBLE" value="true" type="string"/>
      <att name="NODE_SELECTED_PAINT" value="#ffff00" type="string"/>
      <att name="NODE_SELECTED" value="false" type="string"/>
      <att name="NODE_CUSTOMGRAPHICS_POSITION_5" value="C,C,c,0.00,0.00" type="string"/>
      <att name="NODE_TRANSPARENCY" value="255" type="string"/>
      <att name="NODE_LABEL" value="RPL13" type="string"/>
      <att name="NODE_CUSTOMGRAPHICS_POSITION_3" value="C,C,c,0.00,0.00" type="string"/>
      <att name="NODE_CUSTOMGRAPHICS_SIZE_7" value="35.783990458283405" type="string"/>
      <att name="NODE_CUSTOMGRAPHICS_SIZE_5" value="35.783990458283405" type="string"/>
      <att name="NODE_CUSTOMGRAPHICS_9" value="org.cytoscape.ding.customgraphics.NullCustomGraphics,0,[ Remove Graphics ]," type="string"/>
      <att name="NODE_CUSTOMGRAPHICS_4" value="org.cytoscape.ding.customgraphics.NullCustomGraphics,0,[ Remove Graphics ]," type="string"/>
      <att name="NODE_TOOLTIP" value="" type="string"/>
      <att name="NODE_CUSTOMGRAPHICS_POSITION_6" value="C,C,c,0.00,0.00" type="string"/>
      <att name="NODE_CUSTOMGRAPHICS_POSITION_8" value="C,C,c,0.00,0.00" type="string"/>
      <att name="NODE_CUSTOMGRAPHICS_6" value="org.cytoscape.ding.customgraphics.NullCustomGraphics,0,[ Remove Graphics ]," type="string"/>
      <att name="NODE_CUSTOMGRAPHICS_POSITION_2" value="C,C,c,0.00,0.00" type="string"/>
      <att name="NODE_DEPTH" value="0.0" type="string"/>
      <att name="NODE_BORDER_STROKE" value="SOLID" type="string"/>
      <att name="NODE_CUSTOMGRAPHICS_SIZE_9" value="35.783990458283405" type="string"/>
      <att name="NODE_CUSTOMGRAPHICS_8" value="org.cytoscape.ding.customgraphics.NullCustomGraphics,0,[ Remove Graphics ]," type="string"/>
      <att name="NODE_LABEL_FONT_FACE" value="SansSerif,plain,18" type="string"/>
      <att name="NODE_CUSTOMGRAPHICS_SIZE_1" value="35.783990458283405" type="string"/>
      <att name="NODE_CUSTOMGRAPHICS_3" value="org.cytoscape.ding.customgraphics.NullCustomGraphics,0,[ Remove Graphics ]," type="string"/>
      <att name="NODE_CUSTOMGRAPHICS_5" value="org.cytoscape.ding.customgraphics.NullCustomGraphics,0,[ Remove Graphics ]," type="string"/>
      <att name="NODE_CUSTOMGRAPHICS_1" value="org.cytoscape.ding.customgraphics.NullCustomGraphics,0,[ Remove Graphics ]," type="string"/>
      <att name="NODE_BORDER_TRANSPARENCY" value="255" type="string"/>
      <att name="NODE_CUSTOMGRAPHICS_SIZE_8" value="35.783990458283405" type="string"/>
      <att name="z" value="0.0" type="string"/>
    </graphics>
  </node>
  <node id="63" label="TRPM7">
    <att name="shared name" value="TRPM7" type="string"/>
    <att name="Total.Phosphorylation" value="0.104282249885801" type="real"/>
    <att name="Total.pAkt" value="0.115702149947068" type="real"/>
    <att name="Total.pY" value="0.0" type="real"/>
    <att name="canonicalName" value="TRPM7" type="string"/>
    <att name="label" value="TRPM7" type="string"/>
    <att name="name" value="TRPM7" type="string"/>
    <att name="selected" value="0" type="boolean"/>
    <graphics fill="#fffffe" y="2048.13427734375" outline="#888888" z="0.0" x="2895.9775390625" h="35.162177918145204" w="35.162177918145204" width="1.7999999523162842" type="ELLIPSE">
      <att name="NODE_CUSTOMGRAPHICS_SIZE_2" value="35.162177918145204" type="string"/>
      <att name="NODE_CUSTOMGRAPHICS_POSITION_7" value="C,C,c,0.00,0.00" type="string"/>
      <att name="NODE_CUSTOMGRAPHICS_SIZE_6" value="35.162177918145204" type="string"/>
      <att name="NODE_CUSTOMGRAPHICS_POSITION_4" value="C,C,c,0.00,0.00" type="string"/>
      <att name="NODE_CUSTOMGRAPHICS_2" value="org.cytoscape.ding.customgraphics.NullCustomGraphics,0,[ Remove Graphics ]," type="string"/>
      <att name="NODE_LABEL_FONT_SIZE" value="18" type="string"/>
      <att name="NODE_LABEL_TRANSPARENCY" value="255" type="string"/>
      <att name="NODE_CUSTOMGRAPHICS_POSITION_9" value="C,C,c,0.00,0.00" type="string"/>
      <att name="NODE_NESTED_NETWORK_IMAGE_VISIBLE" value="true" type="string"/>
      <att name="NODE_CUSTOMGRAPHICS_POSITION_1" value="C,C,c,0.00,0.00" type="string"/>
      <att name="NODE_CUSTOMGRAPHICS_SIZE_3" value="35.162177918145204" type="string"/>
      <att name="NODE_LABEL_COLOR" value="#000000" type="string"/>
      <att name="NODE_CUSTOMGRAPHICS_7" value="org.cytoscape.ding.customgraphics.NullCustomGraphics,0,[ Remove Graphics ]," type="string"/>
      <att name="NODE_LABEL_WIDTH" value="100.0" type="string"/>
      <att name="NODE_CUSTOMGRAPHICS_SIZE_4" value="35.162177918145204" type="string"/>
      <att name="NODE_LABEL_POSITION" value="C,C,c,0.00,0.00" type="string"/>
      <att name="NODE_VISIBLE" value="true" type="string"/>
      <att name="NODE_SELECTED_PAINT" value="#ffff00" type="string"/>
      <att name="NODE_SELECTED" value="false" type="string"/>
      <att name="NODE_CUSTOMGRAPHICS_POSITION_5" value="C,C,c,0.00,0.00" type="string"/>
      <att name="NODE_TRANSPARENCY" value="255" type="string"/>
      <att name="NODE_LABEL" value="TRPM7" type="string"/>
      <att name="NODE_CUSTOMGRAPHICS_POSITION_3" value="C,C,c,0.00,0.00" type="string"/>
      <att name="NODE_CUSTOMGRAPHICS_SIZE_7" value="35.162177918145204" type="string"/>
      <att name="NODE_CUSTOMGRAPHICS_SIZE_5" value="35.162177918145204" type="string"/>
      <att name="NODE_CUSTOMGRAPHICS_9" value="org.cytoscape.ding.customgraphics.NullCustomGraphics,0,[ Remove Graphics ]," type="string"/>
      <att name="NODE_CUSTOMGRAPHICS_4" value="org.cytoscape.ding.customgraphics.NullCustomGraphics,0,[ Remove Graphics ]," type="string"/>
      <att name="NODE_TOOLTIP" value="" type="string"/>
      <att name="NODE_CUSTOMGRAPHICS_POSITION_6" value="C,C,c,0.00,0.00" type="string"/>
      <att name="NODE_CUSTOMGRAPHICS_POSITION_8" value="C,C,c,0.00,0.00" type="string"/>
      <att name="NODE_CUSTOMGRAPHICS_6" value="org.cytoscape.ding.customgraphics.NullCustomGraphics,0,[ Remove Graphics ]," type="string"/>
      <att name="NODE_CUSTOMGRAPHICS_POSITION_2" value="C,C,c,0.00,0.00" type="string"/>
      <att name="NODE_DEPTH" value="0.0" type="string"/>
      <att name="NODE_BORDER_STROKE" value="SOLID" type="string"/>
      <att name="NODE_CUSTOMGRAPHICS_SIZE_9" value="35.162177918145204" type="string"/>
      <att name="NODE_CUSTOMGRAPHICS_8" value="org.cytoscape.ding.customgraphics.NullCustomGraphics,0,[ Remove Graphics ]," type="string"/>
      <att name="NODE_LABEL_FONT_FACE" value="SansSerif,plain,18" type="string"/>
      <att name="NODE_CUSTOMGRAPHICS_SIZE_1" value="35.162177918145204" type="string"/>
      <att name="NODE_CUSTOMGRAPHICS_3" value="org.cytoscape.ding.customgraphics.NullCustomGraphics,0,[ Remove Graphics ]," type="string"/>
      <att name="NODE_CUSTOMGRAPHICS_5" value="org.cytoscape.ding.customgraphics.NullCustomGraphics,0,[ Remove Graphics ]," type="string"/>
      <att name="NODE_CUSTOMGRAPHICS_1" value="org.cytoscape.ding.customgraphics.NullCustomGraphics,0,[ Remove Graphics ]," type="string"/>
      <att name="NODE_BORDER_TRANSPARENCY" value="255" type="string"/>
      <att name="NODE_CUSTOMGRAPHICS_SIZE_8" value="35.162177918145204" type="string"/>
      <att name="z" value="0.0" type="string"/>
    </graphics>
  </node>
  <node id="64" label="WASF1">
    <att name="shared name" value="WASF1" type="string"/>
    <att name="Total.Phosphorylation" value="3.15718632529452" type="real"/>
    <att name="Total.pAkt" value="3.78056154936135" type="real"/>
    <att name="Total.pY" value="0.0" type="real"/>
    <att name="canonicalName" value="WASF1" type="string"/>
    <att name="label" value="WASF1" type="string"/>
    <att name="name" value="WASF1" type="string"/>
    <att name="selected" value="0" type="boolean"/>
    <graphics fill="#ffffdc" y="3818.10205078125" outline="#888888" z="0.0" x="942.858154296875" h="39.91000056091519" w="39.91000056091519" width="1.7999999523162842" type="ELLIPSE">
      <att name="NODE_CUSTOMGRAPHICS_SIZE_2" value="39.91000056091519" type="string"/>
      <att name="NODE_CUSTOMGRAPHICS_POSITION_7" value="C,C,c,0.00,0.00" type="string"/>
      <att name="NODE_CUSTOMGRAPHICS_SIZE_6" value="39.91000056091519" type="string"/>
      <att name="NODE_CUSTOMGRAPHICS_POSITION_4" value="C,C,c,0.00,0.00" type="string"/>
      <att name="NODE_CUSTOMGRAPHICS_2" value="org.cytoscape.ding.customgraphics.NullCustomGraphics,0,[ Remove Graphics ]," type="string"/>
      <att name="NODE_LABEL_FONT_SIZE" value="18" type="string"/>
      <att name="NODE_LABEL_TRANSPARENCY" value="255" type="string"/>
      <att name="NODE_CUSTOMGRAPHICS_POSITION_9" value="C,C,c,0.00,0.00" type="string"/>
      <att name="NODE_NESTED_NETWORK_IMAGE_VISIBLE" value="true" type="string"/>
      <att name="NODE_CUSTOMGRAPHICS_POSITION_1" value="C,C,c,0.00,0.00" type="string"/>
      <att name="NODE_CUSTOMGRAPHICS_SIZE_3" value="39.91000056091519" type="string"/>
      <att name="NODE_LABEL_COLOR" value="#000000" type="string"/>
      <att name="NODE_CUSTOMGRAPHICS_7" value="org.cytoscape.ding.customgraphics.NullCustomGraphics,0,[ Remove Graphics ]," type="string"/>
      <att name="NODE_LABEL_WIDTH" value="100.0" type="string"/>
      <att name="NODE_CUSTOMGRAPHICS_SIZE_4" value="39.91000056091519" type="string"/>
      <att name="NODE_LABEL_POSITION" value="C,C,c,0.00,0.00" type="string"/>
      <att name="NODE_VISIBLE" value="true" type="string"/>
      <att name="NODE_SELECTED_PAINT" value="#ffff00" type="string"/>
      <att name="NODE_SELECTED" value="false" type="string"/>
      <att name="NODE_CUSTOMGRAPHICS_POSITION_5" value="C,C,c,0.00,0.00" type="string"/>
      <att name="NODE_TRANSPARENCY" value="255" type="string"/>
      <att name="NODE_LABEL" value="WASF1" type="string"/>
      <att name="NODE_CUSTOMGRAPHICS_POSITION_3" value="C,C,c,0.00,0.00" type="string"/>
      <att name="NODE_CUSTOMGRAPHICS_SIZE_7" value="39.91000056091519" type="string"/>
      <att name="NODE_CUSTOMGRAPHICS_SIZE_5" value="39.91000056091519" type="string"/>
      <att name="NODE_CUSTOMGRAPHICS_9" value="org.cytoscape.ding.customgraphics.NullCustomGraphics,0,[ Remove Graphics ]," type="string"/>
      <att name="NODE_CUSTOMGRAPHICS_4" value="org.cytoscape.ding.customgraphics.NullCustomGraphics,0,[ Remove Graphics ]," type="string"/>
      <att name="NODE_TOOLTIP" value="" type="string"/>
      <att name="NODE_CUSTOMGRAPHICS_POSITION_6" value="C,C,c,0.00,0.00" type="string"/>
      <att name="NODE_CUSTOMGRAPHICS_POSITION_8" value="C,C,c,0.00,0.00" type="string"/>
      <att name="NODE_CUSTOMGRAPHICS_6" value="org.cytoscape.ding.customgraphics.NullCustomGraphics,0,[ Remove Graphics ]," type="string"/>
      <att name="NODE_CUSTOMGRAPHICS_POSITION_2" value="C,C,c,0.00,0.00" type="string"/>
      <att name="NODE_DEPTH" value="0.0" type="string"/>
      <att name="NODE_BORDER_STROKE" value="SOLID" type="string"/>
      <att name="NODE_CUSTOMGRAPHICS_SIZE_9" value="39.91000056091519" type="string"/>
      <att name="NODE_CUSTOMGRAPHICS_8" value="org.cytoscape.ding.customgraphics.NullCustomGraphics,0,[ Remove Graphics ]," type="string"/>
      <att name="NODE_LABEL_FONT_FACE" value="SansSerif,plain,18" type="string"/>
      <att name="NODE_CUSTOMGRAPHICS_SIZE_1" value="39.91000056091519" type="string"/>
      <att name="NODE_CUSTOMGRAPHICS_3" value="org.cytoscape.ding.customgraphics.NullCustomGraphics,0,[ Remove Graphics ]," type="string"/>
      <att name="NODE_CUSTOMGRAPHICS_5" value="org.cytoscape.ding.customgraphics.NullCustomGraphics,0,[ Remove Graphics ]," type="string"/>
      <att name="NODE_CUSTOMGRAPHICS_1" value="org.cytoscape.ding.customgraphics.NullCustomGraphics,0,[ Remove Graphics ]," type="string"/>
      <att name="NODE_BORDER_TRANSPARENCY" value="255" type="string"/>
      <att name="NODE_CUSTOMGRAPHICS_SIZE_8" value="39.91000056091519" type="string"/>
      <att name="z" value="0.0" type="string"/>
    </graphics>
  </node>
  <node id="65" label="TCF3">
    <att name="shared name" value="TCF3" type="string"/>
    <att name="Total.Phosphorylation" value="3.68401582654656" type="real"/>
    <att name="Total.pAkt" value="4.09219178282983" type="real"/>
    <att name="Total.pY" value="0.0" type="real"/>
    <att name="canonicalName" value="TCF3" type="string"/>
    <att name="label" value="TCF3" type="string"/>
    <att name="name" value="TCF3" type="string"/>
    <att name="selected" value="0" type="boolean"/>
    <graphics fill="#ffffd6" y="2844.11328125" outline="#888888" z="0.0" x="2428.214111328125" h="40.72931652143676" w="40.72931652143676" width="1.7999999523162842" type="ELLIPSE">
      <att name="NODE_CUSTOMGRAPHICS_SIZE_2" value="40.72931652143676" type="string"/>
      <att name="NODE_CUSTOMGRAPHICS_POSITION_7" value="C,C,c,0.00,0.00" type="string"/>
      <att name="NODE_CUSTOMGRAPHICS_SIZE_6" value="40.72931652143676" type="string"/>
      <att name="NODE_CUSTOMGRAPHICS_POSITION_4" value="C,C,c,0.00,0.00" type="string"/>
      <att name="NODE_CUSTOMGRAPHICS_2" value="org.cytoscape.ding.customgraphics.NullCustomGraphics,0,[ Remove Graphics ]," type="string"/>
      <att name="NODE_LABEL_FONT_SIZE" value="18" type="string"/>
      <att name="NODE_LABEL_TRANSPARENCY" value="255" type="string"/>
      <att name="NODE_CUSTOMGRAPHICS_POSITION_9" value="C,C,c,0.00,0.00" type="string"/>
      <att name="NODE_NESTED_NETWORK_IMAGE_VISIBLE" value="true" type="string"/>
      <att name="NODE_CUSTOMGRAPHICS_POSITION_1" value="C,C,c,0.00,0.00" type="string"/>
      <att name="NODE_CUSTOMGRAPHICS_SIZE_3" value="40.72931652143676" type="string"/>
      <att name="NODE_LABEL_COLOR" value="#000000" type="string"/>
      <att name="NODE_CUSTOMGRAPHICS_7" value="org.cytoscape.ding.customgraphics.NullCustomGraphics,0,[ Remove Graphics ]," type="string"/>
      <att name="NODE_LABEL_WIDTH" value="100.0" type="string"/>
      <att name="NODE_CUSTOMGRAPHICS_SIZE_4" value="40.72931652143676" type="string"/>
      <att name="NODE_LABEL_POSITION" value="C,C,c,0.00,0.00" type="string"/>
      <att name="NODE_VISIBLE" value="true" type="string"/>
      <att name="NODE_SELECTED_PAINT" value="#ffff00" type="string"/>
      <att name="NODE_SELECTED" value="false" type="string"/>
      <att name="NODE_CUSTOMGRAPHICS_POSITION_5" value="C,C,c,0.00,0.00" type="string"/>
      <att name="NODE_TRANSPARENCY" value="255" type="string"/>
      <att name="NODE_LABEL" value="TCF3" type="string"/>
      <att name="NODE_CUSTOMGRAPHICS_POSITION_3" value="C,C,c,0.00,0.00" type="string"/>
      <att name="NODE_CUSTOMGRAPHICS_SIZE_7" value="40.72931652143676" type="string"/>
      <att name="NODE_CUSTOMGRAPHICS_SIZE_5" value="40.72931652143676" type="string"/>
      <att name="NODE_CUSTOMGRAPHICS_9" value="org.cytoscape.ding.customgraphics.NullCustomGraphics,0,[ Remove Graphics ]," type="string"/>
      <att name="NODE_CUSTOMGRAPHICS_4" value="org.cytoscape.ding.customgraphics.NullCustomGraphics,0,[ Remove Graphics ]," type="string"/>
      <att name="NODE_TOOLTIP" value="" type="string"/>
      <att name="NODE_CUSTOMGRAPHICS_POSITION_6" value="C,C,c,0.00,0.00" type="string"/>
      <att name="NODE_CUSTOMGRAPHICS_POSITION_8" value="C,C,c,0.00,0.00" type="string"/>
      <att name="NODE_CUSTOMGRAPHICS_6" value="org.cytoscape.ding.customgraphics.NullCustomGraphics,0,[ Remove Graphics ]," type="string"/>
      <att name="NODE_CUSTOMGRAPHICS_POSITION_2" value="C,C,c,0.00,0.00" type="string"/>
      <att name="NODE_DEPTH" value="0.0" type="string"/>
      <att name="NODE_BORDER_STROKE" value="SOLID" type="string"/>
      <att name="NODE_CUSTOMGRAPHICS_SIZE_9" value="40.72931652143676" type="string"/>
      <att name="NODE_CUSTOMGRAPHICS_8" value="org.cytoscape.ding.customgraphics.NullCustomGraphics,0,[ Remove Graphics ]," type="string"/>
      <att name="NODE_LABEL_FONT_FACE" value="SansSerif,plain,18" type="string"/>
      <att name="NODE_CUSTOMGRAPHICS_SIZE_1" value="40.72931652143676" type="string"/>
      <att name="NODE_CUSTOMGRAPHICS_3" value="org.cytoscape.ding.customgraphics.NullCustomGraphics,0,[ Remove Graphics ]," type="string"/>
      <att name="NODE_CUSTOMGRAPHICS_5" value="org.cytoscape.ding.customgraphics.NullCustomGraphics,0,[ Remove Graphics ]," type="string"/>
      <att name="NODE_CUSTOMGRAPHICS_1" value="org.cytoscape.ding.customgraphics.NullCustomGraphics,0,[ Remove Graphics ]," type="string"/>
      <att name="NODE_BORDER_TRANSPARENCY" value="255" type="string"/>
      <att name="NODE_CUSTOMGRAPHICS_SIZE_8" value="40.72931652143676" type="string"/>
      <att name="z" value="0.0" type="string"/>
    </graphics>
  </node>
  <node id="66" label="LOC100128487">
    <att name="shared name" value="LOC100128487" type="string"/>
    <att name="Total.Phosphorylation" value="0.0857320098352028" type="real"/>
    <att name="Total.pAkt" value="0.0953007854240878" type="real"/>
    <att name="Total.pY" value="0.0" type="real"/>
    <att name="canonicalName" value="LOC100128487" type="string"/>
    <att name="label" value="LOC100128487" type="string"/>
    <att name="name" value="LOC100128487" type="string"/>
    <att name="selected" value="0" type="boolean"/>
    <graphics fill="#fffffe" y="2002.1795654296875" outline="#888888" z="0.0" x="2960.51171875" h="35.13332891157128" w="35.13332891157128" width="1.7999999523162842" type="ELLIPSE">
      <att name="NODE_CUSTOMGRAPHICS_SIZE_2" value="35.13332891157128" type="string"/>
      <att name="NODE_CUSTOMGRAPHICS_POSITION_7" value="C,C,c,0.00,0.00" type="string"/>
      <att name="NODE_CUSTOMGRAPHICS_SIZE_6" value="35.13332891157128" type="string"/>
      <att name="NODE_CUSTOMGRAPHICS_POSITION_4" value="C,C,c,0.00,0.00" type="string"/>
      <att name="NODE_CUSTOMGRAPHICS_2" value="org.cytoscape.ding.customgraphics.NullCustomGraphics,0,[ Remove Graphics ]," type="string"/>
      <att name="NODE_LABEL_FONT_SIZE" value="18" type="string"/>
      <att name="NODE_LABEL_TRANSPARENCY" value="255" type="string"/>
      <att name="NODE_CUSTOMGRAPHICS_POSITION_9" value="C,C,c,0.00,0.00" type="string"/>
      <att name="NODE_NESTED_NETWORK_IMAGE_VISIBLE" value="true" type="string"/>
      <att name="NODE_CUSTOMGRAPHICS_POSITION_1" value="C,C,c,0.00,0.00" type="string"/>
      <att name="NODE_CUSTOMGRAPHICS_SIZE_3" value="35.13332891157128" type="string"/>
      <att name="NODE_LABEL_COLOR" value="#000000" type="string"/>
      <att name="NODE_CUSTOMGRAPHICS_7" value="org.cytoscape.ding.customgraphics.NullCustomGraphics,0,[ Remove Graphics ]," type="string"/>
      <att name="NODE_LABEL_WIDTH" value="100.0" type="string"/>
      <att name="NODE_CUSTOMGRAPHICS_SIZE_4" value="35.13332891157128" type="string"/>
      <att name="NODE_LABEL_POSITION" value="C,C,c,0.00,0.00" type="string"/>
      <att name="NODE_VISIBLE" value="true" type="string"/>
      <att name="NODE_SELECTED_PAINT" value="#ffff00" type="string"/>
      <att name="NODE_SELECTED" value="false" type="string"/>
      <att name="NODE_CUSTOMGRAPHICS_POSITION_5" value="C,C,c,0.00,0.00" type="string"/>
      <att name="NODE_TRANSPARENCY" value="255" type="string"/>
      <att name="NODE_LABEL" value="LOC100128487" type="string"/>
      <att name="NODE_CUSTOMGRAPHICS_POSITION_3" value="C,C,c,0.00,0.00" type="string"/>
      <att name="NODE_CUSTOMGRAPHICS_SIZE_7" value="35.13332891157128" type="string"/>
      <att name="NODE_CUSTOMGRAPHICS_SIZE_5" value="35.13332891157128" type="string"/>
      <att name="NODE_CUSTOMGRAPHICS_9" value="org.cytoscape.ding.customgraphics.NullCustomGraphics,0,[ Remove Graphics ]," type="string"/>
      <att name="NODE_CUSTOMGRAPHICS_4" value="org.cytoscape.ding.customgraphics.NullCustomGraphics,0,[ Remove Graphics ]," type="string"/>
      <att name="NODE_TOOLTIP" value="" type="string"/>
      <att name="NODE_CUSTOMGRAPHICS_POSITION_6" value="C,C,c,0.00,0.00" type="string"/>
      <att name="NODE_CUSTOMGRAPHICS_POSITION_8" value="C,C,c,0.00,0.00" type="string"/>
      <att name="NODE_CUSTOMGRAPHICS_6" value="org.cytoscape.ding.customgraphics.NullCustomGraphics,0,[ Remove Graphics ]," type="string"/>
      <att name="NODE_CUSTOMGRAPHICS_POSITION_2" value="C,C,c,0.00,0.00" type="string"/>
      <att name="NODE_DEPTH" value="0.0" type="string"/>
      <att name="NODE_BORDER_STROKE" value="SOLID" type="string"/>
      <att name="NODE_CUSTOMGRAPHICS_SIZE_9" value="35.13332891157128" type="string"/>
      <att name="NODE_CUSTOMGRAPHICS_8" value="org.cytoscape.ding.customgraphics.NullCustomGraphics,0,[ Remove Graphics ]," type="string"/>
      <att name="NODE_LABEL_FONT_FACE" value="SansSerif,plain,18" type="string"/>
      <att name="NODE_CUSTOMGRAPHICS_SIZE_1" value="35.13332891157128" type="string"/>
      <att name="NODE_CUSTOMGRAPHICS_3" value="org.cytoscape.ding.customgraphics.NullCustomGraphics,0,[ Remove Graphics ]," type="string"/>
      <att name="NODE_CUSTOMGRAPHICS_5" value="org.cytoscape.ding.customgraphics.NullCustomGraphics,0,[ Remove Graphics ]," type="string"/>
      <att name="NODE_CUSTOMGRAPHICS_1" value="org.cytoscape.ding.customgraphics.NullCustomGraphics,0,[ Remove Graphics ]," type="string"/>
      <att name="NODE_BORDER_TRANSPARENCY" value="255" type="string"/>
      <att name="NODE_CUSTOMGRAPHICS_SIZE_8" value="35.13332891157128" type="string"/>
      <att name="z" value="0.0" type="string"/>
    </graphics>
  </node>
  <node id="67" label="SRRT">
    <att name="shared name" value="SRRT" type="string"/>
    <att name="Total.Phosphorylation" value="0.0926652994397576" type="real"/>
    <att name="Total.pAkt" value="0.101809865164808" type="real"/>
    <att name="Total.pY" value="0.0" type="real"/>
    <att name="canonicalName" value="SRRT" type="string"/>
    <att name="label" value="SRRT" type="string"/>
    <att name="name" value="SRRT" type="string"/>
    <att name="selected" value="0" type="boolean"/>
    <graphics fill="#fffffe" y="2079.81787109375" outline="#888888" z="0.0" x="3059.3193359375" h="35.144111441438014" w="35.144111441438014" width="1.7999999523162842" type="ELLIPSE">
      <att name="NODE_CUSTOMGRAPHICS_SIZE_2" value="35.144111441438014" type="string"/>
      <att name="NODE_CUSTOMGRAPHICS_POSITION_7" value="C,C,c,0.00,0.00" type="string"/>
      <att name="NODE_CUSTOMGRAPHICS_SIZE_6" value="35.144111441438014" type="string"/>
      <att name="NODE_CUSTOMGRAPHICS_POSITION_4" value="C,C,c,0.00,0.00" type="string"/>
      <att name="NODE_CUSTOMGRAPHICS_2" value="org.cytoscape.ding.customgraphics.NullCustomGraphics,0,[ Remove Graphics ]," type="string"/>
      <att name="NODE_LABEL_FONT_SIZE" value="18" type="string"/>
      <att name="NODE_LABEL_TRANSPARENCY" value="255" type="string"/>
      <att name="NODE_CUSTOMGRAPHICS_POSITION_9" value="C,C,c,0.00,0.00" type="string"/>
      <att name="NODE_NESTED_NETWORK_IMAGE_VISIBLE" value="true" type="string"/>
      <att name="NODE_CUSTOMGRAPHICS_POSITION_1" value="C,C,c,0.00,0.00" type="string"/>
      <att name="NODE_CUSTOMGRAPHICS_SIZE_3" value="35.144111441438014" type="string"/>
      <att name="NODE_LABEL_COLOR" value="#000000" type="string"/>
      <att name="NODE_CUSTOMGRAPHICS_7" value="org.cytoscape.ding.customgraphics.NullCustomGraphics,0,[ Remove Graphics ]," type="string"/>
      <att name="NODE_LABEL_WIDTH" value="100.0" type="string"/>
      <att name="NODE_CUSTOMGRAPHICS_SIZE_4" value="35.144111441438014" type="string"/>
      <att name="NODE_LABEL_POSITION" value="C,C,c,0.00,0.00" type="string"/>
      <att name="NODE_VISIBLE" value="true" type="string"/>
      <att name="NODE_SELECTED_PAINT" value="#ffff00" type="string"/>
      <att name="NODE_SELECTED" value="false" type="string"/>
      <att name="NODE_CUSTOMGRAPHICS_POSITION_5" value="C,C,c,0.00,0.00" type="string"/>
      <att name="NODE_TRANSPARENCY" value="255" type="string"/>
      <att name="NODE_LABEL" value="SRRT" type="string"/>
      <att name="NODE_CUSTOMGRAPHICS_POSITION_3" value="C,C,c,0.00,0.00" type="string"/>
      <att name="NODE_CUSTOMGRAPHICS_SIZE_7" value="35.144111441438014" type="string"/>
      <att name="NODE_CUSTOMGRAPHICS_SIZE_5" value="35.144111441438014" type="string"/>
      <att name="NODE_CUSTOMGRAPHICS_9" value="org.cytoscape.ding.customgraphics.NullCustomGraphics,0,[ Remove Graphics ]," type="string"/>
      <att name="NODE_CUSTOMGRAPHICS_4" value="org.cytoscape.ding.customgraphics.NullCustomGraphics,0,[ Remove Graphics ]," type="string"/>
      <att name="NODE_TOOLTIP" value="" type="string"/>
      <att name="NODE_CUSTOMGRAPHICS_POSITION_6" value="C,C,c,0.00,0.00" type="string"/>
      <att name="NODE_CUSTOMGRAPHICS_POSITION_8" value="C,C,c,0.00,0.00" type="string"/>
      <att name="NODE_CUSTOMGRAPHICS_6" value="org.cytoscape.ding.customgraphics.NullCustomGraphics,0,[ Remove Graphics ]," type="string"/>
      <att name="NODE_CUSTOMGRAPHICS_POSITION_2" value="C,C,c,0.00,0.00" type="string"/>
      <att name="NODE_DEPTH" value="0.0" type="string"/>
      <att name="NODE_BORDER_STROKE" value="SOLID" type="string"/>
      <att name="NODE_CUSTOMGRAPHICS_SIZE_9" value="35.144111441438014" type="string"/>
      <att name="NODE_CUSTOMGRAPHICS_8" value="org.cytoscape.ding.customgraphics.NullCustomGraphics,0,[ Remove Graphics ]," type="string"/>
      <att name="NODE_LABEL_FONT_FACE" value="SansSerif,plain,18" type="string"/>
      <att name="NODE_CUSTOMGRAPHICS_SIZE_1" value="35.144111441438014" type="string"/>
      <att name="NODE_CUSTOMGRAPHICS_3" value="org.cytoscape.ding.customgraphics.NullCustomGraphics,0,[ Remove Graphics ]," type="string"/>
      <att name="NODE_CUSTOMGRAPHICS_5" value="org.cytoscape.ding.customgraphics.NullCustomGraphics,0,[ Remove Graphics ]," type="string"/>
      <att name="NODE_CUSTOMGRAPHICS_1" value="org.cytoscape.ding.customgraphics.NullCustomGraphics,0,[ Remove Graphics ]," type="string"/>
      <att name="NODE_BORDER_TRANSPARENCY" value="255" type="string"/>
      <att name="NODE_CUSTOMGRAPHICS_SIZE_8" value="35.144111441438014" type="string"/>
      <att name="z" value="0.0" type="string"/>
    </graphics>
  </node>
  <node id="68" label="CCDC157">
    <att name="shared name" value="CCDC157" type="string"/>
    <att name="Total.Phosphorylation" value="0.0955591385180556" type="real"/>
    <att name="Total.pAkt" value="0.119255045443551" type="real"/>
    <att name="Total.pY" value="0.0" type="real"/>
    <att name="canonicalName" value="CCDC157" type="string"/>
    <att name="label" value="CCDC157" type="string"/>
    <att name="name" value="CCDC157" type="string"/>
    <att name="selected" value="0" type="boolean"/>
    <graphics fill="#fffffe" y="2771.201416015625" outline="#888888" z="0.0" x="2464.201171875" h="35.14861188899913" w="35.14861188899913" width="1.7999999523162842" type="ELLIPSE">
      <att name="NODE_CUSTOMGRAPHICS_SIZE_2" value="35.14861188899913" type="string"/>
      <att name="NODE_CUSTOMGRAPHICS_POSITION_7" value="C,C,c,0.00,0.00" type="string"/>
      <att name="NODE_CUSTOMGRAPHICS_SIZE_6" value="35.14861188899913" type="string"/>
      <att name="NODE_CUSTOMGRAPHICS_POSITION_4" value="C,C,c,0.00,0.00" type="string"/>
      <att name="NODE_CUSTOMGRAPHICS_2" value="org.cytoscape.ding.customgraphics.NullCustomGraphics,0,[ Remove Graphics ]," type="string"/>
      <att name="NODE_LABEL_FONT_SIZE" value="18" type="string"/>
      <att name="NODE_LABEL_TRANSPARENCY" value="255" type="string"/>
      <att name="NODE_CUSTOMGRAPHICS_POSITION_9" value="C,C,c,0.00,0.00" type="string"/>
      <att name="NODE_NESTED_NETWORK_IMAGE_VISIBLE" value="true" type="string"/>
      <att name="NODE_CUSTOMGRAPHICS_POSITION_1" value="C,C,c,0.00,0.00" type="string"/>
      <att name="NODE_CUSTOMGRAPHICS_SIZE_3" value="35.14861188899913" type="string"/>
      <att name="NODE_LABEL_COLOR" value="#000000" type="string"/>
      <att name="NODE_CUSTOMGRAPHICS_7" value="org.cytoscape.ding.customgraphics.NullCustomGraphics,0,[ Remove Graphics ]," type="string"/>
      <att name="NODE_LABEL_WIDTH" value="100.0" type="string"/>
      <att name="NODE_CUSTOMGRAPHICS_SIZE_4" value="35.14861188899913" type="string"/>
      <att name="NODE_LABEL_POSITION" value="C,C,c,0.00,0.00" type="string"/>
      <att name="NODE_VISIBLE" value="true" type="string"/>
      <att name="NODE_SELECTED_PAINT" value="#ffff00" type="string"/>
      <att name="NODE_SELECTED" value="false" type="string"/>
      <att name="NODE_CUSTOMGRAPHICS_POSITION_5" value="C,C,c,0.00,0.00" type="string"/>
      <att name="NODE_TRANSPARENCY" value="255" type="string"/>
      <att name="NODE_LABEL" value="CCDC157" type="string"/>
      <att name="NODE_CUSTOMGRAPHICS_POSITION_3" value="C,C,c,0.00,0.00" type="string"/>
      <att name="NODE_CUSTOMGRAPHICS_SIZE_7" value="35.14861188899913" type="string"/>
      <att name="NODE_CUSTOMGRAPHICS_SIZE_5" value="35.14861188899913" type="string"/>
      <att name="NODE_CUSTOMGRAPHICS_9" value="org.cytoscape.ding.customgraphics.NullCustomGraphics,0,[ Remove Graphics ]," type="string"/>
      <att name="NODE_CUSTOMGRAPHICS_4" value="org.cytoscape.ding.customgraphics.NullCustomGraphics,0,[ Remove Graphics ]," type="string"/>
      <att name="NODE_TOOLTIP" value="" type="string"/>
      <att name="NODE_CUSTOMGRAPHICS_POSITION_6" value="C,C,c,0.00,0.00" type="string"/>
      <att name="NODE_CUSTOMGRAPHICS_POSITION_8" value="C,C,c,0.00,0.00" type="string"/>
      <att name="NODE_CUSTOMGRAPHICS_6" value="org.cytoscape.ding.customgraphics.NullCustomGraphics,0,[ Remove Graphics ]," type="string"/>
      <att name="NODE_CUSTOMGRAPHICS_POSITION_2" value="C,C,c,0.00,0.00" type="string"/>
      <att name="NODE_DEPTH" value="0.0" type="string"/>
      <att name="NODE_BORDER_STROKE" value="SOLID" type="string"/>
      <att name="NODE_CUSTOMGRAPHICS_SIZE_9" value="35.14861188899913" type="string"/>
      <att name="NODE_CUSTOMGRAPHICS_8" value="org.cytoscape.ding.customgraphics.NullCustomGraphics,0,[ Remove Graphics ]," type="string"/>
      <att name="NODE_LABEL_FONT_FACE" value="SansSerif,plain,18" type="string"/>
      <att name="NODE_CUSTOMGRAPHICS_SIZE_1" value="35.14861188899913" type="string"/>
      <att name="NODE_CUSTOMGRAPHICS_3" value="org.cytoscape.ding.customgraphics.NullCustomGraphics,0,[ Remove Graphics ]," type="string"/>
      <att name="NODE_CUSTOMGRAPHICS_5" value="org.cytoscape.ding.customgraphics.NullCustomGraphics,0,[ Remove Graphics ]," type="string"/>
      <att name="NODE_CUSTOMGRAPHICS_1" value="org.cytoscape.ding.customgraphics.NullCustomGraphics,0,[ Remove Graphics ]," type="string"/>
      <att name="NODE_BORDER_TRANSPARENCY" value="255" type="string"/>
      <att name="NODE_CUSTOMGRAPHICS_SIZE_8" value="35.14861188899913" type="string"/>
      <att name="z" value="0.0" type="string"/>
    </graphics>
  </node>
  <node id="69" label="ZNF785">
    <att name="shared name" value="ZNF785" type="string"/>
    <att name="Total.Phosphorylation" value="0.0198500435950136" type="real"/>
    <att name="Total.pAkt" value="0.0211234106532767" type="real"/>
    <att name="Total.pY" value="0.0" type="real"/>
    <att name="canonicalName" value="ZNF785" type="string"/>
    <att name="label" value="ZNF785" type="string"/>
    <att name="name" value="ZNF785" type="string"/>
    <att name="selected" value="0" type="boolean"/>
    <graphics fill="#ffffff" y="1155.8641357421875" outline="#888888" z="0.0" x="2797.57421875" h="35.03087043815085" w="35.03087043815085" width="1.7999999523162842" type="ELLIPSE">
      <att name="NODE_CUSTOMGRAPHICS_SIZE_2" value="35.03087043815085" type="string"/>
      <att name="NODE_CUSTOMGRAPHICS_POSITION_7" value="C,C,c,0.00,0.00" type="string"/>
      <att name="NODE_CUSTOMGRAPHICS_SIZE_6" value="35.03087043815085" type="string"/>
      <att name="NODE_CUSTOMGRAPHICS_POSITION_4" value="C,C,c,0.00,0.00" type="string"/>
      <att name="NODE_CUSTOMGRAPHICS_2" value="org.cytoscape.ding.customgraphics.NullCustomGraphics,0,[ Remove Graphics ]," type="string"/>
      <att name="NODE_LABEL_FONT_SIZE" value="18" type="string"/>
      <att name="NODE_LABEL_TRANSPARENCY" value="255" type="string"/>
      <att name="NODE_CUSTOMGRAPHICS_POSITION_9" value="C,C,c,0.00,0.00" type="string"/>
      <att name="NODE_NESTED_NETWORK_IMAGE_VISIBLE" value="true" type="string"/>
      <att name="NODE_CUSTOMGRAPHICS_POSITION_1" value="C,C,c,0.00,0.00" type="string"/>
      <att name="NODE_CUSTOMGRAPHICS_SIZE_3" value="35.03087043815085" type="string"/>
      <att name="NODE_LABEL_COLOR" value="#000000" type="string"/>
      <att name="NODE_CUSTOMGRAPHICS_7" value="org.cytoscape.ding.customgraphics.NullCustomGraphics,0,[ Remove Graphics ]," type="string"/>
      <att name="NODE_LABEL_WIDTH" value="100.0" type="string"/>
      <att name="NODE_CUSTOMGRAPHICS_SIZE_4" value="35.03087043815085" type="string"/>
      <att name="NODE_LABEL_POSITION" value="C,C,c,0.00,0.00" type="string"/>
      <att name="NODE_VISIBLE" value="true" type="string"/>
      <att name="NODE_SELECTED_PAINT" value="#ffff00" type="string"/>
      <att name="NODE_SELECTED" value="false" type="string"/>
      <att name="NODE_CUSTOMGRAPHICS_POSITION_5" value="C,C,c,0.00,0.00" type="string"/>
      <att name="NODE_TRANSPARENCY" value="255" type="string"/>
      <att name="NODE_LABEL" value="ZNF785" type="string"/>
      <att name="NODE_CUSTOMGRAPHICS_POSITION_3" value="C,C,c,0.00,0.00" type="string"/>
      <att name="NODE_CUSTOMGRAPHICS_SIZE_7" value="35.03087043815085" type="string"/>
      <att name="NODE_CUSTOMGRAPHICS_SIZE_5" value="35.03087043815085" type="string"/>
      <att name="NODE_CUSTOMGRAPHICS_9" value="org.cytoscape.ding.customgraphics.NullCustomGraphics,0,[ Remove Graphics ]," type="string"/>
      <att name="NODE_CUSTOMGRAPHICS_4" value="org.cytoscape.ding.customgraphics.NullCustomGraphics,0,[ Remove Graphics ]," type="string"/>
      <att name="NODE_TOOLTIP" value="" type="string"/>
      <att name="NODE_CUSTOMGRAPHICS_POSITION_6" value="C,C,c,0.00,0.00" type="string"/>
      <att name="NODE_CUSTOMGRAPHICS_POSITION_8" value="C,C,c,0.00,0.00" type="string"/>
      <att name="NODE_CUSTOMGRAPHICS_6" value="org.cytoscape.ding.customgraphics.NullCustomGraphics,0,[ Remove Graphics ]," type="string"/>
      <att name="NODE_CUSTOMGRAPHICS_POSITION_2" value="C,C,c,0.00,0.00" type="string"/>
      <att name="NODE_DEPTH" value="0.0" type="string"/>
      <att name="NODE_BORDER_STROKE" value="SOLID" type="string"/>
      <att name="NODE_CUSTOMGRAPHICS_SIZE_9" value="35.03087043815085" type="string"/>
      <att name="NODE_CUSTOMGRAPHICS_8" value="org.cytoscape.ding.customgraphics.NullCustomGraphics,0,[ Remove Graphics ]," type="string"/>
      <att name="NODE_LABEL_FONT_FACE" value="SansSerif,plain,18" type="string"/>
      <att name="NODE_CUSTOMGRAPHICS_SIZE_1" value="35.03087043815085" type="string"/>
      <att name="NODE_CUSTOMGRAPHICS_3" value="org.cytoscape.ding.customgraphics.NullCustomGraphics,0,[ Remove Graphics ]," type="string"/>
      <att name="NODE_CUSTOMGRAPHICS_5" value="org.cytoscape.ding.customgraphics.NullCustomGraphics,0,[ Remove Graphics ]," type="string"/>
      <att name="NODE_CUSTOMGRAPHICS_1" value="org.cytoscape.ding.customgraphics.NullCustomGraphics,0,[ Remove Graphics ]," type="string"/>
      <att name="NODE_BORDER_TRANSPARENCY" value="255" type="string"/>
      <att name="NODE_CUSTOMGRAPHICS_SIZE_8" value="35.03087043815085" type="string"/>
      <att name="z" value="0.0" type="string"/>
    </graphics>
  </node>
  <node id="70" label="ARL6IP4">
    <att name="shared name" value="ARL6IP4" type="string"/>
    <att name="Total.Phosphorylation" value="0.00226342938322916" type="real"/>
    <att name="Total.pAkt" value="0.00245454284276642" type="real"/>
    <att name="Total.pY" value="0.0" type="real"/>
    <att name="canonicalName" value="ARL6IP4" type="string"/>
    <att name="label" value="ARL6IP4" type="string"/>
    <att name="name" value="ARL6IP4" type="string"/>
    <att name="selected" value="0" type="boolean"/>
    <graphics fill="#ffffff" y="2103.814208984375" outline="#888888" z="0.0" x="3049.04736328125" h="35.00352004550768" w="35.00352004550768" width="1.7999999523162842" type="ELLIPSE">
      <att name="NODE_CUSTOMGRAPHICS_SIZE_2" value="35.00352004550768" type="string"/>
      <att name="NODE_CUSTOMGRAPHICS_POSITION_7" value="C,C,c,0.00,0.00" type="string"/>
      <att name="NODE_CUSTOMGRAPHICS_SIZE_6" value="35.00352004550768" type="string"/>
      <att name="NODE_CUSTOMGRAPHICS_POSITION_4" value="C,C,c,0.00,0.00" type="string"/>
      <att name="NODE_CUSTOMGRAPHICS_2" value="org.cytoscape.ding.customgraphics.NullCustomGraphics,0,[ Remove Graphics ]," type="string"/>
      <att name="NODE_LABEL_FONT_SIZE" value="18" type="string"/>
      <att name="NODE_LABEL_TRANSPARENCY" value="255" type="string"/>
      <att name="NODE_CUSTOMGRAPHICS_POSITION_9" value="C,C,c,0.00,0.00" type="string"/>
      <att name="NODE_NESTED_NETWORK_IMAGE_VISIBLE" value="true" type="string"/>
      <att name="NODE_CUSTOMGRAPHICS_POSITION_1" value="C,C,c,0.00,0.00" type="string"/>
      <att name="NODE_CUSTOMGRAPHICS_SIZE_3" value="35.00352004550768" type="string"/>
      <att name="NODE_LABEL_COLOR" value="#000000" type="string"/>
      <att name="NODE_CUSTOMGRAPHICS_7" value="org.cytoscape.ding.customgraphics.NullCustomGraphics,0,[ Remove Graphics ]," type="string"/>
      <att name="NODE_LABEL_WIDTH" value="100.0" type="string"/>
      <att name="NODE_CUSTOMGRAPHICS_SIZE_4" value="35.00352004550768" type="string"/>
      <att name="NODE_LABEL_POSITION" value="C,C,c,0.00,0.00" type="string"/>
      <att name="NODE_VISIBLE" value="true" type="string"/>
      <att name="NODE_SELECTED_PAINT" value="#ffff00" type="string"/>
      <att name="NODE_SELECTED" value="false" type="string"/>
      <att name="NODE_CUSTOMGRAPHICS_POSITION_5" value="C,C,c,0.00,0.00" type="string"/>
      <att name="NODE_TRANSPARENCY" value="255" type="string"/>
      <att name="NODE_LABEL" value="ARL6IP4" type="string"/>
      <att name="NODE_CUSTOMGRAPHICS_POSITION_3" value="C,C,c,0.00,0.00" type="string"/>
      <att name="NODE_CUSTOMGRAPHICS_SIZE_7" value="35.00352004550768" type="string"/>
      <att name="NODE_CUSTOMGRAPHICS_SIZE_5" value="35.00352004550768" type="string"/>
      <att name="NODE_CUSTOMGRAPHICS_9" value="org.cytoscape.ding.customgraphics.NullCustomGraphics,0,[ Remove Graphics ]," type="string"/>
      <att name="NODE_CUSTOMGRAPHICS_4" value="org.cytoscape.ding.customgraphics.NullCustomGraphics,0,[ Remove Graphics ]," type="string"/>
      <att name="NODE_TOOLTIP" value="" type="string"/>
      <att name="NODE_CUSTOMGRAPHICS_POSITION_6" value="C,C,c,0.00,0.00" type="string"/>
      <att name="NODE_CUSTOMGRAPHICS_POSITION_8" value="C,C,c,0.00,0.00" type="string"/>
      <att name="NODE_CUSTOMGRAPHICS_6" value="org.cytoscape.ding.customgraphics.NullCustomGraphics,0,[ Remove Graphics ]," type="string"/>
      <att name="NODE_CUSTOMGRAPHICS_POSITION_2" value="C,C,c,0.00,0.00" type="string"/>
      <att name="NODE_DEPTH" value="0.0" type="string"/>
      <att name="NODE_BORDER_STROKE" value="SOLID" type="string"/>
      <att name="NODE_CUSTOMGRAPHICS_SIZE_9" value="35.00352004550768" type="string"/>
      <att name="NODE_CUSTOMGRAPHICS_8" value="org.cytoscape.ding.customgraphics.NullCustomGraphics,0,[ Remove Graphics ]," type="string"/>
      <att name="NODE_LABEL_FONT_FACE" value="SansSerif,plain,18" type="string"/>
      <att name="NODE_CUSTOMGRAPHICS_SIZE_1" value="35.00352004550768" type="string"/>
      <att name="NODE_CUSTOMGRAPHICS_3" value="org.cytoscape.ding.customgraphics.NullCustomGraphics,0,[ Remove Graphics ]," type="string"/>
      <att name="NODE_CUSTOMGRAPHICS_5" value="org.cytoscape.ding.customgraphics.NullCustomGraphics,0,[ Remove Graphics ]," type="string"/>
      <att name="NODE_CUSTOMGRAPHICS_1" value="org.cytoscape.ding.customgraphics.NullCustomGraphics,0,[ Remove Graphics ]," type="string"/>
      <att name="NODE_BORDER_TRANSPARENCY" value="255" type="string"/>
      <att name="NODE_CUSTOMGRAPHICS_SIZE_8" value="35.00352004550768" type="string"/>
      <att name="z" value="0.0" type="string"/>
    </graphics>
  </node>
  <node id="71" label="SIPA1L2">
    <att name="shared name" value="SIPA1L2" type="string"/>
    <att name="Total.Phosphorylation" value="0.100875123861528" type="real"/>
    <att name="Total.pAkt" value="0.107683418381867" type="real"/>
    <att name="Total.pY" value="0.0" type="real"/>
    <att name="canonicalName" value="SIPA1L2" type="string"/>
    <att name="label" value="SIPA1L2" type="string"/>
    <att name="name" value="SIPA1L2" type="string"/>
    <att name="selected" value="0" type="boolean"/>
    <graphics fill="#fffffe" y="835.0548706054688" outline="#888888" z="0.0" x="151.29537963867188" h="35.15687921576699" w="35.15687921576699" width="1.7999999523162842" type="ELLIPSE">
      <att name="NODE_CUSTOMGRAPHICS_SIZE_2" value="35.15687921576699" type="string"/>
      <att name="NODE_CUSTOMGRAPHICS_POSITION_7" value="C,C,c,0.00,0.00" type="string"/>
      <att name="NODE_CUSTOMGRAPHICS_SIZE_6" value="35.15687921576699" type="string"/>
      <att name="NODE_CUSTOMGRAPHICS_POSITION_4" value="C,C,c,0.00,0.00" type="string"/>
      <att name="NODE_CUSTOMGRAPHICS_2" value="org.cytoscape.ding.customgraphics.NullCustomGraphics,0,[ Remove Graphics ]," type="string"/>
      <att name="NODE_LABEL_FONT_SIZE" value="18" type="string"/>
      <att name="NODE_LABEL_TRANSPARENCY" value="255" type="string"/>
      <att name="NODE_CUSTOMGRAPHICS_POSITION_9" value="C,C,c,0.00,0.00" type="string"/>
      <att name="NODE_NESTED_NETWORK_IMAGE_VISIBLE" value="true" type="string"/>
      <att name="NODE_CUSTOMGRAPHICS_POSITION_1" value="C,C,c,0.00,0.00" type="string"/>
      <att name="NODE_CUSTOMGRAPHICS_SIZE_3" value="35.15687921576699" type="string"/>
      <att name="NODE_LABEL_COLOR" value="#000000" type="string"/>
      <att name="NODE_CUSTOMGRAPHICS_7" value="org.cytoscape.ding.customgraphics.NullCustomGraphics,0,[ Remove Graphics ]," type="string"/>
      <att name="NODE_LABEL_WIDTH" value="100.0" type="string"/>
      <att name="NODE_CUSTOMGRAPHICS_SIZE_4" value="35.15687921576699" type="string"/>
      <att name="NODE_LABEL_POSITION" value="C,C,c,0.00,0.00" type="string"/>
      <att name="NODE_VISIBLE" value="true" type="string"/>
      <att name="NODE_SELECTED_PAINT" value="#ffff00" type="string"/>
      <att name="NODE_SELECTED" value="false" type="string"/>
      <att name="NODE_CUSTOMGRAPHICS_POSITION_5" value="C,C,c,0.00,0.00" type="string"/>
      <att name="NODE_TRANSPARENCY" value="255" type="string"/>
      <att name="NODE_LABEL" value="SIPA1L2" type="string"/>
      <att name="NODE_CUSTOMGRAPHICS_POSITION_3" value="C,C,c,0.00,0.00" type="string"/>
      <att name="NODE_CUSTOMGRAPHICS_SIZE_7" value="35.15687921576699" type="string"/>
      <att name="NODE_CUSTOMGRAPHICS_SIZE_5" value="35.15687921576699" type="string"/>
      <att name="NODE_CUSTOMGRAPHICS_9" value="org.cytoscape.ding.customgraphics.NullCustomGraphics,0,[ Remove Graphics ]," type="string"/>
      <att name="NODE_CUSTOMGRAPHICS_4" value="org.cytoscape.ding.customgraphics.NullCustomGraphics,0,[ Remove Graphics ]," type="string"/>
      <att name="NODE_TOOLTIP" value="" type="string"/>
      <att name="NODE_CUSTOMGRAPHICS_POSITION_6" value="C,C,c,0.00,0.00" type="string"/>
      <att name="NODE_CUSTOMGRAPHICS_POSITION_8" value="C,C,c,0.00,0.00" type="string"/>
      <att name="NODE_CUSTOMGRAPHICS_6" value="org.cytoscape.ding.customgraphics.NullCustomGraphics,0,[ Remove Graphics ]," type="string"/>
      <att name="NODE_CUSTOMGRAPHICS_POSITION_2" value="C,C,c,0.00,0.00" type="string"/>
      <att name="NODE_DEPTH" value="0.0" type="string"/>
      <att name="NODE_BORDER_STROKE" value="SOLID" type="string"/>
      <att name="NODE_CUSTOMGRAPHICS_SIZE_9" value="35.15687921576699" type="string"/>
      <att name="NODE_CUSTOMGRAPHICS_8" value="org.cytoscape.ding.customgraphics.NullCustomGraphics,0,[ Remove Graphics ]," type="string"/>
      <att name="NODE_LABEL_FONT_FACE" value="SansSerif,plain,18" type="string"/>
      <att name="NODE_CUSTOMGRAPHICS_SIZE_1" value="35.15687921576699" type="string"/>
      <att name="NODE_CUSTOMGRAPHICS_3" value="org.cytoscape.ding.customgraphics.NullCustomGraphics,0,[ Remove Graphics ]," type="string"/>
      <att name="NODE_CUSTOMGRAPHICS_5" value="org.cytoscape.ding.customgraphics.NullCustomGraphics,0,[ Remove Graphics ]," type="string"/>
      <att name="NODE_CUSTOMGRAPHICS_1" value="org.cytoscape.ding.customgraphics.NullCustomGraphics,0,[ Remove Graphics ]," type="string"/>
      <att name="NODE_BORDER_TRANSPARENCY" value="255" type="string"/>
      <att name="NODE_CUSTOMGRAPHICS_SIZE_8" value="35.15687921576699" type="string"/>
      <att name="z" value="0.0" type="string"/>
    </graphics>
  </node>
  <node id="72" label="DIP2B">
    <att name="shared name" value="DIP2B" type="string"/>
    <att name="Total.Phosphorylation" value="0.553956854226039" type="real"/>
    <att name="Total.pAkt" value="0.60792619401719" type="real"/>
    <att name="Total.pY" value="0.0" type="real"/>
    <att name="canonicalName" value="DIP2B" type="string"/>
    <att name="label" value="DIP2B" type="string"/>
    <att name="name" value="DIP2B" type="string"/>
    <att name="selected" value="0" type="boolean"/>
    <graphics fill="#fffff9" y="2019.5853271484375" outline="#888888" z="0.0" x="2943.83984375" h="35.861503942032606" w="35.861503942032606" width="1.7999999523162842" type="ELLIPSE">
      <att name="NODE_CUSTOMGRAPHICS_SIZE_2" value="35.861503942032606" type="string"/>
      <att name="NODE_CUSTOMGRAPHICS_POSITION_7" value="C,C,c,0.00,0.00" type="string"/>
      <att name="NODE_CUSTOMGRAPHICS_SIZE_6" value="35.861503942032606" type="string"/>
      <att name="NODE_CUSTOMGRAPHICS_POSITION_4" value="C,C,c,0.00,0.00" type="string"/>
      <att name="NODE_CUSTOMGRAPHICS_2" value="org.cytoscape.ding.customgraphics.NullCustomGraphics,0,[ Remove Graphics ]," type="string"/>
      <att name="NODE_LABEL_FONT_SIZE" value="18" type="string"/>
      <att name="NODE_LABEL_TRANSPARENCY" value="255" type="string"/>
      <att name="NODE_CUSTOMGRAPHICS_POSITION_9" value="C,C,c,0.00,0.00" type="string"/>
      <att name="NODE_NESTED_NETWORK_IMAGE_VISIBLE" value="true" type="string"/>
      <att name="NODE_CUSTOMGRAPHICS_POSITION_1" value="C,C,c,0.00,0.00" type="string"/>
      <att name="NODE_CUSTOMGRAPHICS_SIZE_3" value="35.861503942032606" type="string"/>
      <att name="NODE_LABEL_COLOR" value="#000000" type="string"/>
      <att name="NODE_CUSTOMGRAPHICS_7" value="org.cytoscape.ding.customgraphics.NullCustomGraphics,0,[ Remove Graphics ]," type="string"/>
      <att name="NODE_LABEL_WIDTH" value="100.0" type="string"/>
      <att name="NODE_CUSTOMGRAPHICS_SIZE_4" value="35.861503942032606" type="string"/>
      <att name="NODE_LABEL_POSITION" value="C,C,c,0.00,0.00" type="string"/>
      <att name="NODE_VISIBLE" value="true" type="string"/>
      <att name="NODE_SELECTED_PAINT" value="#ffff00" type="string"/>
      <att name="NODE_SELECTED" value="false" type="string"/>
      <att name="NODE_CUSTOMGRAPHICS_POSITION_5" value="C,C,c,0.00,0.00" type="string"/>
      <att name="NODE_TRANSPARENCY" value="255" type="string"/>
      <att name="NODE_LABEL" value="DIP2B" type="string"/>
      <att name="NODE_CUSTOMGRAPHICS_POSITION_3" value="C,C,c,0.00,0.00" type="string"/>
      <att name="NODE_CUSTOMGRAPHICS_SIZE_7" value="35.861503942032606" type="string"/>
      <att name="NODE_CUSTOMGRAPHICS_SIZE_5" value="35.861503942032606" type="string"/>
      <att name="NODE_CUSTOMGRAPHICS_9" value="org.cytoscape.ding.customgraphics.NullCustomGraphics,0,[ Remove Graphics ]," type="string"/>
      <att name="NODE_CUSTOMGRAPHICS_4" value="org.cytoscape.ding.customgraphics.NullCustomGraphics,0,[ Remove Graphics ]," type="string"/>
      <att name="NODE_TOOLTIP" value="" type="string"/>
      <att name="NODE_CUSTOMGRAPHICS_POSITION_6" value="C,C,c,0.00,0.00" type="string"/>
      <att name="NODE_CUSTOMGRAPHICS_POSITION_8" value="C,C,c,0.00,0.00" type="string"/>
      <att name="NODE_CUSTOMGRAPHICS_6" value="org.cytoscape.ding.customgraphics.NullCustomGraphics,0,[ Remove Graphics ]," type="string"/>
      <att name="NODE_CUSTOMGRAPHICS_POSITION_2" value="C,C,c,0.00,0.00" type="string"/>
      <att name="NODE_DEPTH" value="0.0" type="string"/>
      <att name="NODE_BORDER_STROKE" value="SOLID" type="string"/>
      <att name="NODE_CUSTOMGRAPHICS_SIZE_9" value="35.861503942032606" type="string"/>
      <att name="NODE_CUSTOMGRAPHICS_8" value="org.cytoscape.ding.customgraphics.NullCustomGraphics,0,[ Remove Graphics ]," type="string"/>
      <att name="NODE_LABEL_FONT_FACE" value="SansSerif,plain,18" type="string"/>
      <att name="NODE_CUSTOMGRAPHICS_SIZE_1" value="35.861503942032606" type="string"/>
      <att name="NODE_CUSTOMGRAPHICS_3" value="org.cytoscape.ding.customgraphics.NullCustomGraphics,0,[ Remove Graphics ]," type="string"/>
      <att name="NODE_CUSTOMGRAPHICS_5" value="org.cytoscape.ding.customgraphics.NullCustomGraphics,0,[ Remove Graphics ]," type="string"/>
      <att name="NODE_CUSTOMGRAPHICS_1" value="org.cytoscape.ding.customgraphics.NullCustomGraphics,0,[ Remove Graphics ]," type="string"/>
      <att name="NODE_BORDER_TRANSPARENCY" value="255" type="string"/>
      <att name="NODE_CUSTOMGRAPHICS_SIZE_8" value="35.861503942032606" type="string"/>
      <att name="z" value="0.0" type="string"/>
    </graphics>
  </node>
  <node id="73" label="USP37">
    <att name="shared name" value="USP37" type="string"/>
    <att name="Total.Phosphorylation" value="0.0269275101992015" type="real"/>
    <att name="Total.pAkt" value="0.0286428191945868" type="real"/>
    <att name="Total.pY" value="0.0" type="real"/>
    <att name="canonicalName" value="USP37" type="string"/>
    <att name="label" value="USP37" type="string"/>
    <att name="name" value="USP37" type="string"/>
    <att name="selected" value="0" type="boolean"/>
    <graphics fill="#ffffff" y="681.4583740234375" outline="#888888" z="0.0" x="1628.4798583984375" h="35.04187718954782" w="35.04187718954782" width="1.7999999523162842" type="ELLIPSE">
      <att name="NODE_CUSTOMGRAPHICS_SIZE_2" value="35.04187718954782" type="string"/>
      <att name="NODE_CUSTOMGRAPHICS_POSITION_7" value="C,C,c,0.00,0.00" type="string"/>
      <att name="NODE_CUSTOMGRAPHICS_SIZE_6" value="35.04187718954782" type="string"/>
      <att name="NODE_CUSTOMGRAPHICS_POSITION_4" value="C,C,c,0.00,0.00" type="string"/>
      <att name="NODE_CUSTOMGRAPHICS_2" value="org.cytoscape.ding.customgraphics.NullCustomGraphics,0,[ Remove Graphics ]," type="string"/>
      <att name="NODE_LABEL_FONT_SIZE" value="18" type="string"/>
      <att name="NODE_LABEL_TRANSPARENCY" value="255" type="string"/>
      <att name="NODE_CUSTOMGRAPHICS_POSITION_9" value="C,C,c,0.00,0.00" type="string"/>
      <att name="NODE_NESTED_NETWORK_IMAGE_VISIBLE" value="true" type="string"/>
      <att name="NODE_CUSTOMGRAPHICS_POSITION_1" value="C,C,c,0.00,0.00" type="string"/>
      <att name="NODE_CUSTOMGRAPHICS_SIZE_3" value="35.04187718954782" type="string"/>
      <att name="NODE_LABEL_COLOR" value="#000000" type="string"/>
      <att name="NODE_CUSTOMGRAPHICS_7" value="org.cytoscape.ding.customgraphics.NullCustomGraphics,0,[ Remove Graphics ]," type="string"/>
      <att name="NODE_LABEL_WIDTH" value="100.0" type="string"/>
      <att name="NODE_CUSTOMGRAPHICS_SIZE_4" value="35.04187718954782" type="string"/>
      <att name="NODE_LABEL_POSITION" value="C,C,c,0.00,0.00" type="string"/>
      <att name="NODE_VISIBLE" value="true" type="string"/>
      <att name="NODE_SELECTED_PAINT" value="#ffff00" type="string"/>
      <att name="NODE_SELECTED" value="false" type="string"/>
      <att name="NODE_CUSTOMGRAPHICS_POSITION_5" value="C,C,c,0.00,0.00" type="string"/>
      <att name="NODE_TRANSPARENCY" value="255" type="string"/>
      <att name="NODE_LABEL" value="USP37" type="string"/>
      <att name="NODE_CUSTOMGRAPHICS_POSITION_3" value="C,C,c,0.00,0.00" type="string"/>
      <att name="NODE_CUSTOMGRAPHICS_SIZE_7" value="35.04187718954782" type="string"/>
      <att name="NODE_CUSTOMGRAPHICS_SIZE_5" value="35.04187718954782" type="string"/>
      <att name="NODE_CUSTOMGRAPHICS_9" value="org.cytoscape.ding.customgraphics.NullCustomGraphics,0,[ Remove Graphics ]," type="string"/>
      <att name="NODE_CUSTOMGRAPHICS_4" value="org.cytoscape.ding.customgraphics.NullCustomGraphics,0,[ Remove Graphics ]," type="string"/>
      <att name="NODE_TOOLTIP" value="" type="string"/>
      <att name="NODE_CUSTOMGRAPHICS_POSITION_6" value="C,C,c,0.00,0.00" type="string"/>
      <att name="NODE_CUSTOMGRAPHICS_POSITION_8" value="C,C,c,0.00,0.00" type="string"/>
      <att name="NODE_CUSTOMGRAPHICS_6" value="org.cytoscape.ding.customgraphics.NullCustomGraphics,0,[ Remove Graphics ]," type="string"/>
      <att name="NODE_CUSTOMGRAPHICS_POSITION_2" value="C,C,c,0.00,0.00" type="string"/>
      <att name="NODE_DEPTH" value="0.0" type="string"/>
      <att name="NODE_BORDER_STROKE" value="SOLID" type="string"/>
      <att name="NODE_CUSTOMGRAPHICS_SIZE_9" value="35.04187718954782" type="string"/>
      <att name="NODE_CUSTOMGRAPHICS_8" value="org.cytoscape.ding.customgraphics.NullCustomGraphics,0,[ Remove Graphics ]," type="string"/>
      <att name="NODE_LABEL_FONT_FACE" value="SansSerif,plain,18" type="string"/>
      <att name="NODE_CUSTOMGRAPHICS_SIZE_1" value="35.04187718954782" type="string"/>
      <att name="NODE_CUSTOMGRAPHICS_3" value="org.cytoscape.ding.customgraphics.NullCustomGraphics,0,[ Remove Graphics ]," type="string"/>
      <att name="NODE_CUSTOMGRAPHICS_5" value="org.cytoscape.ding.customgraphics.NullCustomGraphics,0,[ Remove Graphics ]," type="string"/>
      <att name="NODE_CUSTOMGRAPHICS_1" value="org.cytoscape.ding.customgraphics.NullCustomGraphics,0,[ Remove Graphics ]," type="string"/>
      <att name="NODE_BORDER_TRANSPARENCY" value="255" type="string"/>
      <att name="NODE_CUSTOMGRAPHICS_SIZE_8" value="35.04187718954782" type="string"/>
      <att name="z" value="0.0" type="string"/>
    </graphics>
  </node>
  <node id="74" label="TCF20">
    <att name="shared name" value="TCF20" type="string"/>
    <att name="Total.Phosphorylation" value="0.279210308663054" type="real"/>
    <att name="Total.pAkt" value="0.307071033195472" type="real"/>
    <att name="Total.pY" value="0.0" type="real"/>
    <att name="canonicalName" value="TCF20" type="string"/>
    <att name="label" value="TCF20" type="string"/>
    <att name="name" value="TCF20" type="string"/>
    <att name="selected" value="0" type="boolean"/>
    <graphics fill="#fffffc" y="2071.398193359375" outline="#888888" z="0.0" x="2938.511962890625" h="35.434222953889495" w="35.434222953889495" width="1.7999999523162842" type="ELLIPSE">
      <att name="NODE_CUSTOMGRAPHICS_SIZE_2" value="35.434222953889495" type="string"/>
      <att name="NODE_CUSTOMGRAPHICS_POSITION_7" value="C,C,c,0.00,0.00" type="string"/>
      <att name="NODE_CUSTOMGRAPHICS_SIZE_6" value="35.434222953889495" type="string"/>
      <att name="NODE_CUSTOMGRAPHICS_POSITION_4" value="C,C,c,0.00,0.00" type="string"/>
      <att name="NODE_CUSTOMGRAPHICS_2" value="org.cytoscape.ding.customgraphics.NullCustomGraphics,0,[ Remove Graphics ]," type="string"/>
      <att name="NODE_LABEL_FONT_SIZE" value="18" type="string"/>
      <att name="NODE_LABEL_TRANSPARENCY" value="255" type="string"/>
      <att name="NODE_CUSTOMGRAPHICS_POSITION_9" value="C,C,c,0.00,0.00" type="string"/>
      <att name="NODE_NESTED_NETWORK_IMAGE_VISIBLE" value="true" type="string"/>
      <att name="NODE_CUSTOMGRAPHICS_POSITION_1" value="C,C,c,0.00,0.00" type="string"/>
      <att name="NODE_CUSTOMGRAPHICS_SIZE_3" value="35.434222953889495" type="string"/>
      <att name="NODE_LABEL_COLOR" value="#000000" type="string"/>
      <att name="NODE_CUSTOMGRAPHICS_7" value="org.cytoscape.ding.customgraphics.NullCustomGraphics,0,[ Remove Graphics ]," type="string"/>
      <att name="NODE_LABEL_WIDTH" value="100.0" type="string"/>
      <att name="NODE_CUSTOMGRAPHICS_SIZE_4" value="35.434222953889495" type="string"/>
      <att name="NODE_LABEL_POSITION" value="C,C,c,0.00,0.00" type="string"/>
      <att name="NODE_VISIBLE" value="true" type="string"/>
      <att name="NODE_SELECTED_PAINT" value="#ffff00" type="string"/>
      <att name="NODE_SELECTED" value="false" type="string"/>
      <att name="NODE_CUSTOMGRAPHICS_POSITION_5" value="C,C,c,0.00,0.00" type="string"/>
      <att name="NODE_TRANSPARENCY" value="255" type="string"/>
      <att name="NODE_LABEL" value="TCF20" type="string"/>
      <att name="NODE_CUSTOMGRAPHICS_POSITION_3" value="C,C,c,0.00,0.00" type="string"/>
      <att name="NODE_CUSTOMGRAPHICS_SIZE_7" value="35.434222953889495" type="string"/>
      <att name="NODE_CUSTOMGRAPHICS_SIZE_5" value="35.434222953889495" type="string"/>
      <att name="NODE_CUSTOMGRAPHICS_9" value="org.cytoscape.ding.customgraphics.NullCustomGraphics,0,[ Remove Graphics ]," type="string"/>
      <att name="NODE_CUSTOMGRAPHICS_4" value="org.cytoscape.ding.customgraphics.NullCustomGraphics,0,[ Remove Graphics ]," type="string"/>
      <att name="NODE_TOOLTIP" value="" type="string"/>
      <att name="NODE_CUSTOMGRAPHICS_POSITION_6" value="C,C,c,0.00,0.00" type="string"/>
      <att name="NODE_CUSTOMGRAPHICS_POSITION_8" value="C,C,c,0.00,0.00" type="string"/>
      <att name="NODE_CUSTOMGRAPHICS_6" value="org.cytoscape.ding.customgraphics.NullCustomGraphics,0,[ Remove Graphics ]," type="string"/>
      <att name="NODE_CUSTOMGRAPHICS_POSITION_2" value="C,C,c,0.00,0.00" type="string"/>
      <att name="NODE_DEPTH" value="0.0" type="string"/>
      <att name="NODE_BORDER_STROKE" value="SOLID" type="string"/>
      <att name="NODE_CUSTOMGRAPHICS_SIZE_9" value="35.434222953889495" type="string"/>
      <att name="NODE_CUSTOMGRAPHICS_8" value="org.cytoscape.ding.customgraphics.NullCustomGraphics,0,[ Remove Graphics ]," type="string"/>
      <att name="NODE_LABEL_FONT_FACE" value="SansSerif,plain,18" type="string"/>
      <att name="NODE_CUSTOMGRAPHICS_SIZE_1" value="35.434222953889495" type="string"/>
      <att name="NODE_CUSTOMGRAPHICS_3" value="org.cytoscape.ding.customgraphics.NullCustomGraphics,0,[ Remove Graphics ]," type="string"/>
      <att name="NODE_CUSTOMGRAPHICS_5" value="org.cytoscape.ding.customgraphics.NullCustomGraphics,0,[ Remove Graphics ]," type="string"/>
      <att name="NODE_CUSTOMGRAPHICS_1" value="org.cytoscape.ding.customgraphics.NullCustomGraphics,0,[ Remove Graphics ]," type="string"/>
      <att name="NODE_BORDER_TRANSPARENCY" value="255" type="string"/>
      <att name="NODE_CUSTOMGRAPHICS_SIZE_8" value="35.434222953889495" type="string"/>
      <att name="z" value="0.0" type="string"/>
    </graphics>
  </node>
  <node id="75" label="SRrp35">
    <att name="shared name" value="SRrp35" type="string"/>
    <att name="Total.Phosphorylation" value="1.44319729237852" type="real"/>
    <att name="Total.pAkt" value="1.58711793064597" type="real"/>
    <att name="Total.pY" value="0.0" type="real"/>
    <att name="canonicalName" value="SRrp35" type="string"/>
    <att name="label" value="SRrp35" type="string"/>
    <att name="name" value="SRrp35" type="string"/>
    <att name="selected" value="0" type="boolean"/>
    <graphics fill="#ffffef" y="2070.6005859375" outline="#888888" z="0.0" x="2908.5166015625" h="37.24443500794296" w="37.24443500794296" width="1.7999999523162842" type="ELLIPSE">
      <att name="NODE_CUSTOMGRAPHICS_SIZE_2" value="37.24443500794296" type="string"/>
      <att name="NODE_CUSTOMGRAPHICS_POSITION_7" value="C,C,c,0.00,0.00" type="string"/>
      <att name="NODE_CUSTOMGRAPHICS_SIZE_6" value="37.24443500794296" type="string"/>
      <att name="NODE_CUSTOMGRAPHICS_POSITION_4" value="C,C,c,0.00,0.00" type="string"/>
      <att name="NODE_CUSTOMGRAPHICS_2" value="org.cytoscape.ding.customgraphics.NullCustomGraphics,0,[ Remove Graphics ]," type="string"/>
      <att name="NODE_LABEL_FONT_SIZE" value="18" type="string"/>
      <att name="NODE_LABEL_TRANSPARENCY" value="255" type="string"/>
      <att name="NODE_CUSTOMGRAPHICS_POSITION_9" value="C,C,c,0.00,0.00" type="string"/>
      <att name="NODE_NESTED_NETWORK_IMAGE_VISIBLE" value="true" type="string"/>
      <att name="NODE_CUSTOMGRAPHICS_POSITION_1" value="C,C,c,0.00,0.00" type="string"/>
      <att name="NODE_CUSTOMGRAPHICS_SIZE_3" value="37.24443500794296" type="string"/>
      <att name="NODE_LABEL_COLOR" value="#000000" type="string"/>
      <att name="NODE_CUSTOMGRAPHICS_7" value="org.cytoscape.ding.customgraphics.NullCustomGraphics,0,[ Remove Graphics ]," type="string"/>
      <att name="NODE_LABEL_WIDTH" value="100.0" type="string"/>
      <att name="NODE_CUSTOMGRAPHICS_SIZE_4" value="37.24443500794296" type="string"/>
      <att name="NODE_LABEL_POSITION" value="C,C,c,0.00,0.00" type="string"/>
      <att name="NODE_VISIBLE" value="true" type="string"/>
      <att name="NODE_SELECTED_PAINT" value="#ffff00" type="string"/>
      <att name="NODE_SELECTED" value="false" type="string"/>
      <att name="NODE_CUSTOMGRAPHICS_POSITION_5" value="C,C,c,0.00,0.00" type="string"/>
      <att name="NODE_TRANSPARENCY" value="255" type="string"/>
      <att name="NODE_LABEL" value="SRrp35" type="string"/>
      <att name="NODE_CUSTOMGRAPHICS_POSITION_3" value="C,C,c,0.00,0.00" type="string"/>
      <att name="NODE_CUSTOMGRAPHICS_SIZE_7" value="37.24443500794296" type="string"/>
      <att name="NODE_CUSTOMGRAPHICS_SIZE_5" value="37.24443500794296" type="string"/>
      <att name="NODE_CUSTOMGRAPHICS_9" value="org.cytoscape.ding.customgraphics.NullCustomGraphics,0,[ Remove Graphics ]," type="string"/>
      <att name="NODE_CUSTOMGRAPHICS_4" value="org.cytoscape.ding.customgraphics.NullCustomGraphics,0,[ Remove Graphics ]," type="string"/>
      <att name="NODE_TOOLTIP" value="" type="string"/>
      <att name="NODE_CUSTOMGRAPHICS_POSITION_6" value="C,C,c,0.00,0.00" type="string"/>
      <att name="NODE_CUSTOMGRAPHICS_POSITION_8" value="C,C,c,0.00,0.00" type="string"/>
      <att name="NODE_CUSTOMGRAPHICS_6" value="org.cytoscape.ding.customgraphics.NullCustomGraphics,0,[ Remove Graphics ]," type="string"/>
      <att name="NODE_CUSTOMGRAPHICS_POSITION_2" value="C,C,c,0.00,0.00" type="string"/>
      <att name="NODE_DEPTH" value="0.0" type="string"/>
      <att name="NODE_BORDER_STROKE" value="SOLID" type="string"/>
      <att name="NODE_CUSTOMGRAPHICS_SIZE_9" value="37.24443500794296" type="string"/>
      <att name="NODE_CUSTOMGRAPHICS_8" value="org.cytoscape.ding.customgraphics.NullCustomGraphics,0,[ Remove Graphics ]," type="string"/>
      <att name="NODE_LABEL_FONT_FACE" value="SansSerif,plain,18" type="string"/>
      <att name="NODE_CUSTOMGRAPHICS_SIZE_1" value="37.24443500794296" type="string"/>
      <att name="NODE_CUSTOMGRAPHICS_3" value="org.cytoscape.ding.customgraphics.NullCustomGraphics,0,[ Remove Graphics ]," type="string"/>
      <att name="NODE_CUSTOMGRAPHICS_5" value="org.cytoscape.ding.customgraphics.NullCustomGraphics,0,[ Remove Graphics ]," type="string"/>
      <att name="NODE_CUSTOMGRAPHICS_1" value="org.cytoscape.ding.customgraphics.NullCustomGraphics,0,[ Remove Graphics ]," type="string"/>
      <att name="NODE_BORDER_TRANSPARENCY" value="255" type="string"/>
      <att name="NODE_CUSTOMGRAPHICS_SIZE_8" value="37.24443500794296" type="string"/>
      <att name="z" value="0.0" type="string"/>
    </graphics>
  </node>
  <node id="76" label="RTN4">
    <att name="shared name" value="RTN4" type="string"/>
    <att name="Total.Phosphorylation" value="27.2734019942978" type="real"/>
    <att name="Total.pAkt" value="31.5731340290094" type="real"/>
    <att name="Total.pY" value="0.0" type="real"/>
    <att name="canonicalName" value="RTN4" type="string"/>
    <att name="label" value="RTN4" type="string"/>
    <att name="name" value="RTN4" type="string"/>
    <att name="selected" value="0" type="boolean"/>
    <graphics fill="#fffd00" y="2852.620849609375" outline="#888888" z="0.0" x="2517.272216796875" h="75.99623467962411" w="75.99623467962411" width="1.7999999523162842" type="ELLIPSE">
      <att name="NODE_CUSTOMGRAPHICS_SIZE_2" value="75.99623467962411" type="string"/>
      <att name="NODE_CUSTOMGRAPHICS_POSITION_7" value="C,C,c,0.00,0.00" type="string"/>
      <att name="NODE_CUSTOMGRAPHICS_SIZE_6" value="75.99623467962411" type="string"/>
      <att name="NODE_CUSTOMGRAPHICS_POSITION_4" value="C,C,c,0.00,0.00" type="string"/>
      <att name="NODE_CUSTOMGRAPHICS_2" value="org.cytoscape.ding.customgraphics.NullCustomGraphics,0,[ Remove Graphics ]," type="string"/>
      <att name="NODE_LABEL_FONT_SIZE" value="18" type="string"/>
      <att name="NODE_LABEL_TRANSPARENCY" value="255" type="string"/>
      <att name="NODE_CUSTOMGRAPHICS_POSITION_9" value="C,C,c,0.00,0.00" type="string"/>
      <att name="NODE_NESTED_NETWORK_IMAGE_VISIBLE" value="true" type="string"/>
      <att name="NODE_CUSTOMGRAPHICS_POSITION_1" value="C,C,c,0.00,0.00" type="string"/>
      <att name="NODE_CUSTOMGRAPHICS_SIZE_3" value="75.99623467962411" type="string"/>
      <att name="NODE_LABEL_COLOR" value="#000000" type="string"/>
      <att name="NODE_CUSTOMGRAPHICS_7" value="org.cytoscape.ding.customgraphics.NullCustomGraphics,0,[ Remove Graphics ]," type="string"/>
      <att name="NODE_LABEL_WIDTH" value="100.0" type="string"/>
      <att name="NODE_CUSTOMGRAPHICS_SIZE_4" value="75.99623467962411" type="string"/>
      <att name="NODE_LABEL_POSITION" value="C,C,c,0.00,0.00" type="string"/>
      <att name="NODE_VISIBLE" value="true" type="string"/>
      <att name="NODE_SELECTED_PAINT" value="#ffff00" type="string"/>
      <att name="NODE_SELECTED" value="false" type="string"/>
      <att name="NODE_CUSTOMGRAPHICS_POSITION_5" value="C,C,c,0.00,0.00" type="string"/>
      <att name="NODE_TRANSPARENCY" value="255" type="string"/>
      <att name="NODE_LABEL" value="RTN4" type="string"/>
      <att name="NODE_CUSTOMGRAPHICS_POSITION_3" value="C,C,c,0.00,0.00" type="string"/>
      <att name="NODE_CUSTOMGRAPHICS_SIZE_7" value="75.99623467962411" type="string"/>
      <att name="NODE_CUSTOMGRAPHICS_SIZE_5" value="75.99623467962411" type="string"/>
      <att name="NODE_CUSTOMGRAPHICS_9" value="org.cytoscape.ding.customgraphics.NullCustomGraphics,0,[ Remove Graphics ]," type="string"/>
      <att name="NODE_CUSTOMGRAPHICS_4" value="org.cytoscape.ding.customgraphics.NullCustomGraphics,0,[ Remove Graphics ]," type="string"/>
      <att name="NODE_TOOLTIP" value="" type="string"/>
      <att name="NODE_CUSTOMGRAPHICS_POSITION_6" value="C,C,c,0.00,0.00" type="string"/>
      <att name="NODE_CUSTOMGRAPHICS_POSITION_8" value="C,C,c,0.00,0.00" type="string"/>
      <att name="NODE_CUSTOMGRAPHICS_6" value="org.cytoscape.ding.customgraphics.NullCustomGraphics,0,[ Remove Graphics ]," type="string"/>
      <att name="NODE_CUSTOMGRAPHICS_POSITION_2" value="C,C,c,0.00,0.00" type="string"/>
      <att name="NODE_DEPTH" value="0.0" type="string"/>
      <att name="NODE_BORDER_STROKE" value="SOLID" type="string"/>
      <att name="NODE_CUSTOMGRAPHICS_SIZE_9" value="75.99623467962411" type="string"/>
      <att name="NODE_CUSTOMGRAPHICS_8" value="org.cytoscape.ding.customgraphics.NullCustomGraphics,0,[ Remove Graphics ]," type="string"/>
      <att name="NODE_LABEL_FONT_FACE" value="SansSerif,plain,18" type="string"/>
      <att name="NODE_CUSTOMGRAPHICS_SIZE_1" value="75.99623467962411" type="string"/>
      <att name="NODE_CUSTOMGRAPHICS_3" value="org.cytoscape.ding.customgraphics.NullCustomGraphics,0,[ Remove Graphics ]," type="string"/>
      <att name="NODE_CUSTOMGRAPHICS_5" value="org.cytoscape.ding.customgraphics.NullCustomGraphics,0,[ Remove Graphics ]," type="string"/>
      <att name="NODE_CUSTOMGRAPHICS_1" value="org.cytoscape.ding.customgraphics.NullCustomGraphics,0,[ Remove Graphics ]," type="string"/>
      <att name="NODE_BORDER_TRANSPARENCY" value="255" type="string"/>
      <att name="NODE_CUSTOMGRAPHICS_SIZE_8" value="75.99623467962411" type="string"/>
      <att name="z" value="0.0" type="string"/>
    </graphics>
  </node>
  <node id="77" label="ING5">
    <att name="shared name" value="ING5" type="string"/>
    <att name="Total.Phosphorylation" value="0.015615016001642" type="real"/>
    <att name="Total.pAkt" value="0.0171599086043198" type="real"/>
    <att name="Total.pY" value="0.0" type="real"/>
    <att name="canonicalName" value="ING5" type="string"/>
    <att name="label" value="ING5" type="string"/>
    <att name="name" value="ING5" type="string"/>
    <att name="selected" value="0" type="boolean"/>
    <graphics fill="#ffffff" y="2054.4368286132812" outline="#888888" z="0.0" x="3067.96337890625" h="35.02428419783543" w="35.02428419783543" width="1.7999999523162842" type="ELLIPSE">
      <att name="NODE_CUSTOMGRAPHICS_SIZE_2" value="35.02428419783543" type="string"/>
      <att name="NODE_CUSTOMGRAPHICS_POSITION_7" value="C,C,c,0.00,0.00" type="string"/>
      <att name="NODE_CUSTOMGRAPHICS_SIZE_6" value="35.02428419783543" type="string"/>
      <att name="NODE_CUSTOMGRAPHICS_POSITION_4" value="C,C,c,0.00,0.00" type="string"/>
      <att name="NODE_CUSTOMGRAPHICS_2" value="org.cytoscape.ding.customgraphics.NullCustomGraphics,0,[ Remove Graphics ]," type="string"/>
      <att name="NODE_LABEL_FONT_SIZE" value="18" type="string"/>
      <att name="NODE_LABEL_TRANSPARENCY" value="255" type="string"/>
      <att name="NODE_CUSTOMGRAPHICS_POSITION_9" value="C,C,c,0.00,0.00" type="string"/>
      <att name="NODE_NESTED_NETWORK_IMAGE_VISIBLE" value="true" type="string"/>
      <att name="NODE_CUSTOMGRAPHICS_POSITION_1" value="C,C,c,0.00,0.00" type="string"/>
      <att name="NODE_CUSTOMGRAPHICS_SIZE_3" value="35.02428419783543" type="string"/>
      <att name="NODE_LABEL_COLOR" value="#000000" type="string"/>
      <att name="NODE_CUSTOMGRAPHICS_7" value="org.cytoscape.ding.customgraphics.NullCustomGraphics,0,[ Remove Graphics ]," type="string"/>
      <att name="NODE_LABEL_WIDTH" value="100.0" type="string"/>
      <att name="NODE_CUSTOMGRAPHICS_SIZE_4" value="35.02428419783543" type="string"/>
      <att name="NODE_LABEL_POSITION" value="C,C,c,0.00,0.00" type="string"/>
      <att name="NODE_VISIBLE" value="true" type="string"/>
      <att name="NODE_SELECTED_PAINT" value="#ffff00" type="string"/>
      <att name="NODE_SELECTED" value="false" type="string"/>
      <att name="NODE_CUSTOMGRAPHICS_POSITION_5" value="C,C,c,0.00,0.00" type="string"/>
      <att name="NODE_TRANSPARENCY" value="255" type="string"/>
      <att name="NODE_LABEL" value="ING5" type="string"/>
      <att name="NODE_CUSTOMGRAPHICS_POSITION_3" value="C,C,c,0.00,0.00" type="string"/>
      <att name="NODE_CUSTOMGRAPHICS_SIZE_7" value="35.02428419783543" type="string"/>
      <att name="NODE_CUSTOMGRAPHICS_SIZE_5" value="35.02428419783543" type="string"/>
      <att name="NODE_CUSTOMGRAPHICS_9" value="org.cytoscape.ding.customgraphics.NullCustomGraphics,0,[ Remove Graphics ]," type="string"/>
      <att name="NODE_CUSTOMGRAPHICS_4" value="org.cytoscape.ding.customgraphics.NullCustomGraphics,0,[ Remove Graphics ]," type="string"/>
      <att name="NODE_TOOLTIP" value="" type="string"/>
      <att name="NODE_CUSTOMGRAPHICS_POSITION_6" value="C,C,c,0.00,0.00" type="string"/>
      <att name="NODE_CUSTOMGRAPHICS_POSITION_8" value="C,C,c,0.00,0.00" type="string"/>
      <att name="NODE_CUSTOMGRAPHICS_6" value="org.cytoscape.ding.customgraphics.NullCustomGraphics,0,[ Remove Graphics ]," type="string"/>
      <att name="NODE_CUSTOMGRAPHICS_POSITION_2" value="C,C,c,0.00,0.00" type="string"/>
      <att name="NODE_DEPTH" value="0.0" type="string"/>
      <att name="NODE_BORDER_STROKE" value="SOLID" type="string"/>
      <att name="NODE_CUSTOMGRAPHICS_SIZE_9" value="35.02428419783543" type="string"/>
      <att name="NODE_CUSTOMGRAPHICS_8" value="org.cytoscape.ding.customgraphics.NullCustomGraphics,0,[ Remove Graphics ]," type="string"/>
      <att name="NODE_LABEL_FONT_FACE" value="SansSerif,plain,18" type="string"/>
      <att name="NODE_CUSTOMGRAPHICS_SIZE_1" value="35.02428419783543" type="string"/>
      <att name="NODE_CUSTOMGRAPHICS_3" value="org.cytoscape.ding.customgraphics.NullCustomGraphics,0,[ Remove Graphics ]," type="string"/>
      <att name="NODE_CUSTOMGRAPHICS_5" value="org.cytoscape.ding.customgraphics.NullCustomGraphics,0,[ Remove Graphics ]," type="string"/>
      <att name="NODE_CUSTOMGRAPHICS_1" value="org.cytoscape.ding.customgraphics.NullCustomGraphics,0,[ Remove Graphics ]," type="string"/>
      <att name="NODE_BORDER_TRANSPARENCY" value="255" type="string"/>
      <att name="NODE_CUSTOMGRAPHICS_SIZE_8" value="35.02428419783543" type="string"/>
      <att name="z" value="0.0" type="string"/>
    </graphics>
  </node>
  <node id="78" label="RALGAPA1">
    <att name="shared name" value="RALGAPA1" type="string"/>
    <att name="Total.Phosphorylation" value="1.092154667514" type="real"/>
    <att name="Total.pAkt" value="1.30067703380668" type="real"/>
    <att name="Total.pY" value="0.0" type="real"/>
    <att name="canonicalName" value="RALGAPA1" type="string"/>
    <att name="label" value="RALGAPA1" type="string"/>
    <att name="name" value="RALGAPA1" type="string"/>
    <att name="selected" value="0" type="boolean"/>
    <graphics fill="#fffff3" y="2870.169189453125" outline="#888888" z="0.0" x="2447.442138671875" h="36.69849970118556" w="36.69849970118556" width="1.7999999523162842" type="ELLIPSE">
      <att name="NODE_CUSTOMGRAPHICS_SIZE_2" value="36.69849970118556" type="string"/>
      <att name="NODE_CUSTOMGRAPHICS_POSITION_7" value="C,C,c,0.00,0.00" type="string"/>
      <att name="NODE_CUSTOMGRAPHICS_SIZE_6" value="36.69849970118556" type="string"/>
      <att name="NODE_CUSTOMGRAPHICS_POSITION_4" value="C,C,c,0.00,0.00" type="string"/>
      <att name="NODE_CUSTOMGRAPHICS_2" value="org.cytoscape.ding.customgraphics.NullCustomGraphics,0,[ Remove Graphics ]," type="string"/>
      <att name="NODE_LABEL_FONT_SIZE" value="18" type="string"/>
      <att name="NODE_LABEL_TRANSPARENCY" value="255" type="string"/>
      <att name="NODE_CUSTOMGRAPHICS_POSITION_9" value="C,C,c,0.00,0.00" type="string"/>
      <att name="NODE_NESTED_NETWORK_IMAGE_VISIBLE" value="true" type="string"/>
      <att name="NODE_CUSTOMGRAPHICS_POSITION_1" value="C,C,c,0.00,0.00" type="string"/>
      <att name="NODE_CUSTOMGRAPHICS_SIZE_3" value="36.69849970118556" type="string"/>
      <att name="NODE_LABEL_COLOR" value="#000000" type="string"/>
      <att name="NODE_CUSTOMGRAPHICS_7" value="org.cytoscape.ding.customgraphics.NullCustomGraphics,0,[ Remove Graphics ]," type="string"/>
      <att name="NODE_LABEL_WIDTH" value="100.0" type="string"/>
      <att name="NODE_CUSTOMGRAPHICS_SIZE_4" value="36.69849970118556" type="string"/>
      <att name="NODE_LABEL_POSITION" value="C,C,c,0.00,0.00" type="string"/>
      <att name="NODE_VISIBLE" value="true" type="string"/>
      <att name="NODE_SELECTED_PAINT" value="#ffff00" type="string"/>
      <att name="NODE_SELECTED" value="false" type="string"/>
      <att name="NODE_CUSTOMGRAPHICS_POSITION_5" value="C,C,c,0.00,0.00" type="string"/>
      <att name="NODE_TRANSPARENCY" value="255" type="string"/>
      <att name="NODE_LABEL" value="RALGAPA1" type="string"/>
      <att name="NODE_CUSTOMGRAPHICS_POSITION_3" value="C,C,c,0.00,0.00" type="string"/>
      <att name="NODE_CUSTOMGRAPHICS_SIZE_7" value="36.69849970118556" type="string"/>
      <att name="NODE_CUSTOMGRAPHICS_SIZE_5" value="36.69849970118556" type="string"/>
      <att name="NODE_CUSTOMGRAPHICS_9" value="org.cytoscape.ding.customgraphics.NullCustomGraphics,0,[ Remove Graphics ]," type="string"/>
      <att name="NODE_CUSTOMGRAPHICS_4" value="org.cytoscape.ding.customgraphics.NullCustomGraphics,0,[ Remove Graphics ]," type="string"/>
      <att name="NODE_TOOLTIP" value="" type="string"/>
      <att name="NODE_CUSTOMGRAPHICS_POSITION_6" value="C,C,c,0.00,0.00" type="string"/>
      <att name="NODE_CUSTOMGRAPHICS_POSITION_8" value="C,C,c,0.00,0.00" type="string"/>
      <att name="NODE_CUSTOMGRAPHICS_6" value="org.cytoscape.ding.customgraphics.NullCustomGraphics,0,[ Remove Graphics ]," type="string"/>
      <att name="NODE_CUSTOMGRAPHICS_POSITION_2" value="C,C,c,0.00,0.00" type="string"/>
      <att name="NODE_DEPTH" value="0.0" type="string"/>
      <att name="NODE_BORDER_STROKE" value="SOLID" type="string"/>
      <att name="NODE_CUSTOMGRAPHICS_SIZE_9" value="36.69849970118556" type="string"/>
      <att name="NODE_CUSTOMGRAPHICS_8" value="org.cytoscape.ding.customgraphics.NullCustomGraphics,0,[ Remove Graphics ]," type="string"/>
      <att name="NODE_LABEL_FONT_FACE" value="SansSerif,plain,18" type="string"/>
      <att name="NODE_CUSTOMGRAPHICS_SIZE_1" value="36.69849970118556" type="string"/>
      <att name="NODE_CUSTOMGRAPHICS_3" value="org.cytoscape.ding.customgraphics.NullCustomGraphics,0,[ Remove Graphics ]," type="string"/>
      <att name="NODE_CUSTOMGRAPHICS_5" value="org.cytoscape.ding.customgraphics.NullCustomGraphics,0,[ Remove Graphics ]," type="string"/>
      <att name="NODE_CUSTOMGRAPHICS_1" value="org.cytoscape.ding.customgraphics.NullCustomGraphics,0,[ Remove Graphics ]," type="string"/>
      <att name="NODE_BORDER_TRANSPARENCY" value="255" type="string"/>
      <att name="NODE_CUSTOMGRAPHICS_SIZE_8" value="36.69849970118556" type="string"/>
      <att name="z" value="0.0" type="string"/>
    </graphics>
  </node>
  <node id="79" label="WDR32">
    <att name="shared name" value="WDR32" type="string"/>
    <att name="Total.Phosphorylation" value="0.0080609945991244" type="real"/>
    <att name="Total.pAkt" value="0.00850406961768049" type="real"/>
    <att name="Total.pY" value="0.0" type="real"/>
    <att name="canonicalName" value="WDR32" type="string"/>
    <att name="label" value="WDR32" type="string"/>
    <att name="name" value="WDR32" type="string"/>
    <att name="selected" value="0" type="boolean"/>
    <graphics fill="#ffffff" y="1101.0555419921875" outline="#888888" z="0.0" x="2814.888427734375" h="35.01253631681036" w="35.01253631681036" width="1.7999999523162842" type="ELLIPSE">
      <att name="NODE_CUSTOMGRAPHICS_SIZE_2" value="35.01253631681036" type="string"/>
      <att name="NODE_CUSTOMGRAPHICS_POSITION_7" value="C,C,c,0.00,0.00" type="string"/>
      <att name="NODE_CUSTOMGRAPHICS_SIZE_6" value="35.01253631681036" type="string"/>
      <att name="NODE_CUSTOMGRAPHICS_POSITION_4" value="C,C,c,0.00,0.00" type="string"/>
      <att name="NODE_CUSTOMGRAPHICS_2" value="org.cytoscape.ding.customgraphics.NullCustomGraphics,0,[ Remove Graphics ]," type="string"/>
      <att name="NODE_LABEL_FONT_SIZE" value="18" type="string"/>
      <att name="NODE_LABEL_TRANSPARENCY" value="255" type="string"/>
      <att name="NODE_CUSTOMGRAPHICS_POSITION_9" value="C,C,c,0.00,0.00" type="string"/>
      <att name="NODE_NESTED_NETWORK_IMAGE_VISIBLE" value="true" type="string"/>
      <att name="NODE_CUSTOMGRAPHICS_POSITION_1" value="C,C,c,0.00,0.00" type="string"/>
      <att name="NODE_CUSTOMGRAPHICS_SIZE_3" value="35.01253631681036" type="string"/>
      <att name="NODE_LABEL_COLOR" value="#000000" type="string"/>
      <att name="NODE_CUSTOMGRAPHICS_7" value="org.cytoscape.ding.customgraphics.NullCustomGraphics,0,[ Remove Graphics ]," type="string"/>
      <att name="NODE_LABEL_WIDTH" value="100.0" type="string"/>
      <att name="NODE_CUSTOMGRAPHICS_SIZE_4" value="35.01253631681036" type="string"/>
      <att name="NODE_LABEL_POSITION" value="C,C,c,0.00,0.00" type="string"/>
      <att name="NODE_VISIBLE" value="true" type="string"/>
      <att name="NODE_SELECTED_PAINT" value="#ffff00" type="string"/>
      <att name="NODE_SELECTED" value="false" type="string"/>
      <att name="NODE_CUSTOMGRAPHICS_POSITION_5" value="C,C,c,0.00,0.00" type="string"/>
      <att name="NODE_TRANSPARENCY" value="255" type="string"/>
      <att name="NODE_LABEL" value="WDR32" type="string"/>
      <att name="NODE_CUSTOMGRAPHICS_POSITION_3" value="C,C,c,0.00,0.00" type="string"/>
      <att name="NODE_CUSTOMGRAPHICS_SIZE_7" value="35.01253631681036" type="string"/>
      <att name="NODE_CUSTOMGRAPHICS_SIZE_5" value="35.01253631681036" type="string"/>
      <att name="NODE_CUSTOMGRAPHICS_9" value="org.cytoscape.ding.customgraphics.NullCustomGraphics,0,[ Remove Graphics ]," type="string"/>
      <att name="NODE_CUSTOMGRAPHICS_4" value="org.cytoscape.ding.customgraphics.NullCustomGraphics,0,[ Remove Graphics ]," type="string"/>
      <att name="NODE_TOOLTIP" value="" type="string"/>
      <att name="NODE_CUSTOMGRAPHICS_POSITION_6" value="C,C,c,0.00,0.00" type="string"/>
      <att name="NODE_CUSTOMGRAPHICS_POSITION_8" value="C,C,c,0.00,0.00" type="string"/>
      <att name="NODE_CUSTOMGRAPHICS_6" value="org.cytoscape.ding.customgraphics.NullCustomGraphics,0,[ Remove Graphics ]," type="string"/>
      <att name="NODE_CUSTOMGRAPHICS_POSITION_2" value="C,C,c,0.00,0.00" type="string"/>
      <att name="NODE_DEPTH" value="0.0" type="string"/>
      <att name="NODE_BORDER_STROKE" value="SOLID" type="string"/>
      <att name="NODE_CUSTOMGRAPHICS_SIZE_9" value="35.01253631681036" type="string"/>
      <att name="NODE_CUSTOMGRAPHICS_8" value="org.cytoscape.ding.customgraphics.NullCustomGraphics,0,[ Remove Graphics ]," type="string"/>
      <att name="NODE_LABEL_FONT_FACE" value="SansSerif,plain,18" type="string"/>
      <att name="NODE_CUSTOMGRAPHICS_SIZE_1" value="35.01253631681036" type="string"/>
      <att name="NODE_CUSTOMGRAPHICS_3" value="org.cytoscape.ding.customgraphics.NullCustomGraphics,0,[ Remove Graphics ]," type="string"/>
      <att name="NODE_CUSTOMGRAPHICS_5" value="org.cytoscape.ding.customgraphics.NullCustomGraphics,0,[ Remove Graphics ]," type="string"/>
      <att name="NODE_CUSTOMGRAPHICS_1" value="org.cytoscape.ding.customgraphics.NullCustomGraphics,0,[ Remove Graphics ]," type="string"/>
      <att name="NODE_BORDER_TRANSPARENCY" value="255" type="string"/>
      <att name="NODE_CUSTOMGRAPHICS_SIZE_8" value="35.01253631681036" type="string"/>
      <att name="z" value="0.0" type="string"/>
    </graphics>
  </node>
  <node id="80" label="RAD54L2">
    <att name="shared name" value="RAD54L2" type="string"/>
    <att name="Total.Phosphorylation" value="0.00878535277604974" type="real"/>
    <att name="Total.pAkt" value="0.00952727707361526" type="real"/>
    <att name="Total.pY" value="0.0" type="real"/>
    <att name="canonicalName" value="RAD54L2" type="string"/>
    <att name="label" value="RAD54L2" type="string"/>
    <att name="name" value="RAD54L2" type="string"/>
    <att name="selected" value="0" type="boolean"/>
    <graphics fill="#ffffff" y="3818.102294921875" outline="#888888" z="0.0" x="1042.858154296875" h="35.01366282588793" w="35.01366282588793" width="1.7999999523162842" type="ELLIPSE">
      <att name="NODE_CUSTOMGRAPHICS_SIZE_2" value="35.01366282588793" type="string"/>
      <att name="NODE_CUSTOMGRAPHICS_POSITION_7" value="C,C,c,0.00,0.00" type="string"/>
      <att name="NODE_CUSTOMGRAPHICS_SIZE_6" value="35.01366282588793" type="string"/>
      <att name="NODE_CUSTOMGRAPHICS_POSITION_4" value="C,C,c,0.00,0.00" type="string"/>
      <att name="NODE_CUSTOMGRAPHICS_2" value="org.cytoscape.ding.customgraphics.NullCustomGraphics,0,[ Remove Graphics ]," type="string"/>
      <att name="NODE_LABEL_FONT_SIZE" value="18" type="string"/>
      <att name="NODE_LABEL_TRANSPARENCY" value="255" type="string"/>
      <att name="NODE_CUSTOMGRAPHICS_POSITION_9" value="C,C,c,0.00,0.00" type="string"/>
      <att name="NODE_NESTED_NETWORK_IMAGE_VISIBLE" value="true" type="string"/>
      <att name="NODE_CUSTOMGRAPHICS_POSITION_1" value="C,C,c,0.00,0.00" type="string"/>
      <att name="NODE_CUSTOMGRAPHICS_SIZE_3" value="35.01366282588793" type="string"/>
      <att name="NODE_LABEL_COLOR" value="#000000" type="string"/>
      <att name="NODE_CUSTOMGRAPHICS_7" value="org.cytoscape.ding.customgraphics.NullCustomGraphics,0,[ Remove Graphics ]," type="string"/>
      <att name="NODE_LABEL_WIDTH" value="100.0" type="string"/>
      <att name="NODE_CUSTOMGRAPHICS_SIZE_4" value="35.01366282588793" type="string"/>
      <att name="NODE_LABEL_POSITION" value="C,C,c,0.00,0.00" type="string"/>
      <att name="NODE_VISIBLE" value="true" type="string"/>
      <att name="NODE_SELECTED_PAINT" value="#ffff00" type="string"/>
      <att name="NODE_SELECTED" value="false" type="string"/>
      <att name="NODE_CUSTOMGRAPHICS_POSITION_5" value="C,C,c,0.00,0.00" type="string"/>
      <att name="NODE_TRANSPARENCY" value="255" type="string"/>
      <att name="NODE_LABEL" value="RAD54L2" type="string"/>
      <att name="NODE_CUSTOMGRAPHICS_POSITION_3" value="C,C,c,0.00,0.00" type="string"/>
      <att name="NODE_CUSTOMGRAPHICS_SIZE_7" value="35.01366282588793" type="string"/>
      <att name="NODE_CUSTOMGRAPHICS_SIZE_5" value="35.01366282588793" type="string"/>
      <att name="NODE_CUSTOMGRAPHICS_9" value="org.cytoscape.ding.customgraphics.NullCustomGraphics,0,[ Remove Graphics ]," type="string"/>
      <att name="NODE_CUSTOMGRAPHICS_4" value="org.cytoscape.ding.customgraphics.NullCustomGraphics,0,[ Remove Graphics ]," type="string"/>
      <att name="NODE_TOOLTIP" value="" type="string"/>
      <att name="NODE_CUSTOMGRAPHICS_POSITION_6" value="C,C,c,0.00,0.00" type="string"/>
      <att name="NODE_CUSTOMGRAPHICS_POSITION_8" value="C,C,c,0.00,0.00" type="string"/>
      <att name="NODE_CUSTOMGRAPHICS_6" value="org.cytoscape.ding.customgraphics.NullCustomGraphics,0,[ Remove Graphics ]," type="string"/>
      <att name="NODE_CUSTOMGRAPHICS_POSITION_2" value="C,C,c,0.00,0.00" type="string"/>
      <att name="NODE_DEPTH" value="0.0" type="string"/>
      <att name="NODE_BORDER_STROKE" value="SOLID" type="string"/>
      <att name="NODE_CUSTOMGRAPHICS_SIZE_9" value="35.01366282588793" type="string"/>
      <att name="NODE_CUSTOMGRAPHICS_8" value="org.cytoscape.ding.customgraphics.NullCustomGraphics,0,[ Remove Graphics ]," type="string"/>
      <att name="NODE_LABEL_FONT_FACE" value="SansSerif,plain,18" type="string"/>
      <att name="NODE_CUSTOMGRAPHICS_SIZE_1" value="35.01366282588793" type="string"/>
      <att name="NODE_CUSTOMGRAPHICS_3" value="org.cytoscape.ding.customgraphics.NullCustomGraphics,0,[ Remove Graphics ]," type="string"/>
      <att name="NODE_CUSTOMGRAPHICS_5" value="org.cytoscape.ding.customgraphics.NullCustomGraphics,0,[ Remove Graphics ]," type="string"/>
      <att name="NODE_CUSTOMGRAPHICS_1" value="org.cytoscape.ding.customgraphics.NullCustomGraphics,0,[ Remove Graphics ]," type="string"/>
      <att name="NODE_BORDER_TRANSPARENCY" value="255" type="string"/>
      <att name="NODE_CUSTOMGRAPHICS_SIZE_8" value="35.01366282588793" type="string"/>
      <att name="z" value="0.0" type="string"/>
    </graphics>
  </node>
  <node id="81" label="LRRC16B">
    <att name="shared name" value="LRRC16B" type="string"/>
    <att name="Total.Phosphorylation" value="0.050622569086303" type="real"/>
    <att name="Total.pAkt" value="0.0558030811780941" type="real"/>
    <att name="Total.pY" value="0.0" type="real"/>
    <att name="canonicalName" value="LRRC16B" type="string"/>
    <att name="label" value="LRRC16B" type="string"/>
    <att name="name" value="LRRC16B" type="string"/>
    <att name="selected" value="0" type="boolean"/>
    <graphics fill="#fffffe" y="3853.9580078125" outline="#888888" z="0.0" x="326.735107421875" h="35.078727327752986" w="35.078727327752986" width="1.7999999523162842" type="ELLIPSE">
      <att name="NODE_CUSTOMGRAPHICS_SIZE_2" value="35.078727327752986" type="string"/>
      <att name="NODE_CUSTOMGRAPHICS_POSITION_7" value="C,C,c,0.00,0.00" type="string"/>
      <att name="NODE_CUSTOMGRAPHICS_SIZE_6" value="35.078727327752986" type="string"/>
      <att name="NODE_CUSTOMGRAPHICS_POSITION_4" value="C,C,c,0.00,0.00" type="string"/>
      <att name="NODE_CUSTOMGRAPHICS_2" value="org.cytoscape.ding.customgraphics.NullCustomGraphics,0,[ Remove Graphics ]," type="string"/>
      <att name="NODE_LABEL_FONT_SIZE" value="18" type="string"/>
      <att name="NODE_LABEL_TRANSPARENCY" value="255" type="string"/>
      <att name="NODE_CUSTOMGRAPHICS_POSITION_9" value="C,C,c,0.00,0.00" type="string"/>
      <att name="NODE_NESTED_NETWORK_IMAGE_VISIBLE" value="true" type="string"/>
      <att name="NODE_CUSTOMGRAPHICS_POSITION_1" value="C,C,c,0.00,0.00" type="string"/>
      <att name="NODE_CUSTOMGRAPHICS_SIZE_3" value="35.078727327752986" type="string"/>
      <att name="NODE_LABEL_COLOR" value="#000000" type="string"/>
      <att name="NODE_CUSTOMGRAPHICS_7" value="org.cytoscape.ding.customgraphics.NullCustomGraphics,0,[ Remove Graphics ]," type="string"/>
      <att name="NODE_LABEL_WIDTH" value="100.0" type="string"/>
      <att name="NODE_CUSTOMGRAPHICS_SIZE_4" value="35.078727327752986" type="string"/>
      <att name="NODE_LABEL_POSITION" value="C,C,c,0.00,0.00" type="string"/>
      <att name="NODE_VISIBLE" value="true" type="string"/>
      <att name="NODE_SELECTED_PAINT" value="#ffff00" type="string"/>
      <att name="NODE_SELECTED" value="false" type="string"/>
      <att name="NODE_CUSTOMGRAPHICS_POSITION_5" value="C,C,c,0.00,0.00" type="string"/>
      <att name="NODE_TRANSPARENCY" value="255" type="string"/>
      <att name="NODE_LABEL" value="LRRC16B" type="string"/>
      <att name="NODE_CUSTOMGRAPHICS_POSITION_3" value="C,C,c,0.00,0.00" type="string"/>
      <att name="NODE_CUSTOMGRAPHICS_SIZE_7" value="35.078727327752986" type="string"/>
      <att name="NODE_CUSTOMGRAPHICS_SIZE_5" value="35.078727327752986" type="string"/>
      <att name="NODE_CUSTOMGRAPHICS_9" value="org.cytoscape.ding.customgraphics.NullCustomGraphics,0,[ Remove Graphics ]," type="string"/>
      <att name="NODE_CUSTOMGRAPHICS_4" value="org.cytoscape.ding.customgraphics.NullCustomGraphics,0,[ Remove Graphics ]," type="string"/>
      <att name="NODE_TOOLTIP" value="" type="string"/>
      <att name="NODE_CUSTOMGRAPHICS_POSITION_6" value="C,C,c,0.00,0.00" type="string"/>
      <att name="NODE_CUSTOMGRAPHICS_POSITION_8" value="C,C,c,0.00,0.00" type="string"/>
      <att name="NODE_CUSTOMGRAPHICS_6" value="org.cytoscape.ding.customgraphics.NullCustomGraphics,0,[ Remove Graphics ]," type="string"/>
      <att name="NODE_CUSTOMGRAPHICS_POSITION_2" value="C,C,c,0.00,0.00" type="string"/>
      <att name="NODE_DEPTH" value="0.0" type="string"/>
      <att name="NODE_BORDER_STROKE" value="SOLID" type="string"/>
      <att name="NODE_CUSTOMGRAPHICS_SIZE_9" value="35.078727327752986" type="string"/>
      <att name="NODE_CUSTOMGRAPHICS_8" value="org.cytoscape.ding.customgraphics.NullCustomGraphics,0,[ Remove Graphics ]," type="string"/>
      <att name="NODE_LABEL_FONT_FACE" value="SansSerif,plain,18" type="string"/>
      <att name="NODE_CUSTOMGRAPHICS_SIZE_1" value="35.078727327752986" type="string"/>
      <att name="NODE_CUSTOMGRAPHICS_3" value="org.cytoscape.ding.customgraphics.NullCustomGraphics,0,[ Remove Graphics ]," type="string"/>
      <att name="NODE_CUSTOMGRAPHICS_5" value="org.cytoscape.ding.customgraphics.NullCustomGraphics,0,[ Remove Graphics ]," type="string"/>
      <att name="NODE_CUSTOMGRAPHICS_1" value="org.cytoscape.ding.customgraphics.NullCustomGraphics,0,[ Remove Graphics ]," type="string"/>
      <att name="NODE_BORDER_TRANSPARENCY" value="255" type="string"/>
      <att name="NODE_CUSTOMGRAPHICS_SIZE_8" value="35.078727327752986" type="string"/>
      <att name="z" value="0.0" type="string"/>
    </graphics>
  </node>
  <node id="82" label="ETV3">
    <att name="shared name" value="ETV3" type="string"/>
    <att name="Total.Phosphorylation" value="0.111492863031605" type="real"/>
    <att name="Total.pAkt" value="0.120908451249508" type="real"/>
    <att name="Total.pY" value="0.0" type="real"/>
    <att name="canonicalName" value="ETV3" type="string"/>
    <att name="label" value="ETV3" type="string"/>
    <att name="name" value="ETV3" type="string"/>
    <att name="selected" value="0" type="boolean"/>
    <graphics fill="#fffffe" y="3818.102294921875" outline="#888888" z="0.0" x="1142.858154296875" h="35.17339173669839" w="35.17339173669839" width="1.7999999523162842" type="ELLIPSE">
      <att name="NODE_CUSTOMGRAPHICS_SIZE_2" value="35.17339173669839" type="string"/>
      <att name="NODE_CUSTOMGRAPHICS_POSITION_7" value="C,C,c,0.00,0.00" type="string"/>
      <att name="NODE_CUSTOMGRAPHICS_SIZE_6" value="35.17339173669839" type="string"/>
      <att name="NODE_CUSTOMGRAPHICS_POSITION_4" value="C,C,c,0.00,0.00" type="string"/>
      <att name="NODE_CUSTOMGRAPHICS_2" value="org.cytoscape.ding.customgraphics.NullCustomGraphics,0,[ Remove Graphics ]," type="string"/>
      <att name="NODE_LABEL_FONT_SIZE" value="18" type="string"/>
      <att name="NODE_LABEL_TRANSPARENCY" value="255" type="string"/>
      <att name="NODE_CUSTOMGRAPHICS_POSITION_9" value="C,C,c,0.00,0.00" type="string"/>
      <att name="NODE_NESTED_NETWORK_IMAGE_VISIBLE" value="true" type="string"/>
      <att name="NODE_CUSTOMGRAPHICS_POSITION_1" value="C,C,c,0.00,0.00" type="string"/>
      <att name="NODE_CUSTOMGRAPHICS_SIZE_3" value="35.17339173669839" type="string"/>
      <att name="NODE_LABEL_COLOR" value="#000000" type="string"/>
      <att name="NODE_CUSTOMGRAPHICS_7" value="org.cytoscape.ding.customgraphics.NullCustomGraphics,0,[ Remove Graphics ]," type="string"/>
      <att name="NODE_LABEL_WIDTH" value="100.0" type="string"/>
      <att name="NODE_CUSTOMGRAPHICS_SIZE_4" value="35.17339173669839" type="string"/>
      <att name="NODE_LABEL_POSITION" value="C,C,c,0.00,0.00" type="string"/>
      <att name="NODE_VISIBLE" value="true" type="string"/>
      <att name="NODE_SELECTED_PAINT" value="#ffff00" type="string"/>
      <att name="NODE_SELECTED" value="false" type="string"/>
      <att name="NODE_CUSTOMGRAPHICS_POSITION_5" value="C,C,c,0.00,0.00" type="string"/>
      <att name="NODE_TRANSPARENCY" value="255" type="string"/>
      <att name="NODE_LABEL" value="ETV3" type="string"/>
      <att name="NODE_CUSTOMGRAPHICS_POSITION_3" value="C,C,c,0.00,0.00" type="string"/>
      <att name="NODE_CUSTOMGRAPHICS_SIZE_7" value="35.17339173669839" type="string"/>
      <att name="NODE_CUSTOMGRAPHICS_SIZE_5" value="35.17339173669839" type="string"/>
      <att name="NODE_CUSTOMGRAPHICS_9" value="org.cytoscape.ding.customgraphics.NullCustomGraphics,0,[ Remove Graphics ]," type="string"/>
      <att name="NODE_CUSTOMGRAPHICS_4" value="org.cytoscape.ding.customgraphics.NullCustomGraphics,0,[ Remove Graphics ]," type="string"/>
      <att name="NODE_TOOLTIP" value="" type="string"/>
      <att name="NODE_CUSTOMGRAPHICS_POSITION_6" value="C,C,c,0.00,0.00" type="string"/>
      <att name="NODE_CUSTOMGRAPHICS_POSITION_8" value="C,C,c,0.00,0.00" type="string"/>
      <att name="NODE_CUSTOMGRAPHICS_6" value="org.cytoscape.ding.customgraphics.NullCustomGraphics,0,[ Remove Graphics ]," type="string"/>
      <att name="NODE_CUSTOMGRAPHICS_POSITION_2" value="C,C,c,0.00,0.00" type="string"/>
      <att name="NODE_DEPTH" value="0.0" type="string"/>
      <att name="NODE_BORDER_STROKE" value="SOLID" type="string"/>
      <att name="NODE_CUSTOMGRAPHICS_SIZE_9" value="35.17339173669839" type="string"/>
      <att name="NODE_CUSTOMGRAPHICS_8" value="org.cytoscape.ding.customgraphics.NullCustomGraphics,0,[ Remove Graphics ]," type="string"/>
      <att name="NODE_LABEL_FONT_FACE" value="SansSerif,plain,18" type="string"/>
      <att name="NODE_CUSTOMGRAPHICS_SIZE_1" value="35.17339173669839" type="string"/>
      <att name="NODE_CUSTOMGRAPHICS_3" value="org.cytoscape.ding.customgraphics.NullCustomGraphics,0,[ Remove Graphics ]," type="string"/>
      <att name="NODE_CUSTOMGRAPHICS_5" value="org.cytoscape.ding.customgraphics.NullCustomGraphics,0,[ Remove Graphics ]," type="string"/>
      <att name="NODE_CUSTOMGRAPHICS_1" value="org.cytoscape.ding.customgraphics.NullCustomGraphics,0,[ Remove Graphics ]," type="string"/>
      <att name="NODE_BORDER_TRANSPARENCY" value="255" type="string"/>
      <att name="NODE_CUSTOMGRAPHICS_SIZE_8" value="35.17339173669839" type="string"/>
      <att name="z" value="0.0" type="string"/>
    </graphics>
  </node>
  <node id="83" label="WDR77">
    <att name="shared name" value="WDR77" type="string"/>
    <att name="Total.Phosphorylation" value="0.0399005488649932" type="real"/>
    <att name="Total.pAkt" value="0.0465210838519294" type="real"/>
    <att name="Total.pY" value="0.0" type="real"/>
    <att name="canonicalName" value="WDR77" type="string"/>
    <att name="label" value="WDR77" type="string"/>
    <att name="name" value="WDR77" type="string"/>
    <att name="selected" value="0" type="boolean"/>
    <graphics fill="#ffffff" y="859.6275024414062" outline="#888888" z="0.0" x="176.4810791015625" h="35.062052630767575" w="35.062052630767575" width="1.7999999523162842" type="ELLIPSE">
      <att name="NODE_CUSTOMGRAPHICS_SIZE_2" value="35.062052630767575" type="string"/>
      <att name="NODE_CUSTOMGRAPHICS_POSITION_7" value="C,C,c,0.00,0.00" type="string"/>
      <att name="NODE_CUSTOMGRAPHICS_SIZE_6" value="35.062052630767575" type="string"/>
      <att name="NODE_CUSTOMGRAPHICS_POSITION_4" value="C,C,c,0.00,0.00" type="string"/>
      <att name="NODE_CUSTOMGRAPHICS_2" value="org.cytoscape.ding.customgraphics.NullCustomGraphics,0,[ Remove Graphics ]," type="string"/>
      <att name="NODE_LABEL_FONT_SIZE" value="18" type="string"/>
      <att name="NODE_LABEL_TRANSPARENCY" value="255" type="string"/>
      <att name="NODE_CUSTOMGRAPHICS_POSITION_9" value="C,C,c,0.00,0.00" type="string"/>
      <att name="NODE_NESTED_NETWORK_IMAGE_VISIBLE" value="true" type="string"/>
      <att name="NODE_CUSTOMGRAPHICS_POSITION_1" value="C,C,c,0.00,0.00" type="string"/>
      <att name="NODE_CUSTOMGRAPHICS_SIZE_3" value="35.062052630767575" type="string"/>
      <att name="NODE_LABEL_COLOR" value="#000000" type="string"/>
      <att name="NODE_CUSTOMGRAPHICS_7" value="org.cytoscape.ding.customgraphics.NullCustomGraphics,0,[ Remove Graphics ]," type="string"/>
      <att name="NODE_LABEL_WIDTH" value="100.0" type="string"/>
      <att name="NODE_CUSTOMGRAPHICS_SIZE_4" value="35.062052630767575" type="string"/>
      <att name="NODE_LABEL_POSITION" value="C,C,c,0.00,0.00" type="string"/>
      <att name="NODE_VISIBLE" value="true" type="string"/>
      <att name="NODE_SELECTED_PAINT" value="#ffff00" type="string"/>
      <att name="NODE_SELECTED" value="false" type="string"/>
      <att name="NODE_CUSTOMGRAPHICS_POSITION_5" value="C,C,c,0.00,0.00" type="string"/>
      <att name="NODE_TRANSPARENCY" value="255" type="string"/>
      <att name="NODE_LABEL" value="WDR77" type="string"/>
      <att name="NODE_CUSTOMGRAPHICS_POSITION_3" value="C,C,c,0.00,0.00" type="string"/>
      <att name="NODE_CUSTOMGRAPHICS_SIZE_7" value="35.062052630767575" type="string"/>
      <att name="NODE_CUSTOMGRAPHICS_SIZE_5" value="35.062052630767575" type="string"/>
      <att name="NODE_CUSTOMGRAPHICS_9" value="org.cytoscape.ding.customgraphics.NullCustomGraphics,0,[ Remove Graphics ]," type="string"/>
      <att name="NODE_CUSTOMGRAPHICS_4" value="org.cytoscape.ding.customgraphics.NullCustomGraphics,0,[ Remove Graphics ]," type="string"/>
      <att name="NODE_TOOLTIP" value="" type="string"/>
      <att name="NODE_CUSTOMGRAPHICS_POSITION_6" value="C,C,c,0.00,0.00" type="string"/>
      <att name="NODE_CUSTOMGRAPHICS_POSITION_8" value="C,C,c,0.00,0.00" type="string"/>
      <att name="NODE_CUSTOMGRAPHICS_6" value="org.cytoscape.ding.customgraphics.NullCustomGraphics,0,[ Remove Graphics ]," type="string"/>
      <att name="NODE_CUSTOMGRAPHICS_POSITION_2" value="C,C,c,0.00,0.00" type="string"/>
      <att name="NODE_DEPTH" value="0.0" type="string"/>
      <att name="NODE_BORDER_STROKE" value="SOLID" type="string"/>
      <att name="NODE_CUSTOMGRAPHICS_SIZE_9" value="35.062052630767575" type="string"/>
      <att name="NODE_CUSTOMGRAPHICS_8" value="org.cytoscape.ding.customgraphics.NullCustomGraphics,0,[ Remove Graphics ]," type="string"/>
      <att name="NODE_LABEL_FONT_FACE" value="SansSerif,plain,18" type="string"/>
      <att name="NODE_CUSTOMGRAPHICS_SIZE_1" value="35.062052630767575" type="string"/>
      <att name="NODE_CUSTOMGRAPHICS_3" value="org.cytoscape.ding.customgraphics.NullCustomGraphics,0,[ Remove Graphics ]," type="string"/>
      <att name="NODE_CUSTOMGRAPHICS_5" value="org.cytoscape.ding.customgraphics.NullCustomGraphics,0,[ Remove Graphics ]," type="string"/>
      <att name="NODE_CUSTOMGRAPHICS_1" value="org.cytoscape.ding.customgraphics.NullCustomGraphics,0,[ Remove Graphics ]," type="string"/>
      <att name="NODE_BORDER_TRANSPARENCY" value="255" type="string"/>
      <att name="NODE_CUSTOMGRAPHICS_SIZE_8" value="35.062052630767575" type="string"/>
      <att name="z" value="0.0" type="string"/>
    </graphics>
  </node>
  <node id="84" label="PRR3">
    <att name="shared name" value="PRR3" type="string"/>
    <att name="Total.Phosphorylation" value="0.230753872831794" type="real"/>
    <att name="Total.pAkt" value="0.255774707727745" type="real"/>
    <att name="Total.pY" value="0.0" type="real"/>
    <att name="canonicalName" value="PRR3" type="string"/>
    <att name="label" value="PRR3" type="string"/>
    <att name="name" value="PRR3" type="string"/>
    <att name="selected" value="0" type="boolean"/>
    <graphics fill="#fffffc" y="2789.0224609375" outline="#888888" z="0.0" x="2486.141357421875" h="35.358864358419446" w="35.358864358419446" width="1.7999999523162842" type="ELLIPSE">
      <att name="NODE_CUSTOMGRAPHICS_SIZE_2" value="35.358864358419446" type="string"/>
      <att name="NODE_CUSTOMGRAPHICS_POSITION_7" value="C,C,c,0.00,0.00" type="string"/>
      <att name="NODE_CUSTOMGRAPHICS_SIZE_6" value="35.358864358419446" type="string"/>
      <att name="NODE_CUSTOMGRAPHICS_POSITION_4" value="C,C,c,0.00,0.00" type="string"/>
      <att name="NODE_CUSTOMGRAPHICS_2" value="org.cytoscape.ding.customgraphics.NullCustomGraphics,0,[ Remove Graphics ]," type="string"/>
      <att name="NODE_LABEL_FONT_SIZE" value="18" type="string"/>
      <att name="NODE_LABEL_TRANSPARENCY" value="255" type="string"/>
      <att name="NODE_CUSTOMGRAPHICS_POSITION_9" value="C,C,c,0.00,0.00" type="string"/>
      <att name="NODE_NESTED_NETWORK_IMAGE_VISIBLE" value="true" type="string"/>
      <att name="NODE_CUSTOMGRAPHICS_POSITION_1" value="C,C,c,0.00,0.00" type="string"/>
      <att name="NODE_CUSTOMGRAPHICS_SIZE_3" value="35.358864358419446" type="string"/>
      <att name="NODE_LABEL_COLOR" value="#000000" type="string"/>
      <att name="NODE_CUSTOMGRAPHICS_7" value="org.cytoscape.ding.customgraphics.NullCustomGraphics,0,[ Remove Graphics ]," type="string"/>
      <att name="NODE_LABEL_WIDTH" value="100.0" type="string"/>
      <att name="NODE_CUSTOMGRAPHICS_SIZE_4" value="35.358864358419446" type="string"/>
      <att name="NODE_LABEL_POSITION" value="C,C,c,0.00,0.00" type="string"/>
      <att name="NODE_VISIBLE" value="true" type="string"/>
      <att name="NODE_SELECTED_PAINT" value="#ffff00" type="string"/>
      <att name="NODE_SELECTED" value="false" type="string"/>
      <att name="NODE_CUSTOMGRAPHICS_POSITION_5" value="C,C,c,0.00,0.00" type="string"/>
      <att name="NODE_TRANSPARENCY" value="255" type="string"/>
      <att name="NODE_LABEL" value="PRR3" type="string"/>
      <att name="NODE_CUSTOMGRAPHICS_POSITION_3" value="C,C,c,0.00,0.00" type="string"/>
      <att name="NODE_CUSTOMGRAPHICS_SIZE_7" value="35.358864358419446" type="string"/>
      <att name="NODE_CUSTOMGRAPHICS_SIZE_5" value="35.358864358419446" type="string"/>
      <att name="NODE_CUSTOMGRAPHICS_9" value="org.cytoscape.ding.customgraphics.NullCustomGraphics,0,[ Remove Graphics ]," type="string"/>
      <att name="NODE_CUSTOMGRAPHICS_4" value="org.cytoscape.ding.customgraphics.NullCustomGraphics,0,[ Remove Graphics ]," type="string"/>
      <att name="NODE_TOOLTIP" value="" type="string"/>
      <att name="NODE_CUSTOMGRAPHICS_POSITION_6" value="C,C,c,0.00,0.00" type="string"/>
      <att name="NODE_CUSTOMGRAPHICS_POSITION_8" value="C,C,c,0.00,0.00" type="string"/>
      <att name="NODE_CUSTOMGRAPHICS_6" value="org.cytoscape.ding.customgraphics.NullCustomGraphics,0,[ Remove Graphics ]," type="string"/>
      <att name="NODE_CUSTOMGRAPHICS_POSITION_2" value="C,C,c,0.00,0.00" type="string"/>
      <att name="NODE_DEPTH" value="0.0" type="string"/>
      <att name="NODE_BORDER_STROKE" value="SOLID" type="string"/>
      <att name="NODE_CUSTOMGRAPHICS_SIZE_9" value="35.358864358419446" type="string"/>
      <att name="NODE_CUSTOMGRAPHICS_8" value="org.cytoscape.ding.customgraphics.NullCustomGraphics,0,[ Remove Graphics ]," type="string"/>
      <att name="NODE_LABEL_FONT_FACE" value="SansSerif,plain,18" type="string"/>
      <att name="NODE_CUSTOMGRAPHICS_SIZE_1" value="35.358864358419446" type="string"/>
      <att name="NODE_CUSTOMGRAPHICS_3" value="org.cytoscape.ding.customgraphics.NullCustomGraphics,0,[ Remove Graphics ]," type="string"/>
      <att name="NODE_CUSTOMGRAPHICS_5" value="org.cytoscape.ding.customgraphics.NullCustomGraphics,0,[ Remove Graphics ]," type="string"/>
      <att name="NODE_CUSTOMGRAPHICS_1" value="org.cytoscape.ding.customgraphics.NullCustomGraphics,0,[ Remove Graphics ]," type="string"/>
      <att name="NODE_BORDER_TRANSPARENCY" value="255" type="string"/>
      <att name="NODE_CUSTOMGRAPHICS_SIZE_8" value="35.358864358419446" type="string"/>
      <att name="z" value="0.0" type="string"/>
    </graphics>
  </node>
  <node id="85" label="PRPH">
    <att name="shared name" value="PRPH" type="string"/>
    <att name="Total.Phosphorylation" value="0.140845520928963" type="real"/>
    <att name="Total.pAkt" value="0.163297494951461" type="real"/>
    <att name="Total.pY" value="0.0" type="real"/>
    <att name="canonicalName" value="PRPH" type="string"/>
    <att name="label" value="PRPH" type="string"/>
    <att name="name" value="PRPH" type="string"/>
    <att name="selected" value="0" type="boolean"/>
    <graphics fill="#fffffd" y="2870.42333984375" outline="#888888" z="0.0" x="2435.423095703125" h="35.219040473228674" w="35.219040473228674" width="1.7999999523162842" type="ELLIPSE">
      <att name="NODE_CUSTOMGRAPHICS_SIZE_2" value="35.219040473228674" type="string"/>
      <att name="NODE_CUSTOMGRAPHICS_POSITION_7" value="C,C,c,0.00,0.00" type="string"/>
      <att name="NODE_CUSTOMGRAPHICS_SIZE_6" value="35.219040473228674" type="string"/>
      <att name="NODE_CUSTOMGRAPHICS_POSITION_4" value="C,C,c,0.00,0.00" type="string"/>
      <att name="NODE_CUSTOMGRAPHICS_2" value="org.cytoscape.ding.customgraphics.NullCustomGraphics,0,[ Remove Graphics ]," type="string"/>
      <att name="NODE_LABEL_FONT_SIZE" value="18" type="string"/>
      <att name="NODE_LABEL_TRANSPARENCY" value="255" type="string"/>
      <att name="NODE_CUSTOMGRAPHICS_POSITION_9" value="C,C,c,0.00,0.00" type="string"/>
      <att name="NODE_NESTED_NETWORK_IMAGE_VISIBLE" value="true" type="string"/>
      <att name="NODE_CUSTOMGRAPHICS_POSITION_1" value="C,C,c,0.00,0.00" type="string"/>
      <att name="NODE_CUSTOMGRAPHICS_SIZE_3" value="35.219040473228674" type="string"/>
      <att name="NODE_LABEL_COLOR" value="#000000" type="string"/>
      <att name="NODE_CUSTOMGRAPHICS_7" value="org.cytoscape.ding.customgraphics.NullCustomGraphics,0,[ Remove Graphics ]," type="string"/>
      <att name="NODE_LABEL_WIDTH" value="100.0" type="string"/>
      <att name="NODE_CUSTOMGRAPHICS_SIZE_4" value="35.219040473228674" type="string"/>
      <att name="NODE_LABEL_POSITION" value="C,C,c,0.00,0.00" type="string"/>
      <att name="NODE_VISIBLE" value="true" type="string"/>
      <att name="NODE_SELECTED_PAINT" value="#ffff00" type="string"/>
      <att name="NODE_SELECTED" value="false" type="string"/>
      <att name="NODE_CUSTOMGRAPHICS_POSITION_5" value="C,C,c,0.00,0.00" type="string"/>
      <att name="NODE_TRANSPARENCY" value="255" type="string"/>
      <att name="NODE_LABEL" value="PRPH" type="string"/>
      <att name="NODE_CUSTOMGRAPHICS_POSITION_3" value="C,C,c,0.00,0.00" type="string"/>
      <att name="NODE_CUSTOMGRAPHICS_SIZE_7" value="35.219040473228674" type="string"/>
      <att name="NODE_CUSTOMGRAPHICS_SIZE_5" value="35.219040473228674" type="string"/>
      <att name="NODE_CUSTOMGRAPHICS_9" value="org.cytoscape.ding.customgraphics.NullCustomGraphics,0,[ Remove Graphics ]," type="string"/>
      <att name="NODE_CUSTOMGRAPHICS_4" value="org.cytoscape.ding.customgraphics.NullCustomGraphics,0,[ Remove Graphics ]," type="string"/>
      <att name="NODE_TOOLTIP" value="" type="string"/>
      <att name="NODE_CUSTOMGRAPHICS_POSITION_6" value="C,C,c,0.00,0.00" type="string"/>
      <att name="NODE_CUSTOMGRAPHICS_POSITION_8" value="C,C,c,0.00,0.00" type="string"/>
      <att name="NODE_CUSTOMGRAPHICS_6" value="org.cytoscape.ding.customgraphics.NullCustomGraphics,0,[ Remove Graphics ]," type="string"/>
      <att name="NODE_CUSTOMGRAPHICS_POSITION_2" value="C,C,c,0.00,0.00" type="string"/>
      <att name="NODE_DEPTH" value="0.0" type="string"/>
      <att name="NODE_BORDER_STROKE" value="SOLID" type="string"/>
      <att name="NODE_CUSTOMGRAPHICS_SIZE_9" value="35.219040473228674" type="string"/>
      <att name="NODE_CUSTOMGRAPHICS_8" value="org.cytoscape.ding.customgraphics.NullCustomGraphics,0,[ Remove Graphics ]," type="string"/>
      <att name="NODE_LABEL_FONT_FACE" value="SansSerif,plain,18" type="string"/>
      <att name="NODE_CUSTOMGRAPHICS_SIZE_1" value="35.219040473228674" type="string"/>
      <att name="NODE_CUSTOMGRAPHICS_3" value="org.cytoscape.ding.customgraphics.NullCustomGraphics,0,[ Remove Graphics ]," type="string"/>
      <att name="NODE_CUSTOMGRAPHICS_5" value="org.cytoscape.ding.customgraphics.NullCustomGraphics,0,[ Remove Graphics ]," type="string"/>
      <att name="NODE_CUSTOMGRAPHICS_1" value="org.cytoscape.ding.customgraphics.NullCustomGraphics,0,[ Remove Graphics ]," type="string"/>
      <att name="NODE_BORDER_TRANSPARENCY" value="255" type="string"/>
      <att name="NODE_CUSTOMGRAPHICS_SIZE_8" value="35.219040473228674" type="string"/>
      <att name="z" value="0.0" type="string"/>
    </graphics>
  </node>
  <node id="86" label="USP24">
    <att name="shared name" value="USP24" type="string"/>
    <att name="Total.Phosphorylation" value="0.0260588748367218" type="real"/>
    <att name="Total.pAkt" value="0.0277743969074491" type="real"/>
    <att name="Total.pY" value="0.0" type="real"/>
    <att name="canonicalName" value="USP24" type="string"/>
    <att name="label" value="USP24" type="string"/>
    <att name="name" value="USP24" type="string"/>
    <att name="selected" value="0" type="boolean"/>
    <graphics fill="#ffffff" y="592.214599609375" outline="#888888" z="0.0" x="1579.293701171875" h="35.040526303132644" w="35.040526303132644" width="1.7999999523162842" type="ELLIPSE">
      <att name="NODE_CUSTOMGRAPHICS_SIZE_2" value="35.040526303132644" type="string"/>
      <att name="NODE_CUSTOMGRAPHICS_POSITION_7" value="C,C,c,0.00,0.00" type="string"/>
      <att name="NODE_CUSTOMGRAPHICS_SIZE_6" value="35.040526303132644" type="string"/>
      <att name="NODE_CUSTOMGRAPHICS_POSITION_4" value="C,C,c,0.00,0.00" type="string"/>
      <att name="NODE_CUSTOMGRAPHICS_2" value="org.cytoscape.ding.customgraphics.NullCustomGraphics,0,[ Remove Graphics ]," type="string"/>
      <att name="NODE_LABEL_FONT_SIZE" value="18" type="string"/>
      <att name="NODE_LABEL_TRANSPARENCY" value="255" type="string"/>
      <att name="NODE_CUSTOMGRAPHICS_POSITION_9" value="C,C,c,0.00,0.00" type="string"/>
      <att name="NODE_NESTED_NETWORK_IMAGE_VISIBLE" value="true" type="string"/>
      <att name="NODE_CUSTOMGRAPHICS_POSITION_1" value="C,C,c,0.00,0.00" type="string"/>
      <att name="NODE_CUSTOMGRAPHICS_SIZE_3" value="35.040526303132644" type="string"/>
      <att name="NODE_LABEL_COLOR" value="#000000" type="string"/>
      <att name="NODE_CUSTOMGRAPHICS_7" value="org.cytoscape.ding.customgraphics.NullCustomGraphics,0,[ Remove Graphics ]," type="string"/>
      <att name="NODE_LABEL_WIDTH" value="100.0" type="string"/>
      <att name="NODE_CUSTOMGRAPHICS_SIZE_4" value="35.040526303132644" type="string"/>
      <att name="NODE_LABEL_POSITION" value="C,C,c,0.00,0.00" type="string"/>
      <att name="NODE_VISIBLE" value="true" type="string"/>
      <att name="NODE_SELECTED_PAINT" value="#ffff00" type="string"/>
      <att name="NODE_SELECTED" value="false" type="string"/>
      <att name="NODE_CUSTOMGRAPHICS_POSITION_5" value="C,C,c,0.00,0.00" type="string"/>
      <att name="NODE_TRANSPARENCY" value="255" type="string"/>
      <att name="NODE_LABEL" value="USP24" type="string"/>
      <att name="NODE_CUSTOMGRAPHICS_POSITION_3" value="C,C,c,0.00,0.00" type="string"/>
      <att name="NODE_CUSTOMGRAPHICS_SIZE_7" value="35.040526303132644" type="string"/>
      <att name="NODE_CUSTOMGRAPHICS_SIZE_5" value="35.040526303132644" type="string"/>
      <att name="NODE_CUSTOMGRAPHICS_9" value="org.cytoscape.ding.customgraphics.NullCustomGraphics,0,[ Remove Graphics ]," type="string"/>
      <att name="NODE_CUSTOMGRAPHICS_4" value="org.cytoscape.ding.customgraphics.NullCustomGraphics,0,[ Remove Graphics ]," type="string"/>
      <att name="NODE_TOOLTIP" value="" type="string"/>
      <att name="NODE_CUSTOMGRAPHICS_POSITION_6" value="C,C,c,0.00,0.00" type="string"/>
      <att name="NODE_CUSTOMGRAPHICS_POSITION_8" value="C,C,c,0.00,0.00" type="string"/>
      <att name="NODE_CUSTOMGRAPHICS_6" value="org.cytoscape.ding.customgraphics.NullCustomGraphics,0,[ Remove Graphics ]," type="string"/>
      <att name="NODE_CUSTOMGRAPHICS_POSITION_2" value="C,C,c,0.00,0.00" type="string"/>
      <att name="NODE_DEPTH" value="0.0" type="string"/>
      <att name="NODE_BORDER_STROKE" value="SOLID" type="string"/>
      <att name="NODE_CUSTOMGRAPHICS_SIZE_9" value="35.040526303132644" type="string"/>
      <att name="NODE_CUSTOMGRAPHICS_8" value="org.cytoscape.ding.customgraphics.NullCustomGraphics,0,[ Remove Graphics ]," type="string"/>
      <att name="NODE_LABEL_FONT_FACE" value="SansSerif,plain,18" type="string"/>
      <att name="NODE_CUSTOMGRAPHICS_SIZE_1" value="35.040526303132644" type="string"/>
      <att name="NODE_CUSTOMGRAPHICS_3" value="org.cytoscape.ding.customgraphics.NullCustomGraphics,0,[ Remove Graphics ]," type="string"/>
      <att name="NODE_CUSTOMGRAPHICS_5" value="org.cytoscape.ding.customgraphics.NullCustomGraphics,0,[ Remove Graphics ]," type="string"/>
      <att name="NODE_CUSTOMGRAPHICS_1" value="org.cytoscape.ding.customgraphics.NullCustomGraphics,0,[ Remove Graphics ]," type="string"/>
      <att name="NODE_BORDER_TRANSPARENCY" value="255" type="string"/>
      <att name="NODE_CUSTOMGRAPHICS_SIZE_8" value="35.040526303132644" type="string"/>
      <att name="z" value="0.0" type="string"/>
    </graphics>
  </node>
  <node id="87" label="SPG11">
    <att name="shared name" value="SPG11" type="string"/>
    <att name="Total.Phosphorylation" value="0.0420869391973898" type="real"/>
    <att name="Total.pAkt" value="0.0496566790214095" type="real"/>
    <att name="Total.pY" value="0.0" type="real"/>
    <att name="canonicalName" value="SPG11" type="string"/>
    <att name="label" value="SPG11" type="string"/>
    <att name="name" value="SPG11" type="string"/>
    <att name="selected" value="0" type="boolean"/>
    <graphics fill="#ffffff" y="2844.818359375" outline="#888888" z="0.0" x="2466.3642578125" h="35.0654528665004" w="35.0654528665004" width="1.7999999523162842" type="ELLIPSE">
      <att name="NODE_CUSTOMGRAPHICS_SIZE_2" value="35.0654528665004" type="string"/>
      <att name="NODE_CUSTOMGRAPHICS_POSITION_7" value="C,C,c,0.00,0.00" type="string"/>
      <att name="NODE_CUSTOMGRAPHICS_SIZE_6" value="35.0654528665004" type="string"/>
      <att name="NODE_CUSTOMGRAPHICS_POSITION_4" value="C,C,c,0.00,0.00" type="string"/>
      <att name="NODE_CUSTOMGRAPHICS_2" value="org.cytoscape.ding.customgraphics.NullCustomGraphics,0,[ Remove Graphics ]," type="string"/>
      <att name="NODE_LABEL_FONT_SIZE" value="18" type="string"/>
      <att name="NODE_LABEL_TRANSPARENCY" value="255" type="string"/>
      <att name="NODE_CUSTOMGRAPHICS_POSITION_9" value="C,C,c,0.00,0.00" type="string"/>
      <att name="NODE_NESTED_NETWORK_IMAGE_VISIBLE" value="true" type="string"/>
      <att name="NODE_CUSTOMGRAPHICS_POSITION_1" value="C,C,c,0.00,0.00" type="string"/>
      <att name="NODE_CUSTOMGRAPHICS_SIZE_3" value="35.0654528665004" type="string"/>
      <att name="NODE_LABEL_COLOR" value="#000000" type="string"/>
      <att name="NODE_CUSTOMGRAPHICS_7" value="org.cytoscape.ding.customgraphics.NullCustomGraphics,0,[ Remove Graphics ]," type="string"/>
      <att name="NODE_LABEL_WIDTH" value="100.0" type="string"/>
      <att name="NODE_CUSTOMGRAPHICS_SIZE_4" value="35.0654528665004" type="string"/>
      <att name="NODE_LABEL_POSITION" value="C,C,c,0.00,0.00" type="string"/>
      <att name="NODE_VISIBLE" value="true" type="string"/>
      <att name="NODE_SELECTED_PAINT" value="#ffff00" type="string"/>
      <att name="NODE_SELECTED" value="false" type="string"/>
      <att name="NODE_CUSTOMGRAPHICS_POSITION_5" value="C,C,c,0.00,0.00" type="string"/>
      <att name="NODE_TRANSPARENCY" value="255" type="string"/>
      <att name="NODE_LABEL" value="SPG11" type="string"/>
      <att name="NODE_CUSTOMGRAPHICS_POSITION_3" value="C,C,c,0.00,0.00" type="string"/>
      <att name="NODE_CUSTOMGRAPHICS_SIZE_7" value="35.0654528665004" type="string"/>
      <att name="NODE_CUSTOMGRAPHICS_SIZE_5" value="35.0654528665004" type="string"/>
      <att name="NODE_CUSTOMGRAPHICS_9" value="org.cytoscape.ding.customgraphics.NullCustomGraphics,0,[ Remove Graphics ]," type="string"/>
      <att name="NODE_CUSTOMGRAPHICS_4" value="org.cytoscape.ding.customgraphics.NullCustomGraphics,0,[ Remove Graphics ]," type="string"/>
      <att name="NODE_TOOLTIP" value="" type="string"/>
      <att name="NODE_CUSTOMGRAPHICS_POSITION_6" value="C,C,c,0.00,0.00" type="string"/>
      <att name="NODE_CUSTOMGRAPHICS_POSITION_8" value="C,C,c,0.00,0.00" type="string"/>
      <att name="NODE_CUSTOMGRAPHICS_6" value="org.cytoscape.ding.customgraphics.NullCustomGraphics,0,[ Remove Graphics ]," type="string"/>
      <att name="NODE_CUSTOMGRAPHICS_POSITION_2" value="C,C,c,0.00,0.00" type="string"/>
      <att name="NODE_DEPTH" value="0.0" type="string"/>
      <att name="NODE_BORDER_STROKE" value="SOLID" type="string"/>
      <att name="NODE_CUSTOMGRAPHICS_SIZE_9" value="35.0654528665004" type="string"/>
      <att name="NODE_CUSTOMGRAPHICS_8" value="org.cytoscape.ding.customgraphics.NullCustomGraphics,0,[ Remove Graphics ]," type="string"/>
      <att name="NODE_LABEL_FONT_FACE" value="SansSerif,plain,18" type="string"/>
      <att name="NODE_CUSTOMGRAPHICS_SIZE_1" value="35.0654528665004" type="string"/>
      <att name="NODE_CUSTOMGRAPHICS_3" value="org.cytoscape.ding.customgraphics.NullCustomGraphics,0,[ Remove Graphics ]," type="string"/>
      <att name="NODE_CUSTOMGRAPHICS_5" value="org.cytoscape.ding.customgraphics.NullCustomGraphics,0,[ Remove Graphics ]," type="string"/>
      <att name="NODE_CUSTOMGRAPHICS_1" value="org.cytoscape.ding.customgraphics.NullCustomGraphics,0,[ Remove Graphics ]," type="string"/>
      <att name="NODE_BORDER_TRANSPARENCY" value="255" type="string"/>
      <att name="NODE_CUSTOMGRAPHICS_SIZE_8" value="35.0654528665004" type="string"/>
      <att name="z" value="0.0" type="string"/>
    </graphics>
  </node>
  <node id="88" label="U2SURP">
    <att name="shared name" value="U2SURP" type="string"/>
    <att name="Total.Phosphorylation" value="0.0789556500070002" type="real"/>
    <att name="Total.pAkt" value="0.0879951168047947" type="real"/>
    <att name="Total.pY" value="0.0" type="real"/>
    <att name="canonicalName" value="U2SURP" type="string"/>
    <att name="label" value="U2SURP" type="string"/>
    <att name="name" value="U2SURP" type="string"/>
    <att name="selected" value="0" type="boolean"/>
    <graphics fill="#fffffe" y="2798.89453125" outline="#888888" z="0.0" x="2543.428466796875" h="35.12279043612848" w="35.12279043612848" width="1.7999999523162842" type="ELLIPSE">
      <att name="NODE_CUSTOMGRAPHICS_SIZE_2" value="35.12279043612848" type="string"/>
      <att name="NODE_CUSTOMGRAPHICS_POSITION_7" value="C,C,c,0.00,0.00" type="string"/>
      <att name="NODE_CUSTOMGRAPHICS_SIZE_6" value="35.12279043612848" type="string"/>
      <att name="NODE_CUSTOMGRAPHICS_POSITION_4" value="C,C,c,0.00,0.00" type="string"/>
      <att name="NODE_CUSTOMGRAPHICS_2" value="org.cytoscape.ding.customgraphics.NullCustomGraphics,0,[ Remove Graphics ]," type="string"/>
      <att name="NODE_LABEL_FONT_SIZE" value="18" type="string"/>
      <att name="NODE_LABEL_TRANSPARENCY" value="255" type="string"/>
      <att name="NODE_CUSTOMGRAPHICS_POSITION_9" value="C,C,c,0.00,0.00" type="string"/>
      <att name="NODE_NESTED_NETWORK_IMAGE_VISIBLE" value="true" type="string"/>
      <att name="NODE_CUSTOMGRAPHICS_POSITION_1" value="C,C,c,0.00,0.00" type="string"/>
      <att name="NODE_CUSTOMGRAPHICS_SIZE_3" value="35.12279043612848" type="string"/>
      <att name="NODE_LABEL_COLOR" value="#000000" type="string"/>
      <att name="NODE_CUSTOMGRAPHICS_7" value="org.cytoscape.ding.customgraphics.NullCustomGraphics,0,[ Remove Graphics ]," type="string"/>
      <att name="NODE_LABEL_WIDTH" value="100.0" type="string"/>
      <att name="NODE_CUSTOMGRAPHICS_SIZE_4" value="35.12279043612848" type="string"/>
      <att name="NODE_LABEL_POSITION" value="C,C,c,0.00,0.00" type="string"/>
      <att name="NODE_VISIBLE" value="true" type="string"/>
      <att name="NODE_SELECTED_PAINT" value="#ffff00" type="string"/>
      <att name="NODE_SELECTED" value="false" type="string"/>
      <att name="NODE_CUSTOMGRAPHICS_POSITION_5" value="C,C,c,0.00,0.00" type="string"/>
      <att name="NODE_TRANSPARENCY" value="255" type="string"/>
      <att name="NODE_LABEL" value="U2SURP" type="string"/>
      <att name="NODE_CUSTOMGRAPHICS_POSITION_3" value="C,C,c,0.00,0.00" type="string"/>
      <att name="NODE_CUSTOMGRAPHICS_SIZE_7" value="35.12279043612848" type="string"/>
      <att name="NODE_CUSTOMGRAPHICS_SIZE_5" value="35.12279043612848" type="string"/>
      <att name="NODE_CUSTOMGRAPHICS_9" value="org.cytoscape.ding.customgraphics.NullCustomGraphics,0,[ Remove Graphics ]," type="string"/>
      <att name="NODE_CUSTOMGRAPHICS_4" value="org.cytoscape.ding.customgraphics.NullCustomGraphics,0,[ Remove Graphics ]," type="string"/>
      <att name="NODE_TOOLTIP" value="" type="string"/>
      <att name="NODE_CUSTOMGRAPHICS_POSITION_6" value="C,C,c,0.00,0.00" type="string"/>
      <att name="NODE_CUSTOMGRAPHICS_POSITION_8" value="C,C,c,0.00,0.00" type="string"/>
      <att name="NODE_CUSTOMGRAPHICS_6" value="org.cytoscape.ding.customgraphics.NullCustomGraphics,0,[ Remove Graphics ]," type="string"/>
      <att name="NODE_CUSTOMGRAPHICS_POSITION_2" value="C,C,c,0.00,0.00" type="string"/>
      <att name="NODE_DEPTH" value="0.0" type="string"/>
      <att name="NODE_BORDER_STROKE" value="SOLID" type="string"/>
      <att name="NODE_CUSTOMGRAPHICS_SIZE_9" value="35.12279043612848" type="string"/>
      <att name="NODE_CUSTOMGRAPHICS_8" value="org.cytoscape.ding.customgraphics.NullCustomGraphics,0,[ Remove Graphics ]," type="string"/>
      <att name="NODE_LABEL_FONT_FACE" value="SansSerif,plain,18" type="string"/>
      <att name="NODE_CUSTOMGRAPHICS_SIZE_1" value="35.12279043612848" type="string"/>
      <att name="NODE_CUSTOMGRAPHICS_3" value="org.cytoscape.ding.customgraphics.NullCustomGraphics,0,[ Remove Graphics ]," type="string"/>
      <att name="NODE_CUSTOMGRAPHICS_5" value="org.cytoscape.ding.customgraphics.NullCustomGraphics,0,[ Remove Graphics ]," type="string"/>
      <att name="NODE_CUSTOMGRAPHICS_1" value="org.cytoscape.ding.customgraphics.NullCustomGraphics,0,[ Remove Graphics ]," type="string"/>
      <att name="NODE_BORDER_TRANSPARENCY" value="255" type="string"/>
      <att name="NODE_CUSTOMGRAPHICS_SIZE_8" value="35.12279043612848" type="string"/>
      <att name="z" value="0.0" type="string"/>
    </graphics>
  </node>
  <node id="89" label="FAM91A1">
    <att name="shared name" value="FAM91A1" type="string"/>
    <att name="Total.Phosphorylation" value="0.0247426255195677" type="real"/>
    <att name="Total.pAkt" value="0.0271477382413673" type="real"/>
    <att name="Total.pY" value="0.0" type="real"/>
    <att name="canonicalName" value="FAM91A1" type="string"/>
    <att name="label" value="FAM91A1" type="string"/>
    <att name="name" value="FAM91A1" type="string"/>
    <att name="selected" value="0" type="boolean"/>
    <graphics fill="#ffffff" y="2021.8841552734375" outline="#888888" z="0.0" x="2890.786376953125" h="35.038479295379645" w="35.038479295379645" width="1.7999999523162842" type="ELLIPSE">
      <att name="NODE_CUSTOMGRAPHICS_SIZE_2" value="35.038479295379645" type="string"/>
      <att name="NODE_CUSTOMGRAPHICS_POSITION_7" value="C,C,c,0.00,0.00" type="string"/>
      <att name="NODE_CUSTOMGRAPHICS_SIZE_6" value="35.038479295379645" type="string"/>
      <att name="NODE_CUSTOMGRAPHICS_POSITION_4" value="C,C,c,0.00,0.00" type="string"/>
      <att name="NODE_CUSTOMGRAPHICS_2" value="org.cytoscape.ding.customgraphics.NullCustomGraphics,0,[ Remove Graphics ]," type="string"/>
      <att name="NODE_LABEL_FONT_SIZE" value="18" type="string"/>
      <att name="NODE_LABEL_TRANSPARENCY" value="255" type="string"/>
      <att name="NODE_CUSTOMGRAPHICS_POSITION_9" value="C,C,c,0.00,0.00" type="string"/>
      <att name="NODE_NESTED_NETWORK_IMAGE_VISIBLE" value="true" type="string"/>
      <att name="NODE_CUSTOMGRAPHICS_POSITION_1" value="C,C,c,0.00,0.00" type="string"/>
      <att name="NODE_CUSTOMGRAPHICS_SIZE_3" value="35.038479295379645" type="string"/>
      <att name="NODE_LABEL_COLOR" value="#000000" type="string"/>
      <att name="NODE_CUSTOMGRAPHICS_7" value="org.cytoscape.ding.customgraphics.NullCustomGraphics,0,[ Remove Graphics ]," type="string"/>
      <att name="NODE_LABEL_WIDTH" value="100.0" type="string"/>
      <att name="NODE_CUSTOMGRAPHICS_SIZE_4" value="35.038479295379645" type="string"/>
      <att name="NODE_LABEL_POSITION" value="C,C,c,0.00,0.00" type="string"/>
      <att name="NODE_VISIBLE" value="true" type="string"/>
      <att name="NODE_SELECTED_PAINT" value="#ffff00" type="string"/>
      <att name="NODE_SELECTED" value="false" type="string"/>
      <att name="NODE_CUSTOMGRAPHICS_POSITION_5" value="C,C,c,0.00,0.00" type="string"/>
      <att name="NODE_TRANSPARENCY" value="255" type="string"/>
      <att name="NODE_LABEL" value="FAM91A1" type="string"/>
      <att name="NODE_CUSTOMGRAPHICS_POSITION_3" value="C,C,c,0.00,0.00" type="string"/>
      <att name="NODE_CUSTOMGRAPHICS_SIZE_7" value="35.038479295379645" type="string"/>
      <att name="NODE_CUSTOMGRAPHICS_SIZE_5" value="35.038479295379645" type="string"/>
      <att name="NODE_CUSTOMGRAPHICS_9" value="org.cytoscape.ding.customgraphics.NullCustomGraphics,0,[ Remove Graphics ]," type="string"/>
      <att name="NODE_CUSTOMGRAPHICS_4" value="org.cytoscape.ding.customgraphics.NullCustomGraphics,0,[ Remove Graphics ]," type="string"/>
      <att name="NODE_TOOLTIP" value="" type="string"/>
      <att name="NODE_CUSTOMGRAPHICS_POSITION_6" value="C,C,c,0.00,0.00" type="string"/>
      <att name="NODE_CUSTOMGRAPHICS_POSITION_8" value="C,C,c,0.00,0.00" type="string"/>
      <att name="NODE_CUSTOMGRAPHICS_6" value="org.cytoscape.ding.customgraphics.NullCustomGraphics,0,[ Remove Graphics ]," type="string"/>
      <att name="NODE_CUSTOMGRAPHICS_POSITION_2" value="C,C,c,0.00,0.00" type="string"/>
      <att name="NODE_DEPTH" value="0.0" type="string"/>
      <att name="NODE_BORDER_STROKE" value="SOLID" type="string"/>
      <att name="NODE_CUSTOMGRAPHICS_SIZE_9" value="35.038479295379645" type="string"/>
      <att name="NODE_CUSTOMGRAPHICS_8" value="org.cytoscape.ding.customgraphics.NullCustomGraphics,0,[ Remove Graphics ]," type="string"/>
      <att name="NODE_LABEL_FONT_FACE" value="SansSerif,plain,18" type="string"/>
      <att name="NODE_CUSTOMGRAPHICS_SIZE_1" value="35.038479295379645" type="string"/>
      <att name="NODE_CUSTOMGRAPHICS_3" value="org.cytoscape.ding.customgraphics.NullCustomGraphics,0,[ Remove Graphics ]," type="string"/>
      <att name="NODE_CUSTOMGRAPHICS_5" value="org.cytoscape.ding.customgraphics.NullCustomGraphics,0,[ Remove Graphics ]," type="string"/>
      <att name="NODE_CUSTOMGRAPHICS_1" value="org.cytoscape.ding.customgraphics.NullCustomGraphics,0,[ Remove Graphics ]," type="string"/>
      <att name="NODE_BORDER_TRANSPARENCY" value="255" type="string"/>
      <att name="NODE_CUSTOMGRAPHICS_SIZE_8" value="35.038479295379645" type="string"/>
      <att name="z" value="0.0" type="string"/>
    </graphics>
  </node>
  <node id="90" label="PEX1">
    <att name="shared name" value="PEX1" type="string"/>
    <att name="Total.Phosphorylation" value="0.0127870238962685" type="real"/>
    <att name="Total.pAkt" value="0.0141459343172375" type="real"/>
    <att name="Total.pY" value="0.0" type="real"/>
    <att name="canonicalName" value="PEX1" type="string"/>
    <att name="label" value="PEX1" type="string"/>
    <att name="name" value="PEX1" type="string"/>
    <att name="selected" value="0" type="boolean"/>
    <graphics fill="#ffffff" y="2086.253173828125" outline="#888888" z="0.0" x="2909.91552734375" h="35.019886154326755" w="35.019886154326755" width="1.7999999523162842" type="ELLIPSE">
      <att name="NODE_CUSTOMGRAPHICS_SIZE_2" value="35.019886154326755" type="string"/>
      <att name="NODE_CUSTOMGRAPHICS_POSITION_7" value="C,C,c,0.00,0.00" type="string"/>
      <att name="NODE_CUSTOMGRAPHICS_SIZE_6" value="35.019886154326755" type="string"/>
      <att name="NODE_CUSTOMGRAPHICS_POSITION_4" value="C,C,c,0.00,0.00" type="string"/>
      <att name="NODE_CUSTOMGRAPHICS_2" value="org.cytoscape.ding.customgraphics.NullCustomGraphics,0,[ Remove Graphics ]," type="string"/>
      <att name="NODE_LABEL_FONT_SIZE" value="18" type="string"/>
      <att name="NODE_LABEL_TRANSPARENCY" value="255" type="string"/>
      <att name="NODE_CUSTOMGRAPHICS_POSITION_9" value="C,C,c,0.00,0.00" type="string"/>
      <att name="NODE_NESTED_NETWORK_IMAGE_VISIBLE" value="true" type="string"/>
      <att name="NODE_CUSTOMGRAPHICS_POSITION_1" value="C,C,c,0.00,0.00" type="string"/>
      <att name="NODE_CUSTOMGRAPHICS_SIZE_3" value="35.019886154326755" type="string"/>
      <att name="NODE_LABEL_COLOR" value="#000000" type="string"/>
      <att name="NODE_CUSTOMGRAPHICS_7" value="org.cytoscape.ding.customgraphics.NullCustomGraphics,0,[ Remove Graphics ]," type="string"/>
      <att name="NODE_LABEL_WIDTH" value="100.0" type="string"/>
      <att name="NODE_CUSTOMGRAPHICS_SIZE_4" value="35.019886154326755" type="string"/>
      <att name="NODE_LABEL_POSITION" value="C,C,c,0.00,0.00" type="string"/>
      <att name="NODE_VISIBLE" value="true" type="string"/>
      <att name="NODE_SELECTED_PAINT" value="#ffff00" type="string"/>
      <att name="NODE_SELECTED" value="false" type="string"/>
      <att name="NODE_CUSTOMGRAPHICS_POSITION_5" value="C,C,c,0.00,0.00" type="string"/>
      <att name="NODE_TRANSPARENCY" value="255" type="string"/>
      <att name="NODE_LABEL" value="PEX1" type="string"/>
      <att name="NODE_CUSTOMGRAPHICS_POSITION_3" value="C,C,c,0.00,0.00" type="string"/>
      <att name="NODE_CUSTOMGRAPHICS_SIZE_7" value="35.019886154326755" type="string"/>
      <att name="NODE_CUSTOMGRAPHICS_SIZE_5" value="35.019886154326755" type="string"/>
      <att name="NODE_CUSTOMGRAPHICS_9" value="org.cytoscape.ding.customgraphics.NullCustomGraphics,0,[ Remove Graphics ]," type="string"/>
      <att name="NODE_CUSTOMGRAPHICS_4" value="org.cytoscape.ding.customgraphics.NullCustomGraphics,0,[ Remove Graphics ]," type="string"/>
      <att name="NODE_TOOLTIP" value="" type="string"/>
      <att name="NODE_CUSTOMGRAPHICS_POSITION_6" value="C,C,c,0.00,0.00" type="string"/>
      <att name="NODE_CUSTOMGRAPHICS_POSITION_8" value="C,C,c,0.00,0.00" type="string"/>
      <att name="NODE_CUSTOMGRAPHICS_6" value="org.cytoscape.ding.customgraphics.NullCustomGraphics,0,[ Remove Graphics ]," type="string"/>
      <att name="NODE_CUSTOMGRAPHICS_POSITION_2" value="C,C,c,0.00,0.00" type="string"/>
      <att name="NODE_DEPTH" value="0.0" type="string"/>
      <att name="NODE_BORDER_STROKE" value="SOLID" type="string"/>
      <att name="NODE_CUSTOMGRAPHICS_SIZE_9" value="35.019886154326755" type="string"/>
      <att name="NODE_CUSTOMGRAPHICS_8" value="org.cytoscape.ding.customgraphics.NullCustomGraphics,0,[ Remove Graphics ]," type="string"/>
      <att name="NODE_LABEL_FONT_FACE" value="SansSerif,plain,18" type="string"/>
      <att name="NODE_CUSTOMGRAPHICS_SIZE_1" value="35.019886154326755" type="string"/>
      <att name="NODE_CUSTOMGRAPHICS_3" value="org.cytoscape.ding.customgraphics.NullCustomGraphics,0,[ Remove Graphics ]," type="string"/>
      <att name="NODE_CUSTOMGRAPHICS_5" value="org.cytoscape.ding.customgraphics.NullCustomGraphics,0,[ Remove Graphics ]," type="string"/>
      <att name="NODE_CUSTOMGRAPHICS_1" value="org.cytoscape.ding.customgraphics.NullCustomGraphics,0,[ Remove Graphics ]," type="string"/>
      <att name="NODE_BORDER_TRANSPARENCY" value="255" type="string"/>
      <att name="NODE_CUSTOMGRAPHICS_SIZE_8" value="35.019886154326755" type="string"/>
      <att name="z" value="0.0" type="string"/>
    </graphics>
  </node>
  <node id="91" label="PDP2">
    <att name="shared name" value="PDP2" type="string"/>
    <att name="Total.Phosphorylation" value="0.70483288867387" type="real"/>
    <att name="Total.pAkt" value="0.878083710703719" type="real"/>
    <att name="Total.pY" value="0.0" type="real"/>
    <att name="canonicalName" value="PDP2" type="string"/>
    <att name="label" value="PDP2" type="string"/>
    <att name="name" value="PDP2" type="string"/>
    <att name="selected" value="0" type="boolean"/>
    <graphics fill="#fffff7" y="2835.382568359375" outline="#888888" z="0.0" x="2414.2509765625" h="36.09614369320358" w="36.09614369320358" width="1.7999999523162842" type="ELLIPSE">
      <att name="NODE_CUSTOMGRAPHICS_SIZE_2" value="36.09614369320358" type="string"/>
      <att name="NODE_CUSTOMGRAPHICS_POSITION_7" value="C,C,c,0.00,0.00" type="string"/>
      <att name="NODE_CUSTOMGRAPHICS_SIZE_6" value="36.09614369320358" type="string"/>
      <att name="NODE_CUSTOMGRAPHICS_POSITION_4" value="C,C,c,0.00,0.00" type="string"/>
      <att name="NODE_CUSTOMGRAPHICS_2" value="org.cytoscape.ding.customgraphics.NullCustomGraphics,0,[ Remove Graphics ]," type="string"/>
      <att name="NODE_LABEL_FONT_SIZE" value="18" type="string"/>
      <att name="NODE_LABEL_TRANSPARENCY" value="255" type="string"/>
      <att name="NODE_CUSTOMGRAPHICS_POSITION_9" value="C,C,c,0.00,0.00" type="string"/>
      <att name="NODE_NESTED_NETWORK_IMAGE_VISIBLE" value="true" type="string"/>
      <att name="NODE_CUSTOMGRAPHICS_POSITION_1" value="C,C,c,0.00,0.00" type="string"/>
      <att name="NODE_CUSTOMGRAPHICS_SIZE_3" value="36.09614369320358" type="string"/>
      <att name="NODE_LABEL_COLOR" value="#000000" type="string"/>
      <att name="NODE_CUSTOMGRAPHICS_7" value="org.cytoscape.ding.customgraphics.NullCustomGraphics,0,[ Remove Graphics ]," type="string"/>
      <att name="NODE_LABEL_WIDTH" value="100.0" type="string"/>
      <att name="NODE_CUSTOMGRAPHICS_SIZE_4" value="36.09614369320358" type="string"/>
      <att name="NODE_LABEL_POSITION" value="C,C,c,0.00,0.00" type="string"/>
      <att name="NODE_VISIBLE" value="true" type="string"/>
      <att name="NODE_SELECTED_PAINT" value="#ffff00" type="string"/>
      <att name="NODE_SELECTED" value="false" type="string"/>
      <att name="NODE_CUSTOMGRAPHICS_POSITION_5" value="C,C,c,0.00,0.00" type="string"/>
      <att name="NODE_TRANSPARENCY" value="255" type="string"/>
      <att name="NODE_LABEL" value="PDP2" type="string"/>
      <att name="NODE_CUSTOMGRAPHICS_POSITION_3" value="C,C,c,0.00,0.00" type="string"/>
      <att name="NODE_CUSTOMGRAPHICS_SIZE_7" value="36.09614369320358" type="string"/>
      <att name="NODE_CUSTOMGRAPHICS_SIZE_5" value="36.09614369320358" type="string"/>
      <att name="NODE_CUSTOMGRAPHICS_9" value="org.cytoscape.ding.customgraphics.NullCustomGraphics,0,[ Remove Graphics ]," type="string"/>
      <att name="NODE_CUSTOMGRAPHICS_4" value="org.cytoscape.ding.customgraphics.NullCustomGraphics,0,[ Remove Graphics ]," type="string"/>
      <att name="NODE_TOOLTIP" value="" type="string"/>
      <att name="NODE_CUSTOMGRAPHICS_POSITION_6" value="C,C,c,0.00,0.00" type="string"/>
      <att name="NODE_CUSTOMGRAPHICS_POSITION_8" value="C,C,c,0.00,0.00" type="string"/>
      <att name="NODE_CUSTOMGRAPHICS_6" value="org.cytoscape.ding.customgraphics.NullCustomGraphics,0,[ Remove Graphics ]," type="string"/>
      <att name="NODE_CUSTOMGRAPHICS_POSITION_2" value="C,C,c,0.00,0.00" type="string"/>
      <att name="NODE_DEPTH" value="0.0" type="string"/>
      <att name="NODE_BORDER_STROKE" value="SOLID" type="string"/>
      <att name="NODE_CUSTOMGRAPHICS_SIZE_9" value="36.09614369320358" type="string"/>
      <att name="NODE_CUSTOMGRAPHICS_8" value="org.cytoscape.ding.customgraphics.NullCustomGraphics,0,[ Remove Graphics ]," type="string"/>
      <att name="NODE_LABEL_FONT_FACE" value="SansSerif,plain,18" type="string"/>
      <att name="NODE_CUSTOMGRAPHICS_SIZE_1" value="36.09614369320358" type="string"/>
      <att name="NODE_CUSTOMGRAPHICS_3" value="org.cytoscape.ding.customgraphics.NullCustomGraphics,0,[ Remove Graphics ]," type="string"/>
      <att name="NODE_CUSTOMGRAPHICS_5" value="org.cytoscape.ding.customgraphics.NullCustomGraphics,0,[ Remove Graphics ]," type="string"/>
      <att name="NODE_CUSTOMGRAPHICS_1" value="org.cytoscape.ding.customgraphics.NullCustomGraphics,0,[ Remove Graphics ]," type="string"/>
      <att name="NODE_BORDER_TRANSPARENCY" value="255" type="string"/>
      <att name="NODE_CUSTOMGRAPHICS_SIZE_8" value="36.09614369320358" type="string"/>
      <att name="z" value="0.0" type="string"/>
    </graphics>
  </node>
  <node id="92" label="ZNF318">
    <att name="shared name" value="ZNF318" type="string"/>
    <att name="Total.Phosphorylation" value="0.103683283664277" type="real"/>
    <att name="Total.pAkt" value="0.109921034041494" type="real"/>
    <att name="Total.pY" value="0.0" type="real"/>
    <att name="canonicalName" value="ZNF318" type="string"/>
    <att name="label" value="ZNF318" type="string"/>
    <att name="name" value="ZNF318" type="string"/>
    <att name="selected" value="0" type="boolean"/>
    <graphics fill="#fffffe" y="712.5830078125" outline="#888888" z="0.0" x="1589.7197265625" h="35.16124641642797" w="35.16124641642797" width="1.7999999523162842" type="ELLIPSE">
      <att name="NODE_CUSTOMGRAPHICS_SIZE_2" value="35.16124641642797" type="string"/>
      <att name="NODE_CUSTOMGRAPHICS_POSITION_7" value="C,C,c,0.00,0.00" type="string"/>
      <att name="NODE_CUSTOMGRAPHICS_SIZE_6" value="35.16124641642797" type="string"/>
      <att name="NODE_CUSTOMGRAPHICS_POSITION_4" value="C,C,c,0.00,0.00" type="string"/>
      <att name="NODE_CUSTOMGRAPHICS_2" value="org.cytoscape.ding.customgraphics.NullCustomGraphics,0,[ Remove Graphics ]," type="string"/>
      <att name="NODE_LABEL_FONT_SIZE" value="18" type="string"/>
      <att name="NODE_LABEL_TRANSPARENCY" value="255" type="string"/>
      <att name="NODE_CUSTOMGRAPHICS_POSITION_9" value="C,C,c,0.00,0.00" type="string"/>
      <att name="NODE_NESTED_NETWORK_IMAGE_VISIBLE" value="true" type="string"/>
      <att name="NODE_CUSTOMGRAPHICS_POSITION_1" value="C,C,c,0.00,0.00" type="string"/>
      <att name="NODE_CUSTOMGRAPHICS_SIZE_3" value="35.16124641642797" type="string"/>
      <att name="NODE_LABEL_COLOR" value="#000000" type="string"/>
      <att name="NODE_CUSTOMGRAPHICS_7" value="org.cytoscape.ding.customgraphics.NullCustomGraphics,0,[ Remove Graphics ]," type="string"/>
      <att name="NODE_LABEL_WIDTH" value="100.0" type="string"/>
      <att name="NODE_CUSTOMGRAPHICS_SIZE_4" value="35.16124641642797" type="string"/>
      <att name="NODE_LABEL_POSITION" value="C,C,c,0.00,0.00" type="string"/>
      <att name="NODE_VISIBLE" value="true" type="string"/>
      <att name="NODE_SELECTED_PAINT" value="#ffff00" type="string"/>
      <att name="NODE_SELECTED" value="false" type="string"/>
      <att name="NODE_CUSTOMGRAPHICS_POSITION_5" value="C,C,c,0.00,0.00" type="string"/>
      <att name="NODE_TRANSPARENCY" value="255" type="string"/>
      <att name="NODE_LABEL" value="ZNF318" type="string"/>
      <att name="NODE_CUSTOMGRAPHICS_POSITION_3" value="C,C,c,0.00,0.00" type="string"/>
      <att name="NODE_CUSTOMGRAPHICS_SIZE_7" value="35.16124641642797" type="string"/>
      <att name="NODE_CUSTOMGRAPHICS_SIZE_5" value="35.16124641642797" type="string"/>
      <att name="NODE_CUSTOMGRAPHICS_9" value="org.cytoscape.ding.customgraphics.NullCustomGraphics,0,[ Remove Graphics ]," type="string"/>
      <att name="NODE_CUSTOMGRAPHICS_4" value="org.cytoscape.ding.customgraphics.NullCustomGraphics,0,[ Remove Graphics ]," type="string"/>
      <att name="NODE_TOOLTIP" value="" type="string"/>
      <att name="NODE_CUSTOMGRAPHICS_POSITION_6" value="C,C,c,0.00,0.00" type="string"/>
      <att name="NODE_CUSTOMGRAPHICS_POSITION_8" value="C,C,c,0.00,0.00" type="string"/>
      <att name="NODE_CUSTOMGRAPHICS_6" value="org.cytoscape.ding.customgraphics.NullCustomGraphics,0,[ Remove Graphics ]," type="string"/>
      <att name="NODE_CUSTOMGRAPHICS_POSITION_2" value="C,C,c,0.00,0.00" type="string"/>
      <att name="NODE_DEPTH" value="0.0" type="string"/>
      <att name="NODE_BORDER_STROKE" value="SOLID" type="string"/>
      <att name="NODE_CUSTOMGRAPHICS_SIZE_9" value="35.16124641642797" type="string"/>
      <att name="NODE_CUSTOMGRAPHICS_8" value="org.cytoscape.ding.customgraphics.NullCustomGraphics,0,[ Remove Graphics ]," type="string"/>
      <att name="NODE_LABEL_FONT_FACE" value="SansSerif,plain,18" type="string"/>
      <att name="NODE_CUSTOMGRAPHICS_SIZE_1" value="35.16124641642797" type="string"/>
      <att name="NODE_CUSTOMGRAPHICS_3" value="org.cytoscape.ding.customgraphics.NullCustomGraphics,0,[ Remove Graphics ]," type="string"/>
      <att name="NODE_CUSTOMGRAPHICS_5" value="org.cytoscape.ding.customgraphics.NullCustomGraphics,0,[ Remove Graphics ]," type="string"/>
      <att name="NODE_CUSTOMGRAPHICS_1" value="org.cytoscape.ding.customgraphics.NullCustomGraphics,0,[ Remove Graphics ]," type="string"/>
      <att name="NODE_BORDER_TRANSPARENCY" value="255" type="string"/>
      <att name="NODE_CUSTOMGRAPHICS_SIZE_8" value="35.16124641642797" type="string"/>
      <att name="z" value="0.0" type="string"/>
    </graphics>
  </node>
  <node id="93" label="NUP153">
    <att name="shared name" value="NUP153" type="string"/>
    <att name="Total.Phosphorylation" value="0.706036896673364" type="real"/>
    <att name="Total.pAkt" value="0.855616113937244" type="real"/>
    <att name="Total.pY" value="0.0" type="real"/>
    <att name="canonicalName" value="NUP153" type="string"/>
    <att name="label" value="NUP153" type="string"/>
    <att name="name" value="NUP153" type="string"/>
    <att name="selected" value="0" type="boolean"/>
    <graphics fill="#fffff7" y="2726.221435546875" outline="#888888" z="0.0" x="2499.02197265625" h="36.09801614523642" w="36.09801614523642" width="1.7999999523162842" type="ELLIPSE">
      <att name="NODE_CUSTOMGRAPHICS_SIZE_2" value="36.09801614523642" type="string"/>
      <att name="NODE_CUSTOMGRAPHICS_POSITION_7" value="C,C,c,0.00,0.00" type="string"/>
      <att name="NODE_CUSTOMGRAPHICS_SIZE_6" value="36.09801614523642" type="string"/>
      <att name="NODE_CUSTOMGRAPHICS_POSITION_4" value="C,C,c,0.00,0.00" type="string"/>
      <att name="NODE_CUSTOMGRAPHICS_2" value="org.cytoscape.ding.customgraphics.NullCustomGraphics,0,[ Remove Graphics ]," type="string"/>
      <att name="NODE_LABEL_FONT_SIZE" value="18" type="string"/>
      <att name="NODE_LABEL_TRANSPARENCY" value="255" type="string"/>
      <att name="NODE_CUSTOMGRAPHICS_POSITION_9" value="C,C,c,0.00,0.00" type="string"/>
      <att name="NODE_NESTED_NETWORK_IMAGE_VISIBLE" value="true" type="string"/>
      <att name="NODE_CUSTOMGRAPHICS_POSITION_1" value="C,C,c,0.00,0.00" type="string"/>
      <att name="NODE_CUSTOMGRAPHICS_SIZE_3" value="36.09801614523642" type="string"/>
      <att name="NODE_LABEL_COLOR" value="#000000" type="string"/>
      <att name="NODE_CUSTOMGRAPHICS_7" value="org.cytoscape.ding.customgraphics.NullCustomGraphics,0,[ Remove Graphics ]," type="string"/>
      <att name="NODE_LABEL_WIDTH" value="100.0" type="string"/>
      <att name="NODE_CUSTOMGRAPHICS_SIZE_4" value="36.09801614523642" type="string"/>
      <att name="NODE_LABEL_POSITION" value="C,C,c,0.00,0.00" type="string"/>
      <att name="NODE_VISIBLE" value="true" type="string"/>
      <att name="NODE_SELECTED_PAINT" value="#ffff00" type="string"/>
      <att name="NODE_SELECTED" value="false" type="string"/>
      <att name="NODE_CUSTOMGRAPHICS_POSITION_5" value="C,C,c,0.00,0.00" type="string"/>
      <att name="NODE_TRANSPARENCY" value="255" type="string"/>
      <att name="NODE_LABEL" value="NUP153" type="string"/>
      <att name="NODE_CUSTOMGRAPHICS_POSITION_3" value="C,C,c,0.00,0.00" type="string"/>
      <att name="NODE_CUSTOMGRAPHICS_SIZE_7" value="36.09801614523642" type="string"/>
      <att name="NODE_CUSTOMGRAPHICS_SIZE_5" value="36.09801614523642" type="string"/>
      <att name="NODE_CUSTOMGRAPHICS_9" value="org.cytoscape.ding.customgraphics.NullCustomGraphics,0,[ Remove Graphics ]," type="string"/>
      <att name="NODE_CUSTOMGRAPHICS_4" value="org.cytoscape.ding.customgraphics.NullCustomGraphics,0,[ Remove Graphics ]," type="string"/>
      <att name="NODE_TOOLTIP" value="" type="string"/>
      <att name="NODE_CUSTOMGRAPHICS_POSITION_6" value="C,C,c,0.00,0.00" type="string"/>
      <att name="NODE_CUSTOMGRAPHICS_POSITION_8" value="C,C,c,0.00,0.00" type="string"/>
      <att name="NODE_CUSTOMGRAPHICS_6" value="org.cytoscape.ding.customgraphics.NullCustomGraphics,0,[ Remove Graphics ]," type="string"/>
      <att name="NODE_CUSTOMGRAPHICS_POSITION_2" value="C,C,c,0.00,0.00" type="string"/>
      <att name="NODE_DEPTH" value="0.0" type="string"/>
      <att name="NODE_BORDER_STROKE" value="SOLID" type="string"/>
      <att name="NODE_CUSTOMGRAPHICS_SIZE_9" value="36.09801614523642" type="string"/>
      <att name="NODE_CUSTOMGRAPHICS_8" value="org.cytoscape.ding.customgraphics.NullCustomGraphics,0,[ Remove Graphics ]," type="string"/>
      <att name="NODE_LABEL_FONT_FACE" value="SansSerif,plain,18" type="string"/>
      <att name="NODE_CUSTOMGRAPHICS_SIZE_1" value="36.09801614523642" type="string"/>
      <att name="NODE_CUSTOMGRAPHICS_3" value="org.cytoscape.ding.customgraphics.NullCustomGraphics,0,[ Remove Graphics ]," type="string"/>
      <att name="NODE_CUSTOMGRAPHICS_5" value="org.cytoscape.ding.customgraphics.NullCustomGraphics,0,[ Remove Graphics ]," type="string"/>
      <att name="NODE_CUSTOMGRAPHICS_1" value="org.cytoscape.ding.customgraphics.NullCustomGraphics,0,[ Remove Graphics ]," type="string"/>
      <att name="NODE_BORDER_TRANSPARENCY" value="255" type="string"/>
      <att name="NODE_CUSTOMGRAPHICS_SIZE_8" value="36.09801614523642" type="string"/>
      <att name="z" value="0.0" type="string"/>
    </graphics>
  </node>
  <node id="94" label="NOLC1">
    <att name="shared name" value="NOLC1" type="string"/>
    <att name="Total.Phosphorylation" value="0.00916828687810873" type="real"/>
    <att name="Total.pAkt" value="0.00997456459096177" type="real"/>
    <att name="Total.pY" value="0.0" type="real"/>
    <att name="canonicalName" value="NOLC1" type="string"/>
    <att name="label" value="NOLC1" type="string"/>
    <att name="name" value="NOLC1" type="string"/>
    <att name="selected" value="0" type="boolean"/>
    <graphics fill="#ffffff" y="3818.102294921875" outline="#888888" z="0.0" x="1242.858154296875" h="35.01425835825827" w="35.01425835825827" width="1.7999999523162842" type="ELLIPSE">
      <att name="NODE_CUSTOMGRAPHICS_SIZE_2" value="35.01425835825827" type="string"/>
      <att name="NODE_CUSTOMGRAPHICS_POSITION_7" value="C,C,c,0.00,0.00" type="string"/>
      <att name="NODE_CUSTOMGRAPHICS_SIZE_6" value="35.01425835825827" type="string"/>
      <att name="NODE_CUSTOMGRAPHICS_POSITION_4" value="C,C,c,0.00,0.00" type="string"/>
      <att name="NODE_CUSTOMGRAPHICS_2" value="org.cytoscape.ding.customgraphics.NullCustomGraphics,0,[ Remove Graphics ]," type="string"/>
      <att name="NODE_LABEL_FONT_SIZE" value="18" type="string"/>
      <att name="NODE_LABEL_TRANSPARENCY" value="255" type="string"/>
      <att name="NODE_CUSTOMGRAPHICS_POSITION_9" value="C,C,c,0.00,0.00" type="string"/>
      <att name="NODE_NESTED_NETWORK_IMAGE_VISIBLE" value="true" type="string"/>
      <att name="NODE_CUSTOMGRAPHICS_POSITION_1" value="C,C,c,0.00,0.00" type="string"/>
      <att name="NODE_CUSTOMGRAPHICS_SIZE_3" value="35.01425835825827" type="string"/>
      <att name="NODE_LABEL_COLOR" value="#000000" type="string"/>
      <att name="NODE_CUSTOMGRAPHICS_7" value="org.cytoscape.ding.customgraphics.NullCustomGraphics,0,[ Remove Graphics ]," type="string"/>
      <att name="NODE_LABEL_WIDTH" value="100.0" type="string"/>
      <att name="NODE_CUSTOMGRAPHICS_SIZE_4" value="35.01425835825827" type="string"/>
      <att name="NODE_LABEL_POSITION" value="C,C,c,0.00,0.00" type="string"/>
      <att name="NODE_VISIBLE" value="true" type="string"/>
      <att name="NODE_SELECTED_PAINT" value="#ffff00" type="string"/>
      <att name="NODE_SELECTED" value="false" type="string"/>
      <att name="NODE_CUSTOMGRAPHICS_POSITION_5" value="C,C,c,0.00,0.00" type="string"/>
      <att name="NODE_TRANSPARENCY" value="255" type="string"/>
      <att name="NODE_LABEL" value="NOLC1" type="string"/>
      <att name="NODE_CUSTOMGRAPHICS_POSITION_3" value="C,C,c,0.00,0.00" type="string"/>
      <att name="NODE_CUSTOMGRAPHICS_SIZE_7" value="35.01425835825827" type="string"/>
      <att name="NODE_CUSTOMGRAPHICS_SIZE_5" value="35.01425835825827" type="string"/>
      <att name="NODE_CUSTOMGRAPHICS_9" value="org.cytoscape.ding.customgraphics.NullCustomGraphics,0,[ Remove Graphics ]," type="string"/>
      <att name="NODE_CUSTOMGRAPHICS_4" value="org.cytoscape.ding.customgraphics.NullCustomGraphics,0,[ Remove Graphics ]," type="string"/>
      <att name="NODE_TOOLTIP" value="" type="string"/>
      <att name="NODE_CUSTOMGRAPHICS_POSITION_6" value="C,C,c,0.00,0.00" type="string"/>
      <att name="NODE_CUSTOMGRAPHICS_POSITION_8" value="C,C,c,0.00,0.00" type="string"/>
      <att name="NODE_CUSTOMGRAPHICS_6" value="org.cytoscape.ding.customgraphics.NullCustomGraphics,0,[ Remove Graphics ]," type="string"/>
      <att name="NODE_CUSTOMGRAPHICS_POSITION_2" value="C,C,c,0.00,0.00" type="string"/>
      <att name="NODE_DEPTH" value="0.0" type="string"/>
      <att name="NODE_BORDER_STROKE" value="SOLID" type="string"/>
      <att name="NODE_CUSTOMGRAPHICS_SIZE_9" value="35.01425835825827" type="string"/>
      <att name="NODE_CUSTOMGRAPHICS_8" value="org.cytoscape.ding.customgraphics.NullCustomGraphics,0,[ Remove Graphics ]," type="string"/>
      <att name="NODE_LABEL_FONT_FACE" value="SansSerif,plain,18" type="string"/>
      <att name="NODE_CUSTOMGRAPHICS_SIZE_1" value="35.01425835825827" type="string"/>
      <att name="NODE_CUSTOMGRAPHICS_3" value="org.cytoscape.ding.customgraphics.NullCustomGraphics,0,[ Remove Graphics ]," type="string"/>
      <att name="NODE_CUSTOMGRAPHICS_5" value="org.cytoscape.ding.customgraphics.NullCustomGraphics,0,[ Remove Graphics ]," type="string"/>
      <att name="NODE_CUSTOMGRAPHICS_1" value="org.cytoscape.ding.customgraphics.NullCustomGraphics,0,[ Remove Graphics ]," type="string"/>
      <att name="NODE_BORDER_TRANSPARENCY" value="255" type="string"/>
      <att name="NODE_CUSTOMGRAPHICS_SIZE_8" value="35.01425835825827" type="string"/>
      <att name="z" value="0.0" type="string"/>
    </graphics>
  </node>
  <node id="95" label="ZNF185">
    <att name="shared name" value="ZNF185" type="string"/>
    <att name="Total.Phosphorylation" value="0.194614797426244" type="real"/>
    <att name="Total.pAkt" value="0.209737541448175" type="real"/>
    <att name="Total.pY" value="0.0" type="real"/>
    <att name="canonicalName" value="ZNF185" type="string"/>
    <att name="label" value="ZNF185" type="string"/>
    <att name="name" value="ZNF185" type="string"/>
    <att name="selected" value="0" type="boolean"/>
    <graphics fill="#fffffd" y="794.41650390625" outline="#888888" z="0.0" x="1588.4454345703125" h="35.30266150491961" w="35.30266150491961" width="1.7999999523162842" type="ELLIPSE">
      <att name="NODE_CUSTOMGRAPHICS_SIZE_2" value="35.30266150491961" type="string"/>
      <att name="NODE_CUSTOMGRAPHICS_POSITION_7" value="C,C,c,0.00,0.00" type="string"/>
      <att name="NODE_CUSTOMGRAPHICS_SIZE_6" value="35.30266150491961" type="string"/>
      <att name="NODE_CUSTOMGRAPHICS_POSITION_4" value="C,C,c,0.00,0.00" type="string"/>
      <att name="NODE_CUSTOMGRAPHICS_2" value="org.cytoscape.ding.customgraphics.NullCustomGraphics,0,[ Remove Graphics ]," type="string"/>
      <att name="NODE_LABEL_FONT_SIZE" value="18" type="string"/>
      <att name="NODE_LABEL_TRANSPARENCY" value="255" type="string"/>
      <att name="NODE_CUSTOMGRAPHICS_POSITION_9" value="C,C,c,0.00,0.00" type="string"/>
      <att name="NODE_NESTED_NETWORK_IMAGE_VISIBLE" value="true" type="string"/>
      <att name="NODE_CUSTOMGRAPHICS_POSITION_1" value="C,C,c,0.00,0.00" type="string"/>
      <att name="NODE_CUSTOMGRAPHICS_SIZE_3" value="35.30266150491961" type="string"/>
      <att name="NODE_LABEL_COLOR" value="#000000" type="string"/>
      <att name="NODE_CUSTOMGRAPHICS_7" value="org.cytoscape.ding.customgraphics.NullCustomGraphics,0,[ Remove Graphics ]," type="string"/>
      <att name="NODE_LABEL_WIDTH" value="100.0" type="string"/>
      <att name="NODE_CUSTOMGRAPHICS_SIZE_4" value="35.30266150491961" type="string"/>
      <att name="NODE_LABEL_POSITION" value="C,C,c,0.00,0.00" type="string"/>
      <att name="NODE_VISIBLE" value="true" type="string"/>
      <att name="NODE_SELECTED_PAINT" value="#ffff00" type="string"/>
      <att name="NODE_SELECTED" value="false" type="string"/>
      <att name="NODE_CUSTOMGRAPHICS_POSITION_5" value="C,C,c,0.00,0.00" type="string"/>
      <att name="NODE_TRANSPARENCY" value="255" type="string"/>
      <att name="NODE_LABEL" value="ZNF185" type="string"/>
      <att name="NODE_CUSTOMGRAPHICS_POSITION_3" value="C,C,c,0.00,0.00" type="string"/>
      <att name="NODE_CUSTOMGRAPHICS_SIZE_7" value="35.30266150491961" type="string"/>
      <att name="NODE_CUSTOMGRAPHICS_SIZE_5" value="35.30266150491961" type="string"/>
      <att name="NODE_CUSTOMGRAPHICS_9" value="org.cytoscape.ding.customgraphics.NullCustomGraphics,0,[ Remove Graphics ]," type="string"/>
      <att name="NODE_CUSTOMGRAPHICS_4" value="org.cytoscape.ding.customgraphics.NullCustomGraphics,0,[ Remove Graphics ]," type="string"/>
      <att name="NODE_TOOLTIP" value="" type="string"/>
      <att name="NODE_CUSTOMGRAPHICS_POSITION_6" value="C,C,c,0.00,0.00" type="string"/>
      <att name="NODE_CUSTOMGRAPHICS_POSITION_8" value="C,C,c,0.00,0.00" type="string"/>
      <att name="NODE_CUSTOMGRAPHICS_6" value="org.cytoscape.ding.customgraphics.NullCustomGraphics,0,[ Remove Graphics ]," type="string"/>
      <att name="NODE_CUSTOMGRAPHICS_POSITION_2" value="C,C,c,0.00,0.00" type="string"/>
      <att name="NODE_DEPTH" value="0.0" type="string"/>
      <att name="NODE_BORDER_STROKE" value="SOLID" type="string"/>
      <att name="NODE_CUSTOMGRAPHICS_SIZE_9" value="35.30266150491961" type="string"/>
      <att name="NODE_CUSTOMGRAPHICS_8" value="org.cytoscape.ding.customgraphics.NullCustomGraphics,0,[ Remove Graphics ]," type="string"/>
      <att name="NODE_LABEL_FONT_FACE" value="SansSerif,plain,18" type="string"/>
      <att name="NODE_CUSTOMGRAPHICS_SIZE_1" value="35.30266150491961" type="string"/>
      <att name="NODE_CUSTOMGRAPHICS_3" value="org.cytoscape.ding.customgraphics.NullCustomGraphics,0,[ Remove Graphics ]," type="string"/>
      <att name="NODE_CUSTOMGRAPHICS_5" value="org.cytoscape.ding.customgraphics.NullCustomGraphics,0,[ Remove Graphics ]," type="string"/>
      <att name="NODE_CUSTOMGRAPHICS_1" value="org.cytoscape.ding.customgraphics.NullCustomGraphics,0,[ Remove Graphics ]," type="string"/>
      <att name="NODE_BORDER_TRANSPARENCY" value="255" type="string"/>
      <att name="NODE_CUSTOMGRAPHICS_SIZE_8" value="35.30266150491961" type="string"/>
      <att name="z" value="0.0" type="string"/>
    </graphics>
  </node>
  <node id="96" label="STMN4">
    <att name="shared name" value="STMN4" type="string"/>
    <att name="Total.Phosphorylation" value="0.0264883177370453" type="real"/>
    <att name="Total.pAkt" value="0.0291386267883968" type="real"/>
    <att name="Total.pY" value="0.0" type="real"/>
    <att name="canonicalName" value="STMN4" type="string"/>
    <att name="label" value="STMN4" type="string"/>
    <att name="name" value="STMN4" type="string"/>
    <att name="selected" value="0" type="boolean"/>
    <graphics fill="#ffffff" y="2066.64697265625" outline="#888888" z="0.0" x="2957.32177734375" h="35.041194165166814" w="35.041194165166814" width="1.7999999523162842" type="ELLIPSE">
      <att name="NODE_CUSTOMGRAPHICS_SIZE_2" value="35.041194165166814" type="string"/>
      <att name="NODE_CUSTOMGRAPHICS_POSITION_7" value="C,C,c,0.00,0.00" type="string"/>
      <att name="NODE_CUSTOMGRAPHICS_SIZE_6" value="35.041194165166814" type="string"/>
      <att name="NODE_CUSTOMGRAPHICS_POSITION_4" value="C,C,c,0.00,0.00" type="string"/>
      <att name="NODE_CUSTOMGRAPHICS_2" value="org.cytoscape.ding.customgraphics.NullCustomGraphics,0,[ Remove Graphics ]," type="string"/>
      <att name="NODE_LABEL_FONT_SIZE" value="18" type="string"/>
      <att name="NODE_LABEL_TRANSPARENCY" value="255" type="string"/>
      <att name="NODE_CUSTOMGRAPHICS_POSITION_9" value="C,C,c,0.00,0.00" type="string"/>
      <att name="NODE_NESTED_NETWORK_IMAGE_VISIBLE" value="true" type="string"/>
      <att name="NODE_CUSTOMGRAPHICS_POSITION_1" value="C,C,c,0.00,0.00" type="string"/>
      <att name="NODE_CUSTOMGRAPHICS_SIZE_3" value="35.041194165166814" type="string"/>
      <att name="NODE_LABEL_COLOR" value="#000000" type="string"/>
      <att name="NODE_CUSTOMGRAPHICS_7" value="org.cytoscape.ding.customgraphics.NullCustomGraphics,0,[ Remove Graphics ]," type="string"/>
      <att name="NODE_LABEL_WIDTH" value="100.0" type="string"/>
      <att name="NODE_CUSTOMGRAPHICS_SIZE_4" value="35.041194165166814" type="string"/>
      <att name="NODE_LABEL_POSITION" value="C,C,c,0.00,0.00" type="string"/>
      <att name="NODE_VISIBLE" value="true" type="string"/>
      <att name="NODE_SELECTED_PAINT" value="#ffff00" type="string"/>
      <att name="NODE_SELECTED" value="false" type="string"/>
      <att name="NODE_CUSTOMGRAPHICS_POSITION_5" value="C,C,c,0.00,0.00" type="string"/>
      <att name="NODE_TRANSPARENCY" value="255" type="string"/>
      <att name="NODE_LABEL" value="STMN4" type="string"/>
      <att name="NODE_CUSTOMGRAPHICS_POSITION_3" value="C,C,c,0.00,0.00" type="string"/>
      <att name="NODE_CUSTOMGRAPHICS_SIZE_7" value="35.041194165166814" type="string"/>
      <att name="NODE_CUSTOMGRAPHICS_SIZE_5" value="35.041194165166814" type="string"/>
      <att name="NODE_CUSTOMGRAPHICS_9" value="org.cytoscape.ding.customgraphics.NullCustomGraphics,0,[ Remove Graphics ]," type="string"/>
      <att name="NODE_CUSTOMGRAPHICS_4" value="org.cytoscape.ding.customgraphics.NullCustomGraphics,0,[ Remove Graphics ]," type="string"/>
      <att name="NODE_TOOLTIP" value="" type="string"/>
      <att name="NODE_CUSTOMGRAPHICS_POSITION_6" value="C,C,c,0.00,0.00" type="string"/>
      <att name="NODE_CUSTOMGRAPHICS_POSITION_8" value="C,C,c,0.00,0.00" type="string"/>
      <att name="NODE_CUSTOMGRAPHICS_6" value="org.cytoscape.ding.customgraphics.NullCustomGraphics,0,[ Remove Graphics ]," type="string"/>
      <att name="NODE_CUSTOMGRAPHICS_POSITION_2" value="C,C,c,0.00,0.00" type="string"/>
      <att name="NODE_DEPTH" value="0.0" type="string"/>
      <att name="NODE_BORDER_STROKE" value="SOLID" type="string"/>
      <att name="NODE_CUSTOMGRAPHICS_SIZE_9" value="35.041194165166814" type="string"/>
      <att name="NODE_CUSTOMGRAPHICS_8" value="org.cytoscape.ding.customgraphics.NullCustomGraphics,0,[ Remove Graphics ]," type="string"/>
      <att name="NODE_LABEL_FONT_FACE" value="SansSerif,plain,18" type="string"/>
      <att name="NODE_CUSTOMGRAPHICS_SIZE_1" value="35.041194165166814" type="string"/>
      <att name="NODE_CUSTOMGRAPHICS_3" value="org.cytoscape.ding.customgraphics.NullCustomGraphics,0,[ Remove Graphics ]," type="string"/>
      <att name="NODE_CUSTOMGRAPHICS_5" value="org.cytoscape.ding.customgraphics.NullCustomGraphics,0,[ Remove Graphics ]," type="string"/>
      <att name="NODE_CUSTOMGRAPHICS_1" value="org.cytoscape.ding.customgraphics.NullCustomGraphics,0,[ Remove Graphics ]," type="string"/>
      <att name="NODE_BORDER_TRANSPARENCY" value="255" type="string"/>
      <att name="NODE_CUSTOMGRAPHICS_SIZE_8" value="35.041194165166814" type="string"/>
      <att name="z" value="0.0" type="string"/>
    </graphics>
  </node>
  <node id="97" label="HMGN1">
    <att name="shared name" value="HMGN1" type="string"/>
    <att name="Total.Phosphorylation" value="0.0496862595881362" type="real"/>
    <att name="Total.pAkt" value="0.0594864480569944" type="real"/>
    <att name="Total.pY" value="0.0" type="real"/>
    <att name="canonicalName" value="HMGN1" type="string"/>
    <att name="label" value="HMGN1" type="string"/>
    <att name="name" value="HMGN1" type="string"/>
    <att name="selected" value="0" type="boolean"/>
    <graphics fill="#fffffe" y="2789.323974609375" outline="#888888" z="0.0" x="2519.15234375" h="35.07727119571404" w="35.07727119571404" width="1.7999999523162842" type="ELLIPSE">
      <att name="NODE_CUSTOMGRAPHICS_SIZE_2" value="35.07727119571404" type="string"/>
      <att name="NODE_CUSTOMGRAPHICS_POSITION_7" value="C,C,c,0.00,0.00" type="string"/>
      <att name="NODE_CUSTOMGRAPHICS_SIZE_6" value="35.07727119571404" type="string"/>
      <att name="NODE_CUSTOMGRAPHICS_POSITION_4" value="C,C,c,0.00,0.00" type="string"/>
      <att name="NODE_CUSTOMGRAPHICS_2" value="org.cytoscape.ding.customgraphics.NullCustomGraphics,0,[ Remove Graphics ]," type="string"/>
      <att name="NODE_LABEL_FONT_SIZE" value="18" type="string"/>
      <att name="NODE_LABEL_TRANSPARENCY" value="255" type="string"/>
      <att name="NODE_CUSTOMGRAPHICS_POSITION_9" value="C,C,c,0.00,0.00" type="string"/>
      <att name="NODE_NESTED_NETWORK_IMAGE_VISIBLE" value="true" type="string"/>
      <att name="NODE_CUSTOMGRAPHICS_POSITION_1" value="C,C,c,0.00,0.00" type="string"/>
      <att name="NODE_CUSTOMGRAPHICS_SIZE_3" value="35.07727119571404" type="string"/>
      <att name="NODE_LABEL_COLOR" value="#000000" type="string"/>
      <att name="NODE_CUSTOMGRAPHICS_7" value="org.cytoscape.ding.customgraphics.NullCustomGraphics,0,[ Remove Graphics ]," type="string"/>
      <att name="NODE_LABEL_WIDTH" value="100.0" type="string"/>
      <att name="NODE_CUSTOMGRAPHICS_SIZE_4" value="35.07727119571404" type="string"/>
      <att name="NODE_LABEL_POSITION" value="C,C,c,0.00,0.00" type="string"/>
      <att name="NODE_VISIBLE" value="true" type="string"/>
      <att name="NODE_SELECTED_PAINT" value="#ffff00" type="string"/>
      <att name="NODE_SELECTED" value="false" type="string"/>
      <att name="NODE_CUSTOMGRAPHICS_POSITION_5" value="C,C,c,0.00,0.00" type="string"/>
      <att name="NODE_TRANSPARENCY" value="255" type="string"/>
      <att name="NODE_LABEL" value="HMGN1" type="string"/>
      <att name="NODE_CUSTOMGRAPHICS_POSITION_3" value="C,C,c,0.00,0.00" type="string"/>
      <att name="NODE_CUSTOMGRAPHICS_SIZE_7" value="35.07727119571404" type="string"/>
      <att name="NODE_CUSTOMGRAPHICS_SIZE_5" value="35.07727119571404" type="string"/>
      <att name="NODE_CUSTOMGRAPHICS_9" value="org.cytoscape.ding.customgraphics.NullCustomGraphics,0,[ Remove Graphics ]," type="string"/>
      <att name="NODE_CUSTOMGRAPHICS_4" value="org.cytoscape.ding.customgraphics.NullCustomGraphics,0,[ Remove Graphics ]," type="string"/>
      <att name="NODE_TOOLTIP" value="" type="string"/>
      <att name="NODE_CUSTOMGRAPHICS_POSITION_6" value="C,C,c,0.00,0.00" type="string"/>
      <att name="NODE_CUSTOMGRAPHICS_POSITION_8" value="C,C,c,0.00,0.00" type="string"/>
      <att name="NODE_CUSTOMGRAPHICS_6" value="org.cytoscape.ding.customgraphics.NullCustomGraphics,0,[ Remove Graphics ]," type="string"/>
      <att name="NODE_CUSTOMGRAPHICS_POSITION_2" value="C,C,c,0.00,0.00" type="string"/>
      <att name="NODE_DEPTH" value="0.0" type="string"/>
      <att name="NODE_BORDER_STROKE" value="SOLID" type="string"/>
      <att name="NODE_CUSTOMGRAPHICS_SIZE_9" value="35.07727119571404" type="string"/>
      <att name="NODE_CUSTOMGRAPHICS_8" value="org.cytoscape.ding.customgraphics.NullCustomGraphics,0,[ Remove Graphics ]," type="string"/>
      <att name="NODE_LABEL_FONT_FACE" value="SansSerif,plain,18" type="string"/>
      <att name="NODE_CUSTOMGRAPHICS_SIZE_1" value="35.07727119571404" type="string"/>
      <att name="NODE_CUSTOMGRAPHICS_3" value="org.cytoscape.ding.customgraphics.NullCustomGraphics,0,[ Remove Graphics ]," type="string"/>
      <att name="NODE_CUSTOMGRAPHICS_5" value="org.cytoscape.ding.customgraphics.NullCustomGraphics,0,[ Remove Graphics ]," type="string"/>
      <att name="NODE_CUSTOMGRAPHICS_1" value="org.cytoscape.ding.customgraphics.NullCustomGraphics,0,[ Remove Graphics ]," type="string"/>
      <att name="NODE_BORDER_TRANSPARENCY" value="255" type="string"/>
      <att name="NODE_CUSTOMGRAPHICS_SIZE_8" value="35.07727119571404" type="string"/>
      <att name="z" value="0.0" type="string"/>
    </graphics>
  </node>
  <node id="98" label="CENPO">
    <att name="shared name" value="CENPO" type="string"/>
    <att name="Total.Phosphorylation" value="0.0851210646844902" type="real"/>
    <att name="Total.pAkt" value="0.0935764185214962" type="real"/>
    <att name="Total.pY" value="0.0" type="real"/>
    <att name="canonicalName" value="CENPO" type="string"/>
    <att name="label" value="CENPO" type="string"/>
    <att name="name" value="CENPO" type="string"/>
    <att name="selected" value="0" type="boolean"/>
    <graphics fill="#fffffe" y="2035.322021484375" outline="#888888" z="0.0" x="2973.884521484375" h="35.132378780434365" w="35.132378780434365" width="1.7999999523162842" type="ELLIPSE">
      <att name="NODE_CUSTOMGRAPHICS_SIZE_2" value="35.132378780434365" type="string"/>
      <att name="NODE_CUSTOMGRAPHICS_POSITION_7" value="C,C,c,0.00,0.00" type="string"/>
      <att name="NODE_CUSTOMGRAPHICS_SIZE_6" value="35.132378780434365" type="string"/>
      <att name="NODE_CUSTOMGRAPHICS_POSITION_4" value="C,C,c,0.00,0.00" type="string"/>
      <att name="NODE_CUSTOMGRAPHICS_2" value="org.cytoscape.ding.customgraphics.NullCustomGraphics,0,[ Remove Graphics ]," type="string"/>
      <att name="NODE_LABEL_FONT_SIZE" value="18" type="string"/>
      <att name="NODE_LABEL_TRANSPARENCY" value="255" type="string"/>
      <att name="NODE_CUSTOMGRAPHICS_POSITION_9" value="C,C,c,0.00,0.00" type="string"/>
      <att name="NODE_NESTED_NETWORK_IMAGE_VISIBLE" value="true" type="string"/>
      <att name="NODE_CUSTOMGRAPHICS_POSITION_1" value="C,C,c,0.00,0.00" type="string"/>
      <att name="NODE_CUSTOMGRAPHICS_SIZE_3" value="35.132378780434365" type="string"/>
      <att name="NODE_LABEL_COLOR" value="#000000" type="string"/>
      <att name="NODE_CUSTOMGRAPHICS_7" value="org.cytoscape.ding.customgraphics.NullCustomGraphics,0,[ Remove Graphics ]," type="string"/>
      <att name="NODE_LABEL_WIDTH" value="100.0" type="string"/>
      <att name="NODE_CUSTOMGRAPHICS_SIZE_4" value="35.132378780434365" type="string"/>
      <att name="NODE_LABEL_POSITION" value="C,C,c,0.00,0.00" type="string"/>
      <att name="NODE_VISIBLE" value="true" type="string"/>
      <att name="NODE_SELECTED_PAINT" value="#ffff00" type="string"/>
      <att name="NODE_SELECTED" value="false" type="string"/>
      <att name="NODE_CUSTOMGRAPHICS_POSITION_5" value="C,C,c,0.00,0.00" type="string"/>
      <att name="NODE_TRANSPARENCY" value="255" type="string"/>
      <att name="NODE_LABEL" value="CENPO" type="string"/>
      <att name="NODE_CUSTOMGRAPHICS_POSITION_3" value="C,C,c,0.00,0.00" type="string"/>
      <att name="NODE_CUSTOMGRAPHICS_SIZE_7" value="35.132378780434365" type="string"/>
      <att name="NODE_CUSTOMGRAPHICS_SIZE_5" value="35.132378780434365" type="string"/>
      <att name="NODE_CUSTOMGRAPHICS_9" value="org.cytoscape.ding.customgraphics.NullCustomGraphics,0,[ Remove Graphics ]," type="string"/>
      <att name="NODE_CUSTOMGRAPHICS_4" value="org.cytoscape.ding.customgraphics.NullCustomGraphics,0,[ Remove Graphics ]," type="string"/>
      <att name="NODE_TOOLTIP" value="" type="string"/>
      <att name="NODE_CUSTOMGRAPHICS_POSITION_6" value="C,C,c,0.00,0.00" type="string"/>
      <att name="NODE_CUSTOMGRAPHICS_POSITION_8" value="C,C,c,0.00,0.00" type="string"/>
      <att name="NODE_CUSTOMGRAPHICS_6" value="org.cytoscape.ding.customgraphics.NullCustomGraphics,0,[ Remove Graphics ]," type="string"/>
      <att name="NODE_CUSTOMGRAPHICS_POSITION_2" value="C,C,c,0.00,0.00" type="string"/>
      <att name="NODE_DEPTH" value="0.0" type="string"/>
      <att name="NODE_BORDER_STROKE" value="SOLID" type="string"/>
      <att name="NODE_CUSTOMGRAPHICS_SIZE_9" value="35.132378780434365" type="string"/>
      <att name="NODE_CUSTOMGRAPHICS_8" value="org.cytoscape.ding.customgraphics.NullCustomGraphics,0,[ Remove Graphics ]," type="string"/>
      <att name="NODE_LABEL_FONT_FACE" value="SansSerif,plain,18" type="string"/>
      <att name="NODE_CUSTOMGRAPHICS_SIZE_1" value="35.132378780434365" type="string"/>
      <att name="NODE_CUSTOMGRAPHICS_3" value="org.cytoscape.ding.customgraphics.NullCustomGraphics,0,[ Remove Graphics ]," type="string"/>
      <att name="NODE_CUSTOMGRAPHICS_5" value="org.cytoscape.ding.customgraphics.NullCustomGraphics,0,[ Remove Graphics ]," type="string"/>
      <att name="NODE_CUSTOMGRAPHICS_1" value="org.cytoscape.ding.customgraphics.NullCustomGraphics,0,[ Remove Graphics ]," type="string"/>
      <att name="NODE_BORDER_TRANSPARENCY" value="255" type="string"/>
      <att name="NODE_CUSTOMGRAPHICS_SIZE_8" value="35.132378780434365" type="string"/>
      <att name="z" value="0.0" type="string"/>
    </graphics>
  </node>
  <node id="99" label="FKBP15">
    <att name="shared name" value="FKBP15" type="string"/>
    <att name="Total.Phosphorylation" value="3.40308620641511" type="real"/>
    <att name="Total.pAkt" value="3.60812517693449" type="real"/>
    <att name="Total.pY" value="0.0" type="real"/>
    <att name="canonicalName" value="FKBP15" type="string"/>
    <att name="label" value="FKBP15" type="string"/>
    <att name="name" value="FKBP15" type="string"/>
    <att name="selected" value="0" type="boolean"/>
    <graphics fill="#ffffd9" y="881.6201171875" outline="#888888" z="0.0" x="155.33238220214844" h="40.29241972463638" w="40.29241972463638" width="1.7999999523162842" type="ELLIPSE">
      <att name="NODE_CUSTOMGRAPHICS_SIZE_2" value="40.29241972463638" type="string"/>
      <att name="NODE_CUSTOMGRAPHICS_POSITION_7" value="C,C,c,0.00,0.00" type="string"/>
      <att name="NODE_CUSTOMGRAPHICS_SIZE_6" value="40.29241972463638" type="string"/>
      <att name="NODE_CUSTOMGRAPHICS_POSITION_4" value="C,C,c,0.00,0.00" type="string"/>
      <att name="NODE_CUSTOMGRAPHICS_2" value="org.cytoscape.ding.customgraphics.NullCustomGraphics,0,[ Remove Graphics ]," type="string"/>
      <att name="NODE_LABEL_FONT_SIZE" value="18" type="string"/>
      <att name="NODE_LABEL_TRANSPARENCY" value="255" type="string"/>
      <att name="NODE_CUSTOMGRAPHICS_POSITION_9" value="C,C,c,0.00,0.00" type="string"/>
      <att name="NODE_NESTED_NETWORK_IMAGE_VISIBLE" value="true" type="string"/>
      <att name="NODE_CUSTOMGRAPHICS_POSITION_1" value="C,C,c,0.00,0.00" type="string"/>
      <att name="NODE_CUSTOMGRAPHICS_SIZE_3" value="40.29241972463638" type="string"/>
      <att name="NODE_LABEL_COLOR" value="#000000" type="string"/>
      <att name="NODE_CUSTOMGRAPHICS_7" value="org.cytoscape.ding.customgraphics.NullCustomGraphics,0,[ Remove Graphics ]," type="string"/>
      <att name="NODE_LABEL_WIDTH" value="100.0" type="string"/>
      <att name="NODE_CUSTOMGRAPHICS_SIZE_4" value="40.29241972463638" type="string"/>
      <att name="NODE_LABEL_POSITION" value="C,C,c,0.00,0.00" type="string"/>
      <att name="NODE_VISIBLE" value="true" type="string"/>
      <att name="NODE_SELECTED_PAINT" value="#ffff00" type="string"/>
      <att name="NODE_SELECTED" value="false" type="string"/>
      <att name="NODE_CUSTOMGRAPHICS_POSITION_5" value="C,C,c,0.00,0.00" type="string"/>
      <att name="NODE_TRANSPARENCY" value="255" type="string"/>
      <att name="NODE_LABEL" value="FKBP15" type="string"/>
      <att name="NODE_CUSTOMGRAPHICS_POSITION_3" value="C,C,c,0.00,0.00" type="string"/>
      <att name="NODE_CUSTOMGRAPHICS_SIZE_7" value="40.29241972463638" type="string"/>
      <att name="NODE_CUSTOMGRAPHICS_SIZE_5" value="40.29241972463638" type="string"/>
      <att name="NODE_CUSTOMGRAPHICS_9" value="org.cytoscape.ding.customgraphics.NullCustomGraphics,0,[ Remove Graphics ]," type="string"/>
      <att name="NODE_CUSTOMGRAPHICS_4" value="org.cytoscape.ding.customgraphics.NullCustomGraphics,0,[ Remove Graphics ]," type="string"/>
      <att name="NODE_TOOLTIP" value="" type="string"/>
      <att name="NODE_CUSTOMGRAPHICS_POSITION_6" value="C,C,c,0.00,0.00" type="string"/>
      <att name="NODE_CUSTOMGRAPHICS_POSITION_8" value="C,C,c,0.00,0.00" type="string"/>
      <att name="NODE_CUSTOMGRAPHICS_6" value="org.cytoscape.ding.customgraphics.NullCustomGraphics,0,[ Remove Graphics ]," type="string"/>
      <att name="NODE_CUSTOMGRAPHICS_POSITION_2" value="C,C,c,0.00,0.00" type="string"/>
      <att name="NODE_DEPTH" value="0.0" type="string"/>
      <att name="NODE_BORDER_STROKE" value="SOLID" type="string"/>
      <att name="NODE_CUSTOMGRAPHICS_SIZE_9" value="40.29241972463638" type="string"/>
      <att name="NODE_CUSTOMGRAPHICS_8" value="org.cytoscape.ding.customgraphics.NullCustomGraphics,0,[ Remove Graphics ]," type="string"/>
      <att name="NODE_LABEL_FONT_FACE" value="SansSerif,plain,18" type="string"/>
      <att name="NODE_CUSTOMGRAPHICS_SIZE_1" value="40.29241972463638" type="string"/>
      <att name="NODE_CUSTOMGRAPHICS_3" value="org.cytoscape.ding.customgraphics.NullCustomGraphics,0,[ Remove Graphics ]," type="string"/>
      <att name="NODE_CUSTOMGRAPHICS_5" value="org.cytoscape.ding.customgraphics.NullCustomGraphics,0,[ Remove Graphics ]," type="string"/>
      <att name="NODE_CUSTOMGRAPHICS_1" value="org.cytoscape.ding.customgraphics.NullCustomGraphics,0,[ Remove Graphics ]," type="string"/>
      <att name="NODE_BORDER_TRANSPARENCY" value="255" type="string"/>
      <att name="NODE_CUSTOMGRAPHICS_SIZE_8" value="40.29241972463638" type="string"/>
      <att name="z" value="0.0" type="string"/>
    </graphics>
  </node>
  <node id="100" label="LSR">
    <att name="shared name" value="LSR" type="string"/>
    <att name="Total.Phosphorylation" value="1.35861496375266" type="real"/>
    <att name="Total.pAkt" value="1.59163134569538" type="real"/>
    <att name="Total.pY" value="0.0" type="real"/>
    <att name="canonicalName" value="LSR" type="string"/>
    <att name="label" value="LSR" type="string"/>
    <att name="name" value="LSR" type="string"/>
    <att name="selected" value="0" type="boolean"/>
    <graphics fill="#fffff0" y="2812.433349609375" outline="#888888" z="0.0" x="2520.648681640625" h="37.112894060337425" w="37.112894060337425" width="1.7999999523162842" type="ELLIPSE">
      <att name="NODE_CUSTOMGRAPHICS_SIZE_2" value="37.112894060337425" type="string"/>
      <att name="NODE_CUSTOMGRAPHICS_POSITION_7" value="C,C,c,0.00,0.00" type="string"/>
      <att name="NODE_CUSTOMGRAPHICS_SIZE_6" value="37.112894060337425" type="string"/>
      <att name="NODE_CUSTOMGRAPHICS_POSITION_4" value="C,C,c,0.00,0.00" type="string"/>
      <att name="NODE_CUSTOMGRAPHICS_2" value="org.cytoscape.ding.customgraphics.NullCustomGraphics,0,[ Remove Graphics ]," type="string"/>
      <att name="NODE_LABEL_FONT_SIZE" value="18" type="string"/>
      <att name="NODE_LABEL_TRANSPARENCY" value="255" type="string"/>
      <att name="NODE_CUSTOMGRAPHICS_POSITION_9" value="C,C,c,0.00,0.00" type="string"/>
      <att name="NODE_NESTED_NETWORK_IMAGE_VISIBLE" value="true" type="string"/>
      <att name="NODE_CUSTOMGRAPHICS_POSITION_1" value="C,C,c,0.00,0.00" type="string"/>
      <att name="NODE_CUSTOMGRAPHICS_SIZE_3" value="37.112894060337425" type="string"/>
      <att name="NODE_LABEL_COLOR" value="#000000" type="string"/>
      <att name="NODE_CUSTOMGRAPHICS_7" value="org.cytoscape.ding.customgraphics.NullCustomGraphics,0,[ Remove Graphics ]," type="string"/>
      <att name="NODE_LABEL_WIDTH" value="100.0" type="string"/>
      <att name="NODE_CUSTOMGRAPHICS_SIZE_4" value="37.112894060337425" type="string"/>
      <att name="NODE_LABEL_POSITION" value="C,C,c,0.00,0.00" type="string"/>
      <att name="NODE_VISIBLE" value="true" type="string"/>
      <att name="NODE_SELECTED_PAINT" value="#ffff00" type="string"/>
      <att name="NODE_SELECTED" value="false" type="string"/>
      <att name="NODE_CUSTOMGRAPHICS_POSITION_5" value="C,C,c,0.00,0.00" type="string"/>
      <att name="NODE_TRANSPARENCY" value="255" type="string"/>
      <att name="NODE_LABEL" value="LSR" type="string"/>
      <att name="NODE_CUSTOMGRAPHICS_POSITION_3" value="C,C,c,0.00,0.00" type="string"/>
      <att name="NODE_CUSTOMGRAPHICS_SIZE_7" value="37.112894060337425" type="string"/>
      <att name="NODE_CUSTOMGRAPHICS_SIZE_5" value="37.112894060337425" type="string"/>
      <att name="NODE_CUSTOMGRAPHICS_9" value="org.cytoscape.ding.customgraphics.NullCustomGraphics,0,[ Remove Graphics ]," type="string"/>
      <att name="NODE_CUSTOMGRAPHICS_4" value="org.cytoscape.ding.customgraphics.NullCustomGraphics,0,[ Remove Graphics ]," type="string"/>
      <att name="NODE_TOOLTIP" value="" type="string"/>
      <att name="NODE_CUSTOMGRAPHICS_POSITION_6" value="C,C,c,0.00,0.00" type="string"/>
      <att name="NODE_CUSTOMGRAPHICS_POSITION_8" value="C,C,c,0.00,0.00" type="string"/>
      <att name="NODE_CUSTOMGRAPHICS_6" value="org.cytoscape.ding.customgraphics.NullCustomGraphics,0,[ Remove Graphics ]," type="string"/>
      <att name="NODE_CUSTOMGRAPHICS_POSITION_2" value="C,C,c,0.00,0.00" type="string"/>
      <att name="NODE_DEPTH" value="0.0" type="string"/>
      <att name="NODE_BORDER_STROKE" value="SOLID" type="string"/>
      <att name="NODE_CUSTOMGRAPHICS_SIZE_9" value="37.112894060337425" type="string"/>
      <att name="NODE_CUSTOMGRAPHICS_8" value="org.cytoscape.ding.customgraphics.NullCustomGraphics,0,[ Remove Graphics ]," type="string"/>
      <att name="NODE_LABEL_FONT_FACE" value="SansSerif,plain,18" type="string"/>
      <att name="NODE_CUSTOMGRAPHICS_SIZE_1" value="37.112894060337425" type="string"/>
      <att name="NODE_CUSTOMGRAPHICS_3" value="org.cytoscape.ding.customgraphics.NullCustomGraphics,0,[ Remove Graphics ]," type="string"/>
      <att name="NODE_CUSTOMGRAPHICS_5" value="org.cytoscape.ding.customgraphics.NullCustomGraphics,0,[ Remove Graphics ]," type="string"/>
      <att name="NODE_CUSTOMGRAPHICS_1" value="org.cytoscape.ding.customgraphics.NullCustomGraphics,0,[ Remove Graphics ]," type="string"/>
      <att name="NODE_BORDER_TRANSPARENCY" value="255" type="string"/>
      <att name="NODE_CUSTOMGRAPHICS_SIZE_8" value="37.112894060337425" type="string"/>
      <att name="z" value="0.0" type="string"/>
    </graphics>
  </node>
  <node id="101" label="SVIL">
    <att name="shared name" value="SVIL" type="string"/>
    <att name="Total.Phosphorylation" value="2.86139742596443" type="real"/>
    <att name="Total.pAkt" value="3.04646088829633" type="real"/>
    <att name="Total.pY" value="0.0" type="real"/>
    <att name="canonicalName" value="SVIL" type="string"/>
    <att name="label" value="SVIL" type="string"/>
    <att name="name" value="SVIL" type="string"/>
    <att name="selected" value="0" type="boolean"/>
    <graphics fill="#ffffdf" y="1254.3353271484375" outline="#888888" z="0.0" x="2632.481201171875" h="39.44999487484352" w="39.44999487484352" width="1.7999999523162842" type="ELLIPSE">
      <att name="NODE_CUSTOMGRAPHICS_SIZE_2" value="39.44999487484352" type="string"/>
      <att name="NODE_CUSTOMGRAPHICS_POSITION_7" value="C,C,c,0.00,0.00" type="string"/>
      <att name="NODE_CUSTOMGRAPHICS_SIZE_6" value="39.44999487484352" type="string"/>
      <att name="NODE_CUSTOMGRAPHICS_POSITION_4" value="C,C,c,0.00,0.00" type="string"/>
      <att name="NODE_CUSTOMGRAPHICS_2" value="org.cytoscape.ding.customgraphics.NullCustomGraphics,0,[ Remove Graphics ]," type="string"/>
      <att name="NODE_LABEL_FONT_SIZE" value="18" type="string"/>
      <att name="NODE_LABEL_TRANSPARENCY" value="255" type="string"/>
      <att name="NODE_CUSTOMGRAPHICS_POSITION_9" value="C,C,c,0.00,0.00" type="string"/>
      <att name="NODE_NESTED_NETWORK_IMAGE_VISIBLE" value="true" type="string"/>
      <att name="NODE_CUSTOMGRAPHICS_POSITION_1" value="C,C,c,0.00,0.00" type="string"/>
      <att name="NODE_CUSTOMGRAPHICS_SIZE_3" value="39.44999487484352" type="string"/>
      <att name="NODE_LABEL_COLOR" value="#000000" type="string"/>
      <att name="NODE_CUSTOMGRAPHICS_7" value="org.cytoscape.ding.customgraphics.NullCustomGraphics,0,[ Remove Graphics ]," type="string"/>
      <att name="NODE_LABEL_WIDTH" value="100.0" type="string"/>
      <att name="NODE_CUSTOMGRAPHICS_SIZE_4" value="39.44999487484352" type="string"/>
      <att name="NODE_LABEL_POSITION" value="C,C,c,0.00,0.00" type="string"/>
      <att name="NODE_VISIBLE" value="true" type="string"/>
      <att name="NODE_SELECTED_PAINT" value="#ffff00" type="string"/>
      <att name="NODE_SELECTED" value="false" type="string"/>
      <att name="NODE_CUSTOMGRAPHICS_POSITION_5" value="C,C,c,0.00,0.00" type="string"/>
      <att name="NODE_TRANSPARENCY" value="255" type="string"/>
      <att name="NODE_LABEL" value="SVIL" type="string"/>
      <att name="NODE_CUSTOMGRAPHICS_POSITION_3" value="C,C,c,0.00,0.00" type="string"/>
      <att name="NODE_CUSTOMGRAPHICS_SIZE_7" value="39.44999487484352" type="string"/>
      <att name="NODE_CUSTOMGRAPHICS_SIZE_5" value="39.44999487484352" type="string"/>
      <att name="NODE_CUSTOMGRAPHICS_9" value="org.cytoscape.ding.customgraphics.NullCustomGraphics,0,[ Remove Graphics ]," type="string"/>
      <att name="NODE_CUSTOMGRAPHICS_4" value="org.cytoscape.ding.customgraphics.NullCustomGraphics,0,[ Remove Graphics ]," type="string"/>
      <att name="NODE_TOOLTIP" value="" type="string"/>
      <att name="NODE_CUSTOMGRAPHICS_POSITION_6" value="C,C,c,0.00,0.00" type="string"/>
      <att name="NODE_CUSTOMGRAPHICS_POSITION_8" value="C,C,c,0.00,0.00" type="string"/>
      <att name="NODE_CUSTOMGRAPHICS_6" value="org.cytoscape.ding.customgraphics.NullCustomGraphics,0,[ Remove Graphics ]," type="string"/>
      <att name="NODE_CUSTOMGRAPHICS_POSITION_2" value="C,C,c,0.00,0.00" type="string"/>
      <att name="NODE_DEPTH" value="0.0" type="string"/>
      <att name="NODE_BORDER_STROKE" value="SOLID" type="string"/>
      <att name="NODE_CUSTOMGRAPHICS_SIZE_9" value="39.44999487484352" type="string"/>
      <att name="NODE_CUSTOMGRAPHICS_8" value="org.cytoscape.ding.customgraphics.NullCustomGraphics,0,[ Remove Graphics ]," type="string"/>
      <att name="NODE_LABEL_FONT_FACE" value="SansSerif,plain,18" type="string"/>
      <att name="NODE_CUSTOMGRAPHICS_SIZE_1" value="39.44999487484352" type="string"/>
      <att name="NODE_CUSTOMGRAPHICS_3" value="org.cytoscape.ding.customgraphics.NullCustomGraphics,0,[ Remove Graphics ]," type="string"/>
      <att name="NODE_CUSTOMGRAPHICS_5" value="org.cytoscape.ding.customgraphics.NullCustomGraphics,0,[ Remove Graphics ]," type="string"/>
      <att name="NODE_CUSTOMGRAPHICS_1" value="org.cytoscape.ding.customgraphics.NullCustomGraphics,0,[ Remove Graphics ]," type="string"/>
      <att name="NODE_BORDER_TRANSPARENCY" value="255" type="string"/>
      <att name="NODE_CUSTOMGRAPHICS_SIZE_8" value="39.44999487484352" type="string"/>
      <att name="z" value="0.0" type="string"/>
    </graphics>
  </node>
  <node id="102" label="STX7">
    <att name="shared name" value="STX7" type="string"/>
    <att name="Total.Phosphorylation" value="0.02485001195763" type="real"/>
    <att name="Total.pAkt" value="0.0272858895210622" type="real"/>
    <att name="Total.pY" value="0.0" type="real"/>
    <att name="canonicalName" value="STX7" type="string"/>
    <att name="label" value="STX7" type="string"/>
    <att name="name" value="STX7" type="string"/>
    <att name="selected" value="0" type="boolean"/>
    <graphics fill="#ffffff" y="1160.677001953125" outline="#888888" z="0.0" x="2622.14013671875" h="35.038646300876565" w="35.038646300876565" width="1.7999999523162842" type="ELLIPSE">
      <att name="NODE_CUSTOMGRAPHICS_SIZE_2" value="35.038646300876565" type="string"/>
      <att name="NODE_CUSTOMGRAPHICS_POSITION_7" value="C,C,c,0.00,0.00" type="string"/>
      <att name="NODE_CUSTOMGRAPHICS_SIZE_6" value="35.038646300876565" type="string"/>
      <att name="NODE_CUSTOMGRAPHICS_POSITION_4" value="C,C,c,0.00,0.00" type="string"/>
      <att name="NODE_CUSTOMGRAPHICS_2" value="org.cytoscape.ding.customgraphics.NullCustomGraphics,0,[ Remove Graphics ]," type="string"/>
      <att name="NODE_LABEL_FONT_SIZE" value="18" type="string"/>
      <att name="NODE_LABEL_TRANSPARENCY" value="255" type="string"/>
      <att name="NODE_CUSTOMGRAPHICS_POSITION_9" value="C,C,c,0.00,0.00" type="string"/>
      <att name="NODE_NESTED_NETWORK_IMAGE_VISIBLE" value="true" type="string"/>
      <att name="NODE_CUSTOMGRAPHICS_POSITION_1" value="C,C,c,0.00,0.00" type="string"/>
      <att name="NODE_CUSTOMGRAPHICS_SIZE_3" value="35.038646300876565" type="string"/>
      <att name="NODE_LABEL_COLOR" value="#000000" type="string"/>
      <att name="NODE_CUSTOMGRAPHICS_7" value="org.cytoscape.ding.customgraphics.NullCustomGraphics,0,[ Remove Graphics ]," type="string"/>
      <att name="NODE_LABEL_WIDTH" value="100.0" type="string"/>
      <att name="NODE_CUSTOMGRAPHICS_SIZE_4" value="35.038646300876565" type="string"/>
      <att name="NODE_LABEL_POSITION" value="C,C,c,0.00,0.00" type="string"/>
      <att name="NODE_VISIBLE" value="true" type="string"/>
      <att name="NODE_SELECTED_PAINT" value="#ffff00" type="string"/>
      <att name="NODE_SELECTED" value="false" type="string"/>
      <att name="NODE_CUSTOMGRAPHICS_POSITION_5" value="C,C,c,0.00,0.00" type="string"/>
      <att name="NODE_TRANSPARENCY" value="255" type="string"/>
      <att name="NODE_LABEL" value="STX7" type="string"/>
      <att name="NODE_CUSTOMGRAPHICS_POSITION_3" value="C,C,c,0.00,0.00" type="string"/>
      <att name="NODE_CUSTOMGRAPHICS_SIZE_7" value="35.038646300876565" type="string"/>
      <att name="NODE_CUSTOMGRAPHICS_SIZE_5" value="35.038646300876565" type="string"/>
      <att name="NODE_CUSTOMGRAPHICS_9" value="org.cytoscape.ding.customgraphics.NullCustomGraphics,0,[ Remove Graphics ]," type="string"/>
      <att name="NODE_CUSTOMGRAPHICS_4" value="org.cytoscape.ding.customgraphics.NullCustomGraphics,0,[ Remove Graphics ]," type="string"/>
      <att name="NODE_TOOLTIP" value="" type="string"/>
      <att name="NODE_CUSTOMGRAPHICS_POSITION_6" value="C,C,c,0.00,0.00" type="string"/>
      <att name="NODE_CUSTOMGRAPHICS_POSITION_8" value="C,C,c,0.00,0.00" type="string"/>
      <att name="NODE_CUSTOMGRAPHICS_6" value="org.cytoscape.ding.customgraphics.NullCustomGraphics,0,[ Remove Graphics ]," type="string"/>
      <att name="NODE_CUSTOMGRAPHICS_POSITION_2" value="C,C,c,0.00,0.00" type="string"/>
      <att name="NODE_DEPTH" value="0.0" type="string"/>
      <att name="NODE_BORDER_STROKE" value="SOLID" type="string"/>
      <att name="NODE_CUSTOMGRAPHICS_SIZE_9" value="35.038646300876565" type="string"/>
      <att name="NODE_CUSTOMGRAPHICS_8" value="org.cytoscape.ding.customgraphics.NullCustomGraphics,0,[ Remove Graphics ]," type="string"/>
      <att name="NODE_LABEL_FONT_FACE" value="SansSerif,plain,18" type="string"/>
      <att name="NODE_CUSTOMGRAPHICS_SIZE_1" value="35.038646300876565" type="string"/>
      <att name="NODE_CUSTOMGRAPHICS_3" value="org.cytoscape.ding.customgraphics.NullCustomGraphics,0,[ Remove Graphics ]," type="string"/>
      <att name="NODE_CUSTOMGRAPHICS_5" value="org.cytoscape.ding.customgraphics.NullCustomGraphics,0,[ Remove Graphics ]," type="string"/>
      <att name="NODE_CUSTOMGRAPHICS_1" value="org.cytoscape.ding.customgraphics.NullCustomGraphics,0,[ Remove Graphics ]," type="string"/>
      <att name="NODE_BORDER_TRANSPARENCY" value="255" type="string"/>
      <att name="NODE_CUSTOMGRAPHICS_SIZE_8" value="35.038646300876565" type="string"/>
      <att name="z" value="0.0" type="string"/>
    </graphics>
  </node>
  <node id="103" label="WDR20">
    <att name="shared name" value="WDR20" type="string"/>
    <att name="Total.Phosphorylation" value="0.0409843791352991" type="real"/>
    <att name="Total.pAkt" value="0.0432683240775963" type="real"/>
    <att name="Total.pY" value="0.0" type="real"/>
    <att name="canonicalName" value="WDR20" type="string"/>
    <att name="label" value="WDR20" type="string"/>
    <att name="name" value="WDR20" type="string"/>
    <att name="selected" value="0" type="boolean"/>
    <graphics fill="#ffffff" y="1047.2216796875" outline="#888888" z="0.0" x="2692.09716796875" h="35.06373818451285" w="35.06373818451285" width="1.7999999523162842" type="ELLIPSE">
      <att name="NODE_CUSTOMGRAPHICS_SIZE_2" value="35.06373818451285" type="string"/>
      <att name="NODE_CUSTOMGRAPHICS_POSITION_7" value="C,C,c,0.00,0.00" type="string"/>
      <att name="NODE_CUSTOMGRAPHICS_SIZE_6" value="35.06373818451285" type="string"/>
      <att name="NODE_CUSTOMGRAPHICS_POSITION_4" value="C,C,c,0.00,0.00" type="string"/>
      <att name="NODE_CUSTOMGRAPHICS_2" value="org.cytoscape.ding.customgraphics.NullCustomGraphics,0,[ Remove Graphics ]," type="string"/>
      <att name="NODE_LABEL_FONT_SIZE" value="18" type="string"/>
      <att name="NODE_LABEL_TRANSPARENCY" value="255" type="string"/>
      <att name="NODE_CUSTOMGRAPHICS_POSITION_9" value="C,C,c,0.00,0.00" type="string"/>
      <att name="NODE_NESTED_NETWORK_IMAGE_VISIBLE" value="true" type="string"/>
      <att name="NODE_CUSTOMGRAPHICS_POSITION_1" value="C,C,c,0.00,0.00" type="string"/>
      <att name="NODE_CUSTOMGRAPHICS_SIZE_3" value="35.06373818451285" type="string"/>
      <att name="NODE_LABEL_COLOR" value="#000000" type="string"/>
      <att name="NODE_CUSTOMGRAPHICS_7" value="org.cytoscape.ding.customgraphics.NullCustomGraphics,0,[ Remove Graphics ]," type="string"/>
      <att name="NODE_LABEL_WIDTH" value="100.0" type="string"/>
      <att name="NODE_CUSTOMGRAPHICS_SIZE_4" value="35.06373818451285" type="string"/>
      <att name="NODE_LABEL_POSITION" value="C,C,c,0.00,0.00" type="string"/>
      <att name="NODE_VISIBLE" value="true" type="string"/>
      <att name="NODE_SELECTED_PAINT" value="#ffff00" type="string"/>
      <att name="NODE_SELECTED" value="false" type="string"/>
      <att name="NODE_CUSTOMGRAPHICS_POSITION_5" value="C,C,c,0.00,0.00" type="string"/>
      <att name="NODE_TRANSPARENCY" value="255" type="string"/>
      <att name="NODE_LABEL" value="WDR20" type="string"/>
      <att name="NODE_CUSTOMGRAPHICS_POSITION_3" value="C,C,c,0.00,0.00" type="string"/>
      <att name="NODE_CUSTOMGRAPHICS_SIZE_7" value="35.06373818451285" type="string"/>
      <att name="NODE_CUSTOMGRAPHICS_SIZE_5" value="35.06373818451285" type="string"/>
      <att name="NODE_CUSTOMGRAPHICS_9" value="org.cytoscape.ding.customgraphics.NullCustomGraphics,0,[ Remove Graphics ]," type="string"/>
      <att name="NODE_CUSTOMGRAPHICS_4" value="org.cytoscape.ding.customgraphics.NullCustomGraphics,0,[ Remove Graphics ]," type="string"/>
      <att name="NODE_TOOLTIP" value="" type="string"/>
      <att name="NODE_CUSTOMGRAPHICS_POSITION_6" value="C,C,c,0.00,0.00" type="string"/>
      <att name="NODE_CUSTOMGRAPHICS_POSITION_8" value="C,C,c,0.00,0.00" type="string"/>
      <att name="NODE_CUSTOMGRAPHICS_6" value="org.cytoscape.ding.customgraphics.NullCustomGraphics,0,[ Remove Graphics ]," type="string"/>
      <att name="NODE_CUSTOMGRAPHICS_POSITION_2" value="C,C,c,0.00,0.00" type="string"/>
      <att name="NODE_DEPTH" value="0.0" type="string"/>
      <att name="NODE_BORDER_STROKE" value="SOLID" type="string"/>
      <att name="NODE_CUSTOMGRAPHICS_SIZE_9" value="35.06373818451285" type="string"/>
      <att name="NODE_CUSTOMGRAPHICS_8" value="org.cytoscape.ding.customgraphics.NullCustomGraphics,0,[ Remove Graphics ]," type="string"/>
      <att name="NODE_LABEL_FONT_FACE" value="SansSerif,plain,18" type="string"/>
      <att name="NODE_CUSTOMGRAPHICS_SIZE_1" value="35.06373818451285" type="string"/>
      <att name="NODE_CUSTOMGRAPHICS_3" value="org.cytoscape.ding.customgraphics.NullCustomGraphics,0,[ Remove Graphics ]," type="string"/>
      <att name="NODE_CUSTOMGRAPHICS_5" value="org.cytoscape.ding.customgraphics.NullCustomGraphics,0,[ Remove Graphics ]," type="string"/>
      <att name="NODE_CUSTOMGRAPHICS_1" value="org.cytoscape.ding.customgraphics.NullCustomGraphics,0,[ Remove Graphics ]," type="string"/>
      <att name="NODE_BORDER_TRANSPARENCY" value="255" type="string"/>
      <att name="NODE_CUSTOMGRAPHICS_SIZE_8" value="35.06373818451285" type="string"/>
      <att name="z" value="0.0" type="string"/>
    </graphics>
  </node>
  <node id="104" label="TOMM70A">
    <att name="shared name" value="TOMM70A" type="string"/>
    <att name="Total.Phosphorylation" value="0.193094016782728" type="real"/>
    <att name="Total.pAkt" value="0.210507580655363" type="real"/>
    <att name="Total.pY" value="0.0" type="real"/>
    <att name="canonicalName" value="TOMM70A" type="string"/>
    <att name="label" value="TOMM70A" type="string"/>
    <att name="name" value="TOMM70A" type="string"/>
    <att name="selected" value="0" type="boolean"/>
    <graphics fill="#fffffd" y="954.4839477539062" outline="#888888" z="0.0" x="236.8838348388672" h="35.30029641365057" w="35.30029641365057" width="1.7999999523162842" type="ELLIPSE">
      <att name="NODE_CUSTOMGRAPHICS_SIZE_2" value="35.30029641365057" type="string"/>
      <att name="NODE_CUSTOMGRAPHICS_POSITION_7" value="C,C,c,0.00,0.00" type="string"/>
      <att name="NODE_CUSTOMGRAPHICS_SIZE_6" value="35.30029641365057" type="string"/>
      <att name="NODE_CUSTOMGRAPHICS_POSITION_4" value="C,C,c,0.00,0.00" type="string"/>
      <att name="NODE_CUSTOMGRAPHICS_2" value="org.cytoscape.ding.customgraphics.NullCustomGraphics,0,[ Remove Graphics ]," type="string"/>
      <att name="NODE_LABEL_FONT_SIZE" value="18" type="string"/>
      <att name="NODE_LABEL_TRANSPARENCY" value="255" type="string"/>
      <att name="NODE_CUSTOMGRAPHICS_POSITION_9" value="C,C,c,0.00,0.00" type="string"/>
      <att name="NODE_NESTED_NETWORK_IMAGE_VISIBLE" value="true" type="string"/>
      <att name="NODE_CUSTOMGRAPHICS_POSITION_1" value="C,C,c,0.00,0.00" type="string"/>
      <att name="NODE_CUSTOMGRAPHICS_SIZE_3" value="35.30029641365057" type="string"/>
      <att name="NODE_LABEL_COLOR" value="#000000" type="string"/>
      <att name="NODE_CUSTOMGRAPHICS_7" value="org.cytoscape.ding.customgraphics.NullCustomGraphics,0,[ Remove Graphics ]," type="string"/>
      <att name="NODE_LABEL_WIDTH" value="100.0" type="string"/>
      <att name="NODE_CUSTOMGRAPHICS_SIZE_4" value="35.30029641365057" type="string"/>
      <att name="NODE_LABEL_POSITION" value="C,C,c,0.00,0.00" type="string"/>
      <att name="NODE_VISIBLE" value="true" type="string"/>
      <att name="NODE_SELECTED_PAINT" value="#ffff00" type="string"/>
      <att name="NODE_SELECTED" value="false" type="string"/>
      <att name="NODE_CUSTOMGRAPHICS_POSITION_5" value="C,C,c,0.00,0.00" type="string"/>
      <att name="NODE_TRANSPARENCY" value="255" type="string"/>
      <att name="NODE_LABEL" value="TOMM70A" type="string"/>
      <att name="NODE_CUSTOMGRAPHICS_POSITION_3" value="C,C,c,0.00,0.00" type="string"/>
      <att name="NODE_CUSTOMGRAPHICS_SIZE_7" value="35.30029641365057" type="string"/>
      <att name="NODE_CUSTOMGRAPHICS_SIZE_5" value="35.30029641365057" type="string"/>
      <att name="NODE_CUSTOMGRAPHICS_9" value="org.cytoscape.ding.customgraphics.NullCustomGraphics,0,[ Remove Graphics ]," type="string"/>
      <att name="NODE_CUSTOMGRAPHICS_4" value="org.cytoscape.ding.customgraphics.NullCustomGraphics,0,[ Remove Graphics ]," type="string"/>
      <att name="NODE_TOOLTIP" value="" type="string"/>
      <att name="NODE_CUSTOMGRAPHICS_POSITION_6" value="C,C,c,0.00,0.00" type="string"/>
      <att name="NODE_CUSTOMGRAPHICS_POSITION_8" value="C,C,c,0.00,0.00" type="string"/>
      <att name="NODE_CUSTOMGRAPHICS_6" value="org.cytoscape.ding.customgraphics.NullCustomGraphics,0,[ Remove Graphics ]," type="string"/>
      <att name="NODE_CUSTOMGRAPHICS_POSITION_2" value="C,C,c,0.00,0.00" type="string"/>
      <att name="NODE_DEPTH" value="0.0" type="string"/>
      <att name="NODE_BORDER_STROKE" value="SOLID" type="string"/>
      <att name="NODE_CUSTOMGRAPHICS_SIZE_9" value="35.30029641365057" type="string"/>
      <att name="NODE_CUSTOMGRAPHICS_8" value="org.cytoscape.ding.customgraphics.NullCustomGraphics,0,[ Remove Graphics ]," type="string"/>
      <att name="NODE_LABEL_FONT_FACE" value="SansSerif,plain,18" type="string"/>
      <att name="NODE_CUSTOMGRAPHICS_SIZE_1" value="35.30029641365057" type="string"/>
      <att name="NODE_CUSTOMGRAPHICS_3" value="org.cytoscape.ding.customgraphics.NullCustomGraphics,0,[ Remove Graphics ]," type="string"/>
      <att name="NODE_CUSTOMGRAPHICS_5" value="org.cytoscape.ding.customgraphics.NullCustomGraphics,0,[ Remove Graphics ]," type="string"/>
      <att name="NODE_CUSTOMGRAPHICS_1" value="org.cytoscape.ding.customgraphics.NullCustomGraphics,0,[ Remove Graphics ]," type="string"/>
      <att name="NODE_BORDER_TRANSPARENCY" value="255" type="string"/>
      <att name="NODE_CUSTOMGRAPHICS_SIZE_8" value="35.30029641365057" type="string"/>
      <att name="z" value="0.0" type="string"/>
    </graphics>
  </node>
  <node id="105" label="SEMA3E">
    <att name="shared name" value="SEMA3E" type="string"/>
    <att name="Total.Phosphorylation" value="0.13225021055566" type="real"/>
    <att name="Total.pAkt" value="0.144156304675689" type="real"/>
    <att name="Total.pY" value="0.0" type="real"/>
    <att name="canonicalName" value="SEMA3E" type="string"/>
    <att name="label" value="SEMA3E" type="string"/>
    <att name="name" value="SEMA3E" type="string"/>
    <att name="selected" value="0" type="boolean"/>
    <graphics fill="#fffffe" y="944.09716796875" outline="#888888" z="0.0" x="212.2609100341797" h="35.205673197938" w="35.205673197938" width="1.7999999523162842" type="ELLIPSE">
      <att name="NODE_CUSTOMGRAPHICS_SIZE_2" value="35.205673197938" type="string"/>
      <att name="NODE_CUSTOMGRAPHICS_POSITION_7" value="C,C,c,0.00,0.00" type="string"/>
      <att name="NODE_CUSTOMGRAPHICS_SIZE_6" value="35.205673197938" type="string"/>
      <att name="NODE_CUSTOMGRAPHICS_POSITION_4" value="C,C,c,0.00,0.00" type="string"/>
      <att name="NODE_CUSTOMGRAPHICS_2" value="org.cytoscape.ding.customgraphics.NullCustomGraphics,0,[ Remove Graphics ]," type="string"/>
      <att name="NODE_LABEL_FONT_SIZE" value="18" type="string"/>
      <att name="NODE_LABEL_TRANSPARENCY" value="255" type="string"/>
      <att name="NODE_CUSTOMGRAPHICS_POSITION_9" value="C,C,c,0.00,0.00" type="string"/>
      <att name="NODE_NESTED_NETWORK_IMAGE_VISIBLE" value="true" type="string"/>
      <att name="NODE_CUSTOMGRAPHICS_POSITION_1" value="C,C,c,0.00,0.00" type="string"/>
      <att name="NODE_CUSTOMGRAPHICS_SIZE_3" value="35.205673197938" type="string"/>
      <att name="NODE_LABEL_COLOR" value="#000000" type="string"/>
      <att name="NODE_CUSTOMGRAPHICS_7" value="org.cytoscape.ding.customgraphics.NullCustomGraphics,0,[ Remove Graphics ]," type="string"/>
      <att name="NODE_LABEL_WIDTH" value="100.0" type="string"/>
      <att name="NODE_CUSTOMGRAPHICS_SIZE_4" value="35.205673197938" type="string"/>
      <att name="NODE_LABEL_POSITION" value="C,C,c,0.00,0.00" type="string"/>
      <att name="NODE_VISIBLE" value="true" type="string"/>
      <att name="NODE_SELECTED_PAINT" value="#ffff00" type="string"/>
      <att name="NODE_SELECTED" value="false" type="string"/>
      <att name="NODE_CUSTOMGRAPHICS_POSITION_5" value="C,C,c,0.00,0.00" type="string"/>
      <att name="NODE_TRANSPARENCY" value="255" type="string"/>
      <att name="NODE_LABEL" value="SEMA3E" type="string"/>
      <att name="NODE_CUSTOMGRAPHICS_POSITION_3" value="C,C,c,0.00,0.00" type="string"/>
      <att name="NODE_CUSTOMGRAPHICS_SIZE_7" value="35.205673197938" type="string"/>
      <att name="NODE_CUSTOMGRAPHICS_SIZE_5" value="35.205673197938" type="string"/>
      <att name="NODE_CUSTOMGRAPHICS_9" value="org.cytoscape.ding.customgraphics.NullCustomGraphics,0,[ Remove Graphics ]," type="string"/>
      <att name="NODE_CUSTOMGRAPHICS_4" value="org.cytoscape.ding.customgraphics.NullCustomGraphics,0,[ Remove Graphics ]," type="string"/>
      <att name="NODE_TOOLTIP" value="" type="string"/>
      <att name="NODE_CUSTOMGRAPHICS_POSITION_6" value="C,C,c,0.00,0.00" type="string"/>
      <att name="NODE_CUSTOMGRAPHICS_POSITION_8" value="C,C,c,0.00,0.00" type="string"/>
      <att name="NODE_CUSTOMGRAPHICS_6" value="org.cytoscape.ding.customgraphics.NullCustomGraphics,0,[ Remove Graphics ]," type="string"/>
      <att name="NODE_CUSTOMGRAPHICS_POSITION_2" value="C,C,c,0.00,0.00" type="string"/>
      <att name="NODE_DEPTH" value="0.0" type="string"/>
      <att name="NODE_BORDER_STROKE" value="SOLID" type="string"/>
      <att name="NODE_CUSTOMGRAPHICS_SIZE_9" value="35.205673197938" type="string"/>
      <att name="NODE_CUSTOMGRAPHICS_8" value="org.cytoscape.ding.customgraphics.NullCustomGraphics,0,[ Remove Graphics ]," type="string"/>
      <att name="NODE_LABEL_FONT_FACE" value="SansSerif,plain,18" type="string"/>
      <att name="NODE_CUSTOMGRAPHICS_SIZE_1" value="35.205673197938" type="string"/>
      <att name="NODE_CUSTOMGRAPHICS_3" value="org.cytoscape.ding.customgraphics.NullCustomGraphics,0,[ Remove Graphics ]," type="string"/>
      <att name="NODE_CUSTOMGRAPHICS_5" value="org.cytoscape.ding.customgraphics.NullCustomGraphics,0,[ Remove Graphics ]," type="string"/>
      <att name="NODE_CUSTOMGRAPHICS_1" value="org.cytoscape.ding.customgraphics.NullCustomGraphics,0,[ Remove Graphics ]," type="string"/>
      <att name="NODE_BORDER_TRANSPARENCY" value="255" type="string"/>
      <att name="NODE_CUSTOMGRAPHICS_SIZE_8" value="35.205673197938" type="string"/>
      <att name="z" value="0.0" type="string"/>
    </graphics>
  </node>
  <node id="106" label="SASS6">
    <att name="shared name" value="SASS6" type="string"/>
    <att name="Total.Phosphorylation" value="0.00955581300634299" type="real"/>
    <att name="Total.pAkt" value="0.0103803237390294" type="real"/>
    <att name="Total.pY" value="0.0" type="real"/>
    <att name="canonicalName" value="SASS6" type="string"/>
    <att name="label" value="SASS6" type="string"/>
    <att name="name" value="SASS6" type="string"/>
    <att name="selected" value="0" type="boolean"/>
    <graphics fill="#ffffff" y="2761.556640625" outline="#888888" z="0.0" x="2458.220947265625" h="35.014861032066825" w="35.014861032066825" width="1.7999999523162842" type="ELLIPSE">
      <att name="NODE_CUSTOMGRAPHICS_SIZE_2" value="35.014861032066825" type="string"/>
      <att name="NODE_CUSTOMGRAPHICS_POSITION_7" value="C,C,c,0.00,0.00" type="string"/>
      <att name="NODE_CUSTOMGRAPHICS_SIZE_6" value="35.014861032066825" type="string"/>
      <att name="NODE_CUSTOMGRAPHICS_POSITION_4" value="C,C,c,0.00,0.00" type="string"/>
      <att name="NODE_CUSTOMGRAPHICS_2" value="org.cytoscape.ding.customgraphics.NullCustomGraphics,0,[ Remove Graphics ]," type="string"/>
      <att name="NODE_LABEL_FONT_SIZE" value="18" type="string"/>
      <att name="NODE_LABEL_TRANSPARENCY" value="255" type="string"/>
      <att name="NODE_CUSTOMGRAPHICS_POSITION_9" value="C,C,c,0.00,0.00" type="string"/>
      <att name="NODE_NESTED_NETWORK_IMAGE_VISIBLE" value="true" type="string"/>
      <att name="NODE_CUSTOMGRAPHICS_POSITION_1" value="C,C,c,0.00,0.00" type="string"/>
      <att name="NODE_CUSTOMGRAPHICS_SIZE_3" value="35.014861032066825" type="string"/>
      <att name="NODE_LABEL_COLOR" value="#000000" type="string"/>
      <att name="NODE_CUSTOMGRAPHICS_7" value="org.cytoscape.ding.customgraphics.NullCustomGraphics,0,[ Remove Graphics ]," type="string"/>
      <att name="NODE_LABEL_WIDTH" value="100.0" type="string"/>
      <att name="NODE_CUSTOMGRAPHICS_SIZE_4" value="35.014861032066825" type="string"/>
      <att name="NODE_LABEL_POSITION" value="C,C,c,0.00,0.00" type="string"/>
      <att name="NODE_VISIBLE" value="true" type="string"/>
      <att name="NODE_SELECTED_PAINT" value="#ffff00" type="string"/>
      <att name="NODE_SELECTED" value="false" type="string"/>
      <att name="NODE_CUSTOMGRAPHICS_POSITION_5" value="C,C,c,0.00,0.00" type="string"/>
      <att name="NODE_TRANSPARENCY" value="255" type="string"/>
      <att name="NODE_LABEL" value="SASS6" type="string"/>
      <att name="NODE_CUSTOMGRAPHICS_POSITION_3" value="C,C,c,0.00,0.00" type="string"/>
      <att name="NODE_CUSTOMGRAPHICS_SIZE_7" value="35.014861032066825" type="string"/>
      <att name="NODE_CUSTOMGRAPHICS_SIZE_5" value="35.014861032066825" type="string"/>
      <att name="NODE_CUSTOMGRAPHICS_9" value="org.cytoscape.ding.customgraphics.NullCustomGraphics,0,[ Remove Graphics ]," type="string"/>
      <att name="NODE_CUSTOMGRAPHICS_4" value="org.cytoscape.ding.customgraphics.NullCustomGraphics,0,[ Remove Graphics ]," type="string"/>
      <att name="NODE_TOOLTIP" value="" type="string"/>
      <att name="NODE_CUSTOMGRAPHICS_POSITION_6" value="C,C,c,0.00,0.00" type="string"/>
      <att name="NODE_CUSTOMGRAPHICS_POSITION_8" value="C,C,c,0.00,0.00" type="string"/>
      <att name="NODE_CUSTOMGRAPHICS_6" value="org.cytoscape.ding.customgraphics.NullCustomGraphics,0,[ Remove Graphics ]," type="string"/>
      <att name="NODE_CUSTOMGRAPHICS_POSITION_2" value="C,C,c,0.00,0.00" type="string"/>
      <att name="NODE_DEPTH" value="0.0" type="string"/>
      <att name="NODE_BORDER_STROKE" value="SOLID" type="string"/>
      <att name="NODE_CUSTOMGRAPHICS_SIZE_9" value="35.014861032066825" type="string"/>
      <att name="NODE_CUSTOMGRAPHICS_8" value="org.cytoscape.ding.customgraphics.NullCustomGraphics,0,[ Remove Graphics ]," type="string"/>
      <att name="NODE_LABEL_FONT_FACE" value="SansSerif,plain,18" type="string"/>
      <att name="NODE_CUSTOMGRAPHICS_SIZE_1" value="35.014861032066825" type="string"/>
      <att name="NODE_CUSTOMGRAPHICS_3" value="org.cytoscape.ding.customgraphics.NullCustomGraphics,0,[ Remove Graphics ]," type="string"/>
      <att name="NODE_CUSTOMGRAPHICS_5" value="org.cytoscape.ding.customgraphics.NullCustomGraphics,0,[ Remove Graphics ]," type="string"/>
      <att name="NODE_CUSTOMGRAPHICS_1" value="org.cytoscape.ding.customgraphics.NullCustomGraphics,0,[ Remove Graphics ]," type="string"/>
      <att name="NODE_BORDER_TRANSPARENCY" value="255" type="string"/>
      <att name="NODE_CUSTOMGRAPHICS_SIZE_8" value="35.014861032066825" type="string"/>
      <att name="z" value="0.0" type="string"/>
    </graphics>
  </node>
  <node id="107" label="KCNH7">
    <att name="shared name" value="KCNH7" type="string"/>
    <att name="Total.Phosphorylation" value="0.051759780515354" type="real"/>
    <att name="Total.pAkt" value="0.0572184095700086" type="real"/>
    <att name="Total.pY" value="0.0" type="real"/>
    <att name="canonicalName" value="KCNH7" type="string"/>
    <att name="label" value="KCNH7" type="string"/>
    <att name="name" value="KCNH7" type="string"/>
    <att name="selected" value="0" type="boolean"/>
    <graphics fill="#fffffe" y="1991.5645751953125" outline="#888888" z="0.0" x="2976.4560546875" h="35.08049589893607" w="35.08049589893607" width="1.7999999523162842" type="ELLIPSE">
      <att name="NODE_CUSTOMGRAPHICS_SIZE_2" value="35.08049589893607" type="string"/>
      <att name="NODE_CUSTOMGRAPHICS_POSITION_7" value="C,C,c,0.00,0.00" type="string"/>
      <att name="NODE_CUSTOMGRAPHICS_SIZE_6" value="35.08049589893607" type="string"/>
      <att name="NODE_CUSTOMGRAPHICS_POSITION_4" value="C,C,c,0.00,0.00" type="string"/>
      <att name="NODE_CUSTOMGRAPHICS_2" value="org.cytoscape.ding.customgraphics.NullCustomGraphics,0,[ Remove Graphics ]," type="string"/>
      <att name="NODE_LABEL_FONT_SIZE" value="18" type="string"/>
      <att name="NODE_LABEL_TRANSPARENCY" value="255" type="string"/>
      <att name="NODE_CUSTOMGRAPHICS_POSITION_9" value="C,C,c,0.00,0.00" type="string"/>
      <att name="NODE_NESTED_NETWORK_IMAGE_VISIBLE" value="true" type="string"/>
      <att name="NODE_CUSTOMGRAPHICS_POSITION_1" value="C,C,c,0.00,0.00" type="string"/>
      <att name="NODE_CUSTOMGRAPHICS_SIZE_3" value="35.08049589893607" type="string"/>
      <att name="NODE_LABEL_COLOR" value="#000000" type="string"/>
      <att name="NODE_CUSTOMGRAPHICS_7" value="org.cytoscape.ding.customgraphics.NullCustomGraphics,0,[ Remove Graphics ]," type="string"/>
      <att name="NODE_LABEL_WIDTH" value="100.0" type="string"/>
      <att name="NODE_CUSTOMGRAPHICS_SIZE_4" value="35.08049589893607" type="string"/>
      <att name="NODE_LABEL_POSITION" value="C,C,c,0.00,0.00" type="string"/>
      <att name="NODE_VISIBLE" value="true" type="string"/>
      <att name="NODE_SELECTED_PAINT" value="#ffff00" type="string"/>
      <att name="NODE_SELECTED" value="false" type="string"/>
      <att name="NODE_CUSTOMGRAPHICS_POSITION_5" value="C,C,c,0.00,0.00" type="string"/>
      <att name="NODE_TRANSPARENCY" value="255" type="string"/>
      <att name="NODE_LABEL" value="KCNH7" type="string"/>
      <att name="NODE_CUSTOMGRAPHICS_POSITION_3" value="C,C,c,0.00,0.00" type="string"/>
      <att name="NODE_CUSTOMGRAPHICS_SIZE_7" value="35.08049589893607" type="string"/>
      <att name="NODE_CUSTOMGRAPHICS_SIZE_5" value="35.08049589893607" type="string"/>
      <att name="NODE_CUSTOMGRAPHICS_9" value="org.cytoscape.ding.customgraphics.NullCustomGraphics,0,[ Remove Graphics ]," type="string"/>
      <att name="NODE_CUSTOMGRAPHICS_4" value="org.cytoscape.ding.customgraphics.NullCustomGraphics,0,[ Remove Graphics ]," type="string"/>
      <att name="NODE_TOOLTIP" value="" type="string"/>
      <att name="NODE_CUSTOMGRAPHICS_POSITION_6" value="C,C,c,0.00,0.00" type="string"/>
      <att name="NODE_CUSTOMGRAPHICS_POSITION_8" value="C,C,c,0.00,0.00" type="string"/>
      <att name="NODE_CUSTOMGRAPHICS_6" value="org.cytoscape.ding.customgraphics.NullCustomGraphics,0,[ Remove Graphics ]," type="string"/>
      <att name="NODE_CUSTOMGRAPHICS_POSITION_2" value="C,C,c,0.00,0.00" type="string"/>
      <att name="NODE_DEPTH" value="0.0" type="string"/>
      <att name="NODE_BORDER_STROKE" value="SOLID" type="string"/>
      <att name="NODE_CUSTOMGRAPHICS_SIZE_9" value="35.08049589893607" type="string"/>
      <att name="NODE_CUSTOMGRAPHICS_8" value="org.cytoscape.ding.customgraphics.NullCustomGraphics,0,[ Remove Graphics ]," type="string"/>
      <att name="NODE_LABEL_FONT_FACE" value="SansSerif,plain,18" type="string"/>
      <att name="NODE_CUSTOMGRAPHICS_SIZE_1" value="35.08049589893607" type="string"/>
      <att name="NODE_CUSTOMGRAPHICS_3" value="org.cytoscape.ding.customgraphics.NullCustomGraphics,0,[ Remove Graphics ]," type="string"/>
      <att name="NODE_CUSTOMGRAPHICS_5" value="org.cytoscape.ding.customgraphics.NullCustomGraphics,0,[ Remove Graphics ]," type="string"/>
      <att name="NODE_CUSTOMGRAPHICS_1" value="org.cytoscape.ding.customgraphics.NullCustomGraphics,0,[ Remove Graphics ]," type="string"/>
      <att name="NODE_BORDER_TRANSPARENCY" value="255" type="string"/>
      <att name="NODE_CUSTOMGRAPHICS_SIZE_8" value="35.08049589893607" type="string"/>
      <att name="z" value="0.0" type="string"/>
    </graphics>
  </node>
  <node id="108" label="USP34">
    <att name="shared name" value="USP34" type="string"/>
    <att name="Total.Phosphorylation" value="0.135783214646431" type="real"/>
    <att name="Total.pAkt" value="0.143786231443231" type="real"/>
    <att name="Total.pY" value="0.0" type="real"/>
    <att name="canonicalName" value="USP34" type="string"/>
    <att name="label" value="USP34" type="string"/>
    <att name="name" value="USP34" type="string"/>
    <att name="selected" value="0" type="boolean"/>
    <graphics fill="#fffffd" y="447.9155578613281" outline="#888888" z="0.0" x="973.7943725585938" h="35.21116766366795" w="35.21116766366795" width="1.7999999523162842" type="ELLIPSE">
      <att name="NODE_CUSTOMGRAPHICS_SIZE_2" value="35.21116766366795" type="string"/>
      <att name="NODE_CUSTOMGRAPHICS_POSITION_7" value="C,C,c,0.00,0.00" type="string"/>
      <att name="NODE_CUSTOMGRAPHICS_SIZE_6" value="35.21116766366795" type="string"/>
      <att name="NODE_CUSTOMGRAPHICS_POSITION_4" value="C,C,c,0.00,0.00" type="string"/>
      <att name="NODE_CUSTOMGRAPHICS_2" value="org.cytoscape.ding.customgraphics.NullCustomGraphics,0,[ Remove Graphics ]," type="string"/>
      <att name="NODE_LABEL_FONT_SIZE" value="18" type="string"/>
      <att name="NODE_LABEL_TRANSPARENCY" value="255" type="string"/>
      <att name="NODE_CUSTOMGRAPHICS_POSITION_9" value="C,C,c,0.00,0.00" type="string"/>
      <att name="NODE_NESTED_NETWORK_IMAGE_VISIBLE" value="true" type="string"/>
      <att name="NODE_CUSTOMGRAPHICS_POSITION_1" value="C,C,c,0.00,0.00" type="string"/>
      <att name="NODE_CUSTOMGRAPHICS_SIZE_3" value="35.21116766366795" type="string"/>
      <att name="NODE_LABEL_COLOR" value="#000000" type="string"/>
      <att name="NODE_CUSTOMGRAPHICS_7" value="org.cytoscape.ding.customgraphics.NullCustomGraphics,0,[ Remove Graphics ]," type="string"/>
      <att name="NODE_LABEL_WIDTH" value="100.0" type="string"/>
      <att name="NODE_CUSTOMGRAPHICS_SIZE_4" value="35.21116766366795" type="string"/>
      <att name="NODE_LABEL_POSITION" value="C,C,c,0.00,0.00" type="string"/>
      <att name="NODE_VISIBLE" value="true" type="string"/>
      <att name="NODE_SELECTED_PAINT" value="#ffff00" type="string"/>
      <att name="NODE_SELECTED" value="false" type="string"/>
      <att name="NODE_CUSTOMGRAPHICS_POSITION_5" value="C,C,c,0.00,0.00" type="string"/>
      <att name="NODE_TRANSPARENCY" value="255" type="string"/>
      <att name="NODE_LABEL" value="USP34" type="string"/>
      <att name="NODE_CUSTOMGRAPHICS_POSITION_3" value="C,C,c,0.00,0.00" type="string"/>
      <att name="NODE_CUSTOMGRAPHICS_SIZE_7" value="35.21116766366795" type="string"/>
      <att name="NODE_CUSTOMGRAPHICS_SIZE_5" value="35.21116766366795" type="string"/>
      <att name="NODE_CUSTOMGRAPHICS_9" value="org.cytoscape.ding.customgraphics.NullCustomGraphics,0,[ Remove Graphics ]," type="string"/>
      <att name="NODE_CUSTOMGRAPHICS_4" value="org.cytoscape.ding.customgraphics.NullCustomGraphics,0,[ Remove Graphics ]," type="string"/>
      <att name="NODE_TOOLTIP" value="" type="string"/>
      <att name="NODE_CUSTOMGRAPHICS_POSITION_6" value="C,C,c,0.00,0.00" type="string"/>
      <att name="NODE_CUSTOMGRAPHICS_POSITION_8" value="C,C,c,0.00,0.00" type="string"/>
      <att name="NODE_CUSTOMGRAPHICS_6" value="org.cytoscape.ding.customgraphics.NullCustomGraphics,0,[ Remove Graphics ]," type="string"/>
      <att name="NODE_CUSTOMGRAPHICS_POSITION_2" value="C,C,c,0.00,0.00" type="string"/>
      <att name="NODE_DEPTH" value="0.0" type="string"/>
      <att name="NODE_BORDER_STROKE" value="SOLID" type="string"/>
      <att name="NODE_CUSTOMGRAPHICS_SIZE_9" value="35.21116766366795" type="string"/>
      <att name="NODE_CUSTOMGRAPHICS_8" value="org.cytoscape.ding.customgraphics.NullCustomGraphics,0,[ Remove Graphics ]," type="string"/>
      <att name="NODE_LABEL_FONT_FACE" value="SansSerif,plain,18" type="string"/>
      <att name="NODE_CUSTOMGRAPHICS_SIZE_1" value="35.21116766366795" type="string"/>
      <att name="NODE_CUSTOMGRAPHICS_3" value="org.cytoscape.ding.customgraphics.NullCustomGraphics,0,[ Remove Graphics ]," type="string"/>
      <att name="NODE_CUSTOMGRAPHICS_5" value="org.cytoscape.ding.customgraphics.NullCustomGraphics,0,[ Remove Graphics ]," type="string"/>
      <att name="NODE_CUSTOMGRAPHICS_1" value="org.cytoscape.ding.customgraphics.NullCustomGraphics,0,[ Remove Graphics ]," type="string"/>
      <att name="NODE_BORDER_TRANSPARENCY" value="255" type="string"/>
      <att name="NODE_CUSTOMGRAPHICS_SIZE_8" value="35.21116766366795" type="string"/>
      <att name="z" value="0.0" type="string"/>
    </graphics>
  </node>
  <node id="109" label="ZFC3H1">
    <att name="shared name" value="ZFC3H1" type="string"/>
    <att name="Total.Phosphorylation" value="1.33316444841877" type="real"/>
    <att name="Total.pAkt" value="1.43497975209711" type="real"/>
    <att name="Total.pY" value="0.0" type="real"/>
    <att name="canonicalName" value="ZFC3H1" type="string"/>
    <att name="label" value="ZFC3H1" type="string"/>
    <att name="name" value="ZFC3H1" type="string"/>
    <att name="selected" value="0" type="boolean"/>
    <graphics fill="#fffff0" y="553.1944580078125" outline="#888888" z="0.0" x="914.8040771484375" h="37.07331386718765" w="37.07331386718765" width="1.7999999523162842" type="ELLIPSE">
      <att name="NODE_CUSTOMGRAPHICS_SIZE_2" value="37.07331386718765" type="string"/>
      <att name="NODE_CUSTOMGRAPHICS_POSITION_7" value="C,C,c,0.00,0.00" type="string"/>
      <att name="NODE_CUSTOMGRAPHICS_SIZE_6" value="37.07331386718765" type="string"/>
      <att name="NODE_CUSTOMGRAPHICS_POSITION_4" value="C,C,c,0.00,0.00" type="string"/>
      <att name="NODE_CUSTOMGRAPHICS_2" value="org.cytoscape.ding.customgraphics.NullCustomGraphics,0,[ Remove Graphics ]," type="string"/>
      <att name="NODE_LABEL_FONT_SIZE" value="18" type="string"/>
      <att name="NODE_LABEL_TRANSPARENCY" value="255" type="string"/>
      <att name="NODE_CUSTOMGRAPHICS_POSITION_9" value="C,C,c,0.00,0.00" type="string"/>
      <att name="NODE_NESTED_NETWORK_IMAGE_VISIBLE" value="true" type="string"/>
      <att name="NODE_CUSTOMGRAPHICS_POSITION_1" value="C,C,c,0.00,0.00" type="string"/>
      <att name="NODE_CUSTOMGRAPHICS_SIZE_3" value="37.07331386718765" type="string"/>
      <att name="NODE_LABEL_COLOR" value="#000000" type="string"/>
      <att name="NODE_CUSTOMGRAPHICS_7" value="org.cytoscape.ding.customgraphics.NullCustomGraphics,0,[ Remove Graphics ]," type="string"/>
      <att name="NODE_LABEL_WIDTH" value="100.0" type="string"/>
      <att name="NODE_CUSTOMGRAPHICS_SIZE_4" value="37.07331386718765" type="string"/>
      <att name="NODE_LABEL_POSITION" value="C,C,c,0.00,0.00" type="string"/>
      <att name="NODE_VISIBLE" value="true" type="string"/>
      <att name="NODE_SELECTED_PAINT" value="#ffff00" type="string"/>
      <att name="NODE_SELECTED" value="false" type="string"/>
      <att name="NODE_CUSTOMGRAPHICS_POSITION_5" value="C,C,c,0.00,0.00" type="string"/>
      <att name="NODE_TRANSPARENCY" value="255" type="string"/>
      <att name="NODE_LABEL" value="ZFC3H1" type="string"/>
      <att name="NODE_CUSTOMGRAPHICS_POSITION_3" value="C,C,c,0.00,0.00" type="string"/>
      <att name="NODE_CUSTOMGRAPHICS_SIZE_7" value="37.07331386718765" type="string"/>
      <att name="NODE_CUSTOMGRAPHICS_SIZE_5" value="37.07331386718765" type="string"/>
      <att name="NODE_CUSTOMGRAPHICS_9" value="org.cytoscape.ding.customgraphics.NullCustomGraphics,0,[ Remove Graphics ]," type="string"/>
      <att name="NODE_CUSTOMGRAPHICS_4" value="org.cytoscape.ding.customgraphics.NullCustomGraphics,0,[ Remove Graphics ]," type="string"/>
      <att name="NODE_TOOLTIP" value="" type="string"/>
      <att name="NODE_CUSTOMGRAPHICS_POSITION_6" value="C,C,c,0.00,0.00" type="string"/>
      <att name="NODE_CUSTOMGRAPHICS_POSITION_8" value="C,C,c,0.00,0.00" type="string"/>
      <att name="NODE_CUSTOMGRAPHICS_6" value="org.cytoscape.ding.customgraphics.NullCustomGraphics,0,[ Remove Graphics ]," type="string"/>
      <att name="NODE_CUSTOMGRAPHICS_POSITION_2" value="C,C,c,0.00,0.00" type="string"/>
      <att name="NODE_DEPTH" value="0.0" type="string"/>
      <att name="NODE_BORDER_STROKE" value="SOLID" type="string"/>
      <att name="NODE_CUSTOMGRAPHICS_SIZE_9" value="37.07331386718765" type="string"/>
      <att name="NODE_CUSTOMGRAPHICS_8" value="org.cytoscape.ding.customgraphics.NullCustomGraphics,0,[ Remove Graphics ]," type="string"/>
      <att name="NODE_LABEL_FONT_FACE" value="SansSerif,plain,18" type="string"/>
      <att name="NODE_CUSTOMGRAPHICS_SIZE_1" value="37.07331386718765" type="string"/>
      <att name="NODE_CUSTOMGRAPHICS_3" value="org.cytoscape.ding.customgraphics.NullCustomGraphics,0,[ Remove Graphics ]," type="string"/>
      <att name="NODE_CUSTOMGRAPHICS_5" value="org.cytoscape.ding.customgraphics.NullCustomGraphics,0,[ Remove Graphics ]," type="string"/>
      <att name="NODE_CUSTOMGRAPHICS_1" value="org.cytoscape.ding.customgraphics.NullCustomGraphics,0,[ Remove Graphics ]," type="string"/>
      <att name="NODE_BORDER_TRANSPARENCY" value="255" type="string"/>
      <att name="NODE_CUSTOMGRAPHICS_SIZE_8" value="37.07331386718765" type="string"/>
      <att name="z" value="0.0" type="string"/>
    </graphics>
  </node>
  <node id="110" label="MARK1">
    <att name="shared name" value="MARK1" type="string"/>
    <att name="Total.Phosphorylation" value="0.110833608840262" type="real"/>
    <att name="Total.pAkt" value="0.11831068368528" type="real"/>
    <att name="Total.pY" value="0.0" type="real"/>
    <att name="canonicalName" value="MARK1" type="string"/>
    <att name="label" value="MARK1" type="string"/>
    <att name="name" value="MARK1" type="string"/>
    <att name="selected" value="0" type="boolean"/>
    <graphics fill="#fffffe" y="886.6233520507812" outline="#888888" z="0.0" x="131.7613067626953" h="35.17236647619242" w="35.17236647619242" width="1.7999999523162842" type="ELLIPSE">
      <att name="NODE_CUSTOMGRAPHICS_SIZE_2" value="35.17236647619242" type="string"/>
      <att name="NODE_CUSTOMGRAPHICS_POSITION_7" value="C,C,c,0.00,0.00" type="string"/>
      <att name="NODE_CUSTOMGRAPHICS_SIZE_6" value="35.17236647619242" type="string"/>
      <att name="NODE_CUSTOMGRAPHICS_POSITION_4" value="C,C,c,0.00,0.00" type="string"/>
      <att name="NODE_CUSTOMGRAPHICS_2" value="org.cytoscape.ding.customgraphics.NullCustomGraphics,0,[ Remove Graphics ]," type="string"/>
      <att name="NODE_LABEL_FONT_SIZE" value="18" type="string"/>
      <att name="NODE_LABEL_TRANSPARENCY" value="255" type="string"/>
      <att name="NODE_CUSTOMGRAPHICS_POSITION_9" value="C,C,c,0.00,0.00" type="string"/>
      <att name="NODE_NESTED_NETWORK_IMAGE_VISIBLE" value="true" type="string"/>
      <att name="NODE_CUSTOMGRAPHICS_POSITION_1" value="C,C,c,0.00,0.00" type="string"/>
      <att name="NODE_CUSTOMGRAPHICS_SIZE_3" value="35.17236647619242" type="string"/>
      <att name="NODE_LABEL_COLOR" value="#000000" type="string"/>
      <att name="NODE_CUSTOMGRAPHICS_7" value="org.cytoscape.ding.customgraphics.NullCustomGraphics,0,[ Remove Graphics ]," type="string"/>
      <att name="NODE_LABEL_WIDTH" value="100.0" type="string"/>
      <att name="NODE_CUSTOMGRAPHICS_SIZE_4" value="35.17236647619242" type="string"/>
      <att name="NODE_LABEL_POSITION" value="C,C,c,0.00,0.00" type="string"/>
      <att name="NODE_VISIBLE" value="true" type="string"/>
      <att name="NODE_SELECTED_PAINT" value="#ffff00" type="string"/>
      <att name="NODE_SELECTED" value="false" type="string"/>
      <att name="NODE_CUSTOMGRAPHICS_POSITION_5" value="C,C,c,0.00,0.00" type="string"/>
      <att name="NODE_TRANSPARENCY" value="255" type="string"/>
      <att name="NODE_LABEL" value="MARK1" type="string"/>
      <att name="NODE_CUSTOMGRAPHICS_POSITION_3" value="C,C,c,0.00,0.00" type="string"/>
      <att name="NODE_CUSTOMGRAPHICS_SIZE_7" value="35.17236647619242" type="string"/>
      <att name="NODE_CUSTOMGRAPHICS_SIZE_5" value="35.17236647619242" type="string"/>
      <att name="NODE_CUSTOMGRAPHICS_9" value="org.cytoscape.ding.customgraphics.NullCustomGraphics,0,[ Remove Graphics ]," type="string"/>
      <att name="NODE_CUSTOMGRAPHICS_4" value="org.cytoscape.ding.customgraphics.NullCustomGraphics,0,[ Remove Graphics ]," type="string"/>
      <att name="NODE_TOOLTIP" value="" type="string"/>
      <att name="NODE_CUSTOMGRAPHICS_POSITION_6" value="C,C,c,0.00,0.00" type="string"/>
      <att name="NODE_CUSTOMGRAPHICS_POSITION_8" value="C,C,c,0.00,0.00" type="string"/>
      <att name="NODE_CUSTOMGRAPHICS_6" value="org.cytoscape.ding.customgraphics.NullCustomGraphics,0,[ Remove Graphics ]," type="string"/>
      <att name="NODE_CUSTOMGRAPHICS_POSITION_2" value="C,C,c,0.00,0.00" type="string"/>
      <att name="NODE_DEPTH" value="0.0" type="string"/>
      <att name="NODE_BORDER_STROKE" value="SOLID" type="string"/>
      <att name="NODE_CUSTOMGRAPHICS_SIZE_9" value="35.17236647619242" type="string"/>
      <att name="NODE_CUSTOMGRAPHICS_8" value="org.cytoscape.ding.customgraphics.NullCustomGraphics,0,[ Remove Graphics ]," type="string"/>
      <att name="NODE_LABEL_FONT_FACE" value="SansSerif,plain,18" type="string"/>
      <att name="NODE_CUSTOMGRAPHICS_SIZE_1" value="35.17236647619242" type="string"/>
      <att name="NODE_CUSTOMGRAPHICS_3" value="org.cytoscape.ding.customgraphics.NullCustomGraphics,0,[ Remove Graphics ]," type="string"/>
      <att name="NODE_CUSTOMGRAPHICS_5" value="org.cytoscape.ding.customgraphics.NullCustomGraphics,0,[ Remove Graphics ]," type="string"/>
      <att name="NODE_CUSTOMGRAPHICS_1" value="org.cytoscape.ding.customgraphics.NullCustomGraphics,0,[ Remove Graphics ]," type="string"/>
      <att name="NODE_BORDER_TRANSPARENCY" value="255" type="string"/>
      <att name="NODE_CUSTOMGRAPHICS_SIZE_8" value="35.17236647619242" type="string"/>
      <att name="z" value="0.0" type="string"/>
    </graphics>
  </node>
  <node id="111" label="YAP1">
    <att name="shared name" value="YAP1" type="string"/>
    <att name="Total.Phosphorylation" value="1.48541795465184" type="real"/>
    <att name="Total.pAkt" value="1.59245671811503" type="real"/>
    <att name="Total.pY" value="0.0" type="real"/>
    <att name="canonicalName" value="YAP1" type="string"/>
    <att name="label" value="YAP1" type="string"/>
    <att name="name" value="YAP1" type="string"/>
    <att name="selected" value="0" type="boolean"/>
    <graphics fill="#ffffee" y="1065.89697265625" outline="#888888" z="0.0" x="2467.37109375" h="37.310095838215595" w="37.310095838215595" width="1.7999999523162842" type="ELLIPSE">
      <att name="NODE_CUSTOMGRAPHICS_SIZE_2" value="37.310095838215595" type="string"/>
      <att name="NODE_CUSTOMGRAPHICS_POSITION_7" value="C,C,c,0.00,0.00" type="string"/>
      <att name="NODE_CUSTOMGRAPHICS_SIZE_6" value="37.310095838215595" type="string"/>
      <att name="NODE_CUSTOMGRAPHICS_POSITION_4" value="C,C,c,0.00,0.00" type="string"/>
      <att name="NODE_CUSTOMGRAPHICS_2" value="org.cytoscape.ding.customgraphics.NullCustomGraphics,0,[ Remove Graphics ]," type="string"/>
      <att name="NODE_LABEL_FONT_SIZE" value="18" type="string"/>
      <att name="NODE_LABEL_TRANSPARENCY" value="255" type="string"/>
      <att name="NODE_CUSTOMGRAPHICS_POSITION_9" value="C,C,c,0.00,0.00" type="string"/>
      <att name="NODE_NESTED_NETWORK_IMAGE_VISIBLE" value="true" type="string"/>
      <att name="NODE_CUSTOMGRAPHICS_POSITION_1" value="C,C,c,0.00,0.00" type="string"/>
      <att name="NODE_CUSTOMGRAPHICS_SIZE_3" value="37.310095838215595" type="string"/>
      <att name="NODE_LABEL_COLOR" value="#000000" type="string"/>
      <att name="NODE_CUSTOMGRAPHICS_7" value="org.cytoscape.ding.customgraphics.NullCustomGraphics,0,[ Remove Graphics ]," type="string"/>
      <att name="NODE_LABEL_WIDTH" value="100.0" type="string"/>
      <att name="NODE_CUSTOMGRAPHICS_SIZE_4" value="37.310095838215595" type="string"/>
      <att name="NODE_LABEL_POSITION" value="C,C,c,0.00,0.00" type="string"/>
      <att name="NODE_VISIBLE" value="true" type="string"/>
      <att name="NODE_SELECTED_PAINT" value="#ffff00" type="string"/>
      <att name="NODE_SELECTED" value="false" type="string"/>
      <att name="NODE_CUSTOMGRAPHICS_POSITION_5" value="C,C,c,0.00,0.00" type="string"/>
      <att name="NODE_TRANSPARENCY" value="255" type="string"/>
      <att name="NODE_LABEL" value="YAP1" type="string"/>
      <att name="NODE_CUSTOMGRAPHICS_POSITION_3" value="C,C,c,0.00,0.00" type="string"/>
      <att name="NODE_CUSTOMGRAPHICS_SIZE_7" value="37.310095838215595" type="string"/>
      <att name="NODE_CUSTOMGRAPHICS_SIZE_5" value="37.310095838215595" type="string"/>
      <att name="NODE_CUSTOMGRAPHICS_9" value="org.cytoscape.ding.customgraphics.NullCustomGraphics,0,[ Remove Graphics ]," type="string"/>
      <att name="NODE_CUSTOMGRAPHICS_4" value="org.cytoscape.ding.customgraphics.NullCustomGraphics,0,[ Remove Graphics ]," type="string"/>
      <att name="NODE_TOOLTIP" value="" type="string"/>
      <att name="NODE_CUSTOMGRAPHICS_POSITION_6" value="C,C,c,0.00,0.00" type="string"/>
      <att name="NODE_CUSTOMGRAPHICS_POSITION_8" value="C,C,c,0.00,0.00" type="string"/>
      <att name="NODE_CUSTOMGRAPHICS_6" value="org.cytoscape.ding.customgraphics.NullCustomGraphics,0,[ Remove Graphics ]," type="string"/>
      <att name="NODE_CUSTOMGRAPHICS_POSITION_2" value="C,C,c,0.00,0.00" type="string"/>
      <att name="NODE_DEPTH" value="0.0" type="string"/>
      <att name="NODE_BORDER_STROKE" value="SOLID" type="string"/>
      <att name="NODE_CUSTOMGRAPHICS_SIZE_9" value="37.310095838215595" type="string"/>
      <att name="NODE_CUSTOMGRAPHICS_8" value="org.cytoscape.ding.customgraphics.NullCustomGraphics,0,[ Remove Graphics ]," type="string"/>
      <att name="NODE_LABEL_FONT_FACE" value="SansSerif,plain,18" type="string"/>
      <att name="NODE_CUSTOMGRAPHICS_SIZE_1" value="37.310095838215595" type="string"/>
      <att name="NODE_CUSTOMGRAPHICS_3" value="org.cytoscape.ding.customgraphics.NullCustomGraphics,0,[ Remove Graphics ]," type="string"/>
      <att name="NODE_CUSTOMGRAPHICS_5" value="org.cytoscape.ding.customgraphics.NullCustomGraphics,0,[ Remove Graphics ]," type="string"/>
      <att name="NODE_CUSTOMGRAPHICS_1" value="org.cytoscape.ding.customgraphics.NullCustomGraphics,0,[ Remove Graphics ]," type="string"/>
      <att name="NODE_BORDER_TRANSPARENCY" value="255" type="string"/>
      <att name="NODE_CUSTOMGRAPHICS_SIZE_8" value="37.310095838215595" type="string"/>
      <att name="z" value="0.0" type="string"/>
    </graphics>
  </node>
  <node id="112" label="HIVEP1">
    <att name="shared name" value="HIVEP1" type="string"/>
    <att name="Total.Phosphorylation" value="0.0485864220826561" type="real"/>
    <att name="Total.pAkt" value="0.0539352777807739" type="real"/>
    <att name="Total.pY" value="0.0" type="real"/>
    <att name="canonicalName" value="HIVEP1" type="string"/>
    <att name="label" value="HIVEP1" type="string"/>
    <att name="name" value="HIVEP1" type="string"/>
    <att name="selected" value="0" type="boolean"/>
    <graphics fill="#fffffe" y="2826.881591796875" outline="#888888" z="0.0" x="2459.344970703125" h="35.075560747798576" w="35.075560747798576" width="1.7999999523162842" type="ELLIPSE">
      <att name="NODE_CUSTOMGRAPHICS_SIZE_2" value="35.075560747798576" type="string"/>
      <att name="NODE_CUSTOMGRAPHICS_POSITION_7" value="C,C,c,0.00,0.00" type="string"/>
      <att name="NODE_CUSTOMGRAPHICS_SIZE_6" value="35.075560747798576" type="string"/>
      <att name="NODE_CUSTOMGRAPHICS_POSITION_4" value="C,C,c,0.00,0.00" type="string"/>
      <att name="NODE_CUSTOMGRAPHICS_2" value="org.cytoscape.ding.customgraphics.NullCustomGraphics,0,[ Remove Graphics ]," type="string"/>
      <att name="NODE_LABEL_FONT_SIZE" value="18" type="string"/>
      <att name="NODE_LABEL_TRANSPARENCY" value="255" type="string"/>
      <att name="NODE_CUSTOMGRAPHICS_POSITION_9" value="C,C,c,0.00,0.00" type="string"/>
      <att name="NODE_NESTED_NETWORK_IMAGE_VISIBLE" value="true" type="string"/>
      <att name="NODE_CUSTOMGRAPHICS_POSITION_1" value="C,C,c,0.00,0.00" type="string"/>
      <att name="NODE_CUSTOMGRAPHICS_SIZE_3" value="35.075560747798576" type="string"/>
      <att name="NODE_LABEL_COLOR" value="#000000" type="string"/>
      <att name="NODE_CUSTOMGRAPHICS_7" value="org.cytoscape.ding.customgraphics.NullCustomGraphics,0,[ Remove Graphics ]," type="string"/>
      <att name="NODE_LABEL_WIDTH" value="100.0" type="string"/>
      <att name="NODE_CUSTOMGRAPHICS_SIZE_4" value="35.075560747798576" type="string"/>
      <att name="NODE_LABEL_POSITION" value="C,C,c,0.00,0.00" type="string"/>
      <att name="NODE_VISIBLE" value="true" type="string"/>
      <att name="NODE_SELECTED_PAINT" value="#ffff00" type="string"/>
      <att name="NODE_SELECTED" value="false" type="string"/>
      <att name="NODE_CUSTOMGRAPHICS_POSITION_5" value="C,C,c,0.00,0.00" type="string"/>
      <att name="NODE_TRANSPARENCY" value="255" type="string"/>
      <att name="NODE_LABEL" value="HIVEP1" type="string"/>
      <att name="NODE_CUSTOMGRAPHICS_POSITION_3" value="C,C,c,0.00,0.00" type="string"/>
      <att name="NODE_CUSTOMGRAPHICS_SIZE_7" value="35.075560747798576" type="string"/>
      <att name="NODE_CUSTOMGRAPHICS_SIZE_5" value="35.075560747798576" type="string"/>
      <att name="NODE_CUSTOMGRAPHICS_9" value="org.cytoscape.ding.customgraphics.NullCustomGraphics,0,[ Remove Graphics ]," type="string"/>
      <att name="NODE_CUSTOMGRAPHICS_4" value="org.cytoscape.ding.customgraphics.NullCustomGraphics,0,[ Remove Graphics ]," type="string"/>
      <att name="NODE_TOOLTIP" value="" type="string"/>
      <att name="NODE_CUSTOMGRAPHICS_POSITION_6" value="C,C,c,0.00,0.00" type="string"/>
      <att name="NODE_CUSTOMGRAPHICS_POSITION_8" value="C,C,c,0.00,0.00" type="string"/>
      <att name="NODE_CUSTOMGRAPHICS_6" value="org.cytoscape.ding.customgraphics.NullCustomGraphics,0,[ Remove Graphics ]," type="string"/>
      <att name="NODE_CUSTOMGRAPHICS_POSITION_2" value="C,C,c,0.00,0.00" type="string"/>
      <att name="NODE_DEPTH" value="0.0" type="string"/>
      <att name="NODE_BORDER_STROKE" value="SOLID" type="string"/>
      <att name="NODE_CUSTOMGRAPHICS_SIZE_9" value="35.075560747798576" type="string"/>
      <att name="NODE_CUSTOMGRAPHICS_8" value="org.cytoscape.ding.customgraphics.NullCustomGraphics,0,[ Remove Graphics ]," type="string"/>
      <att name="NODE_LABEL_FONT_FACE" value="SansSerif,plain,18" type="string"/>
      <att name="NODE_CUSTOMGRAPHICS_SIZE_1" value="35.075560747798576" type="string"/>
      <att name="NODE_CUSTOMGRAPHICS_3" value="org.cytoscape.ding.customgraphics.NullCustomGraphics,0,[ Remove Graphics ]," type="string"/>
      <att name="NODE_CUSTOMGRAPHICS_5" value="org.cytoscape.ding.customgraphics.NullCustomGraphics,0,[ Remove Graphics ]," type="string"/>
      <att name="NODE_CUSTOMGRAPHICS_1" value="org.cytoscape.ding.customgraphics.NullCustomGraphics,0,[ Remove Graphics ]," type="string"/>
      <att name="NODE_BORDER_TRANSPARENCY" value="255" type="string"/>
      <att name="NODE_CUSTOMGRAPHICS_SIZE_8" value="35.075560747798576" type="string"/>
      <att name="z" value="0.0" type="string"/>
    </graphics>
  </node>
  <node id="113" label="UBE4B">
    <att name="shared name" value="UBE4B" type="string"/>
    <att name="Total.Phosphorylation" value="0.180054029423753" type="real"/>
    <att name="Total.pAkt" value="0.190854600317129" type="real"/>
    <att name="Total.pY" value="0.0" type="real"/>
    <att name="canonicalName" value="UBE4B" type="string"/>
    <att name="label" value="UBE4B" type="string"/>
    <att name="name" value="UBE4B" type="string"/>
    <att name="selected" value="0" type="boolean"/>
    <graphics fill="#fffffd" y="1073.1790771484375" outline="#888888" z="0.0" x="2696.873291015625" h="35.28001685500244" w="35.28001685500244" width="1.7999999523162842" type="ELLIPSE">
      <att name="NODE_CUSTOMGRAPHICS_SIZE_2" value="35.28001685500244" type="string"/>
      <att name="NODE_CUSTOMGRAPHICS_POSITION_7" value="C,C,c,0.00,0.00" type="string"/>
      <att name="NODE_CUSTOMGRAPHICS_SIZE_6" value="35.28001685500244" type="string"/>
      <att name="NODE_CUSTOMGRAPHICS_POSITION_4" value="C,C,c,0.00,0.00" type="string"/>
      <att name="NODE_CUSTOMGRAPHICS_2" value="org.cytoscape.ding.customgraphics.NullCustomGraphics,0,[ Remove Graphics ]," type="string"/>
      <att name="NODE_LABEL_FONT_SIZE" value="18" type="string"/>
      <att name="NODE_LABEL_TRANSPARENCY" value="255" type="string"/>
      <att name="NODE_CUSTOMGRAPHICS_POSITION_9" value="C,C,c,0.00,0.00" type="string"/>
      <att name="NODE_NESTED_NETWORK_IMAGE_VISIBLE" value="true" type="string"/>
      <att name="NODE_CUSTOMGRAPHICS_POSITION_1" value="C,C,c,0.00,0.00" type="string"/>
      <att name="NODE_CUSTOMGRAPHICS_SIZE_3" value="35.28001685500244" type="string"/>
      <att name="NODE_LABEL_COLOR" value="#000000" type="string"/>
      <att name="NODE_CUSTOMGRAPHICS_7" value="org.cytoscape.ding.customgraphics.NullCustomGraphics,0,[ Remove Graphics ]," type="string"/>
      <att name="NODE_LABEL_WIDTH" value="100.0" type="string"/>
      <att name="NODE_CUSTOMGRAPHICS_SIZE_4" value="35.28001685500244" type="string"/>
      <att name="NODE_LABEL_POSITION" value="C,C,c,0.00,0.00" type="string"/>
      <att name="NODE_VISIBLE" value="true" type="string"/>
      <att name="NODE_SELECTED_PAINT" value="#ffff00" type="string"/>
      <att name="NODE_SELECTED" value="false" type="string"/>
      <att name="NODE_CUSTOMGRAPHICS_POSITION_5" value="C,C,c,0.00,0.00" type="string"/>
      <att name="NODE_TRANSPARENCY" value="255" type="string"/>
      <att name="NODE_LABEL" value="UBE4B" type="string"/>
      <att name="NODE_CUSTOMGRAPHICS_POSITION_3" value="C,C,c,0.00,0.00" type="string"/>
      <att name="NODE_CUSTOMGRAPHICS_SIZE_7" value="35.28001685500244" type="string"/>
      <att name="NODE_CUSTOMGRAPHICS_SIZE_5" value="35.28001685500244" type="string"/>
      <att name="NODE_CUSTOMGRAPHICS_9" value="org.cytoscape.ding.customgraphics.NullCustomGraphics,0,[ Remove Graphics ]," type="string"/>
      <att name="NODE_CUSTOMGRAPHICS_4" value="org.cytoscape.ding.customgraphics.NullCustomGraphics,0,[ Remove Graphics ]," type="string"/>
      <att name="NODE_TOOLTIP" value="" type="string"/>
      <att name="NODE_CUSTOMGRAPHICS_POSITION_6" value="C,C,c,0.00,0.00" type="string"/>
      <att name="NODE_CUSTOMGRAPHICS_POSITION_8" value="C,C,c,0.00,0.00" type="string"/>
      <att name="NODE_CUSTOMGRAPHICS_6" value="org.cytoscape.ding.customgraphics.NullCustomGraphics,0,[ Remove Graphics ]," type="string"/>
      <att name="NODE_CUSTOMGRAPHICS_POSITION_2" value="C,C,c,0.00,0.00" type="string"/>
      <att name="NODE_DEPTH" value="0.0" type="string"/>
      <att name="NODE_BORDER_STROKE" value="SOLID" type="string"/>
      <att name="NODE_CUSTOMGRAPHICS_SIZE_9" value="35.28001685500244" type="string"/>
      <att name="NODE_CUSTOMGRAPHICS_8" value="org.cytoscape.ding.customgraphics.NullCustomGraphics,0,[ Remove Graphics ]," type="string"/>
      <att name="NODE_LABEL_FONT_FACE" value="SansSerif,plain,18" type="string"/>
      <att name="NODE_CUSTOMGRAPHICS_SIZE_1" value="35.28001685500244" type="string"/>
      <att name="NODE_CUSTOMGRAPHICS_3" value="org.cytoscape.ding.customgraphics.NullCustomGraphics,0,[ Remove Graphics ]," type="string"/>
      <att name="NODE_CUSTOMGRAPHICS_5" value="org.cytoscape.ding.customgraphics.NullCustomGraphics,0,[ Remove Graphics ]," type="string"/>
      <att name="NODE_CUSTOMGRAPHICS_1" value="org.cytoscape.ding.customgraphics.NullCustomGraphics,0,[ Remove Graphics ]," type="string"/>
      <att name="NODE_BORDER_TRANSPARENCY" value="255" type="string"/>
      <att name="NODE_CUSTOMGRAPHICS_SIZE_8" value="35.28001685500244" type="string"/>
      <att name="z" value="0.0" type="string"/>
    </graphics>
  </node>
  <node id="114" label="UBE2L6">
    <att name="shared name" value="UBE2L6" type="string"/>
    <att name="Total.Phosphorylation" value="0.0148720599622216" type="real"/>
    <att name="Total.pAkt" value="0.0160005538650091" type="real"/>
    <att name="Total.pY" value="0.0" type="real"/>
    <att name="canonicalName" value="UBE2L6" type="string"/>
    <att name="label" value="UBE2L6" type="string"/>
    <att name="name" value="UBE2L6" type="string"/>
    <att name="selected" value="0" type="boolean"/>
    <graphics fill="#ffffff" y="820.617919921875" outline="#888888" z="0.0" x="1590.8447265625" h="35.023128765689705" w="35.023128765689705" width="1.7999999523162842" type="ELLIPSE">
      <att name="NODE_CUSTOMGRAPHICS_SIZE_2" value="35.023128765689705" type="string"/>
      <att name="NODE_CUSTOMGRAPHICS_POSITION_7" value="C,C,c,0.00,0.00" type="string"/>
      <att name="NODE_CUSTOMGRAPHICS_SIZE_6" value="35.023128765689705" type="string"/>
      <att name="NODE_CUSTOMGRAPHICS_POSITION_4" value="C,C,c,0.00,0.00" type="string"/>
      <att name="NODE_CUSTOMGRAPHICS_2" value="org.cytoscape.ding.customgraphics.NullCustomGraphics,0,[ Remove Graphics ]," type="string"/>
      <att name="NODE_LABEL_FONT_SIZE" value="18" type="string"/>
      <att name="NODE_LABEL_TRANSPARENCY" value="255" type="string"/>
      <att name="NODE_CUSTOMGRAPHICS_POSITION_9" value="C,C,c,0.00,0.00" type="string"/>
      <att name="NODE_NESTED_NETWORK_IMAGE_VISIBLE" value="true" type="string"/>
      <att name="NODE_CUSTOMGRAPHICS_POSITION_1" value="C,C,c,0.00,0.00" type="string"/>
      <att name="NODE_CUSTOMGRAPHICS_SIZE_3" value="35.023128765689705" type="string"/>
      <att name="NODE_LABEL_COLOR" value="#000000" type="string"/>
      <att name="NODE_CUSTOMGRAPHICS_7" value="org.cytoscape.ding.customgraphics.NullCustomGraphics,0,[ Remove Graphics ]," type="string"/>
      <att name="NODE_LABEL_WIDTH" value="100.0" type="string"/>
      <att name="NODE_CUSTOMGRAPHICS_SIZE_4" value="35.023128765689705" type="string"/>
      <att name="NODE_LABEL_POSITION" value="C,C,c,0.00,0.00" type="string"/>
      <att name="NODE_VISIBLE" value="true" type="string"/>
      <att name="NODE_SELECTED_PAINT" value="#ffff00" type="string"/>
      <att name="NODE_SELECTED" value="false" type="string"/>
      <att name="NODE_CUSTOMGRAPHICS_POSITION_5" value="C,C,c,0.00,0.00" type="string"/>
      <att name="NODE_TRANSPARENCY" value="255" type="string"/>
      <att name="NODE_LABEL" value="UBE2L6" type="string"/>
      <att name="NODE_CUSTOMGRAPHICS_POSITION_3" value="C,C,c,0.00,0.00" type="string"/>
      <att name="NODE_CUSTOMGRAPHICS_SIZE_7" value="35.023128765689705" type="string"/>
      <att name="NODE_CUSTOMGRAPHICS_SIZE_5" value="35.023128765689705" type="string"/>
      <att name="NODE_CUSTOMGRAPHICS_9" value="org.cytoscape.ding.customgraphics.NullCustomGraphics,0,[ Remove Graphics ]," type="string"/>
      <att name="NODE_CUSTOMGRAPHICS_4" value="org.cytoscape.ding.customgraphics.NullCustomGraphics,0,[ Remove Graphics ]," type="string"/>
      <att name="NODE_TOOLTIP" value="" type="string"/>
      <att name="NODE_CUSTOMGRAPHICS_POSITION_6" value="C,C,c,0.00,0.00" type="string"/>
      <att name="NODE_CUSTOMGRAPHICS_POSITION_8" value="C,C,c,0.00,0.00" type="string"/>
      <att name="NODE_CUSTOMGRAPHICS_6" value="org.cytoscape.ding.customgraphics.NullCustomGraphics,0,[ Remove Graphics ]," type="string"/>
      <att name="NODE_CUSTOMGRAPHICS_POSITION_2" value="C,C,c,0.00,0.00" type="string"/>
      <att name="NODE_DEPTH" value="0.0" type="string"/>
      <att name="NODE_BORDER_STROKE" value="SOLID" type="string"/>
      <att name="NODE_CUSTOMGRAPHICS_SIZE_9" value="35.023128765689705" type="string"/>
      <att name="NODE_CUSTOMGRAPHICS_8" value="org.cytoscape.ding.customgraphics.NullCustomGraphics,0,[ Remove Graphics ]," type="string"/>
      <att name="NODE_LABEL_FONT_FACE" value="SansSerif,plain,18" type="string"/>
      <att name="NODE_CUSTOMGRAPHICS_SIZE_1" value="35.023128765689705" type="string"/>
      <att name="NODE_CUSTOMGRAPHICS_3" value="org.cytoscape.ding.customgraphics.NullCustomGraphics,0,[ Remove Graphics ]," type="string"/>
      <att name="NODE_CUSTOMGRAPHICS_5" value="org.cytoscape.ding.customgraphics.NullCustomGraphics,0,[ Remove Graphics ]," type="string"/>
      <att name="NODE_CUSTOMGRAPHICS_1" value="org.cytoscape.ding.customgraphics.NullCustomGraphics,0,[ Remove Graphics ]," type="string"/>
      <att name="NODE_BORDER_TRANSPARENCY" value="255" type="string"/>
      <att name="NODE_CUSTOMGRAPHICS_SIZE_8" value="35.023128765689705" type="string"/>
      <att name="z" value="0.0" type="string"/>
    </graphics>
  </node>
  <node id="115" label="HDAC5">
    <att name="shared name" value="HDAC5" type="string"/>
    <att name="Total.Phosphorylation" value="0.109711075772388" type="real"/>
    <att name="Total.pAkt" value="0.11880832709276" type="real"/>
    <att name="Total.pY" value="0.0" type="real"/>
    <att name="canonicalName" value="HDAC5" type="string"/>
    <att name="label" value="HDAC5" type="string"/>
    <att name="name" value="HDAC5" type="string"/>
    <att name="selected" value="0" type="boolean"/>
    <graphics fill="#fffffe" y="2004.76513671875" outline="#888888" z="0.0" x="2930.64990234375" h="35.170620732538104" w="35.170620732538104" width="1.7999999523162842" type="ELLIPSE">
      <att name="NODE_CUSTOMGRAPHICS_SIZE_2" value="35.170620732538104" type="string"/>
      <att name="NODE_CUSTOMGRAPHICS_POSITION_7" value="C,C,c,0.00,0.00" type="string"/>
      <att name="NODE_CUSTOMGRAPHICS_SIZE_6" value="35.170620732538104" type="string"/>
      <att name="NODE_CUSTOMGRAPHICS_POSITION_4" value="C,C,c,0.00,0.00" type="string"/>
      <att name="NODE_CUSTOMGRAPHICS_2" value="org.cytoscape.ding.customgraphics.NullCustomGraphics,0,[ Remove Graphics ]," type="string"/>
      <att name="NODE_LABEL_FONT_SIZE" value="18" type="string"/>
      <att name="NODE_LABEL_TRANSPARENCY" value="255" type="string"/>
      <att name="NODE_CUSTOMGRAPHICS_POSITION_9" value="C,C,c,0.00,0.00" type="string"/>
      <att name="NODE_NESTED_NETWORK_IMAGE_VISIBLE" value="true" type="string"/>
      <att name="NODE_CUSTOMGRAPHICS_POSITION_1" value="C,C,c,0.00,0.00" type="string"/>
      <att name="NODE_CUSTOMGRAPHICS_SIZE_3" value="35.170620732538104" type="string"/>
      <att name="NODE_LABEL_COLOR" value="#000000" type="string"/>
      <att name="NODE_CUSTOMGRAPHICS_7" value="org.cytoscape.ding.customgraphics.NullCustomGraphics,0,[ Remove Graphics ]," type="string"/>
      <att name="NODE_LABEL_WIDTH" value="100.0" type="string"/>
      <att name="NODE_CUSTOMGRAPHICS_SIZE_4" value="35.170620732538104" type="string"/>
      <att name="NODE_LABEL_POSITION" value="C,C,c,0.00,0.00" type="string"/>
      <att name="NODE_VISIBLE" value="true" type="string"/>
      <att name="NODE_SELECTED_PAINT" value="#ffff00" type="string"/>
      <att name="NODE_SELECTED" value="false" type="string"/>
      <att name="NODE_CUSTOMGRAPHICS_POSITION_5" value="C,C,c,0.00,0.00" type="string"/>
      <att name="NODE_TRANSPARENCY" value="255" type="string"/>
      <att name="NODE_LABEL" value="HDAC5" type="string"/>
      <att name="NODE_CUSTOMGRAPHICS_POSITION_3" value="C,C,c,0.00,0.00" type="string"/>
      <att name="NODE_CUSTOMGRAPHICS_SIZE_7" value="35.170620732538104" type="string"/>
      <att name="NODE_CUSTOMGRAPHICS_SIZE_5" value="35.170620732538104" type="string"/>
      <att name="NODE_CUSTOMGRAPHICS_9" value="org.cytoscape.ding.customgraphics.NullCustomGraphics,0,[ Remove Graphics ]," type="string"/>
      <att name="NODE_CUSTOMGRAPHICS_4" value="org.cytoscape.ding.customgraphics.NullCustomGraphics,0,[ Remove Graphics ]," type="string"/>
      <att name="NODE_TOOLTIP" value="" type="string"/>
      <att name="NODE_CUSTOMGRAPHICS_POSITION_6" value="C,C,c,0.00,0.00" type="string"/>
      <att name="NODE_CUSTOMGRAPHICS_POSITION_8" value="C,C,c,0.00,0.00" type="string"/>
      <att name="NODE_CUSTOMGRAPHICS_6" value="org.cytoscape.ding.customgraphics.NullCustomGraphics,0,[ Remove Graphics ]," type="string"/>
      <att name="NODE_CUSTOMGRAPHICS_POSITION_2" value="C,C,c,0.00,0.00" type="string"/>
      <att name="NODE_DEPTH" value="0.0" type="string"/>
      <att name="NODE_BORDER_STROKE" value="SOLID" type="string"/>
      <att name="NODE_CUSTOMGRAPHICS_SIZE_9" value="35.170620732538104" type="string"/>
      <att name="NODE_CUSTOMGRAPHICS_8" value="org.cytoscape.ding.customgraphics.NullCustomGraphics,0,[ Remove Graphics ]," type="string"/>
      <att name="NODE_LABEL_FONT_FACE" value="SansSerif,plain,18" type="string"/>
      <att name="NODE_CUSTOMGRAPHICS_SIZE_1" value="35.170620732538104" type="string"/>
      <att name="NODE_CUSTOMGRAPHICS_3" value="org.cytoscape.ding.customgraphics.NullCustomGraphics,0,[ Remove Graphics ]," type="string"/>
      <att name="NODE_CUSTOMGRAPHICS_5" value="org.cytoscape.ding.customgraphics.NullCustomGraphics,0,[ Remove Graphics ]," type="string"/>
      <att name="NODE_CUSTOMGRAPHICS_1" value="org.cytoscape.ding.customgraphics.NullCustomGraphics,0,[ Remove Graphics ]," type="string"/>
      <att name="NODE_BORDER_TRANSPARENCY" value="255" type="string"/>
      <att name="NODE_CUSTOMGRAPHICS_SIZE_8" value="35.170620732538104" type="string"/>
      <att name="z" value="0.0" type="string"/>
    </graphics>
  </node>
  <node id="116" label="GRINL1A">
    <att name="shared name" value="GRINL1A" type="string"/>
    <att name="Total.Phosphorylation" value="0.0827720597836149" type="real"/>
    <att name="Total.pAkt" value="0.0929005340512846" type="real"/>
    <att name="Total.pY" value="0.0" type="real"/>
    <att name="canonicalName" value="GRINL1A" type="string"/>
    <att name="label" value="GRINL1A" type="string"/>
    <att name="name" value="GRINL1A" type="string"/>
    <att name="selected" value="0" type="boolean"/>
    <graphics fill="#fffffe" y="2738.026611328125" outline="#888888" z="0.0" x="2459.274658203125" h="35.12872564938901" w="35.12872564938901" width="1.7999999523162842" type="ELLIPSE">
      <att name="NODE_CUSTOMGRAPHICS_SIZE_2" value="35.12872564938901" type="string"/>
      <att name="NODE_CUSTOMGRAPHICS_POSITION_7" value="C,C,c,0.00,0.00" type="string"/>
      <att name="NODE_CUSTOMGRAPHICS_SIZE_6" value="35.12872564938901" type="string"/>
      <att name="NODE_CUSTOMGRAPHICS_POSITION_4" value="C,C,c,0.00,0.00" type="string"/>
      <att name="NODE_CUSTOMGRAPHICS_2" value="org.cytoscape.ding.customgraphics.NullCustomGraphics,0,[ Remove Graphics ]," type="string"/>
      <att name="NODE_LABEL_FONT_SIZE" value="18" type="string"/>
      <att name="NODE_LABEL_TRANSPARENCY" value="255" type="string"/>
      <att name="NODE_CUSTOMGRAPHICS_POSITION_9" value="C,C,c,0.00,0.00" type="string"/>
      <att name="NODE_NESTED_NETWORK_IMAGE_VISIBLE" value="true" type="string"/>
      <att name="NODE_CUSTOMGRAPHICS_POSITION_1" value="C,C,c,0.00,0.00" type="string"/>
      <att name="NODE_CUSTOMGRAPHICS_SIZE_3" value="35.12872564938901" type="string"/>
      <att name="NODE_LABEL_COLOR" value="#000000" type="string"/>
      <att name="NODE_CUSTOMGRAPHICS_7" value="org.cytoscape.ding.customgraphics.NullCustomGraphics,0,[ Remove Graphics ]," type="string"/>
      <att name="NODE_LABEL_WIDTH" value="100.0" type="string"/>
      <att name="NODE_CUSTOMGRAPHICS_SIZE_4" value="35.12872564938901" type="string"/>
      <att name="NODE_LABEL_POSITION" value="C,C,c,0.00,0.00" type="string"/>
      <att name="NODE_VISIBLE" value="true" type="string"/>
      <att name="NODE_SELECTED_PAINT" value="#ffff00" type="string"/>
      <att name="NODE_SELECTED" value="false" type="string"/>
      <att name="NODE_CUSTOMGRAPHICS_POSITION_5" value="C,C,c,0.00,0.00" type="string"/>
      <att name="NODE_TRANSPARENCY" value="255" type="string"/>
      <att name="NODE_LABEL" value="GRINL1A" type="string"/>
      <att name="NODE_CUSTOMGRAPHICS_POSITION_3" value="C,C,c,0.00,0.00" type="string"/>
      <att name="NODE_CUSTOMGRAPHICS_SIZE_7" value="35.12872564938901" type="string"/>
      <att name="NODE_CUSTOMGRAPHICS_SIZE_5" value="35.12872564938901" type="string"/>
      <att name="NODE_CUSTOMGRAPHICS_9" value="org.cytoscape.ding.customgraphics.NullCustomGraphics,0,[ Remove Graphics ]," type="string"/>
      <att name="NODE_CUSTOMGRAPHICS_4" value="org.cytoscape.ding.customgraphics.NullCustomGraphics,0,[ Remove Graphics ]," type="string"/>
      <att name="NODE_TOOLTIP" value="" type="string"/>
      <att name="NODE_CUSTOMGRAPHICS_POSITION_6" value="C,C,c,0.00,0.00" type="string"/>
      <att name="NODE_CUSTOMGRAPHICS_POSITION_8" value="C,C,c,0.00,0.00" type="string"/>
      <att name="NODE_CUSTOMGRAPHICS_6" value="org.cytoscape.ding.customgraphics.NullCustomGraphics,0,[ Remove Graphics ]," type="string"/>
      <att name="NODE_CUSTOMGRAPHICS_POSITION_2" value="C,C,c,0.00,0.00" type="string"/>
      <att name="NODE_DEPTH" value="0.0" type="string"/>
      <att name="NODE_BORDER_STROKE" value="SOLID" type="string"/>
      <att name="NODE_CUSTOMGRAPHICS_SIZE_9" value="35.12872564938901" type="string"/>
      <att name="NODE_CUSTOMGRAPHICS_8" value="org.cytoscape.ding.customgraphics.NullCustomGraphics,0,[ Remove Graphics ]," type="string"/>
      <att name="NODE_LABEL_FONT_FACE" value="SansSerif,plain,18" type="string"/>
      <att name="NODE_CUSTOMGRAPHICS_SIZE_1" value="35.12872564938901" type="string"/>
      <att name="NODE_CUSTOMGRAPHICS_3" value="org.cytoscape.ding.customgraphics.NullCustomGraphics,0,[ Remove Graphics ]," type="string"/>
      <att name="NODE_CUSTOMGRAPHICS_5" value="org.cytoscape.ding.customgraphics.NullCustomGraphics,0,[ Remove Graphics ]," type="string"/>
      <att name="NODE_CUSTOMGRAPHICS_1" value="org.cytoscape.ding.customgraphics.NullCustomGraphics,0,[ Remove Graphics ]," type="string"/>
      <att name="NODE_BORDER_TRANSPARENCY" value="255" type="string"/>
      <att name="NODE_CUSTOMGRAPHICS_SIZE_8" value="35.12872564938901" type="string"/>
      <att name="z" value="0.0" type="string"/>
    </graphics>
  </node>
  <node id="117" label="OSTM1">
    <att name="shared name" value="OSTM1" type="string"/>
    <att name="Total.Phosphorylation" value="3.74199614398328" type="real"/>
    <att name="Total.pAkt" value="4.31706137133605" type="real"/>
    <att name="Total.pY" value="0.0" type="real"/>
    <att name="canonicalName" value="OSTM1" type="string"/>
    <att name="label" value="OSTM1" type="string"/>
    <att name="name" value="OSTM1" type="string"/>
    <att name="selected" value="0" type="boolean"/>
    <graphics fill="#ffffd5" y="2732.67138671875" outline="#888888" z="0.0" x="2516.662841796875" h="40.81948648982143" w="40.81948648982143" width="1.7999999523162842" type="ELLIPSE">
      <att name="NODE_CUSTOMGRAPHICS_SIZE_2" value="40.81948648982143" type="string"/>
      <att name="NODE_CUSTOMGRAPHICS_POSITION_7" value="C,C,c,0.00,0.00" type="string"/>
      <att name="NODE_CUSTOMGRAPHICS_SIZE_6" value="40.81948648982143" type="string"/>
      <att name="NODE_CUSTOMGRAPHICS_POSITION_4" value="C,C,c,0.00,0.00" type="string"/>
      <att name="NODE_CUSTOMGRAPHICS_2" value="org.cytoscape.ding.customgraphics.NullCustomGraphics,0,[ Remove Graphics ]," type="string"/>
      <att name="NODE_LABEL_FONT_SIZE" value="18" type="string"/>
      <att name="NODE_LABEL_TRANSPARENCY" value="255" type="string"/>
      <att name="NODE_CUSTOMGRAPHICS_POSITION_9" value="C,C,c,0.00,0.00" type="string"/>
      <att name="NODE_NESTED_NETWORK_IMAGE_VISIBLE" value="true" type="string"/>
      <att name="NODE_CUSTOMGRAPHICS_POSITION_1" value="C,C,c,0.00,0.00" type="string"/>
      <att name="NODE_CUSTOMGRAPHICS_SIZE_3" value="40.81948648982143" type="string"/>
      <att name="NODE_LABEL_COLOR" value="#000000" type="string"/>
      <att name="NODE_CUSTOMGRAPHICS_7" value="org.cytoscape.ding.customgraphics.NullCustomGraphics,0,[ Remove Graphics ]," type="string"/>
      <att name="NODE_LABEL_WIDTH" value="100.0" type="string"/>
      <att name="NODE_CUSTOMGRAPHICS_SIZE_4" value="40.81948648982143" type="string"/>
      <att name="NODE_LABEL_POSITION" value="C,C,c,0.00,0.00" type="string"/>
      <att name="NODE_VISIBLE" value="true" type="string"/>
      <att name="NODE_SELECTED_PAINT" value="#ffff00" type="string"/>
      <att name="NODE_SELECTED" value="false" type="string"/>
      <att name="NODE_CUSTOMGRAPHICS_POSITION_5" value="C,C,c,0.00,0.00" type="string"/>
      <att name="NODE_TRANSPARENCY" value="255" type="string"/>
      <att name="NODE_LABEL" value="OSTM1" type="string"/>
      <att name="NODE_CUSTOMGRAPHICS_POSITION_3" value="C,C,c,0.00,0.00" type="string"/>
      <att name="NODE_CUSTOMGRAPHICS_SIZE_7" value="40.81948648982143" type="string"/>
      <att name="NODE_CUSTOMGRAPHICS_SIZE_5" value="40.81948648982143" type="string"/>
      <att name="NODE_CUSTOMGRAPHICS_9" value="org.cytoscape.ding.customgraphics.NullCustomGraphics,0,[ Remove Graphics ]," type="string"/>
      <att name="NODE_CUSTOMGRAPHICS_4" value="org.cytoscape.ding.customgraphics.NullCustomGraphics,0,[ Remove Graphics ]," type="string"/>
      <att name="NODE_TOOLTIP" value="" type="string"/>
      <att name="NODE_CUSTOMGRAPHICS_POSITION_6" value="C,C,c,0.00,0.00" type="string"/>
      <att name="NODE_CUSTOMGRAPHICS_POSITION_8" value="C,C,c,0.00,0.00" type="string"/>
      <att name="NODE_CUSTOMGRAPHICS_6" value="org.cytoscape.ding.customgraphics.NullCustomGraphics,0,[ Remove Graphics ]," type="string"/>
      <att name="NODE_CUSTOMGRAPHICS_POSITION_2" value="C,C,c,0.00,0.00" type="string"/>
      <att name="NODE_DEPTH" value="0.0" type="string"/>
      <att name="NODE_BORDER_STROKE" value="SOLID" type="string"/>
      <att name="NODE_CUSTOMGRAPHICS_SIZE_9" value="40.81948648982143" type="string"/>
      <att name="NODE_CUSTOMGRAPHICS_8" value="org.cytoscape.ding.customgraphics.NullCustomGraphics,0,[ Remove Graphics ]," type="string"/>
      <att name="NODE_LABEL_FONT_FACE" value="SansSerif,plain,18" type="string"/>
      <att name="NODE_CUSTOMGRAPHICS_SIZE_1" value="40.81948648982143" type="string"/>
      <att name="NODE_CUSTOMGRAPHICS_3" value="org.cytoscape.ding.customgraphics.NullCustomGraphics,0,[ Remove Graphics ]," type="string"/>
      <att name="NODE_CUSTOMGRAPHICS_5" value="org.cytoscape.ding.customgraphics.NullCustomGraphics,0,[ Remove Graphics ]," type="string"/>
      <att name="NODE_CUSTOMGRAPHICS_1" value="org.cytoscape.ding.customgraphics.NullCustomGraphics,0,[ Remove Graphics ]," type="string"/>
      <att name="NODE_BORDER_TRANSPARENCY" value="255" type="string"/>
      <att name="NODE_CUSTOMGRAPHICS_SIZE_8" value="40.81948648982143" type="string"/>
      <att name="z" value="0.0" type="string"/>
    </graphics>
  </node>
  <node id="118" label="TRIP12">
    <att name="shared name" value="TRIP12" type="string"/>
    <att name="Total.Phosphorylation" value="0.252180842701828" type="real"/>
    <att name="Total.pAkt" value="0.284540479360246" type="real"/>
    <att name="Total.pY" value="0.0" type="real"/>
    <att name="canonicalName" value="TRIP12" type="string"/>
    <att name="label" value="TRIP12" type="string"/>
    <att name="name" value="TRIP12" type="string"/>
    <att name="selected" value="0" type="boolean"/>
    <graphics fill="#fffffc" y="1152.899658203125" outline="#888888" z="0.0" x="3041.995849609375" h="35.39218720453647" w="35.39218720453647" width="1.7999999523162842" type="ELLIPSE">
      <att name="NODE_CUSTOMGRAPHICS_SIZE_2" value="35.39218720453647" type="string"/>
      <att name="NODE_CUSTOMGRAPHICS_POSITION_7" value="C,C,c,0.00,0.00" type="string"/>
      <att name="NODE_CUSTOMGRAPHICS_SIZE_6" value="35.39218720453647" type="string"/>
      <att name="NODE_CUSTOMGRAPHICS_POSITION_4" value="C,C,c,0.00,0.00" type="string"/>
      <att name="NODE_CUSTOMGRAPHICS_2" value="org.cytoscape.ding.customgraphics.NullCustomGraphics,0,[ Remove Graphics ]," type="string"/>
      <att name="NODE_LABEL_FONT_SIZE" value="18" type="string"/>
      <att name="NODE_LABEL_TRANSPARENCY" value="255" type="string"/>
      <att name="NODE_CUSTOMGRAPHICS_POSITION_9" value="C,C,c,0.00,0.00" type="string"/>
      <att name="NODE_NESTED_NETWORK_IMAGE_VISIBLE" value="true" type="string"/>
      <att name="NODE_CUSTOMGRAPHICS_POSITION_1" value="C,C,c,0.00,0.00" type="string"/>
      <att name="NODE_CUSTOMGRAPHICS_SIZE_3" value="35.39218720453647" type="string"/>
      <att name="NODE_LABEL_COLOR" value="#000000" type="string"/>
      <att name="NODE_CUSTOMGRAPHICS_7" value="org.cytoscape.ding.customgraphics.NullCustomGraphics,0,[ Remove Graphics ]," type="string"/>
      <att name="NODE_LABEL_WIDTH" value="100.0" type="string"/>
      <att name="NODE_CUSTOMGRAPHICS_SIZE_4" value="35.39218720453647" type="string"/>
      <att name="NODE_LABEL_POSITION" value="C,C,c,0.00,0.00" type="string"/>
      <att name="NODE_VISIBLE" value="true" type="string"/>
      <att name="NODE_SELECTED_PAINT" value="#ffff00" type="string"/>
      <att name="NODE_SELECTED" value="false" type="string"/>
      <att name="NODE_CUSTOMGRAPHICS_POSITION_5" value="C,C,c,0.00,0.00" type="string"/>
      <att name="NODE_TRANSPARENCY" value="255" type="string"/>
      <att name="NODE_LABEL" value="TRIP12" type="string"/>
      <att name="NODE_CUSTOMGRAPHICS_POSITION_3" value="C,C,c,0.00,0.00" type="string"/>
      <att name="NODE_CUSTOMGRAPHICS_SIZE_7" value="35.39218720453647" type="string"/>
      <att name="NODE_CUSTOMGRAPHICS_SIZE_5" value="35.39218720453647" type="string"/>
      <att name="NODE_CUSTOMGRAPHICS_9" value="org.cytoscape.ding.customgraphics.NullCustomGraphics,0,[ Remove Graphics ]," type="string"/>
      <att name="NODE_CUSTOMGRAPHICS_4" value="org.cytoscape.ding.customgraphics.NullCustomGraphics,0,[ Remove Graphics ]," type="string"/>
      <att name="NODE_TOOLTIP" value="" type="string"/>
      <att name="NODE_CUSTOMGRAPHICS_POSITION_6" value="C,C,c,0.00,0.00" type="string"/>
      <att name="NODE_CUSTOMGRAPHICS_POSITION_8" value="C,C,c,0.00,0.00" type="string"/>
      <att name="NODE_CUSTOMGRAPHICS_6" value="org.cytoscape.ding.customgraphics.NullCustomGraphics,0,[ Remove Graphics ]," type="string"/>
      <att name="NODE_CUSTOMGRAPHICS_POSITION_2" value="C,C,c,0.00,0.00" type="string"/>
      <att name="NODE_DEPTH" value="0.0" type="string"/>
      <att name="NODE_BORDER_STROKE" value="SOLID" type="string"/>
      <att name="NODE_CUSTOMGRAPHICS_SIZE_9" value="35.39218720453647" type="string"/>
      <att name="NODE_CUSTOMGRAPHICS_8" value="org.cytoscape.ding.customgraphics.NullCustomGraphics,0,[ Remove Graphics ]," type="string"/>
      <att name="NODE_LABEL_FONT_FACE" value="SansSerif,plain,18" type="string"/>
      <att name="NODE_CUSTOMGRAPHICS_SIZE_1" value="35.39218720453647" type="string"/>
      <att name="NODE_CUSTOMGRAPHICS_3" value="org.cytoscape.ding.customgraphics.NullCustomGraphics,0,[ Remove Graphics ]," type="string"/>
      <att name="NODE_CUSTOMGRAPHICS_5" value="org.cytoscape.ding.customgraphics.NullCustomGraphics,0,[ Remove Graphics ]," type="string"/>
      <att name="NODE_CUSTOMGRAPHICS_1" value="org.cytoscape.ding.customgraphics.NullCustomGraphics,0,[ Remove Graphics ]," type="string"/>
      <att name="NODE_BORDER_TRANSPARENCY" value="255" type="string"/>
      <att name="NODE_CUSTOMGRAPHICS_SIZE_8" value="35.39218720453647" type="string"/>
      <att name="z" value="0.0" type="string"/>
    </graphics>
  </node>
  <node id="119" label="GLYR1">
    <att name="shared name" value="GLYR1" type="string"/>
    <att name="Total.Phosphorylation" value="0.0105533727012775" type="real"/>
    <att name="Total.pAkt" value="0.0116328442248582" type="real"/>
    <att name="Total.pY" value="0.0" type="real"/>
    <att name="canonicalName" value="GLYR1" type="string"/>
    <att name="label" value="GLYR1" type="string"/>
    <att name="name" value="GLYR1" type="string"/>
    <att name="selected" value="0" type="boolean"/>
    <graphics fill="#ffffff" y="3818.10205078125" outline="#888888" z="0.0" x="1342.858154296875" h="35.016412419332895" w="35.016412419332895" width="1.7999999523162842" type="ELLIPSE">
      <att name="NODE_CUSTOMGRAPHICS_SIZE_2" value="35.016412419332895" type="string"/>
      <att name="NODE_CUSTOMGRAPHICS_POSITION_7" value="C,C,c,0.00,0.00" type="string"/>
      <att name="NODE_CUSTOMGRAPHICS_SIZE_6" value="35.016412419332895" type="string"/>
      <att name="NODE_CUSTOMGRAPHICS_POSITION_4" value="C,C,c,0.00,0.00" type="string"/>
      <att name="NODE_CUSTOMGRAPHICS_2" value="org.cytoscape.ding.customgraphics.NullCustomGraphics,0,[ Remove Graphics ]," type="string"/>
      <att name="NODE_LABEL_FONT_SIZE" value="18" type="string"/>
      <att name="NODE_LABEL_TRANSPARENCY" value="255" type="string"/>
      <att name="NODE_CUSTOMGRAPHICS_POSITION_9" value="C,C,c,0.00,0.00" type="string"/>
      <att name="NODE_NESTED_NETWORK_IMAGE_VISIBLE" value="true" type="string"/>
      <att name="NODE_CUSTOMGRAPHICS_POSITION_1" value="C,C,c,0.00,0.00" type="string"/>
      <att name="NODE_CUSTOMGRAPHICS_SIZE_3" value="35.016412419332895" type="string"/>
      <att name="NODE_LABEL_COLOR" value="#000000" type="string"/>
      <att name="NODE_CUSTOMGRAPHICS_7" value="org.cytoscape.ding.customgraphics.NullCustomGraphics,0,[ Remove Graphics ]," type="string"/>
      <att name="NODE_LABEL_WIDTH" value="100.0" type="string"/>
      <att name="NODE_CUSTOMGRAPHICS_SIZE_4" value="35.016412419332895" type="string"/>
      <att name="NODE_LABEL_POSITION" value="C,C,c,0.00,0.00" type="string"/>
      <att name="NODE_VISIBLE" value="true" type="string"/>
      <att name="NODE_SELECTED_PAINT" value="#ffff00" type="string"/>
      <att name="NODE_SELECTED" value="false" type="string"/>
      <att name="NODE_CUSTOMGRAPHICS_POSITION_5" value="C,C,c,0.00,0.00" type="string"/>
      <att name="NODE_TRANSPARENCY" value="255" type="string"/>
      <att name="NODE_LABEL" value="GLYR1" type="string"/>
      <att name="NODE_CUSTOMGRAPHICS_POSITION_3" value="C,C,c,0.00,0.00" type="string"/>
      <att name="NODE_CUSTOMGRAPHICS_SIZE_7" value="35.016412419332895" type="string"/>
      <att name="NODE_CUSTOMGRAPHICS_SIZE_5" value="35.016412419332895" type="string"/>
      <att name="NODE_CUSTOMGRAPHICS_9" value="org.cytoscape.ding.customgraphics.NullCustomGraphics,0,[ Remove Graphics ]," type="string"/>
      <att name="NODE_CUSTOMGRAPHICS_4" value="org.cytoscape.ding.customgraphics.NullCustomGraphics,0,[ Remove Graphics ]," type="string"/>
      <att name="NODE_TOOLTIP" value="" type="string"/>
      <att name="NODE_CUSTOMGRAPHICS_POSITION_6" value="C,C,c,0.00,0.00" type="string"/>
      <att name="NODE_CUSTOMGRAPHICS_POSITION_8" value="C,C,c,0.00,0.00" type="string"/>
      <att name="NODE_CUSTOMGRAPHICS_6" value="org.cytoscape.ding.customgraphics.NullCustomGraphics,0,[ Remove Graphics ]," type="string"/>
      <att name="NODE_CUSTOMGRAPHICS_POSITION_2" value="C,C,c,0.00,0.00" type="string"/>
      <att name="NODE_DEPTH" value="0.0" type="string"/>
      <att name="NODE_BORDER_STROKE" value="SOLID" type="string"/>
      <att name="NODE_CUSTOMGRAPHICS_SIZE_9" value="35.016412419332895" type="string"/>
      <att name="NODE_CUSTOMGRAPHICS_8" value="org.cytoscape.ding.customgraphics.NullCustomGraphics,0,[ Remove Graphics ]," type="string"/>
      <att name="NODE_LABEL_FONT_FACE" value="SansSerif,plain,18" type="string"/>
      <att name="NODE_CUSTOMGRAPHICS_SIZE_1" value="35.016412419332895" type="string"/>
      <att name="NODE_CUSTOMGRAPHICS_3" value="org.cytoscape.ding.customgraphics.NullCustomGraphics,0,[ Remove Graphics ]," type="string"/>
      <att name="NODE_CUSTOMGRAPHICS_5" value="org.cytoscape.ding.customgraphics.NullCustomGraphics,0,[ Remove Graphics ]," type="string"/>
      <att name="NODE_CUSTOMGRAPHICS_1" value="org.cytoscape.ding.customgraphics.NullCustomGraphics,0,[ Remove Graphics ]," type="string"/>
      <att name="NODE_BORDER_TRANSPARENCY" value="255" type="string"/>
      <att name="NODE_CUSTOMGRAPHICS_SIZE_8" value="35.016412419332895" type="string"/>
      <att name="z" value="0.0" type="string"/>
    </graphics>
  </node>
  <node id="120" label="SRGAP2">
    <att name="shared name" value="SRGAP2" type="string"/>
    <att name="Total.Phosphorylation" value="0.185108948870755" type="real"/>
    <att name="Total.pAkt" value="0.197521226255516" type="real"/>
    <att name="Total.pY" value="0.0" type="real"/>
    <att name="canonicalName" value="SRGAP2" type="string"/>
    <att name="label" value="SRGAP2" type="string"/>
    <att name="name" value="SRGAP2" type="string"/>
    <att name="selected" value="0" type="boolean"/>
    <graphics fill="#fffffd" y="500.1078338623047" outline="#888888" z="0.0" x="939.921630859375" h="35.28787817668666" w="35.28787817668666" width="1.7999999523162842" type="ELLIPSE">
      <att name="NODE_CUSTOMGRAPHICS_SIZE_2" value="35.28787817668666" type="string"/>
      <att name="NODE_CUSTOMGRAPHICS_POSITION_7" value="C,C,c,0.00,0.00" type="string"/>
      <att name="NODE_CUSTOMGRAPHICS_SIZE_6" value="35.28787817668666" type="string"/>
      <att name="NODE_CUSTOMGRAPHICS_POSITION_4" value="C,C,c,0.00,0.00" type="string"/>
      <att name="NODE_CUSTOMGRAPHICS_2" value="org.cytoscape.ding.customgraphics.NullCustomGraphics,0,[ Remove Graphics ]," type="string"/>
      <att name="NODE_LABEL_FONT_SIZE" value="18" type="string"/>
      <att name="NODE_LABEL_TRANSPARENCY" value="255" type="string"/>
      <att name="NODE_CUSTOMGRAPHICS_POSITION_9" value="C,C,c,0.00,0.00" type="string"/>
      <att name="NODE_NESTED_NETWORK_IMAGE_VISIBLE" value="true" type="string"/>
      <att name="NODE_CUSTOMGRAPHICS_POSITION_1" value="C,C,c,0.00,0.00" type="string"/>
      <att name="NODE_CUSTOMGRAPHICS_SIZE_3" value="35.28787817668666" type="string"/>
      <att name="NODE_LABEL_COLOR" value="#000000" type="string"/>
      <att name="NODE_CUSTOMGRAPHICS_7" value="org.cytoscape.ding.customgraphics.NullCustomGraphics,0,[ Remove Graphics ]," type="string"/>
      <att name="NODE_LABEL_WIDTH" value="100.0" type="string"/>
      <att name="NODE_CUSTOMGRAPHICS_SIZE_4" value="35.28787817668666" type="string"/>
      <att name="NODE_LABEL_POSITION" value="C,C,c,0.00,0.00" type="string"/>
      <att name="NODE_VISIBLE" value="true" type="string"/>
      <att name="NODE_SELECTED_PAINT" value="#ffff00" type="string"/>
      <att name="NODE_SELECTED" value="false" type="string"/>
      <att name="NODE_CUSTOMGRAPHICS_POSITION_5" value="C,C,c,0.00,0.00" type="string"/>
      <att name="NODE_TRANSPARENCY" value="255" type="string"/>
      <att name="NODE_LABEL" value="SRGAP2" type="string"/>
      <att name="NODE_CUSTOMGRAPHICS_POSITION_3" value="C,C,c,0.00,0.00" type="string"/>
      <att name="NODE_CUSTOMGRAPHICS_SIZE_7" value="35.28787817668666" type="string"/>
      <att name="NODE_CUSTOMGRAPHICS_SIZE_5" value="35.28787817668666" type="string"/>
      <att name="NODE_CUSTOMGRAPHICS_9" value="org.cytoscape.ding.customgraphics.NullCustomGraphics,0,[ Remove Graphics ]," type="string"/>
      <att name="NODE_CUSTOMGRAPHICS_4" value="org.cytoscape.ding.customgraphics.NullCustomGraphics,0,[ Remove Graphics ]," type="string"/>
      <att name="NODE_TOOLTIP" value="" type="string"/>
      <att name="NODE_CUSTOMGRAPHICS_POSITION_6" value="C,C,c,0.00,0.00" type="string"/>
      <att name="NODE_CUSTOMGRAPHICS_POSITION_8" value="C,C,c,0.00,0.00" type="string"/>
      <att name="NODE_CUSTOMGRAPHICS_6" value="org.cytoscape.ding.customgraphics.NullCustomGraphics,0,[ Remove Graphics ]," type="string"/>
      <att name="NODE_CUSTOMGRAPHICS_POSITION_2" value="C,C,c,0.00,0.00" type="string"/>
      <att name="NODE_DEPTH" value="0.0" type="string"/>
      <att name="NODE_BORDER_STROKE" value="SOLID" type="string"/>
      <att name="NODE_CUSTOMGRAPHICS_SIZE_9" value="35.28787817668666" type="string"/>
      <att name="NODE_CUSTOMGRAPHICS_8" value="org.cytoscape.ding.customgraphics.NullCustomGraphics,0,[ Remove Graphics ]," type="string"/>
      <att name="NODE_LABEL_FONT_FACE" value="SansSerif,plain,18" type="string"/>
      <att name="NODE_CUSTOMGRAPHICS_SIZE_1" value="35.28787817668666" type="string"/>
      <att name="NODE_CUSTOMGRAPHICS_3" value="org.cytoscape.ding.customgraphics.NullCustomGraphics,0,[ Remove Graphics ]," type="string"/>
      <att name="NODE_CUSTOMGRAPHICS_5" value="org.cytoscape.ding.customgraphics.NullCustomGraphics,0,[ Remove Graphics ]," type="string"/>
      <att name="NODE_CUSTOMGRAPHICS_1" value="org.cytoscape.ding.customgraphics.NullCustomGraphics,0,[ Remove Graphics ]," type="string"/>
      <att name="NODE_BORDER_TRANSPARENCY" value="255" type="string"/>
      <att name="NODE_CUSTOMGRAPHICS_SIZE_8" value="35.28787817668666" type="string"/>
      <att name="z" value="0.0" type="string"/>
    </graphics>
  </node>
  <node id="121" label="RNF208">
    <att name="shared name" value="RNF208" type="string"/>
    <att name="Total.Phosphorylation" value="0.170443059164894" type="real"/>
    <att name="Total.pAkt" value="0.180395270026737" type="real"/>
    <att name="Total.pY" value="0.0" type="real"/>
    <att name="canonicalName" value="RNF208" type="string"/>
    <att name="label" value="RNF208" type="string"/>
    <att name="name" value="RNF208" type="string"/>
    <att name="selected" value="0" type="boolean"/>
    <graphics fill="#fffffd" y="863.4718017578125" outline="#888888" z="0.0" x="143.5999298095703" h="35.26507004334806" w="35.26507004334806" width="1.7999999523162842" type="ELLIPSE">
      <att name="NODE_CUSTOMGRAPHICS_SIZE_2" value="35.26507004334806" type="string"/>
      <att name="NODE_CUSTOMGRAPHICS_POSITION_7" value="C,C,c,0.00,0.00" type="string"/>
      <att name="NODE_CUSTOMGRAPHICS_SIZE_6" value="35.26507004334806" type="string"/>
      <att name="NODE_CUSTOMGRAPHICS_POSITION_4" value="C,C,c,0.00,0.00" type="string"/>
      <att name="NODE_CUSTOMGRAPHICS_2" value="org.cytoscape.ding.customgraphics.NullCustomGraphics,0,[ Remove Graphics ]," type="string"/>
      <att name="NODE_LABEL_FONT_SIZE" value="18" type="string"/>
      <att name="NODE_LABEL_TRANSPARENCY" value="255" type="string"/>
      <att name="NODE_CUSTOMGRAPHICS_POSITION_9" value="C,C,c,0.00,0.00" type="string"/>
      <att name="NODE_NESTED_NETWORK_IMAGE_VISIBLE" value="true" type="string"/>
      <att name="NODE_CUSTOMGRAPHICS_POSITION_1" value="C,C,c,0.00,0.00" type="string"/>
      <att name="NODE_CUSTOMGRAPHICS_SIZE_3" value="35.26507004334806" type="string"/>
      <att name="NODE_LABEL_COLOR" value="#000000" type="string"/>
      <att name="NODE_CUSTOMGRAPHICS_7" value="org.cytoscape.ding.customgraphics.NullCustomGraphics,0,[ Remove Graphics ]," type="string"/>
      <att name="NODE_LABEL_WIDTH" value="100.0" type="string"/>
      <att name="NODE_CUSTOMGRAPHICS_SIZE_4" value="35.26507004334806" type="string"/>
      <att name="NODE_LABEL_POSITION" value="C,C,c,0.00,0.00" type="string"/>
      <att name="NODE_VISIBLE" value="true" type="string"/>
      <att name="NODE_SELECTED_PAINT" value="#ffff00" type="string"/>
      <att name="NODE_SELECTED" value="false" type="string"/>
      <att name="NODE_CUSTOMGRAPHICS_POSITION_5" value="C,C,c,0.00,0.00" type="string"/>
      <att name="NODE_TRANSPARENCY" value="255" type="string"/>
      <att name="NODE_LABEL" value="RNF208" type="string"/>
      <att name="NODE_CUSTOMGRAPHICS_POSITION_3" value="C,C,c,0.00,0.00" type="string"/>
      <att name="NODE_CUSTOMGRAPHICS_SIZE_7" value="35.26507004334806" type="string"/>
      <att name="NODE_CUSTOMGRAPHICS_SIZE_5" value="35.26507004334806" type="string"/>
      <att name="NODE_CUSTOMGRAPHICS_9" value="org.cytoscape.ding.customgraphics.NullCustomGraphics,0,[ Remove Graphics ]," type="string"/>
      <att name="NODE_CUSTOMGRAPHICS_4" value="org.cytoscape.ding.customgraphics.NullCustomGraphics,0,[ Remove Graphics ]," type="string"/>
      <att name="NODE_TOOLTIP" value="" type="string"/>
      <att name="NODE_CUSTOMGRAPHICS_POSITION_6" value="C,C,c,0.00,0.00" type="string"/>
      <att name="NODE_CUSTOMGRAPHICS_POSITION_8" value="C,C,c,0.00,0.00" type="string"/>
      <att name="NODE_CUSTOMGRAPHICS_6" value="org.cytoscape.ding.customgraphics.NullCustomGraphics,0,[ Remove Graphics ]," type="string"/>
      <att name="NODE_CUSTOMGRAPHICS_POSITION_2" value="C,C,c,0.00,0.00" type="string"/>
      <att name="NODE_DEPTH" value="0.0" type="string"/>
      <att name="NODE_BORDER_STROKE" value="SOLID" type="string"/>
      <att name="NODE_CUSTOMGRAPHICS_SIZE_9" value="35.26507004334806" type="string"/>
      <att name="NODE_CUSTOMGRAPHICS_8" value="org.cytoscape.ding.customgraphics.NullCustomGraphics,0,[ Remove Graphics ]," type="string"/>
      <att name="NODE_LABEL_FONT_FACE" value="SansSerif,plain,18" type="string"/>
      <att name="NODE_CUSTOMGRAPHICS_SIZE_1" value="35.26507004334806" type="string"/>
      <att name="NODE_CUSTOMGRAPHICS_3" value="org.cytoscape.ding.customgraphics.NullCustomGraphics,0,[ Remove Graphics ]," type="string"/>
      <att name="NODE_CUSTOMGRAPHICS_5" value="org.cytoscape.ding.customgraphics.NullCustomGraphics,0,[ Remove Graphics ]," type="string"/>
      <att name="NODE_CUSTOMGRAPHICS_1" value="org.cytoscape.ding.customgraphics.NullCustomGraphics,0,[ Remove Graphics ]," type="string"/>
      <att name="NODE_BORDER_TRANSPARENCY" value="255" type="string"/>
      <att name="NODE_CUSTOMGRAPHICS_SIZE_8" value="35.26507004334806" type="string"/>
      <att name="z" value="0.0" type="string"/>
    </graphics>
  </node>
  <node id="122" label="RICTOR">
    <att name="shared name" value="RICTOR" type="string"/>
    <att name="Total.Phosphorylation" value="0.0350981968781997" type="real"/>
    <att name="Total.pAkt" value="0.0372688787844902" type="real"/>
    <att name="Total.pY" value="0.0" type="real"/>
    <att name="canonicalName" value="RICTOR" type="string"/>
    <att name="label" value="RICTOR" type="string"/>
    <att name="name" value="RICTOR" type="string"/>
    <att name="selected" value="0" type="boolean"/>
    <graphics fill="#ffffff" y="937.007568359375" outline="#888888" z="0.0" x="176.68576049804688" h="35.05458409754863" w="35.05458409754863" width="1.7999999523162842" type="ELLIPSE">
      <att name="NODE_CUSTOMGRAPHICS_SIZE_2" value="35.05458409754863" type="string"/>
      <att name="NODE_CUSTOMGRAPHICS_POSITION_7" value="C,C,c,0.00,0.00" type="string"/>
      <att name="NODE_CUSTOMGRAPHICS_SIZE_6" value="35.05458409754863" type="string"/>
      <att name="NODE_CUSTOMGRAPHICS_POSITION_4" value="C,C,c,0.00,0.00" type="string"/>
      <att name="NODE_CUSTOMGRAPHICS_2" value="org.cytoscape.ding.customgraphics.NullCustomGraphics,0,[ Remove Graphics ]," type="string"/>
      <att name="NODE_LABEL_FONT_SIZE" value="18" type="string"/>
      <att name="NODE_LABEL_TRANSPARENCY" value="255" type="string"/>
      <att name="NODE_CUSTOMGRAPHICS_POSITION_9" value="C,C,c,0.00,0.00" type="string"/>
      <att name="NODE_NESTED_NETWORK_IMAGE_VISIBLE" value="true" type="string"/>
      <att name="NODE_CUSTOMGRAPHICS_POSITION_1" value="C,C,c,0.00,0.00" type="string"/>
      <att name="NODE_CUSTOMGRAPHICS_SIZE_3" value="35.05458409754863" type="string"/>
      <att name="NODE_LABEL_COLOR" value="#000000" type="string"/>
      <att name="NODE_CUSTOMGRAPHICS_7" value="org.cytoscape.ding.customgraphics.NullCustomGraphics,0,[ Remove Graphics ]," type="string"/>
      <att name="NODE_LABEL_WIDTH" value="100.0" type="string"/>
      <att name="NODE_CUSTOMGRAPHICS_SIZE_4" value="35.05458409754863" type="string"/>
      <att name="NODE_LABEL_POSITION" value="C,C,c,0.00,0.00" type="string"/>
      <att name="NODE_VISIBLE" value="true" type="string"/>
      <att name="NODE_SELECTED_PAINT" value="#ffff00" type="string"/>
      <att name="NODE_SELECTED" value="false" type="string"/>
      <att name="NODE_CUSTOMGRAPHICS_POSITION_5" value="C,C,c,0.00,0.00" type="string"/>
      <att name="NODE_TRANSPARENCY" value="255" type="string"/>
      <att name="NODE_LABEL" value="RICTOR" type="string"/>
      <att name="NODE_CUSTOMGRAPHICS_POSITION_3" value="C,C,c,0.00,0.00" type="string"/>
      <att name="NODE_CUSTOMGRAPHICS_SIZE_7" value="35.05458409754863" type="string"/>
      <att name="NODE_CUSTOMGRAPHICS_SIZE_5" value="35.05458409754863" type="string"/>
      <att name="NODE_CUSTOMGRAPHICS_9" value="org.cytoscape.ding.customgraphics.NullCustomGraphics,0,[ Remove Graphics ]," type="string"/>
      <att name="NODE_CUSTOMGRAPHICS_4" value="org.cytoscape.ding.customgraphics.NullCustomGraphics,0,[ Remove Graphics ]," type="string"/>
      <att name="NODE_TOOLTIP" value="" type="string"/>
      <att name="NODE_CUSTOMGRAPHICS_POSITION_6" value="C,C,c,0.00,0.00" type="string"/>
      <att name="NODE_CUSTOMGRAPHICS_POSITION_8" value="C,C,c,0.00,0.00" type="string"/>
      <att name="NODE_CUSTOMGRAPHICS_6" value="org.cytoscape.ding.customgraphics.NullCustomGraphics,0,[ Remove Graphics ]," type="string"/>
      <att name="NODE_CUSTOMGRAPHICS_POSITION_2" value="C,C,c,0.00,0.00" type="string"/>
      <att name="NODE_DEPTH" value="0.0" type="string"/>
      <att name="NODE_BORDER_STROKE" value="SOLID" type="string"/>
      <att name="NODE_CUSTOMGRAPHICS_SIZE_9" value="35.05458409754863" type="string"/>
      <att name="NODE_CUSTOMGRAPHICS_8" value="org.cytoscape.ding.customgraphics.NullCustomGraphics,0,[ Remove Graphics ]," type="string"/>
      <att name="NODE_LABEL_FONT_FACE" value="SansSerif,plain,18" type="string"/>
      <att name="NODE_CUSTOMGRAPHICS_SIZE_1" value="35.05458409754863" type="string"/>
      <att name="NODE_CUSTOMGRAPHICS_3" value="org.cytoscape.ding.customgraphics.NullCustomGraphics,0,[ Remove Graphics ]," type="string"/>
      <att name="NODE_CUSTOMGRAPHICS_5" value="org.cytoscape.ding.customgraphics.NullCustomGraphics,0,[ Remove Graphics ]," type="string"/>
      <att name="NODE_CUSTOMGRAPHICS_1" value="org.cytoscape.ding.customgraphics.NullCustomGraphics,0,[ Remove Graphics ]," type="string"/>
      <att name="NODE_BORDER_TRANSPARENCY" value="255" type="string"/>
      <att name="NODE_CUSTOMGRAPHICS_SIZE_8" value="35.05458409754863" type="string"/>
      <att name="z" value="0.0" type="string"/>
    </graphics>
  </node>
  <node id="123" label="ADD2">
    <att name="shared name" value="ADD2" type="string"/>
    <att name="Total.Phosphorylation" value="0.110951454409097" type="real"/>
    <att name="Total.pAkt" value="0.120228016113304" type="real"/>
    <att name="Total.pY" value="0.0" type="real"/>
    <att name="canonicalName" value="ADD2" type="string"/>
    <att name="label" value="ADD2" type="string"/>
    <att name="name" value="ADD2" type="string"/>
    <att name="selected" value="0" type="boolean"/>
    <graphics fill="#fffffe" y="3818.10205078125" outline="#888888" z="0.0" x="1442.858154296875" h="35.17254974754529" w="35.17254974754529" width="1.7999999523162842" type="ELLIPSE">
      <att name="NODE_CUSTOMGRAPHICS_SIZE_2" value="35.17254974754529" type="string"/>
      <att name="NODE_CUSTOMGRAPHICS_POSITION_7" value="C,C,c,0.00,0.00" type="string"/>
      <att name="NODE_CUSTOMGRAPHICS_SIZE_6" value="35.17254974754529" type="string"/>
      <att name="NODE_CUSTOMGRAPHICS_POSITION_4" value="C,C,c,0.00,0.00" type="string"/>
      <att name="NODE_CUSTOMGRAPHICS_2" value="org.cytoscape.ding.customgraphics.NullCustomGraphics,0,[ Remove Graphics ]," type="string"/>
      <att name="NODE_LABEL_FONT_SIZE" value="18" type="string"/>
      <att name="NODE_LABEL_TRANSPARENCY" value="255" type="string"/>
      <att name="NODE_CUSTOMGRAPHICS_POSITION_9" value="C,C,c,0.00,0.00" type="string"/>
      <att name="NODE_NESTED_NETWORK_IMAGE_VISIBLE" value="true" type="string"/>
      <att name="NODE_CUSTOMGRAPHICS_POSITION_1" value="C,C,c,0.00,0.00" type="string"/>
      <att name="NODE_CUSTOMGRAPHICS_SIZE_3" value="35.17254974754529" type="string"/>
      <att name="NODE_LABEL_COLOR" value="#000000" type="string"/>
      <att name="NODE_CUSTOMGRAPHICS_7" value="org.cytoscape.ding.customgraphics.NullCustomGraphics,0,[ Remove Graphics ]," type="string"/>
      <att name="NODE_LABEL_WIDTH" value="100.0" type="string"/>
      <att name="NODE_CUSTOMGRAPHICS_SIZE_4" value="35.17254974754529" type="string"/>
      <att name="NODE_LABEL_POSITION" value="C,C,c,0.00,0.00" type="string"/>
      <att name="NODE_VISIBLE" value="true" type="string"/>
      <att name="NODE_SELECTED_PAINT" value="#ffff00" type="string"/>
      <att name="NODE_SELECTED" value="false" type="string"/>
      <att name="NODE_CUSTOMGRAPHICS_POSITION_5" value="C,C,c,0.00,0.00" type="string"/>
      <att name="NODE_TRANSPARENCY" value="255" type="string"/>
      <att name="NODE_LABEL" value="ADD2" type="string"/>
      <att name="NODE_CUSTOMGRAPHICS_POSITION_3" value="C,C,c,0.00,0.00" type="string"/>
      <att name="NODE_CUSTOMGRAPHICS_SIZE_7" value="35.17254974754529" type="string"/>
      <att name="NODE_CUSTOMGRAPHICS_SIZE_5" value="35.17254974754529" type="string"/>
      <att name="NODE_CUSTOMGRAPHICS_9" value="org.cytoscape.ding.customgraphics.NullCustomGraphics,0,[ Remove Graphics ]," type="string"/>
      <att name="NODE_CUSTOMGRAPHICS_4" value="org.cytoscape.ding.customgraphics.NullCustomGraphics,0,[ Remove Graphics ]," type="string"/>
      <att name="NODE_TOOLTIP" value="" type="string"/>
      <att name="NODE_CUSTOMGRAPHICS_POSITION_6" value="C,C,c,0.00,0.00" type="string"/>
      <att name="NODE_CUSTOMGRAPHICS_POSITION_8" value="C,C,c,0.00,0.00" type="string"/>
      <att name="NODE_CUSTOMGRAPHICS_6" value="org.cytoscape.ding.customgraphics.NullCustomGraphics,0,[ Remove Graphics ]," type="string"/>
      <att name="NODE_CUSTOMGRAPHICS_POSITION_2" value="C,C,c,0.00,0.00" type="string"/>
      <att name="NODE_DEPTH" value="0.0" type="string"/>
      <att name="NODE_BORDER_STROKE" value="SOLID" type="string"/>
      <att name="NODE_CUSTOMGRAPHICS_SIZE_9" value="35.17254974754529" type="string"/>
      <att name="NODE_CUSTOMGRAPHICS_8" value="org.cytoscape.ding.customgraphics.NullCustomGraphics,0,[ Remove Graphics ]," type="string"/>
      <att name="NODE_LABEL_FONT_FACE" value="SansSerif,plain,18" type="string"/>
      <att name="NODE_CUSTOMGRAPHICS_SIZE_1" value="35.17254974754529" type="string"/>
      <att name="NODE_CUSTOMGRAPHICS_3" value="org.cytoscape.ding.customgraphics.NullCustomGraphics,0,[ Remove Graphics ]," type="string"/>
      <att name="NODE_CUSTOMGRAPHICS_5" value="org.cytoscape.ding.customgraphics.NullCustomGraphics,0,[ Remove Graphics ]," type="string"/>
      <att name="NODE_CUSTOMGRAPHICS_1" value="org.cytoscape.ding.customgraphics.NullCustomGraphics,0,[ Remove Graphics ]," type="string"/>
      <att name="NODE_BORDER_TRANSPARENCY" value="255" type="string"/>
      <att name="NODE_CUSTOMGRAPHICS_SIZE_8" value="35.17254974754529" type="string"/>
      <att name="z" value="0.0" type="string"/>
    </graphics>
  </node>
  <node id="124" label="PKN2">
    <att name="shared name" value="PKN2" type="string"/>
    <att name="Total.Phosphorylation" value="0.469342224257373" type="real"/>
    <att name="Total.pAkt" value="0.536189968991214" type="real"/>
    <att name="Total.pY" value="0.0" type="real"/>
    <att name="canonicalName" value="PKN2" type="string"/>
    <att name="label" value="PKN2" type="string"/>
    <att name="name" value="PKN2" type="string"/>
    <att name="selected" value="0" type="boolean"/>
    <graphics fill="#fffffa" y="2725.00732421875" outline="#888888" z="0.0" x="2469.41357421875" h="35.72991275994771" w="35.72991275994771" width="1.7999999523162842" type="ELLIPSE">
      <att name="NODE_CUSTOMGRAPHICS_SIZE_2" value="35.72991275994771" type="string"/>
      <att name="NODE_CUSTOMGRAPHICS_POSITION_7" value="C,C,c,0.00,0.00" type="string"/>
      <att name="NODE_CUSTOMGRAPHICS_SIZE_6" value="35.72991275994771" type="string"/>
      <att name="NODE_CUSTOMGRAPHICS_POSITION_4" value="C,C,c,0.00,0.00" type="string"/>
      <att name="NODE_CUSTOMGRAPHICS_2" value="org.cytoscape.ding.customgraphics.NullCustomGraphics,0,[ Remove Graphics ]," type="string"/>
      <att name="NODE_LABEL_FONT_SIZE" value="18" type="string"/>
      <att name="NODE_LABEL_TRANSPARENCY" value="255" type="string"/>
      <att name="NODE_CUSTOMGRAPHICS_POSITION_9" value="C,C,c,0.00,0.00" type="string"/>
      <att name="NODE_NESTED_NETWORK_IMAGE_VISIBLE" value="true" type="string"/>
      <att name="NODE_CUSTOMGRAPHICS_POSITION_1" value="C,C,c,0.00,0.00" type="string"/>
      <att name="NODE_CUSTOMGRAPHICS_SIZE_3" value="35.72991275994771" type="string"/>
      <att name="NODE_LABEL_COLOR" value="#000000" type="string"/>
      <att name="NODE_CUSTOMGRAPHICS_7" value="org.cytoscape.ding.customgraphics.NullCustomGraphics,0,[ Remove Graphics ]," type="string"/>
      <att name="NODE_LABEL_WIDTH" value="100.0" type="string"/>
      <att name="NODE_CUSTOMGRAPHICS_SIZE_4" value="35.72991275994771" type="string"/>
      <att name="NODE_LABEL_POSITION" value="C,C,c,0.00,0.00" type="string"/>
      <att name="NODE_VISIBLE" value="true" type="string"/>
      <att name="NODE_SELECTED_PAINT" value="#ffff00" type="string"/>
      <att name="NODE_SELECTED" value="false" type="string"/>
      <att name="NODE_CUSTOMGRAPHICS_POSITION_5" value="C,C,c,0.00,0.00" type="string"/>
      <att name="NODE_TRANSPARENCY" value="255" type="string"/>
      <att name="NODE_LABEL" value="PKN2" type="string"/>
      <att name="NODE_CUSTOMGRAPHICS_POSITION_3" value="C,C,c,0.00,0.00" type="string"/>
      <att name="NODE_CUSTOMGRAPHICS_SIZE_7" value="35.72991275994771" type="string"/>
      <att name="NODE_CUSTOMGRAPHICS_SIZE_5" value="35.72991275994771" type="string"/>
      <att name="NODE_CUSTOMGRAPHICS_9" value="org.cytoscape.ding.customgraphics.NullCustomGraphics,0,[ Remove Graphics ]," type="string"/>
      <att name="NODE_CUSTOMGRAPHICS_4" value="org.cytoscape.ding.customgraphics.NullCustomGraphics,0,[ Remove Graphics ]," type="string"/>
      <att name="NODE_TOOLTIP" value="" type="string"/>
      <att name="NODE_CUSTOMGRAPHICS_POSITION_6" value="C,C,c,0.00,0.00" type="string"/>
      <att name="NODE_CUSTOMGRAPHICS_POSITION_8" value="C,C,c,0.00,0.00" type="string"/>
      <att name="NODE_CUSTOMGRAPHICS_6" value="org.cytoscape.ding.customgraphics.NullCustomGraphics,0,[ Remove Graphics ]," type="string"/>
      <att name="NODE_CUSTOMGRAPHICS_POSITION_2" value="C,C,c,0.00,0.00" type="string"/>
      <att name="NODE_DEPTH" value="0.0" type="string"/>
      <att name="NODE_BORDER_STROKE" value="SOLID" type="string"/>
      <att name="NODE_CUSTOMGRAPHICS_SIZE_9" value="35.72991275994771" type="string"/>
      <att name="NODE_CUSTOMGRAPHICS_8" value="org.cytoscape.ding.customgraphics.NullCustomGraphics,0,[ Remove Graphics ]," type="string"/>
      <att name="NODE_LABEL_FONT_FACE" value="SansSerif,plain,18" type="string"/>
      <att name="NODE_CUSTOMGRAPHICS_SIZE_1" value="35.72991275994771" type="string"/>
      <att name="NODE_CUSTOMGRAPHICS_3" value="org.cytoscape.ding.customgraphics.NullCustomGraphics,0,[ Remove Graphics ]," type="string"/>
      <att name="NODE_CUSTOMGRAPHICS_5" value="org.cytoscape.ding.customgraphics.NullCustomGraphics,0,[ Remove Graphics ]," type="string"/>
      <att name="NODE_CUSTOMGRAPHICS_1" value="org.cytoscape.ding.customgraphics.NullCustomGraphics,0,[ Remove Graphics ]," type="string"/>
      <att name="NODE_BORDER_TRANSPARENCY" value="255" type="string"/>
      <att name="NODE_CUSTOMGRAPHICS_SIZE_8" value="35.72991275994771" type="string"/>
      <att name="z" value="0.0" type="string"/>
    </graphics>
  </node>
  <node id="125" label="PKN1">
    <att name="shared name" value="PKN1" type="string"/>
    <att name="Total.Phosphorylation" value="0.365366180602617" type="real"/>
    <att name="Total.pAkt" value="0.400220623295557" type="real"/>
    <att name="Total.pY" value="0.0" type="real"/>
    <att name="canonicalName" value="PKN1" type="string"/>
    <att name="label" value="PKN1" type="string"/>
    <att name="name" value="PKN1" type="string"/>
    <att name="selected" value="0" type="boolean"/>
    <graphics fill="#fffffb" y="2819.976806640625" outline="#888888" z="0.0" x="2498.5849609375" h="35.56821104833936" w="35.56821104833936" width="1.7999999523162842" type="ELLIPSE">
      <att name="NODE_CUSTOMGRAPHICS_SIZE_2" value="35.56821104833936" type="string"/>
      <att name="NODE_CUSTOMGRAPHICS_POSITION_7" value="C,C,c,0.00,0.00" type="string"/>
      <att name="NODE_CUSTOMGRAPHICS_SIZE_6" value="35.56821104833936" type="string"/>
      <att name="NODE_CUSTOMGRAPHICS_POSITION_4" value="C,C,c,0.00,0.00" type="string"/>
      <att name="NODE_CUSTOMGRAPHICS_2" value="org.cytoscape.ding.customgraphics.NullCustomGraphics,0,[ Remove Graphics ]," type="string"/>
      <att name="NODE_LABEL_FONT_SIZE" value="18" type="string"/>
      <att name="NODE_LABEL_TRANSPARENCY" value="255" type="string"/>
      <att name="NODE_CUSTOMGRAPHICS_POSITION_9" value="C,C,c,0.00,0.00" type="string"/>
      <att name="NODE_NESTED_NETWORK_IMAGE_VISIBLE" value="true" type="string"/>
      <att name="NODE_CUSTOMGRAPHICS_POSITION_1" value="C,C,c,0.00,0.00" type="string"/>
      <att name="NODE_CUSTOMGRAPHICS_SIZE_3" value="35.56821104833936" type="string"/>
      <att name="NODE_LABEL_COLOR" value="#000000" type="string"/>
      <att name="NODE_CUSTOMGRAPHICS_7" value="org.cytoscape.ding.customgraphics.NullCustomGraphics,0,[ Remove Graphics ]," type="string"/>
      <att name="NODE_LABEL_WIDTH" value="100.0" type="string"/>
      <att name="NODE_CUSTOMGRAPHICS_SIZE_4" value="35.56821104833936" type="string"/>
      <att name="NODE_LABEL_POSITION" value="C,C,c,0.00,0.00" type="string"/>
      <att name="NODE_VISIBLE" value="true" type="string"/>
      <att name="NODE_SELECTED_PAINT" value="#ffff00" type="string"/>
      <att name="NODE_SELECTED" value="false" type="string"/>
      <att name="NODE_CUSTOMGRAPHICS_POSITION_5" value="C,C,c,0.00,0.00" type="string"/>
      <att name="NODE_TRANSPARENCY" value="255" type="string"/>
      <att name="NODE_LABEL" value="PKN1" type="string"/>
      <att name="NODE_CUSTOMGRAPHICS_POSITION_3" value="C,C,c,0.00,0.00" type="string"/>
      <att name="NODE_CUSTOMGRAPHICS_SIZE_7" value="35.56821104833936" type="string"/>
      <att name="NODE_CUSTOMGRAPHICS_SIZE_5" value="35.56821104833936" type="string"/>
      <att name="NODE_CUSTOMGRAPHICS_9" value="org.cytoscape.ding.customgraphics.NullCustomGraphics,0,[ Remove Graphics ]," type="string"/>
      <att name="NODE_CUSTOMGRAPHICS_4" value="org.cytoscape.ding.customgraphics.NullCustomGraphics,0,[ Remove Graphics ]," type="string"/>
      <att name="NODE_TOOLTIP" value="" type="string"/>
      <att name="NODE_CUSTOMGRAPHICS_POSITION_6" value="C,C,c,0.00,0.00" type="string"/>
      <att name="NODE_CUSTOMGRAPHICS_POSITION_8" value="C,C,c,0.00,0.00" type="string"/>
      <att name="NODE_CUSTOMGRAPHICS_6" value="org.cytoscape.ding.customgraphics.NullCustomGraphics,0,[ Remove Graphics ]," type="string"/>
      <att name="NODE_CUSTOMGRAPHICS_POSITION_2" value="C,C,c,0.00,0.00" type="string"/>
      <att name="NODE_DEPTH" value="0.0" type="string"/>
      <att name="NODE_BORDER_STROKE" value="SOLID" type="string"/>
      <att name="NODE_CUSTOMGRAPHICS_SIZE_9" value="35.56821104833936" type="string"/>
      <att name="NODE_CUSTOMGRAPHICS_8" value="org.cytoscape.ding.customgraphics.NullCustomGraphics,0,[ Remove Graphics ]," type="string"/>
      <att name="NODE_LABEL_FONT_FACE" value="SansSerif,plain,18" type="string"/>
      <att name="NODE_CUSTOMGRAPHICS_SIZE_1" value="35.56821104833936" type="string"/>
      <att name="NODE_CUSTOMGRAPHICS_3" value="org.cytoscape.ding.customgraphics.NullCustomGraphics,0,[ Remove Graphics ]," type="string"/>
      <att name="NODE_CUSTOMGRAPHICS_5" value="org.cytoscape.ding.customgraphics.NullCustomGraphics,0,[ Remove Graphics ]," type="string"/>
      <att name="NODE_CUSTOMGRAPHICS_1" value="org.cytoscape.ding.customgraphics.NullCustomGraphics,0,[ Remove Graphics ]," type="string"/>
      <att name="NODE_BORDER_TRANSPARENCY" value="255" type="string"/>
      <att name="NODE_CUSTOMGRAPHICS_SIZE_8" value="35.56821104833936" type="string"/>
      <att name="z" value="0.0" type="string"/>
    </graphics>
  </node>
  <node id="126" label="SIK2">
    <att name="shared name" value="SIK2" type="string"/>
    <att name="Total.Phosphorylation" value="0.0160079288647873" type="real"/>
    <att name="Total.pAkt" value="0.0172528681017155" type="real"/>
    <att name="Total.pY" value="0.0" type="real"/>
    <att name="canonicalName" value="SIK2" type="string"/>
    <att name="label" value="SIK2" type="string"/>
    <att name="name" value="SIK2" type="string"/>
    <att name="selected" value="0" type="boolean"/>
    <graphics fill="#ffffff" y="772.9228515625" outline="#888888" z="0.0" x="1607.194091796875" h="35.02489524899924" w="35.02489524899924" width="1.7999999523162842" type="ELLIPSE">
      <att name="NODE_CUSTOMGRAPHICS_SIZE_2" value="35.02489524899924" type="string"/>
      <att name="NODE_CUSTOMGRAPHICS_POSITION_7" value="C,C,c,0.00,0.00" type="string"/>
      <att name="NODE_CUSTOMGRAPHICS_SIZE_6" value="35.02489524899924" type="string"/>
      <att name="NODE_CUSTOMGRAPHICS_POSITION_4" value="C,C,c,0.00,0.00" type="string"/>
      <att name="NODE_CUSTOMGRAPHICS_2" value="org.cytoscape.ding.customgraphics.NullCustomGraphics,0,[ Remove Graphics ]," type="string"/>
      <att name="NODE_LABEL_FONT_SIZE" value="18" type="string"/>
      <att name="NODE_LABEL_TRANSPARENCY" value="255" type="string"/>
      <att name="NODE_CUSTOMGRAPHICS_POSITION_9" value="C,C,c,0.00,0.00" type="string"/>
      <att name="NODE_NESTED_NETWORK_IMAGE_VISIBLE" value="true" type="string"/>
      <att name="NODE_CUSTOMGRAPHICS_POSITION_1" value="C,C,c,0.00,0.00" type="string"/>
      <att name="NODE_CUSTOMGRAPHICS_SIZE_3" value="35.02489524899924" type="string"/>
      <att name="NODE_LABEL_COLOR" value="#000000" type="string"/>
      <att name="NODE_CUSTOMGRAPHICS_7" value="org.cytoscape.ding.customgraphics.NullCustomGraphics,0,[ Remove Graphics ]," type="string"/>
      <att name="NODE_LABEL_WIDTH" value="100.0" type="string"/>
      <att name="NODE_CUSTOMGRAPHICS_SIZE_4" value="35.02489524899924" type="string"/>
      <att name="NODE_LABEL_POSITION" value="C,C,c,0.00,0.00" type="string"/>
      <att name="NODE_VISIBLE" value="true" type="string"/>
      <att name="NODE_SELECTED_PAINT" value="#ffff00" type="string"/>
      <att name="NODE_SELECTED" value="false" type="string"/>
      <att name="NODE_CUSTOMGRAPHICS_POSITION_5" value="C,C,c,0.00,0.00" type="string"/>
      <att name="NODE_TRANSPARENCY" value="255" type="string"/>
      <att name="NODE_LABEL" value="SIK2" type="string"/>
      <att name="NODE_CUSTOMGRAPHICS_POSITION_3" value="C,C,c,0.00,0.00" type="string"/>
      <att name="NODE_CUSTOMGRAPHICS_SIZE_7" value="35.02489524899924" type="string"/>
      <att name="NODE_CUSTOMGRAPHICS_SIZE_5" value="35.02489524899924" type="string"/>
      <att name="NODE_CUSTOMGRAPHICS_9" value="org.cytoscape.ding.customgraphics.NullCustomGraphics,0,[ Remove Graphics ]," type="string"/>
      <att name="NODE_CUSTOMGRAPHICS_4" value="org.cytoscape.ding.customgraphics.NullCustomGraphics,0,[ Remove Graphics ]," type="string"/>
      <att name="NODE_TOOLTIP" value="" type="string"/>
      <att name="NODE_CUSTOMGRAPHICS_POSITION_6" value="C,C,c,0.00,0.00" type="string"/>
      <att name="NODE_CUSTOMGRAPHICS_POSITION_8" value="C,C,c,0.00,0.00" type="string"/>
      <att name="NODE_CUSTOMGRAPHICS_6" value="org.cytoscape.ding.customgraphics.NullCustomGraphics,0,[ Remove Graphics ]," type="string"/>
      <att name="NODE_CUSTOMGRAPHICS_POSITION_2" value="C,C,c,0.00,0.00" type="string"/>
      <att name="NODE_DEPTH" value="0.0" type="string"/>
      <att name="NODE_BORDER_STROKE" value="SOLID" type="string"/>
      <att name="NODE_CUSTOMGRAPHICS_SIZE_9" value="35.02489524899924" type="string"/>
      <att name="NODE_CUSTOMGRAPHICS_8" value="org.cytoscape.ding.customgraphics.NullCustomGraphics,0,[ Remove Graphics ]," type="string"/>
      <att name="NODE_LABEL_FONT_FACE" value="SansSerif,plain,18" type="string"/>
      <att name="NODE_CUSTOMGRAPHICS_SIZE_1" value="35.02489524899924" type="string"/>
      <att name="NODE_CUSTOMGRAPHICS_3" value="org.cytoscape.ding.customgraphics.NullCustomGraphics,0,[ Remove Graphics ]," type="string"/>
      <att name="NODE_CUSTOMGRAPHICS_5" value="org.cytoscape.ding.customgraphics.NullCustomGraphics,0,[ Remove Graphics ]," type="string"/>
      <att name="NODE_CUSTOMGRAPHICS_1" value="org.cytoscape.ding.customgraphics.NullCustomGraphics,0,[ Remove Graphics ]," type="string"/>
      <att name="NODE_BORDER_TRANSPARENCY" value="255" type="string"/>
      <att name="NODE_CUSTOMGRAPHICS_SIZE_8" value="35.02489524899924" type="string"/>
      <att name="z" value="0.0" type="string"/>
    </graphics>
  </node>
  <node id="127" label="PTPLAD1">
    <att name="shared name" value="PTPLAD1" type="string"/>
    <att name="Total.Phosphorylation" value="0.0333600255896705" type="real"/>
    <att name="Total.pAkt" value="0.0367830923306951" type="real"/>
    <att name="Total.pY" value="0.0" type="real"/>
    <att name="canonicalName" value="PTPLAD1" type="string"/>
    <att name="label" value="PTPLAD1" type="string"/>
    <att name="name" value="PTPLAD1" type="string"/>
    <att name="selected" value="0" type="boolean"/>
    <graphics fill="#ffffff" y="2097.261962890625" outline="#888888" z="0.0" x="2941.485107421875" h="35.05188092417768" w="35.05188092417768" width="1.7999999523162842" type="ELLIPSE">
      <att name="NODE_CUSTOMGRAPHICS_SIZE_2" value="35.05188092417768" type="string"/>
      <att name="NODE_CUSTOMGRAPHICS_POSITION_7" value="C,C,c,0.00,0.00" type="string"/>
      <att name="NODE_CUSTOMGRAPHICS_SIZE_6" value="35.05188092417768" type="string"/>
      <att name="NODE_CUSTOMGRAPHICS_POSITION_4" value="C,C,c,0.00,0.00" type="string"/>
      <att name="NODE_CUSTOMGRAPHICS_2" value="org.cytoscape.ding.customgraphics.NullCustomGraphics,0,[ Remove Graphics ]," type="string"/>
      <att name="NODE_LABEL_FONT_SIZE" value="18" type="string"/>
      <att name="NODE_LABEL_TRANSPARENCY" value="255" type="string"/>
      <att name="NODE_CUSTOMGRAPHICS_POSITION_9" value="C,C,c,0.00,0.00" type="string"/>
      <att name="NODE_NESTED_NETWORK_IMAGE_VISIBLE" value="true" type="string"/>
      <att name="NODE_CUSTOMGRAPHICS_POSITION_1" value="C,C,c,0.00,0.00" type="string"/>
      <att name="NODE_CUSTOMGRAPHICS_SIZE_3" value="35.05188092417768" type="string"/>
      <att name="NODE_LABEL_COLOR" value="#000000" type="string"/>
      <att name="NODE_CUSTOMGRAPHICS_7" value="org.cytoscape.ding.customgraphics.NullCustomGraphics,0,[ Remove Graphics ]," type="string"/>
      <att name="NODE_LABEL_WIDTH" value="100.0" type="string"/>
      <att name="NODE_CUSTOMGRAPHICS_SIZE_4" value="35.05188092417768" type="string"/>
      <att name="NODE_LABEL_POSITION" value="C,C,c,0.00,0.00" type="string"/>
      <att name="NODE_VISIBLE" value="true" type="string"/>
      <att name="NODE_SELECTED_PAINT" value="#ffff00" type="string"/>
      <att name="NODE_SELECTED" value="false" type="string"/>
      <att name="NODE_CUSTOMGRAPHICS_POSITION_5" value="C,C,c,0.00,0.00" type="string"/>
      <att name="NODE_TRANSPARENCY" value="255" type="string"/>
      <att name="NODE_LABEL" value="PTPLAD1" type="string"/>
      <att name="NODE_CUSTOMGRAPHICS_POSITION_3" value="C,C,c,0.00,0.00" type="string"/>
      <att name="NODE_CUSTOMGRAPHICS_SIZE_7" value="35.05188092417768" type="string"/>
      <att name="NODE_CUSTOMGRAPHICS_SIZE_5" value="35.05188092417768" type="string"/>
      <att name="NODE_CUSTOMGRAPHICS_9" value="org.cytoscape.ding.customgraphics.NullCustomGraphics,0,[ Remove Graphics ]," type="string"/>
      <att name="NODE_CUSTOMGRAPHICS_4" value="org.cytoscape.ding.customgraphics.NullCustomGraphics,0,[ Remove Graphics ]," type="string"/>
      <att name="NODE_TOOLTIP" value="" type="string"/>
      <att name="NODE_CUSTOMGRAPHICS_POSITION_6" value="C,C,c,0.00,0.00" type="string"/>
      <att name="NODE_CUSTOMGRAPHICS_POSITION_8" value="C,C,c,0.00,0.00" type="string"/>
      <att name="NODE_CUSTOMGRAPHICS_6" value="org.cytoscape.ding.customgraphics.NullCustomGraphics,0,[ Remove Graphics ]," type="string"/>
      <att name="NODE_CUSTOMGRAPHICS_POSITION_2" value="C,C,c,0.00,0.00" type="string"/>
      <att name="NODE_DEPTH" value="0.0" type="string"/>
      <att name="NODE_BORDER_STROKE" value="SOLID" type="string"/>
      <att name="NODE_CUSTOMGRAPHICS_SIZE_9" value="35.05188092417768" type="string"/>
      <att name="NODE_CUSTOMGRAPHICS_8" value="org.cytoscape.ding.customgraphics.NullCustomGraphics,0,[ Remove Graphics ]," type="string"/>
      <att name="NODE_LABEL_FONT_FACE" value="SansSerif,plain,18" type="string"/>
      <att name="NODE_CUSTOMGRAPHICS_SIZE_1" value="35.05188092417768" type="string"/>
      <att name="NODE_CUSTOMGRAPHICS_3" value="org.cytoscape.ding.customgraphics.NullCustomGraphics,0,[ Remove Graphics ]," type="string"/>
      <att name="NODE_CUSTOMGRAPHICS_5" value="org.cytoscape.ding.customgraphics.NullCustomGraphics,0,[ Remove Graphics ]," type="string"/>
      <att name="NODE_CUSTOMGRAPHICS_1" value="org.cytoscape.ding.customgraphics.NullCustomGraphics,0,[ Remove Graphics ]," type="string"/>
      <att name="NODE_BORDER_TRANSPARENCY" value="255" type="string"/>
      <att name="NODE_CUSTOMGRAPHICS_SIZE_8" value="35.05188092417768" type="string"/>
      <att name="z" value="0.0" type="string"/>
    </graphics>
  </node>
  <node id="128" label="SGIP1">
    <att name="shared name" value="SGIP1" type="string"/>
    <att name="Total.Phosphorylation" value="2.35303762213825" type="real"/>
    <att name="Total.pAkt" value="2.44000670920608" type="real"/>
    <att name="Total.pY" value="0.0" type="real"/>
    <att name="canonicalName" value="SGIP1" type="string"/>
    <att name="label" value="SGIP1" type="string"/>
    <att name="name" value="SGIP1" type="string"/>
    <att name="selected" value="0" type="boolean"/>
    <graphics fill="#ffffe5" y="1252.82373046875" outline="#888888" z="0.0" x="3154.503662109375" h="38.659402662424625" w="38.659402662424625" width="1.7999999523162842" type="ELLIPSE">
      <att name="NODE_CUSTOMGRAPHICS_SIZE_2" value="38.659402662424625" type="string"/>
      <att name="NODE_CUSTOMGRAPHICS_POSITION_7" value="C,C,c,0.00,0.00" type="string"/>
      <att name="NODE_CUSTOMGRAPHICS_SIZE_6" value="38.659402662424625" type="string"/>
      <att name="NODE_CUSTOMGRAPHICS_POSITION_4" value="C,C,c,0.00,0.00" type="string"/>
      <att name="NODE_CUSTOMGRAPHICS_2" value="org.cytoscape.ding.customgraphics.NullCustomGraphics,0,[ Remove Graphics ]," type="string"/>
      <att name="NODE_LABEL_FONT_SIZE" value="18" type="string"/>
      <att name="NODE_LABEL_TRANSPARENCY" value="255" type="string"/>
      <att name="NODE_CUSTOMGRAPHICS_POSITION_9" value="C,C,c,0.00,0.00" type="string"/>
      <att name="NODE_NESTED_NETWORK_IMAGE_VISIBLE" value="true" type="string"/>
      <att name="NODE_CUSTOMGRAPHICS_POSITION_1" value="C,C,c,0.00,0.00" type="string"/>
      <att name="NODE_CUSTOMGRAPHICS_SIZE_3" value="38.659402662424625" type="string"/>
      <att name="NODE_LABEL_COLOR" value="#000000" type="string"/>
      <att name="NODE_CUSTOMGRAPHICS_7" value="org.cytoscape.ding.customgraphics.NullCustomGraphics,0,[ Remove Graphics ]," type="string"/>
      <att name="NODE_LABEL_WIDTH" value="100.0" type="string"/>
      <att name="NODE_CUSTOMGRAPHICS_SIZE_4" value="38.659402662424625" type="string"/>
      <att name="NODE_LABEL_POSITION" value="C,C,c,0.00,0.00" type="string"/>
      <att name="NODE_VISIBLE" value="true" type="string"/>
      <att name="NODE_SELECTED_PAINT" value="#ffff00" type="string"/>
      <att name="NODE_SELECTED" value="false" type="string"/>
      <att name="NODE_CUSTOMGRAPHICS_POSITION_5" value="C,C,c,0.00,0.00" type="string"/>
      <att name="NODE_TRANSPARENCY" value="255" type="string"/>
      <att name="NODE_LABEL" value="SGIP1" type="string"/>
      <att name="NODE_CUSTOMGRAPHICS_POSITION_3" value="C,C,c,0.00,0.00" type="string"/>
      <att name="NODE_CUSTOMGRAPHICS_SIZE_7" value="38.659402662424625" type="string"/>
      <att name="NODE_CUSTOMGRAPHICS_SIZE_5" value="38.659402662424625" type="string"/>
      <att name="NODE_CUSTOMGRAPHICS_9" value="org.cytoscape.ding.customgraphics.NullCustomGraphics,0,[ Remove Graphics ]," type="string"/>
      <att name="NODE_CUSTOMGRAPHICS_4" value="org.cytoscape.ding.customgraphics.NullCustomGraphics,0,[ Remove Graphics ]," type="string"/>
      <att name="NODE_TOOLTIP" value="" type="string"/>
      <att name="NODE_CUSTOMGRAPHICS_POSITION_6" value="C,C,c,0.00,0.00" type="string"/>
      <att name="NODE_CUSTOMGRAPHICS_POSITION_8" value="C,C,c,0.00,0.00" type="string"/>
      <att name="NODE_CUSTOMGRAPHICS_6" value="org.cytoscape.ding.customgraphics.NullCustomGraphics,0,[ Remove Graphics ]," type="string"/>
      <att name="NODE_CUSTOMGRAPHICS_POSITION_2" value="C,C,c,0.00,0.00" type="string"/>
      <att name="NODE_DEPTH" value="0.0" type="string"/>
      <att name="NODE_BORDER_STROKE" value="SOLID" type="string"/>
      <att name="NODE_CUSTOMGRAPHICS_SIZE_9" value="38.659402662424625" type="string"/>
      <att name="NODE_CUSTOMGRAPHICS_8" value="org.cytoscape.ding.customgraphics.NullCustomGraphics,0,[ Remove Graphics ]," type="string"/>
      <att name="NODE_LABEL_FONT_FACE" value="SansSerif,plain,18" type="string"/>
      <att name="NODE_CUSTOMGRAPHICS_SIZE_1" value="38.659402662424625" type="string"/>
      <att name="NODE_CUSTOMGRAPHICS_3" value="org.cytoscape.ding.customgraphics.NullCustomGraphics,0,[ Remove Graphics ]," type="string"/>
      <att name="NODE_CUSTOMGRAPHICS_5" value="org.cytoscape.ding.customgraphics.NullCustomGraphics,0,[ Remove Graphics ]," type="string"/>
      <att name="NODE_CUSTOMGRAPHICS_1" value="org.cytoscape.ding.customgraphics.NullCustomGraphics,0,[ Remove Graphics ]," type="string"/>
      <att name="NODE_BORDER_TRANSPARENCY" value="255" type="string"/>
      <att name="NODE_CUSTOMGRAPHICS_SIZE_8" value="38.659402662424625" type="string"/>
      <att name="z" value="0.0" type="string"/>
    </graphics>
  </node>
  <node id="129" label="FAM163B">
    <att name="shared name" value="FAM163B" type="string"/>
    <att name="Total.Phosphorylation" value="0.0725528322133965" type="real"/>
    <att name="Total.pAkt" value="0.0792451313504751" type="real"/>
    <att name="Total.pY" value="0.0" type="real"/>
    <att name="canonicalName" value="FAM163B" type="string"/>
    <att name="label" value="FAM163B" type="string"/>
    <att name="name" value="FAM163B" type="string"/>
    <att name="selected" value="0" type="boolean"/>
    <graphics fill="#fffffe" y="3818.102294921875" outline="#888888" z="0.0" x="244.1860122680664" h="35.11283288667815" w="35.11283288667815" width="1.7999999523162842" type="ELLIPSE">
      <att name="NODE_CUSTOMGRAPHICS_SIZE_2" value="35.11283288667815" type="string"/>
      <att name="NODE_CUSTOMGRAPHICS_POSITION_7" value="C,C,c,0.00,0.00" type="string"/>
      <att name="NODE_CUSTOMGRAPHICS_SIZE_6" value="35.11283288667815" type="string"/>
      <att name="NODE_CUSTOMGRAPHICS_POSITION_4" value="C,C,c,0.00,0.00" type="string"/>
      <att name="NODE_CUSTOMGRAPHICS_2" value="org.cytoscape.ding.customgraphics.NullCustomGraphics,0,[ Remove Graphics ]," type="string"/>
      <att name="NODE_LABEL_FONT_SIZE" value="18" type="string"/>
      <att name="NODE_LABEL_TRANSPARENCY" value="255" type="string"/>
      <att name="NODE_CUSTOMGRAPHICS_POSITION_9" value="C,C,c,0.00,0.00" type="string"/>
      <att name="NODE_NESTED_NETWORK_IMAGE_VISIBLE" value="true" type="string"/>
      <att name="NODE_CUSTOMGRAPHICS_POSITION_1" value="C,C,c,0.00,0.00" type="string"/>
      <att name="NODE_CUSTOMGRAPHICS_SIZE_3" value="35.11283288667815" type="string"/>
      <att name="NODE_LABEL_COLOR" value="#000000" type="string"/>
      <att name="NODE_CUSTOMGRAPHICS_7" value="org.cytoscape.ding.customgraphics.NullCustomGraphics,0,[ Remove Graphics ]," type="string"/>
      <att name="NODE_LABEL_WIDTH" value="100.0" type="string"/>
      <att name="NODE_CUSTOMGRAPHICS_SIZE_4" value="35.11283288667815" type="string"/>
      <att name="NODE_LABEL_POSITION" value="C,C,c,0.00,0.00" type="string"/>
      <att name="NODE_VISIBLE" value="true" type="string"/>
      <att name="NODE_SELECTED_PAINT" value="#ffff00" type="string"/>
      <att name="NODE_SELECTED" value="false" type="string"/>
      <att name="NODE_CUSTOMGRAPHICS_POSITION_5" value="C,C,c,0.00,0.00" type="string"/>
      <att name="NODE_TRANSPARENCY" value="255" type="string"/>
      <att name="NODE_LABEL" value="FAM163B" type="string"/>
      <att name="NODE_CUSTOMGRAPHICS_POSITION_3" value="C,C,c,0.00,0.00" type="string"/>
      <att name="NODE_CUSTOMGRAPHICS_SIZE_7" value="35.11283288667815" type="string"/>
      <att name="NODE_CUSTOMGRAPHICS_SIZE_5" value="35.11283288667815" type="string"/>
      <att name="NODE_CUSTOMGRAPHICS_9" value="org.cytoscape.ding.customgraphics.NullCustomGraphics,0,[ Remove Graphics ]," type="string"/>
      <att name="NODE_CUSTOMGRAPHICS_4" value="org.cytoscape.ding.customgraphics.NullCustomGraphics,0,[ Remove Graphics ]," type="string"/>
      <att name="NODE_TOOLTIP" value="" type="string"/>
      <att name="NODE_CUSTOMGRAPHICS_POSITION_6" value="C,C,c,0.00,0.00" type="string"/>
      <att name="NODE_CUSTOMGRAPHICS_POSITION_8" value="C,C,c,0.00,0.00" type="string"/>
      <att name="NODE_CUSTOMGRAPHICS_6" value="org.cytoscape.ding.customgraphics.NullCustomGraphics,0,[ Remove Graphics ]," type="string"/>
      <att name="NODE_CUSTOMGRAPHICS_POSITION_2" value="C,C,c,0.00,0.00" type="string"/>
      <att name="NODE_DEPTH" value="0.0" type="string"/>
      <att name="NODE_BORDER_STROKE" value="SOLID" type="string"/>
      <att name="NODE_CUSTOMGRAPHICS_SIZE_9" value="35.11283288667815" type="string"/>
      <att name="NODE_CUSTOMGRAPHICS_8" value="org.cytoscape.ding.customgraphics.NullCustomGraphics,0,[ Remove Graphics ]," type="string"/>
      <att name="NODE_LABEL_FONT_FACE" value="SansSerif,plain,18" type="string"/>
      <att name="NODE_CUSTOMGRAPHICS_SIZE_1" value="35.11283288667815" type="string"/>
      <att name="NODE_CUSTOMGRAPHICS_3" value="org.cytoscape.ding.customgraphics.NullCustomGraphics,0,[ Remove Graphics ]," type="string"/>
      <att name="NODE_CUSTOMGRAPHICS_5" value="org.cytoscape.ding.customgraphics.NullCustomGraphics,0,[ Remove Graphics ]," type="string"/>
      <att name="NODE_CUSTOMGRAPHICS_1" value="org.cytoscape.ding.customgraphics.NullCustomGraphics,0,[ Remove Graphics ]," type="string"/>
      <att name="NODE_BORDER_TRANSPARENCY" value="255" type="string"/>
      <att name="NODE_CUSTOMGRAPHICS_SIZE_8" value="35.11283288667815" type="string"/>
      <att name="z" value="0.0" type="string"/>
    </graphics>
  </node>
  <node id="130" label="SETX">
    <att name="shared name" value="SETX" type="string"/>
    <att name="Total.Phosphorylation" value="0.0497662342973911" type="real"/>
    <att name="Total.pAkt" value="0.0527909969812945" type="real"/>
    <att name="Total.pY" value="0.0" type="real"/>
    <att name="canonicalName" value="SETX" type="string"/>
    <att name="label" value="SETX" type="string"/>
    <att name="name" value="SETX" type="string"/>
    <att name="selected" value="0" type="boolean"/>
    <graphics fill="#fffffe" y="605.897705078125" outline="#888888" z="0.0" x="1632.5679931640625" h="35.07739557097316" w="35.07739557097316" width="1.7999999523162842" type="ELLIPSE">
      <att name="NODE_CUSTOMGRAPHICS_SIZE_2" value="35.07739557097316" type="string"/>
      <att name="NODE_CUSTOMGRAPHICS_POSITION_7" value="C,C,c,0.00,0.00" type="string"/>
      <att name="NODE_CUSTOMGRAPHICS_SIZE_6" value="35.07739557097316" type="string"/>
      <att name="NODE_CUSTOMGRAPHICS_POSITION_4" value="C,C,c,0.00,0.00" type="string"/>
      <att name="NODE_CUSTOMGRAPHICS_2" value="org.cytoscape.ding.customgraphics.NullCustomGraphics,0,[ Remove Graphics ]," type="string"/>
      <att name="NODE_LABEL_FONT_SIZE" value="18" type="string"/>
      <att name="NODE_LABEL_TRANSPARENCY" value="255" type="string"/>
      <att name="NODE_CUSTOMGRAPHICS_POSITION_9" value="C,C,c,0.00,0.00" type="string"/>
      <att name="NODE_NESTED_NETWORK_IMAGE_VISIBLE" value="true" type="string"/>
      <att name="NODE_CUSTOMGRAPHICS_POSITION_1" value="C,C,c,0.00,0.00" type="string"/>
      <att name="NODE_CUSTOMGRAPHICS_SIZE_3" value="35.07739557097316" type="string"/>
      <att name="NODE_LABEL_COLOR" value="#000000" type="string"/>
      <att name="NODE_CUSTOMGRAPHICS_7" value="org.cytoscape.ding.customgraphics.NullCustomGraphics,0,[ Remove Graphics ]," type="string"/>
      <att name="NODE_LABEL_WIDTH" value="100.0" type="string"/>
      <att name="NODE_CUSTOMGRAPHICS_SIZE_4" value="35.07739557097316" type="string"/>
      <att name="NODE_LABEL_POSITION" value="C,C,c,0.00,0.00" type="string"/>
      <att name="NODE_VISIBLE" value="true" type="string"/>
      <att name="NODE_SELECTED_PAINT" value="#ffff00" type="string"/>
      <att name="NODE_SELECTED" value="false" type="string"/>
      <att name="NODE_CUSTOMGRAPHICS_POSITION_5" value="C,C,c,0.00,0.00" type="string"/>
      <att name="NODE_TRANSPARENCY" value="255" type="string"/>
      <att name="NODE_LABEL" value="SETX" type="string"/>
      <att name="NODE_CUSTOMGRAPHICS_POSITION_3" value="C,C,c,0.00,0.00" type="string"/>
      <att name="NODE_CUSTOMGRAPHICS_SIZE_7" value="35.07739557097316" type="string"/>
      <att name="NODE_CUSTOMGRAPHICS_SIZE_5" value="35.07739557097316" type="string"/>
      <att name="NODE_CUSTOMGRAPHICS_9" value="org.cytoscape.ding.customgraphics.NullCustomGraphics,0,[ Remove Graphics ]," type="string"/>
      <att name="NODE_CUSTOMGRAPHICS_4" value="org.cytoscape.ding.customgraphics.NullCustomGraphics,0,[ Remove Graphics ]," type="string"/>
      <att name="NODE_TOOLTIP" value="" type="string"/>
      <att name="NODE_CUSTOMGRAPHICS_POSITION_6" value="C,C,c,0.00,0.00" type="string"/>
      <att name="NODE_CUSTOMGRAPHICS_POSITION_8" value="C,C,c,0.00,0.00" type="string"/>
      <att name="NODE_CUSTOMGRAPHICS_6" value="org.cytoscape.ding.customgraphics.NullCustomGraphics,0,[ Remove Graphics ]," type="string"/>
      <att name="NODE_CUSTOMGRAPHICS_POSITION_2" value="C,C,c,0.00,0.00" type="string"/>
      <att name="NODE_DEPTH" value="0.0" type="string"/>
      <att name="NODE_BORDER_STROKE" value="SOLID" type="string"/>
      <att name="NODE_CUSTOMGRAPHICS_SIZE_9" value="35.07739557097316" type="string"/>
      <att name="NODE_CUSTOMGRAPHICS_8" value="org.cytoscape.ding.customgraphics.NullCustomGraphics,0,[ Remove Graphics ]," type="string"/>
      <att name="NODE_LABEL_FONT_FACE" value="SansSerif,plain,18" type="string"/>
      <att name="NODE_CUSTOMGRAPHICS_SIZE_1" value="35.07739557097316" type="string"/>
      <att name="NODE_CUSTOMGRAPHICS_3" value="org.cytoscape.ding.customgraphics.NullCustomGraphics,0,[ Remove Graphics ]," type="string"/>
      <att name="NODE_CUSTOMGRAPHICS_5" value="org.cytoscape.ding.customgraphics.NullCustomGraphics,0,[ Remove Graphics ]," type="string"/>
      <att name="NODE_CUSTOMGRAPHICS_1" value="org.cytoscape.ding.customgraphics.NullCustomGraphics,0,[ Remove Graphics ]," type="string"/>
      <att name="NODE_BORDER_TRANSPARENCY" value="255" type="string"/>
      <att name="NODE_CUSTOMGRAPHICS_SIZE_8" value="35.07739557097316" type="string"/>
      <att name="z" value="0.0" type="string"/>
    </graphics>
  </node>
  <node id="131" label="SENP7">
    <att name="shared name" value="SENP7" type="string"/>
    <att name="Total.Phosphorylation" value="0.809709513440679" type="real"/>
    <att name="Total.pAkt" value="0.867273933423429" type="real"/>
    <att name="Total.pY" value="0.0" type="real"/>
    <att name="canonicalName" value="SENP7" type="string"/>
    <att name="label" value="SENP7" type="string"/>
    <att name="name" value="SENP7" type="string"/>
    <att name="selected" value="0" type="boolean"/>
    <graphics fill="#fffff6" y="513.2791290283203" outline="#888888" z="0.0" x="1033.073486328125" h="36.25924597269413" w="36.25924597269413" width="1.7999999523162842" type="ELLIPSE">
      <att name="NODE_CUSTOMGRAPHICS_SIZE_2" value="36.25924597269413" type="string"/>
      <att name="NODE_CUSTOMGRAPHICS_POSITION_7" value="C,C,c,0.00,0.00" type="string"/>
      <att name="NODE_CUSTOMGRAPHICS_SIZE_6" value="36.25924597269413" type="string"/>
      <att name="NODE_CUSTOMGRAPHICS_POSITION_4" value="C,C,c,0.00,0.00" type="string"/>
      <att name="NODE_CUSTOMGRAPHICS_2" value="org.cytoscape.ding.customgraphics.NullCustomGraphics,0,[ Remove Graphics ]," type="string"/>
      <att name="NODE_LABEL_FONT_SIZE" value="18" type="string"/>
      <att name="NODE_LABEL_TRANSPARENCY" value="255" type="string"/>
      <att name="NODE_CUSTOMGRAPHICS_POSITION_9" value="C,C,c,0.00,0.00" type="string"/>
      <att name="NODE_NESTED_NETWORK_IMAGE_VISIBLE" value="true" type="string"/>
      <att name="NODE_CUSTOMGRAPHICS_POSITION_1" value="C,C,c,0.00,0.00" type="string"/>
      <att name="NODE_CUSTOMGRAPHICS_SIZE_3" value="36.25924597269413" type="string"/>
      <att name="NODE_LABEL_COLOR" value="#000000" type="string"/>
      <att name="NODE_CUSTOMGRAPHICS_7" value="org.cytoscape.ding.customgraphics.NullCustomGraphics,0,[ Remove Graphics ]," type="string"/>
      <att name="NODE_LABEL_WIDTH" value="100.0" type="string"/>
      <att name="NODE_CUSTOMGRAPHICS_SIZE_4" value="36.25924597269413" type="string"/>
      <att name="NODE_LABEL_POSITION" value="C,C,c,0.00,0.00" type="string"/>
      <att name="NODE_VISIBLE" value="true" type="string"/>
      <att name="NODE_SELECTED_PAINT" value="#ffff00" type="string"/>
      <att name="NODE_SELECTED" value="false" type="string"/>
      <att name="NODE_CUSTOMGRAPHICS_POSITION_5" value="C,C,c,0.00,0.00" type="string"/>
      <att name="NODE_TRANSPARENCY" value="255" type="string"/>
      <att name="NODE_LABEL" value="SENP7" type="string"/>
      <att name="NODE_CUSTOMGRAPHICS_POSITION_3" value="C,C,c,0.00,0.00" type="string"/>
      <att name="NODE_CUSTOMGRAPHICS_SIZE_7" value="36.25924597269413" type="string"/>
      <att name="NODE_CUSTOMGRAPHICS_SIZE_5" value="36.25924597269413" type="string"/>
      <att name="NODE_CUSTOMGRAPHICS_9" value="org.cytoscape.ding.customgraphics.NullCustomGraphics,0,[ Remove Graphics ]," type="string"/>
      <att name="NODE_CUSTOMGRAPHICS_4" value="org.cytoscape.ding.customgraphics.NullCustomGraphics,0,[ Remove Graphics ]," type="string"/>
      <att name="NODE_TOOLTIP" value="" type="string"/>
      <att name="NODE_CUSTOMGRAPHICS_POSITION_6" value="C,C,c,0.00,0.00" type="string"/>
      <att name="NODE_CUSTOMGRAPHICS_POSITION_8" value="C,C,c,0.00,0.00" type="string"/>
      <att name="NODE_CUSTOMGRAPHICS_6" value="org.cytoscape.ding.customgraphics.NullCustomGraphics,0,[ Remove Graphics ]," type="string"/>
      <att name="NODE_CUSTOMGRAPHICS_POSITION_2" value="C,C,c,0.00,0.00" type="string"/>
      <att name="NODE_DEPTH" value="0.0" type="string"/>
      <att name="NODE_BORDER_STROKE" value="SOLID" type="string"/>
      <att name="NODE_CUSTOMGRAPHICS_SIZE_9" value="36.25924597269413" type="string"/>
      <att name="NODE_CUSTOMGRAPHICS_8" value="org.cytoscape.ding.customgraphics.NullCustomGraphics,0,[ Remove Graphics ]," type="string"/>
      <att name="NODE_LABEL_FONT_FACE" value="SansSerif,plain,18" type="string"/>
      <att name="NODE_CUSTOMGRAPHICS_SIZE_1" value="36.25924597269413" type="string"/>
      <att name="NODE_CUSTOMGRAPHICS_3" value="org.cytoscape.ding.customgraphics.NullCustomGraphics,0,[ Remove Graphics ]," type="string"/>
      <att name="NODE_CUSTOMGRAPHICS_5" value="org.cytoscape.ding.customgraphics.NullCustomGraphics,0,[ Remove Graphics ]," type="string"/>
      <att name="NODE_CUSTOMGRAPHICS_1" value="org.cytoscape.ding.customgraphics.NullCustomGraphics,0,[ Remove Graphics ]," type="string"/>
      <att name="NODE_BORDER_TRANSPARENCY" value="255" type="string"/>
      <att name="NODE_CUSTOMGRAPHICS_SIZE_8" value="36.25924597269413" type="string"/>
      <att name="z" value="0.0" type="string"/>
    </graphics>
  </node>
  <node id="132" label="NCOA5">
    <att name="shared name" value="NCOA5" type="string"/>
    <att name="Total.Phosphorylation" value="0.0431843254948291" type="real"/>
    <att name="Total.pAkt" value="0.0475542941568594" type="real"/>
    <att name="Total.pY" value="0.0" type="real"/>
    <att name="canonicalName" value="NCOA5" type="string"/>
    <att name="label" value="NCOA5" type="string"/>
    <att name="name" value="NCOA5" type="string"/>
    <att name="selected" value="0" type="boolean"/>
    <graphics fill="#ffffff" y="1978.3656005859375" outline="#888888" z="0.0" x="2955.814208984375" h="35.067159502340296" w="35.067159502340296" width="1.7999999523162842" type="ELLIPSE">
      <att name="NODE_CUSTOMGRAPHICS_SIZE_2" value="35.067159502340296" type="string"/>
      <att name="NODE_CUSTOMGRAPHICS_POSITION_7" value="C,C,c,0.00,0.00" type="string"/>
      <att name="NODE_CUSTOMGRAPHICS_SIZE_6" value="35.067159502340296" type="string"/>
      <att name="NODE_CUSTOMGRAPHICS_POSITION_4" value="C,C,c,0.00,0.00" type="string"/>
      <att name="NODE_CUSTOMGRAPHICS_2" value="org.cytoscape.ding.customgraphics.NullCustomGraphics,0,[ Remove Graphics ]," type="string"/>
      <att name="NODE_LABEL_FONT_SIZE" value="18" type="string"/>
      <att name="NODE_LABEL_TRANSPARENCY" value="255" type="string"/>
      <att name="NODE_CUSTOMGRAPHICS_POSITION_9" value="C,C,c,0.00,0.00" type="string"/>
      <att name="NODE_NESTED_NETWORK_IMAGE_VISIBLE" value="true" type="string"/>
      <att name="NODE_CUSTOMGRAPHICS_POSITION_1" value="C,C,c,0.00,0.00" type="string"/>
      <att name="NODE_CUSTOMGRAPHICS_SIZE_3" value="35.067159502340296" type="string"/>
      <att name="NODE_LABEL_COLOR" value="#000000" type="string"/>
      <att name="NODE_CUSTOMGRAPHICS_7" value="org.cytoscape.ding.customgraphics.NullCustomGraphics,0,[ Remove Graphics ]," type="string"/>
      <att name="NODE_LABEL_WIDTH" value="100.0" type="string"/>
      <att name="NODE_CUSTOMGRAPHICS_SIZE_4" value="35.067159502340296" type="string"/>
      <att name="NODE_LABEL_POSITION" value="C,C,c,0.00,0.00" type="string"/>
      <att name="NODE_VISIBLE" value="true" type="string"/>
      <att name="NODE_SELECTED_PAINT" value="#ffff00" type="string"/>
      <att name="NODE_SELECTED" value="false" type="string"/>
      <att name="NODE_CUSTOMGRAPHICS_POSITION_5" value="C,C,c,0.00,0.00" type="string"/>
      <att name="NODE_TRANSPARENCY" value="255" type="string"/>
      <att name="NODE_LABEL" value="NCOA5" type="string"/>
      <att name="NODE_CUSTOMGRAPHICS_POSITION_3" value="C,C,c,0.00,0.00" type="string"/>
      <att name="NODE_CUSTOMGRAPHICS_SIZE_7" value="35.067159502340296" type="string"/>
      <att name="NODE_CUSTOMGRAPHICS_SIZE_5" value="35.067159502340296" type="string"/>
      <att name="NODE_CUSTOMGRAPHICS_9" value="org.cytoscape.ding.customgraphics.NullCustomGraphics,0,[ Remove Graphics ]," type="string"/>
      <att name="NODE_CUSTOMGRAPHICS_4" value="org.cytoscape.ding.customgraphics.NullCustomGraphics,0,[ Remove Graphics ]," type="string"/>
      <att name="NODE_TOOLTIP" value="" type="string"/>
      <att name="NODE_CUSTOMGRAPHICS_POSITION_6" value="C,C,c,0.00,0.00" type="string"/>
      <att name="NODE_CUSTOMGRAPHICS_POSITION_8" value="C,C,c,0.00,0.00" type="string"/>
      <att name="NODE_CUSTOMGRAPHICS_6" value="org.cytoscape.ding.customgraphics.NullCustomGraphics,0,[ Remove Graphics ]," type="string"/>
      <att name="NODE_CUSTOMGRAPHICS_POSITION_2" value="C,C,c,0.00,0.00" type="string"/>
      <att name="NODE_DEPTH" value="0.0" type="string"/>
      <att name="NODE_BORDER_STROKE" value="SOLID" type="string"/>
      <att name="NODE_CUSTOMGRAPHICS_SIZE_9" value="35.067159502340296" type="string"/>
      <att name="NODE_CUSTOMGRAPHICS_8" value="org.cytoscape.ding.customgraphics.NullCustomGraphics,0,[ Remove Graphics ]," type="string"/>
      <att name="NODE_LABEL_FONT_FACE" value="SansSerif,plain,18" type="string"/>
      <att name="NODE_CUSTOMGRAPHICS_SIZE_1" value="35.067159502340296" type="string"/>
      <att name="NODE_CUSTOMGRAPHICS_3" value="org.cytoscape.ding.customgraphics.NullCustomGraphics,0,[ Remove Graphics ]," type="string"/>
      <att name="NODE_CUSTOMGRAPHICS_5" value="org.cytoscape.ding.customgraphics.NullCustomGraphics,0,[ Remove Graphics ]," type="string"/>
      <att name="NODE_CUSTOMGRAPHICS_1" value="org.cytoscape.ding.customgraphics.NullCustomGraphics,0,[ Remove Graphics ]," type="string"/>
      <att name="NODE_BORDER_TRANSPARENCY" value="255" type="string"/>
      <att name="NODE_CUSTOMGRAPHICS_SIZE_8" value="35.067159502340296" type="string"/>
      <att name="z" value="0.0" type="string"/>
    </graphics>
  </node>
  <node id="133" label="EPC1">
    <att name="shared name" value="EPC1" type="string"/>
    <att name="Total.Phosphorylation" value="0.434895273095752" type="real"/>
    <att name="Total.pAkt" value="0.448696730010751" type="real"/>
    <att name="Total.pY" value="0.0" type="real"/>
    <att name="canonicalName" value="EPC1" type="string"/>
    <att name="label" value="EPC1" type="string"/>
    <att name="name" value="EPC1" type="string"/>
    <att name="selected" value="0" type="boolean"/>
    <graphics fill="#fffffa" y="3818.102294921875" outline="#888888" z="0.0" x="1542.858154296875" h="35.67634146826615" w="35.67634146826615" width="1.7999999523162842" type="ELLIPSE">
      <att name="NODE_CUSTOMGRAPHICS_SIZE_2" value="35.67634146826615" type="string"/>
      <att name="NODE_CUSTOMGRAPHICS_POSITION_7" value="C,C,c,0.00,0.00" type="string"/>
      <att name="NODE_CUSTOMGRAPHICS_SIZE_6" value="35.67634146826615" type="string"/>
      <att name="NODE_CUSTOMGRAPHICS_POSITION_4" value="C,C,c,0.00,0.00" type="string"/>
      <att name="NODE_CUSTOMGRAPHICS_2" value="org.cytoscape.ding.customgraphics.NullCustomGraphics,0,[ Remove Graphics ]," type="string"/>
      <att name="NODE_LABEL_FONT_SIZE" value="18" type="string"/>
      <att name="NODE_LABEL_TRANSPARENCY" value="255" type="string"/>
      <att name="NODE_CUSTOMGRAPHICS_POSITION_9" value="C,C,c,0.00,0.00" type="string"/>
      <att name="NODE_NESTED_NETWORK_IMAGE_VISIBLE" value="true" type="string"/>
      <att name="NODE_CUSTOMGRAPHICS_POSITION_1" value="C,C,c,0.00,0.00" type="string"/>
      <att name="NODE_CUSTOMGRAPHICS_SIZE_3" value="35.67634146826615" type="string"/>
      <att name="NODE_LABEL_COLOR" value="#000000" type="string"/>
      <att name="NODE_CUSTOMGRAPHICS_7" value="org.cytoscape.ding.customgraphics.NullCustomGraphics,0,[ Remove Graphics ]," type="string"/>
      <att name="NODE_LABEL_WIDTH" value="100.0" type="string"/>
      <att name="NODE_CUSTOMGRAPHICS_SIZE_4" value="35.67634146826615" type="string"/>
      <att name="NODE_LABEL_POSITION" value="C,C,c,0.00,0.00" type="string"/>
      <att name="NODE_VISIBLE" value="true" type="string"/>
      <att name="NODE_SELECTED_PAINT" value="#ffff00" type="string"/>
      <att name="NODE_SELECTED" value="false" type="string"/>
      <att name="NODE_CUSTOMGRAPHICS_POSITION_5" value="C,C,c,0.00,0.00" type="string"/>
      <att name="NODE_TRANSPARENCY" value="255" type="string"/>
      <att name="NODE_LABEL" value="EPC1" type="string"/>
      <att name="NODE_CUSTOMGRAPHICS_POSITION_3" value="C,C,c,0.00,0.00" type="string"/>
      <att name="NODE_CUSTOMGRAPHICS_SIZE_7" value="35.67634146826615" type="string"/>
      <att name="NODE_CUSTOMGRAPHICS_SIZE_5" value="35.67634146826615" type="string"/>
      <att name="NODE_CUSTOMGRAPHICS_9" value="org.cytoscape.ding.customgraphics.NullCustomGraphics,0,[ Remove Graphics ]," type="string"/>
      <att name="NODE_CUSTOMGRAPHICS_4" value="org.cytoscape.ding.customgraphics.NullCustomGraphics,0,[ Remove Graphics ]," type="string"/>
      <att name="NODE_TOOLTIP" value="" type="string"/>
      <att name="NODE_CUSTOMGRAPHICS_POSITION_6" value="C,C,c,0.00,0.00" type="string"/>
      <att name="NODE_CUSTOMGRAPHICS_POSITION_8" value="C,C,c,0.00,0.00" type="string"/>
      <att name="NODE_CUSTOMGRAPHICS_6" value="org.cytoscape.ding.customgraphics.NullCustomGraphics,0,[ Remove Graphics ]," type="string"/>
      <att name="NODE_CUSTOMGRAPHICS_POSITION_2" value="C,C,c,0.00,0.00" type="string"/>
      <att name="NODE_DEPTH" value="0.0" type="string"/>
      <att name="NODE_BORDER_STROKE" value="SOLID" type="string"/>
      <att name="NODE_CUSTOMGRAPHICS_SIZE_9" value="35.67634146826615" type="string"/>
      <att name="NODE_CUSTOMGRAPHICS_8" value="org.cytoscape.ding.customgraphics.NullCustomGraphics,0,[ Remove Graphics ]," type="string"/>
      <att name="NODE_LABEL_FONT_FACE" value="SansSerif,plain,18" type="string"/>
      <att name="NODE_CUSTOMGRAPHICS_SIZE_1" value="35.67634146826615" type="string"/>
      <att name="NODE_CUSTOMGRAPHICS_3" value="org.cytoscape.ding.customgraphics.NullCustomGraphics,0,[ Remove Graphics ]," type="string"/>
      <att name="NODE_CUSTOMGRAPHICS_5" value="org.cytoscape.ding.customgraphics.NullCustomGraphics,0,[ Remove Graphics ]," type="string"/>
      <att name="NODE_CUSTOMGRAPHICS_1" value="org.cytoscape.ding.customgraphics.NullCustomGraphics,0,[ Remove Graphics ]," type="string"/>
      <att name="NODE_BORDER_TRANSPARENCY" value="255" type="string"/>
      <att name="NODE_CUSTOMGRAPHICS_SIZE_8" value="35.67634146826615" type="string"/>
      <att name="z" value="0.0" type="string"/>
    </graphics>
  </node>
  <node id="134" label="EI24">
    <att name="shared name" value="EI24" type="string"/>
    <att name="Total.Phosphorylation" value="0.137607270555301" type="real"/>
    <att name="Total.pAkt" value="0.154206327488585" type="real"/>
    <att name="Total.pY" value="0.0" type="real"/>
    <att name="canonicalName" value="EI24" type="string"/>
    <att name="label" value="EI24" type="string"/>
    <att name="name" value="EI24" type="string"/>
    <att name="selected" value="0" type="boolean"/>
    <graphics fill="#fffffd" y="2754.53564453125" outline="#888888" z="0.0" x="2534.606201171875" h="35.21400440328764" w="35.21400440328764" width="1.7999999523162842" type="ELLIPSE">
      <att name="NODE_CUSTOMGRAPHICS_SIZE_2" value="35.21400440328764" type="string"/>
      <att name="NODE_CUSTOMGRAPHICS_POSITION_7" value="C,C,c,0.00,0.00" type="string"/>
      <att name="NODE_CUSTOMGRAPHICS_SIZE_6" value="35.21400440328764" type="string"/>
      <att name="NODE_CUSTOMGRAPHICS_POSITION_4" value="C,C,c,0.00,0.00" type="string"/>
      <att name="NODE_CUSTOMGRAPHICS_2" value="org.cytoscape.ding.customgraphics.NullCustomGraphics,0,[ Remove Graphics ]," type="string"/>
      <att name="NODE_LABEL_FONT_SIZE" value="18" type="string"/>
      <att name="NODE_LABEL_TRANSPARENCY" value="255" type="string"/>
      <att name="NODE_CUSTOMGRAPHICS_POSITION_9" value="C,C,c,0.00,0.00" type="string"/>
      <att name="NODE_NESTED_NETWORK_IMAGE_VISIBLE" value="true" type="string"/>
      <att name="NODE_CUSTOMGRAPHICS_POSITION_1" value="C,C,c,0.00,0.00" type="string"/>
      <att name="NODE_CUSTOMGRAPHICS_SIZE_3" value="35.21400440328764" type="string"/>
      <att name="NODE_LABEL_COLOR" value="#000000" type="string"/>
      <att name="NODE_CUSTOMGRAPHICS_7" value="org.cytoscape.ding.customgraphics.NullCustomGraphics,0,[ Remove Graphics ]," type="string"/>
      <att name="NODE_LABEL_WIDTH" value="100.0" type="string"/>
      <att name="NODE_CUSTOMGRAPHICS_SIZE_4" value="35.21400440328764" type="string"/>
      <att name="NODE_LABEL_POSITION" value="C,C,c,0.00,0.00" type="string"/>
      <att name="NODE_VISIBLE" value="true" type="string"/>
      <att name="NODE_SELECTED_PAINT" value="#ffff00" type="string"/>
      <att name="NODE_SELECTED" value="false" type="string"/>
      <att name="NODE_CUSTOMGRAPHICS_POSITION_5" value="C,C,c,0.00,0.00" type="string"/>
      <att name="NODE_TRANSPARENCY" value="255" type="string"/>
      <att name="NODE_LABEL" value="EI24" type="string"/>
      <att name="NODE_CUSTOMGRAPHICS_POSITION_3" value="C,C,c,0.00,0.00" type="string"/>
      <att name="NODE_CUSTOMGRAPHICS_SIZE_7" value="35.21400440328764" type="string"/>
      <att name="NODE_CUSTOMGRAPHICS_SIZE_5" value="35.21400440328764" type="string"/>
      <att name="NODE_CUSTOMGRAPHICS_9" value="org.cytoscape.ding.customgraphics.NullCustomGraphics,0,[ Remove Graphics ]," type="string"/>
      <att name="NODE_CUSTOMGRAPHICS_4" value="org.cytoscape.ding.customgraphics.NullCustomGraphics,0,[ Remove Graphics ]," type="string"/>
      <att name="NODE_TOOLTIP" value="" type="string"/>
      <att name="NODE_CUSTOMGRAPHICS_POSITION_6" value="C,C,c,0.00,0.00" type="string"/>
      <att name="NODE_CUSTOMGRAPHICS_POSITION_8" value="C,C,c,0.00,0.00" type="string"/>
      <att name="NODE_CUSTOMGRAPHICS_6" value="org.cytoscape.ding.customgraphics.NullCustomGraphics,0,[ Remove Graphics ]," type="string"/>
      <att name="NODE_CUSTOMGRAPHICS_POSITION_2" value="C,C,c,0.00,0.00" type="string"/>
      <att name="NODE_DEPTH" value="0.0" type="string"/>
      <att name="NODE_BORDER_STROKE" value="SOLID" type="string"/>
      <att name="NODE_CUSTOMGRAPHICS_SIZE_9" value="35.21400440328764" type="string"/>
      <att name="NODE_CUSTOMGRAPHICS_8" value="org.cytoscape.ding.customgraphics.NullCustomGraphics,0,[ Remove Graphics ]," type="string"/>
      <att name="NODE_LABEL_FONT_FACE" value="SansSerif,plain,18" type="string"/>
      <att name="NODE_CUSTOMGRAPHICS_SIZE_1" value="35.21400440328764" type="string"/>
      <att name="NODE_CUSTOMGRAPHICS_3" value="org.cytoscape.ding.customgraphics.NullCustomGraphics,0,[ Remove Graphics ]," type="string"/>
      <att name="NODE_CUSTOMGRAPHICS_5" value="org.cytoscape.ding.customgraphics.NullCustomGraphics,0,[ Remove Graphics ]," type="string"/>
      <att name="NODE_CUSTOMGRAPHICS_1" value="org.cytoscape.ding.customgraphics.NullCustomGraphics,0,[ Remove Graphics ]," type="string"/>
      <att name="NODE_BORDER_TRANSPARENCY" value="255" type="string"/>
      <att name="NODE_CUSTOMGRAPHICS_SIZE_8" value="35.21400440328764" type="string"/>
      <att name="z" value="0.0" type="string"/>
    </graphics>
  </node>
  <node id="135" label="SYT17">
    <att name="shared name" value="SYT17" type="string"/>
    <att name="Total.Phosphorylation" value="0.0315240992615041" type="real"/>
    <att name="Total.pAkt" value="0.0331505333426211" type="real"/>
    <att name="Total.pY" value="0.0" type="real"/>
    <att name="canonicalName" value="SYT17" type="string"/>
    <att name="label" value="SYT17" type="string"/>
    <att name="name" value="SYT17" type="string"/>
    <att name="selected" value="0" type="boolean"/>
    <graphics fill="#ffffff" y="1065.462158203125" outline="#888888" z="0.0" x="2682.57958984375" h="35.049025723891" w="35.049025723891" width="1.7999999523162842" type="ELLIPSE">
      <att name="NODE_CUSTOMGRAPHICS_SIZE_2" value="35.049025723891" type="string"/>
      <att name="NODE_CUSTOMGRAPHICS_POSITION_7" value="C,C,c,0.00,0.00" type="string"/>
      <att name="NODE_CUSTOMGRAPHICS_SIZE_6" value="35.049025723891" type="string"/>
      <att name="NODE_CUSTOMGRAPHICS_POSITION_4" value="C,C,c,0.00,0.00" type="string"/>
      <att name="NODE_CUSTOMGRAPHICS_2" value="org.cytoscape.ding.customgraphics.NullCustomGraphics,0,[ Remove Graphics ]," type="string"/>
      <att name="NODE_LABEL_FONT_SIZE" value="18" type="string"/>
      <att name="NODE_LABEL_TRANSPARENCY" value="255" type="string"/>
      <att name="NODE_CUSTOMGRAPHICS_POSITION_9" value="C,C,c,0.00,0.00" type="string"/>
      <att name="NODE_NESTED_NETWORK_IMAGE_VISIBLE" value="true" type="string"/>
      <att name="NODE_CUSTOMGRAPHICS_POSITION_1" value="C,C,c,0.00,0.00" type="string"/>
      <att name="NODE_CUSTOMGRAPHICS_SIZE_3" value="35.049025723891" type="string"/>
      <att name="NODE_LABEL_COLOR" value="#000000" type="string"/>
      <att name="NODE_CUSTOMGRAPHICS_7" value="org.cytoscape.ding.customgraphics.NullCustomGraphics,0,[ Remove Graphics ]," type="string"/>
      <att name="NODE_LABEL_WIDTH" value="100.0" type="string"/>
      <att name="NODE_CUSTOMGRAPHICS_SIZE_4" value="35.049025723891" type="string"/>
      <att name="NODE_LABEL_POSITION" value="C,C,c,0.00,0.00" type="string"/>
      <att name="NODE_VISIBLE" value="true" type="string"/>
      <att name="NODE_SELECTED_PAINT" value="#ffff00" type="string"/>
      <att name="NODE_SELECTED" value="false" type="string"/>
      <att name="NODE_CUSTOMGRAPHICS_POSITION_5" value="C,C,c,0.00,0.00" type="string"/>
      <att name="NODE_TRANSPARENCY" value="255" type="string"/>
      <att name="NODE_LABEL" value="SYT17" type="string"/>
      <att name="NODE_CUSTOMGRAPHICS_POSITION_3" value="C,C,c,0.00,0.00" type="string"/>
      <att name="NODE_CUSTOMGRAPHICS_SIZE_7" value="35.049025723891" type="string"/>
      <att name="NODE_CUSTOMGRAPHICS_SIZE_5" value="35.049025723891" type="string"/>
      <att name="NODE_CUSTOMGRAPHICS_9" value="org.cytoscape.ding.customgraphics.NullCustomGraphics,0,[ Remove Graphics ]," type="string"/>
      <att name="NODE_CUSTOMGRAPHICS_4" value="org.cytoscape.ding.customgraphics.NullCustomGraphics,0,[ Remove Graphics ]," type="string"/>
      <att name="NODE_TOOLTIP" value="" type="string"/>
      <att name="NODE_CUSTOMGRAPHICS_POSITION_6" value="C,C,c,0.00,0.00" type="string"/>
      <att name="NODE_CUSTOMGRAPHICS_POSITION_8" value="C,C,c,0.00,0.00" type="string"/>
      <att name="NODE_CUSTOMGRAPHICS_6" value="org.cytoscape.ding.customgraphics.NullCustomGraphics,0,[ Remove Graphics ]," type="string"/>
      <att name="NODE_CUSTOMGRAPHICS_POSITION_2" value="C,C,c,0.00,0.00" type="string"/>
      <att name="NODE_DEPTH" value="0.0" type="string"/>
      <att name="NODE_BORDER_STROKE" value="SOLID" type="string"/>
      <att name="NODE_CUSTOMGRAPHICS_SIZE_9" value="35.049025723891" type="string"/>
      <att name="NODE_CUSTOMGRAPHICS_8" value="org.cytoscape.ding.customgraphics.NullCustomGraphics,0,[ Remove Graphics ]," type="string"/>
      <att name="NODE_LABEL_FONT_FACE" value="SansSerif,plain,18" type="string"/>
      <att name="NODE_CUSTOMGRAPHICS_SIZE_1" value="35.049025723891" type="string"/>
      <att name="NODE_CUSTOMGRAPHICS_3" value="org.cytoscape.ding.customgraphics.NullCustomGraphics,0,[ Remove Graphics ]," type="string"/>
      <att name="NODE_CUSTOMGRAPHICS_5" value="org.cytoscape.ding.customgraphics.NullCustomGraphics,0,[ Remove Graphics ]," type="string"/>
      <att name="NODE_CUSTOMGRAPHICS_1" value="org.cytoscape.ding.customgraphics.NullCustomGraphics,0,[ Remove Graphics ]," type="string"/>
      <att name="NODE_BORDER_TRANSPARENCY" value="255" type="string"/>
      <att name="NODE_CUSTOMGRAPHICS_SIZE_8" value="35.049025723891" type="string"/>
      <att name="z" value="0.0" type="string"/>
    </graphics>
  </node>
  <node id="136" label="RTKN">
    <att name="shared name" value="RTKN" type="string"/>
    <att name="Total.Phosphorylation" value="0.346527368283208" type="real"/>
    <att name="Total.pAkt" value="0.362306209749641" type="real"/>
    <att name="Total.pY" value="0.0" type="real"/>
    <att name="canonicalName" value="RTKN" type="string"/>
    <att name="label" value="RTKN" type="string"/>
    <att name="name" value="RTKN" type="string"/>
    <att name="selected" value="0" type="boolean"/>
    <graphics fill="#fffffb" y="63.74748229980469" outline="#888888" z="0.0" x="3588.37255859375" h="35.53891325925602" w="35.53891325925602" width="1.7999999523162842" type="ELLIPSE">
      <att name="NODE_CUSTOMGRAPHICS_SIZE_2" value="35.53891325925602" type="string"/>
      <att name="NODE_CUSTOMGRAPHICS_POSITION_7" value="C,C,c,0.00,0.00" type="string"/>
      <att name="NODE_CUSTOMGRAPHICS_SIZE_6" value="35.53891325925602" type="string"/>
      <att name="NODE_CUSTOMGRAPHICS_POSITION_4" value="C,C,c,0.00,0.00" type="string"/>
      <att name="NODE_CUSTOMGRAPHICS_2" value="org.cytoscape.ding.customgraphics.NullCustomGraphics,0,[ Remove Graphics ]," type="string"/>
      <att name="NODE_LABEL_FONT_SIZE" value="18" type="string"/>
      <att name="NODE_LABEL_TRANSPARENCY" value="255" type="string"/>
      <att name="NODE_CUSTOMGRAPHICS_POSITION_9" value="C,C,c,0.00,0.00" type="string"/>
      <att name="NODE_NESTED_NETWORK_IMAGE_VISIBLE" value="true" type="string"/>
      <att name="NODE_CUSTOMGRAPHICS_POSITION_1" value="C,C,c,0.00,0.00" type="string"/>
      <att name="NODE_CUSTOMGRAPHICS_SIZE_3" value="35.53891325925602" type="string"/>
      <att name="NODE_LABEL_COLOR" value="#000000" type="string"/>
      <att name="NODE_CUSTOMGRAPHICS_7" value="org.cytoscape.ding.customgraphics.NullCustomGraphics,0,[ Remove Graphics ]," type="string"/>
      <att name="NODE_LABEL_WIDTH" value="100.0" type="string"/>
      <att name="NODE_CUSTOMGRAPHICS_SIZE_4" value="35.53891325925602" type="string"/>
      <att name="NODE_LABEL_POSITION" value="C,C,c,0.00,0.00" type="string"/>
      <att name="NODE_VISIBLE" value="true" type="string"/>
      <att name="NODE_SELECTED_PAINT" value="#ffff00" type="string"/>
      <att name="NODE_SELECTED" value="false" type="string"/>
      <att name="NODE_CUSTOMGRAPHICS_POSITION_5" value="C,C,c,0.00,0.00" type="string"/>
      <att name="NODE_TRANSPARENCY" value="255" type="string"/>
      <att name="NODE_LABEL" value="RTKN" type="string"/>
      <att name="NODE_CUSTOMGRAPHICS_POSITION_3" value="C,C,c,0.00,0.00" type="string"/>
      <att name="NODE_CUSTOMGRAPHICS_SIZE_7" value="35.53891325925602" type="string"/>
      <att name="NODE_CUSTOMGRAPHICS_SIZE_5" value="35.53891325925602" type="string"/>
      <att name="NODE_CUSTOMGRAPHICS_9" value="org.cytoscape.ding.customgraphics.NullCustomGraphics,0,[ Remove Graphics ]," type="string"/>
      <att name="NODE_CUSTOMGRAPHICS_4" value="org.cytoscape.ding.customgraphics.NullCustomGraphics,0,[ Remove Graphics ]," type="string"/>
      <att name="NODE_TOOLTIP" value="" type="string"/>
      <att name="NODE_CUSTOMGRAPHICS_POSITION_6" value="C,C,c,0.00,0.00" type="string"/>
      <att name="NODE_CUSTOMGRAPHICS_POSITION_8" value="C,C,c,0.00,0.00" type="string"/>
      <att name="NODE_CUSTOMGRAPHICS_6" value="org.cytoscape.ding.customgraphics.NullCustomGraphics,0,[ Remove Graphics ]," type="string"/>
      <att name="NODE_CUSTOMGRAPHICS_POSITION_2" value="C,C,c,0.00,0.00" type="string"/>
      <att name="NODE_DEPTH" value="0.0" type="string"/>
      <att name="NODE_BORDER_STROKE" value="SOLID" type="string"/>
      <att name="NODE_CUSTOMGRAPHICS_SIZE_9" value="35.53891325925602" type="string"/>
      <att name="NODE_CUSTOMGRAPHICS_8" value="org.cytoscape.ding.customgraphics.NullCustomGraphics,0,[ Remove Graphics ]," type="string"/>
      <att name="NODE_LABEL_FONT_FACE" value="SansSerif,plain,18" type="string"/>
      <att name="NODE_CUSTOMGRAPHICS_SIZE_1" value="35.53891325925602" type="string"/>
      <att name="NODE_CUSTOMGRAPHICS_3" value="org.cytoscape.ding.customgraphics.NullCustomGraphics,0,[ Remove Graphics ]," type="string"/>
      <att name="NODE_CUSTOMGRAPHICS_5" value="org.cytoscape.ding.customgraphics.NullCustomGraphics,0,[ Remove Graphics ]," type="string"/>
      <att name="NODE_CUSTOMGRAPHICS_1" value="org.cytoscape.ding.customgraphics.NullCustomGraphics,0,[ Remove Graphics ]," type="string"/>
      <att name="NODE_BORDER_TRANSPARENCY" value="255" type="string"/>
      <att name="NODE_CUSTOMGRAPHICS_SIZE_8" value="35.53891325925602" type="string"/>
      <att name="z" value="0.0" type="string"/>
    </graphics>
  </node>
  <node id="137" label="RSRC2">
    <att name="shared name" value="RSRC2" type="string"/>
    <att name="Total.Phosphorylation" value="0.491752163235337" type="real"/>
    <att name="Total.pAkt" value="0.537919237509088" type="real"/>
    <att name="Total.pY" value="0.0" type="real"/>
    <att name="canonicalName" value="RSRC2" type="string"/>
    <att name="label" value="RSRC2" type="string"/>
    <att name="name" value="RSRC2" type="string"/>
    <att name="selected" value="0" type="boolean"/>
    <graphics fill="#fffffa" y="486.95050048828125" outline="#888888" z="0.0" x="840.2042846679688" h="35.7647643023069" w="35.7647643023069" width="1.7999999523162842" type="ELLIPSE">
      <att name="NODE_CUSTOMGRAPHICS_SIZE_2" value="35.7647643023069" type="string"/>
      <att name="NODE_CUSTOMGRAPHICS_POSITION_7" value="C,C,c,0.00,0.00" type="string"/>
      <att name="NODE_CUSTOMGRAPHICS_SIZE_6" value="35.7647643023069" type="string"/>
      <att name="NODE_CUSTOMGRAPHICS_POSITION_4" value="C,C,c,0.00,0.00" type="string"/>
      <att name="NODE_CUSTOMGRAPHICS_2" value="org.cytoscape.ding.customgraphics.NullCustomGraphics,0,[ Remove Graphics ]," type="string"/>
      <att name="NODE_LABEL_FONT_SIZE" value="18" type="string"/>
      <att name="NODE_LABEL_TRANSPARENCY" value="255" type="string"/>
      <att name="NODE_CUSTOMGRAPHICS_POSITION_9" value="C,C,c,0.00,0.00" type="string"/>
      <att name="NODE_NESTED_NETWORK_IMAGE_VISIBLE" value="true" type="string"/>
      <att name="NODE_CUSTOMGRAPHICS_POSITION_1" value="C,C,c,0.00,0.00" type="string"/>
      <att name="NODE_CUSTOMGRAPHICS_SIZE_3" value="35.7647643023069" type="string"/>
      <att name="NODE_LABEL_COLOR" value="#000000" type="string"/>
      <att name="NODE_CUSTOMGRAPHICS_7" value="org.cytoscape.ding.customgraphics.NullCustomGraphics,0,[ Remove Graphics ]," type="string"/>
      <att name="NODE_LABEL_WIDTH" value="100.0" type="string"/>
      <att name="NODE_CUSTOMGRAPHICS_SIZE_4" value="35.7647643023069" type="string"/>
      <att name="NODE_LABEL_POSITION" value="C,C,c,0.00,0.00" type="string"/>
      <att name="NODE_VISIBLE" value="true" type="string"/>
      <att name="NODE_SELECTED_PAINT" value="#ffff00" type="string"/>
      <att name="NODE_SELECTED" value="false" type="string"/>
      <att name="NODE_CUSTOMGRAPHICS_POSITION_5" value="C,C,c,0.00,0.00" type="string"/>
      <att name="NODE_TRANSPARENCY" value="255" type="string"/>
      <att name="NODE_LABEL" value="RSRC2" type="string"/>
      <att name="NODE_CUSTOMGRAPHICS_POSITION_3" value="C,C,c,0.00,0.00" type="string"/>
      <att name="NODE_CUSTOMGRAPHICS_SIZE_7" value="35.7647643023069" type="string"/>
      <att name="NODE_CUSTOMGRAPHICS_SIZE_5" value="35.7647643023069" type="string"/>
      <att name="NODE_CUSTOMGRAPHICS_9" value="org.cytoscape.ding.customgraphics.NullCustomGraphics,0,[ Remove Graphics ]," type="string"/>
      <att name="NODE_CUSTOMGRAPHICS_4" value="org.cytoscape.ding.customgraphics.NullCustomGraphics,0,[ Remove Graphics ]," type="string"/>
      <att name="NODE_TOOLTIP" value="" type="string"/>
      <att name="NODE_CUSTOMGRAPHICS_POSITION_6" value="C,C,c,0.00,0.00" type="string"/>
      <att name="NODE_CUSTOMGRAPHICS_POSITION_8" value="C,C,c,0.00,0.00" type="string"/>
      <att name="NODE_CUSTOMGRAPHICS_6" value="org.cytoscape.ding.customgraphics.NullCustomGraphics,0,[ Remove Graphics ]," type="string"/>
      <att name="NODE_CUSTOMGRAPHICS_POSITION_2" value="C,C,c,0.00,0.00" type="string"/>
      <att name="NODE_DEPTH" value="0.0" type="string"/>
      <att name="NODE_BORDER_STROKE" value="SOLID" type="string"/>
      <att name="NODE_CUSTOMGRAPHICS_SIZE_9" value="35.7647643023069" type="string"/>
      <att name="NODE_CUSTOMGRAPHICS_8" value="org.cytoscape.ding.customgraphics.NullCustomGraphics,0,[ Remove Graphics ]," type="string"/>
      <att name="NODE_LABEL_FONT_FACE" value="SansSerif,plain,18" type="string"/>
      <att name="NODE_CUSTOMGRAPHICS_SIZE_1" value="35.7647643023069" type="string"/>
      <att name="NODE_CUSTOMGRAPHICS_3" value="org.cytoscape.ding.customgraphics.NullCustomGraphics,0,[ Remove Graphics ]," type="string"/>
      <att name="NODE_CUSTOMGRAPHICS_5" value="org.cytoscape.ding.customgraphics.NullCustomGraphics,0,[ Remove Graphics ]," type="string"/>
      <att name="NODE_CUSTOMGRAPHICS_1" value="org.cytoscape.ding.customgraphics.NullCustomGraphics,0,[ Remove Graphics ]," type="string"/>
      <att name="NODE_BORDER_TRANSPARENCY" value="255" type="string"/>
      <att name="NODE_CUSTOMGRAPHICS_SIZE_8" value="35.7647643023069" type="string"/>
      <att name="z" value="0.0" type="string"/>
    </graphics>
  </node>
  <node id="138" label="STK11IP">
    <att name="shared name" value="STK11IP" type="string"/>
    <att name="Total.Phosphorylation" value="0.41548640556537" type="real"/>
    <att name="Total.pAkt" value="0.439735579905841" type="real"/>
    <att name="Total.pY" value="0.0" type="real"/>
    <att name="canonicalName" value="STK11IP" type="string"/>
    <att name="label" value="STK11IP" type="string"/>
    <att name="name" value="STK11IP" type="string"/>
    <att name="selected" value="0" type="boolean"/>
    <graphics fill="#fffffa" y="861.4844360351562" outline="#888888" z="0.0" x="305.53704833984375" h="35.646157139359936" w="35.646157139359936" width="1.7999999523162842" type="ELLIPSE">
      <att name="NODE_CUSTOMGRAPHICS_SIZE_2" value="35.646157139359936" type="string"/>
      <att name="NODE_CUSTOMGRAPHICS_POSITION_7" value="C,C,c,0.00,0.00" type="string"/>
      <att name="NODE_CUSTOMGRAPHICS_SIZE_6" value="35.646157139359936" type="string"/>
      <att name="NODE_CUSTOMGRAPHICS_POSITION_4" value="C,C,c,0.00,0.00" type="string"/>
      <att name="NODE_CUSTOMGRAPHICS_2" value="org.cytoscape.ding.customgraphics.NullCustomGraphics,0,[ Remove Graphics ]," type="string"/>
      <att name="NODE_LABEL_FONT_SIZE" value="18" type="string"/>
      <att name="NODE_LABEL_TRANSPARENCY" value="255" type="string"/>
      <att name="NODE_CUSTOMGRAPHICS_POSITION_9" value="C,C,c,0.00,0.00" type="string"/>
      <att name="NODE_NESTED_NETWORK_IMAGE_VISIBLE" value="true" type="string"/>
      <att name="NODE_CUSTOMGRAPHICS_POSITION_1" value="C,C,c,0.00,0.00" type="string"/>
      <att name="NODE_CUSTOMGRAPHICS_SIZE_3" value="35.646157139359936" type="string"/>
      <att name="NODE_LABEL_COLOR" value="#000000" type="string"/>
      <att name="NODE_CUSTOMGRAPHICS_7" value="org.cytoscape.ding.customgraphics.NullCustomGraphics,0,[ Remove Graphics ]," type="string"/>
      <att name="NODE_LABEL_WIDTH" value="100.0" type="string"/>
      <att name="NODE_CUSTOMGRAPHICS_SIZE_4" value="35.646157139359936" type="string"/>
      <att name="NODE_LABEL_POSITION" value="C,C,c,0.00,0.00" type="string"/>
      <att name="NODE_VISIBLE" value="true" type="string"/>
      <att name="NODE_SELECTED_PAINT" value="#ffff00" type="string"/>
      <att name="NODE_SELECTED" value="false" type="string"/>
      <att name="NODE_CUSTOMGRAPHICS_POSITION_5" value="C,C,c,0.00,0.00" type="string"/>
      <att name="NODE_TRANSPARENCY" value="255" type="string"/>
      <att name="NODE_LABEL" value="STK11IP" type="string"/>
      <att name="NODE_CUSTOMGRAPHICS_POSITION_3" value="C,C,c,0.00,0.00" type="string"/>
      <att name="NODE_CUSTOMGRAPHICS_SIZE_7" value="35.646157139359936" type="string"/>
      <att name="NODE_CUSTOMGRAPHICS_SIZE_5" value="35.646157139359936" type="string"/>
      <att name="NODE_CUSTOMGRAPHICS_9" value="org.cytoscape.ding.customgraphics.NullCustomGraphics,0,[ Remove Graphics ]," type="string"/>
      <att name="NODE_CUSTOMGRAPHICS_4" value="org.cytoscape.ding.customgraphics.NullCustomGraphics,0,[ Remove Graphics ]," type="string"/>
      <att name="NODE_TOOLTIP" value="" type="string"/>
      <att name="NODE_CUSTOMGRAPHICS_POSITION_6" value="C,C,c,0.00,0.00" type="string"/>
      <att name="NODE_CUSTOMGRAPHICS_POSITION_8" value="C,C,c,0.00,0.00" type="string"/>
      <att name="NODE_CUSTOMGRAPHICS_6" value="org.cytoscape.ding.customgraphics.NullCustomGraphics,0,[ Remove Graphics ]," type="string"/>
      <att name="NODE_CUSTOMGRAPHICS_POSITION_2" value="C,C,c,0.00,0.00" type="string"/>
      <att name="NODE_DEPTH" value="0.0" type="string"/>
      <att name="NODE_BORDER_STROKE" value="SOLID" type="string"/>
      <att name="NODE_CUSTOMGRAPHICS_SIZE_9" value="35.646157139359936" type="string"/>
      <att name="NODE_CUSTOMGRAPHICS_8" value="org.cytoscape.ding.customgraphics.NullCustomGraphics,0,[ Remove Graphics ]," type="string"/>
      <att name="NODE_LABEL_FONT_FACE" value="SansSerif,plain,18" type="string"/>
      <att name="NODE_CUSTOMGRAPHICS_SIZE_1" value="35.646157139359936" type="string"/>
      <att name="NODE_CUSTOMGRAPHICS_3" value="org.cytoscape.ding.customgraphics.NullCustomGraphics,0,[ Remove Graphics ]," type="string"/>
      <att name="NODE_CUSTOMGRAPHICS_5" value="org.cytoscape.ding.customgraphics.NullCustomGraphics,0,[ Remove Graphics ]," type="string"/>
      <att name="NODE_CUSTOMGRAPHICS_1" value="org.cytoscape.ding.customgraphics.NullCustomGraphics,0,[ Remove Graphics ]," type="string"/>
      <att name="NODE_BORDER_TRANSPARENCY" value="255" type="string"/>
      <att name="NODE_CUSTOMGRAPHICS_SIZE_8" value="35.646157139359936" type="string"/>
      <att name="z" value="0.0" type="string"/>
    </graphics>
  </node>
  <node id="139" label="SGTA">
    <att name="shared name" value="SGTA" type="string"/>
    <att name="Total.Phosphorylation" value="1.89172943401762" type="real"/>
    <att name="Total.pAkt" value="2.04138848331389" type="real"/>
    <att name="Total.pY" value="0.0" type="real"/>
    <att name="canonicalName" value="SGTA" type="string"/>
    <att name="label" value="SGTA" type="string"/>
    <att name="name" value="SGTA" type="string"/>
    <att name="selected" value="0" type="boolean"/>
    <graphics fill="#ffffea" y="378.951904296875" outline="#888888" z="0.0" x="570.887451171875" h="37.94198429396144" w="37.94198429396144" width="1.7999999523162842" type="ELLIPSE">
      <att name="NODE_CUSTOMGRAPHICS_SIZE_2" value="37.94198429396144" type="string"/>
      <att name="NODE_CUSTOMGRAPHICS_POSITION_7" value="C,C,c,0.00,0.00" type="string"/>
      <att name="NODE_CUSTOMGRAPHICS_SIZE_6" value="37.94198429396144" type="string"/>
      <att name="NODE_CUSTOMGRAPHICS_POSITION_4" value="C,C,c,0.00,0.00" type="string"/>
      <att name="NODE_CUSTOMGRAPHICS_2" value="org.cytoscape.ding.customgraphics.NullCustomGraphics,0,[ Remove Graphics ]," type="string"/>
      <att name="NODE_LABEL_FONT_SIZE" value="18" type="string"/>
      <att name="NODE_LABEL_TRANSPARENCY" value="255" type="string"/>
      <att name="NODE_CUSTOMGRAPHICS_POSITION_9" value="C,C,c,0.00,0.00" type="string"/>
      <att name="NODE_NESTED_NETWORK_IMAGE_VISIBLE" value="true" type="string"/>
      <att name="NODE_CUSTOMGRAPHICS_POSITION_1" value="C,C,c,0.00,0.00" type="string"/>
      <att name="NODE_CUSTOMGRAPHICS_SIZE_3" value="37.94198429396144" type="string"/>
      <att name="NODE_LABEL_COLOR" value="#000000" type="string"/>
      <att name="NODE_CUSTOMGRAPHICS_7" value="org.cytoscape.ding.customgraphics.NullCustomGraphics,0,[ Remove Graphics ]," type="string"/>
      <att name="NODE_LABEL_WIDTH" value="100.0" type="string"/>
      <att name="NODE_CUSTOMGRAPHICS_SIZE_4" value="37.94198429396144" type="string"/>
      <att name="NODE_LABEL_POSITION" value="C,C,c,0.00,0.00" type="string"/>
      <att name="NODE_VISIBLE" value="true" type="string"/>
      <att name="NODE_SELECTED_PAINT" value="#ffff00" type="string"/>
      <att name="NODE_SELECTED" value="false" type="string"/>
      <att name="NODE_CUSTOMGRAPHICS_POSITION_5" value="C,C,c,0.00,0.00" type="string"/>
      <att name="NODE_TRANSPARENCY" value="255" type="string"/>
      <att name="NODE_LABEL" value="SGTA" type="string"/>
      <att name="NODE_CUSTOMGRAPHICS_POSITION_3" value="C,C,c,0.00,0.00" type="string"/>
      <att name="NODE_CUSTOMGRAPHICS_SIZE_7" value="37.94198429396144" type="string"/>
      <att name="NODE_CUSTOMGRAPHICS_SIZE_5" value="37.94198429396144" type="string"/>
      <att name="NODE_CUSTOMGRAPHICS_9" value="org.cytoscape.ding.customgraphics.NullCustomGraphics,0,[ Remove Graphics ]," type="string"/>
      <att name="NODE_CUSTOMGRAPHICS_4" value="org.cytoscape.ding.customgraphics.NullCustomGraphics,0,[ Remove Graphics ]," type="string"/>
      <att name="NODE_TOOLTIP" value="" type="string"/>
      <att name="NODE_CUSTOMGRAPHICS_POSITION_6" value="C,C,c,0.00,0.00" type="string"/>
      <att name="NODE_CUSTOMGRAPHICS_POSITION_8" value="C,C,c,0.00,0.00" type="string"/>
      <att name="NODE_CUSTOMGRAPHICS_6" value="org.cytoscape.ding.customgraphics.NullCustomGraphics,0,[ Remove Graphics ]," type="string"/>
      <att name="NODE_CUSTOMGRAPHICS_POSITION_2" value="C,C,c,0.00,0.00" type="string"/>
      <att name="NODE_DEPTH" value="0.0" type="string"/>
      <att name="NODE_BORDER_STROKE" value="SOLID" type="string"/>
      <att name="NODE_CUSTOMGRAPHICS_SIZE_9" value="37.94198429396144" type="string"/>
      <att name="NODE_CUSTOMGRAPHICS_8" value="org.cytoscape.ding.customgraphics.NullCustomGraphics,0,[ Remove Graphics ]," type="string"/>
      <att name="NODE_LABEL_FONT_FACE" value="SansSerif,plain,18" type="string"/>
      <att name="NODE_CUSTOMGRAPHICS_SIZE_1" value="37.94198429396144" type="string"/>
      <att name="NODE_CUSTOMGRAPHICS_3" value="org.cytoscape.ding.customgraphics.NullCustomGraphics,0,[ Remove Graphics ]," type="string"/>
      <att name="NODE_CUSTOMGRAPHICS_5" value="org.cytoscape.ding.customgraphics.NullCustomGraphics,0,[ Remove Graphics ]," type="string"/>
      <att name="NODE_CUSTOMGRAPHICS_1" value="org.cytoscape.ding.customgraphics.NullCustomGraphics,0,[ Remove Graphics ]," type="string"/>
      <att name="NODE_BORDER_TRANSPARENCY" value="255" type="string"/>
      <att name="NODE_CUSTOMGRAPHICS_SIZE_8" value="37.94198429396144" type="string"/>
      <att name="z" value="0.0" type="string"/>
    </graphics>
  </node>
  <node id="140" label="CTAGE5">
    <att name="shared name" value="CTAGE5" type="string"/>
    <att name="Total.Phosphorylation" value="0.199317589780112" type="real"/>
    <att name="Total.pAkt" value="0.224804801121839" type="real"/>
    <att name="Total.pY" value="0.0" type="real"/>
    <att name="canonicalName" value="CTAGE5" type="string"/>
    <att name="label" value="CTAGE5" type="string"/>
    <att name="name" value="CTAGE5" type="string"/>
    <att name="selected" value="0" type="boolean"/>
    <graphics fill="#fffffd" y="2829.3544921875" outline="#888888" z="0.0" x="2541.651123046875" h="35.309975204751126" w="35.309975204751126" width="1.7999999523162842" type="ELLIPSE">
      <att name="NODE_CUSTOMGRAPHICS_SIZE_2" value="35.309975204751126" type="string"/>
      <att name="NODE_CUSTOMGRAPHICS_POSITION_7" value="C,C,c,0.00,0.00" type="string"/>
      <att name="NODE_CUSTOMGRAPHICS_SIZE_6" value="35.309975204751126" type="string"/>
      <att name="NODE_CUSTOMGRAPHICS_POSITION_4" value="C,C,c,0.00,0.00" type="string"/>
      <att name="NODE_CUSTOMGRAPHICS_2" value="org.cytoscape.ding.customgraphics.NullCustomGraphics,0,[ Remove Graphics ]," type="string"/>
      <att name="NODE_LABEL_FONT_SIZE" value="18" type="string"/>
      <att name="NODE_LABEL_TRANSPARENCY" value="255" type="string"/>
      <att name="NODE_CUSTOMGRAPHICS_POSITION_9" value="C,C,c,0.00,0.00" type="string"/>
      <att name="NODE_NESTED_NETWORK_IMAGE_VISIBLE" value="true" type="string"/>
      <att name="NODE_CUSTOMGRAPHICS_POSITION_1" value="C,C,c,0.00,0.00" type="string"/>
      <att name="NODE_CUSTOMGRAPHICS_SIZE_3" value="35.309975204751126" type="string"/>
      <att name="NODE_LABEL_COLOR" value="#000000" type="string"/>
      <att name="NODE_CUSTOMGRAPHICS_7" value="org.cytoscape.ding.customgraphics.NullCustomGraphics,0,[ Remove Graphics ]," type="string"/>
      <att name="NODE_LABEL_WIDTH" value="100.0" type="string"/>
      <att name="NODE_CUSTOMGRAPHICS_SIZE_4" value="35.309975204751126" type="string"/>
      <att name="NODE_LABEL_POSITION" value="C,C,c,0.00,0.00" type="string"/>
      <att name="NODE_VISIBLE" value="true" type="string"/>
      <att name="NODE_SELECTED_PAINT" value="#ffff00" type="string"/>
      <att name="NODE_SELECTED" value="false" type="string"/>
      <att name="NODE_CUSTOMGRAPHICS_POSITION_5" value="C,C,c,0.00,0.00" type="string"/>
      <att name="NODE_TRANSPARENCY" value="255" type="string"/>
      <att name="NODE_LABEL" value="CTAGE5" type="string"/>
      <att name="NODE_CUSTOMGRAPHICS_POSITION_3" value="C,C,c,0.00,0.00" type="string"/>
      <att name="NODE_CUSTOMGRAPHICS_SIZE_7" value="35.309975204751126" type="string"/>
      <att name="NODE_CUSTOMGRAPHICS_SIZE_5" value="35.309975204751126" type="string"/>
      <att name="NODE_CUSTOMGRAPHICS_9" value="org.cytoscape.ding.customgraphics.NullCustomGraphics,0,[ Remove Graphics ]," type="string"/>
      <att name="NODE_CUSTOMGRAPHICS_4" value="org.cytoscape.ding.customgraphics.NullCustomGraphics,0,[ Remove Graphics ]," type="string"/>
      <att name="NODE_TOOLTIP" value="" type="string"/>
      <att name="NODE_CUSTOMGRAPHICS_POSITION_6" value="C,C,c,0.00,0.00" type="string"/>
      <att name="NODE_CUSTOMGRAPHICS_POSITION_8" value="C,C,c,0.00,0.00" type="string"/>
      <att name="NODE_CUSTOMGRAPHICS_6" value="org.cytoscape.ding.customgraphics.NullCustomGraphics,0,[ Remove Graphics ]," type="string"/>
      <att name="NODE_CUSTOMGRAPHICS_POSITION_2" value="C,C,c,0.00,0.00" type="string"/>
      <att name="NODE_DEPTH" value="0.0" type="string"/>
      <att name="NODE_BORDER_STROKE" value="SOLID" type="string"/>
      <att name="NODE_CUSTOMGRAPHICS_SIZE_9" value="35.309975204751126" type="string"/>
      <att name="NODE_CUSTOMGRAPHICS_8" value="org.cytoscape.ding.customgraphics.NullCustomGraphics,0,[ Remove Graphics ]," type="string"/>
      <att name="NODE_LABEL_FONT_FACE" value="SansSerif,plain,18" type="string"/>
      <att name="NODE_CUSTOMGRAPHICS_SIZE_1" value="35.309975204751126" type="string"/>
      <att name="NODE_CUSTOMGRAPHICS_3" value="org.cytoscape.ding.customgraphics.NullCustomGraphics,0,[ Remove Graphics ]," type="string"/>
      <att name="NODE_CUSTOMGRAPHICS_5" value="org.cytoscape.ding.customgraphics.NullCustomGraphics,0,[ Remove Graphics ]," type="string"/>
      <att name="NODE_CUSTOMGRAPHICS_1" value="org.cytoscape.ding.customgraphics.NullCustomGraphics,0,[ Remove Graphics ]," type="string"/>
      <att name="NODE_BORDER_TRANSPARENCY" value="255" type="string"/>
      <att name="NODE_CUSTOMGRAPHICS_SIZE_8" value="35.309975204751126" type="string"/>
      <att name="z" value="0.0" type="string"/>
    </graphics>
  </node>
  <node id="141" label="RPS6">
    <att name="shared name" value="RPS6" type="string"/>
    <att name="Total.Phosphorylation" value="77.7726469475096" type="real"/>
    <att name="Total.pAkt" value="83.8624755849157" type="real"/>
    <att name="Total.pY" value="0.0" type="real"/>
    <att name="canonicalName" value="RPS6" type="string"/>
    <att name="label" value="RPS6" type="string"/>
    <att name="name" value="RPS6" type="string"/>
    <att name="selected" value="0" type="boolean"/>
    <graphics fill="#ffe400" y="424.65692138671875" outline="#888888" z="0.0" x="869.163818359375" h="108.0742814009187" w="108.0742814009187" width="1.7999999523162842" type="ELLIPSE">
      <att name="NODE_CUSTOMGRAPHICS_SIZE_2" value="108.0742814009187" type="string"/>
      <att name="NODE_CUSTOMGRAPHICS_POSITION_7" value="C,C,c,0.00,0.00" type="string"/>
      <att name="NODE_CUSTOMGRAPHICS_SIZE_6" value="108.0742814009187" type="string"/>
      <att name="NODE_CUSTOMGRAPHICS_POSITION_4" value="C,C,c,0.00,0.00" type="string"/>
      <att name="NODE_CUSTOMGRAPHICS_2" value="org.cytoscape.ding.customgraphics.NullCustomGraphics,0,[ Remove Graphics ]," type="string"/>
      <att name="NODE_LABEL_FONT_SIZE" value="18" type="string"/>
      <att name="NODE_LABEL_TRANSPARENCY" value="255" type="string"/>
      <att name="NODE_CUSTOMGRAPHICS_POSITION_9" value="C,C,c,0.00,0.00" type="string"/>
      <att name="NODE_NESTED_NETWORK_IMAGE_VISIBLE" value="true" type="string"/>
      <att name="NODE_CUSTOMGRAPHICS_POSITION_1" value="C,C,c,0.00,0.00" type="string"/>
      <att name="NODE_CUSTOMGRAPHICS_SIZE_3" value="108.0742814009187" type="string"/>
      <att name="NODE_LABEL_COLOR" value="#000000" type="string"/>
      <att name="NODE_CUSTOMGRAPHICS_7" value="org.cytoscape.ding.customgraphics.NullCustomGraphics,0,[ Remove Graphics ]," type="string"/>
      <att name="NODE_LABEL_WIDTH" value="100.0" type="string"/>
      <att name="NODE_CUSTOMGRAPHICS_SIZE_4" value="108.0742814009187" type="string"/>
      <att name="NODE_LABEL_POSITION" value="C,C,c,0.00,0.00" type="string"/>
      <att name="NODE_VISIBLE" value="true" type="string"/>
      <att name="NODE_SELECTED_PAINT" value="#ffff00" type="string"/>
      <att name="NODE_SELECTED" value="false" type="string"/>
      <att name="NODE_CUSTOMGRAPHICS_POSITION_5" value="C,C,c,0.00,0.00" type="string"/>
      <att name="NODE_TRANSPARENCY" value="255" type="string"/>
      <att name="NODE_LABEL" value="RPS6" type="string"/>
      <att name="NODE_CUSTOMGRAPHICS_POSITION_3" value="C,C,c,0.00,0.00" type="string"/>
      <att name="NODE_CUSTOMGRAPHICS_SIZE_7" value="108.0742814009187" type="string"/>
      <att name="NODE_CUSTOMGRAPHICS_SIZE_5" value="108.0742814009187" type="string"/>
      <att name="NODE_CUSTOMGRAPHICS_9" value="org.cytoscape.ding.customgraphics.NullCustomGraphics,0,[ Remove Graphics ]," type="string"/>
      <att name="NODE_CUSTOMGRAPHICS_4" value="org.cytoscape.ding.customgraphics.NullCustomGraphics,0,[ Remove Graphics ]," type="string"/>
      <att name="NODE_TOOLTIP" value="" type="string"/>
      <att name="NODE_CUSTOMGRAPHICS_POSITION_6" value="C,C,c,0.00,0.00" type="string"/>
      <att name="NODE_CUSTOMGRAPHICS_POSITION_8" value="C,C,c,0.00,0.00" type="string"/>
      <att name="NODE_CUSTOMGRAPHICS_6" value="org.cytoscape.ding.customgraphics.NullCustomGraphics,0,[ Remove Graphics ]," type="string"/>
      <att name="NODE_CUSTOMGRAPHICS_POSITION_2" value="C,C,c,0.00,0.00" type="string"/>
      <att name="NODE_DEPTH" value="0.0" type="string"/>
      <att name="NODE_BORDER_STROKE" value="SOLID" type="string"/>
      <att name="NODE_CUSTOMGRAPHICS_SIZE_9" value="108.0742814009187" type="string"/>
      <att name="NODE_CUSTOMGRAPHICS_8" value="org.cytoscape.ding.customgraphics.NullCustomGraphics,0,[ Remove Graphics ]," type="string"/>
      <att name="NODE_LABEL_FONT_FACE" value="SansSerif,plain,18" type="string"/>
      <att name="NODE_CUSTOMGRAPHICS_SIZE_1" value="108.0742814009187" type="string"/>
      <att name="NODE_CUSTOMGRAPHICS_3" value="org.cytoscape.ding.customgraphics.NullCustomGraphics,0,[ Remove Graphics ]," type="string"/>
      <att name="NODE_CUSTOMGRAPHICS_5" value="org.cytoscape.ding.customgraphics.NullCustomGraphics,0,[ Remove Graphics ]," type="string"/>
      <att name="NODE_CUSTOMGRAPHICS_1" value="org.cytoscape.ding.customgraphics.NullCustomGraphics,0,[ Remove Graphics ]," type="string"/>
      <att name="NODE_BORDER_TRANSPARENCY" value="255" type="string"/>
      <att name="NODE_CUSTOMGRAPHICS_SIZE_8" value="108.0742814009187" type="string"/>
      <att name="z" value="0.0" type="string"/>
    </graphics>
  </node>
  <node id="142" label="RPL4">
    <att name="shared name" value="RPL4" type="string"/>
    <att name="Total.Phosphorylation" value="0.198113759012137" type="real"/>
    <att name="Total.pAkt" value="0.209267469360092" type="real"/>
    <att name="Total.pY" value="0.0" type="real"/>
    <att name="canonicalName" value="RPL4" type="string"/>
    <att name="label" value="RPL4" type="string"/>
    <att name="name" value="RPL4" type="string"/>
    <att name="selected" value="0" type="boolean"/>
    <graphics fill="#fffffd" y="1118.259521484375" outline="#888888" z="0.0" x="2848.98095703125" h="35.30810302834562" w="35.30810302834562" width="1.7999999523162842" type="ELLIPSE">
      <att name="NODE_CUSTOMGRAPHICS_SIZE_2" value="35.30810302834562" type="string"/>
      <att name="NODE_CUSTOMGRAPHICS_POSITION_7" value="C,C,c,0.00,0.00" type="string"/>
      <att name="NODE_CUSTOMGRAPHICS_SIZE_6" value="35.30810302834562" type="string"/>
      <att name="NODE_CUSTOMGRAPHICS_POSITION_4" value="C,C,c,0.00,0.00" type="string"/>
      <att name="NODE_CUSTOMGRAPHICS_2" value="org.cytoscape.ding.customgraphics.NullCustomGraphics,0,[ Remove Graphics ]," type="string"/>
      <att name="NODE_LABEL_FONT_SIZE" value="18" type="string"/>
      <att name="NODE_LABEL_TRANSPARENCY" value="255" type="string"/>
      <att name="NODE_CUSTOMGRAPHICS_POSITION_9" value="C,C,c,0.00,0.00" type="string"/>
      <att name="NODE_NESTED_NETWORK_IMAGE_VISIBLE" value="true" type="string"/>
      <att name="NODE_CUSTOMGRAPHICS_POSITION_1" value="C,C,c,0.00,0.00" type="string"/>
      <att name="NODE_CUSTOMGRAPHICS_SIZE_3" value="35.30810302834562" type="string"/>
      <att name="NODE_LABEL_COLOR" value="#000000" type="string"/>
      <att name="NODE_CUSTOMGRAPHICS_7" value="org.cytoscape.ding.customgraphics.NullCustomGraphics,0,[ Remove Graphics ]," type="string"/>
      <att name="NODE_LABEL_WIDTH" value="100.0" type="string"/>
      <att name="NODE_CUSTOMGRAPHICS_SIZE_4" value="35.30810302834562" type="string"/>
      <att name="NODE_LABEL_POSITION" value="C,C,c,0.00,0.00" type="string"/>
      <att name="NODE_VISIBLE" value="true" type="string"/>
      <att name="NODE_SELECTED_PAINT" value="#ffff00" type="string"/>
      <att name="NODE_SELECTED" value="false" type="string"/>
      <att name="NODE_CUSTOMGRAPHICS_POSITION_5" value="C,C,c,0.00,0.00" type="string"/>
      <att name="NODE_TRANSPARENCY" value="255" type="string"/>
      <att name="NODE_LABEL" value="RPL4" type="string"/>
      <att name="NODE_CUSTOMGRAPHICS_POSITION_3" value="C,C,c,0.00,0.00" type="string"/>
      <att name="NODE_CUSTOMGRAPHICS_SIZE_7" value="35.30810302834562" type="string"/>
      <att name="NODE_CUSTOMGRAPHICS_SIZE_5" value="35.30810302834562" type="string"/>
      <att name="NODE_CUSTOMGRAPHICS_9" value="org.cytoscape.ding.customgraphics.NullCustomGraphics,0,[ Remove Graphics ]," type="string"/>
      <att name="NODE_CUSTOMGRAPHICS_4" value="org.cytoscape.ding.customgraphics.NullCustomGraphics,0,[ Remove Graphics ]," type="string"/>
      <att name="NODE_TOOLTIP" value="" type="string"/>
      <att name="NODE_CUSTOMGRAPHICS_POSITION_6" value="C,C,c,0.00,0.00" type="string"/>
      <att name="NODE_CUSTOMGRAPHICS_POSITION_8" value="C,C,c,0.00,0.00" type="string"/>
      <att name="NODE_CUSTOMGRAPHICS_6" value="org.cytoscape.ding.customgraphics.NullCustomGraphics,0,[ Remove Graphics ]," type="string"/>
      <att name="NODE_CUSTOMGRAPHICS_POSITION_2" value="C,C,c,0.00,0.00" type="string"/>
      <att name="NODE_DEPTH" value="0.0" type="string"/>
      <att name="NODE_BORDER_STROKE" value="SOLID" type="string"/>
      <att name="NODE_CUSTOMGRAPHICS_SIZE_9" value="35.30810302834562" type="string"/>
      <att name="NODE_CUSTOMGRAPHICS_8" value="org.cytoscape.ding.customgraphics.NullCustomGraphics,0,[ Remove Graphics ]," type="string"/>
      <att name="NODE_LABEL_FONT_FACE" value="SansSerif,plain,18" type="string"/>
      <att name="NODE_CUSTOMGRAPHICS_SIZE_1" value="35.30810302834562" type="string"/>
      <att name="NODE_CUSTOMGRAPHICS_3" value="org.cytoscape.ding.customgraphics.NullCustomGraphics,0,[ Remove Graphics ]," type="string"/>
      <att name="NODE_CUSTOMGRAPHICS_5" value="org.cytoscape.ding.customgraphics.NullCustomGraphics,0,[ Remove Graphics ]," type="string"/>
      <att name="NODE_CUSTOMGRAPHICS_1" value="org.cytoscape.ding.customgraphics.NullCustomGraphics,0,[ Remove Graphics ]," type="string"/>
      <att name="NODE_BORDER_TRANSPARENCY" value="255" type="string"/>
      <att name="NODE_CUSTOMGRAPHICS_SIZE_8" value="35.30810302834562" type="string"/>
      <att name="z" value="0.0" type="string"/>
    </graphics>
  </node>
  <node id="143" label="CPSF7">
    <att name="shared name" value="CPSF7" type="string"/>
    <att name="Total.Phosphorylation" value="0.151816251165373" type="real"/>
    <att name="Total.pAkt" value="0.177366043199311" type="real"/>
    <att name="Total.pY" value="0.0" type="real"/>
    <att name="canonicalName" value="CPSF7" type="string"/>
    <att name="label" value="CPSF7" type="string"/>
    <att name="name" value="CPSF7" type="string"/>
    <att name="selected" value="0" type="boolean"/>
    <graphics fill="#fffffd" y="2740.163818359375" outline="#888888" z="0.0" x="2541.99609375" h="35.23610195964867" w="35.23610195964867" width="1.7999999523162842" type="ELLIPSE">
      <att name="NODE_CUSTOMGRAPHICS_SIZE_2" value="35.23610195964867" type="string"/>
      <att name="NODE_CUSTOMGRAPHICS_POSITION_7" value="C,C,c,0.00,0.00" type="string"/>
      <att name="NODE_CUSTOMGRAPHICS_SIZE_6" value="35.23610195964867" type="string"/>
      <att name="NODE_CUSTOMGRAPHICS_POSITION_4" value="C,C,c,0.00,0.00" type="string"/>
      <att name="NODE_CUSTOMGRAPHICS_2" value="org.cytoscape.ding.customgraphics.NullCustomGraphics,0,[ Remove Graphics ]," type="string"/>
      <att name="NODE_LABEL_FONT_SIZE" value="18" type="string"/>
      <att name="NODE_LABEL_TRANSPARENCY" value="255" type="string"/>
      <att name="NODE_CUSTOMGRAPHICS_POSITION_9" value="C,C,c,0.00,0.00" type="string"/>
      <att name="NODE_NESTED_NETWORK_IMAGE_VISIBLE" value="true" type="string"/>
      <att name="NODE_CUSTOMGRAPHICS_POSITION_1" value="C,C,c,0.00,0.00" type="string"/>
      <att name="NODE_CUSTOMGRAPHICS_SIZE_3" value="35.23610195964867" type="string"/>
      <att name="NODE_LABEL_COLOR" value="#000000" type="string"/>
      <att name="NODE_CUSTOMGRAPHICS_7" value="org.cytoscape.ding.customgraphics.NullCustomGraphics,0,[ Remove Graphics ]," type="string"/>
      <att name="NODE_LABEL_WIDTH" value="100.0" type="string"/>
      <att name="NODE_CUSTOMGRAPHICS_SIZE_4" value="35.23610195964867" type="string"/>
      <att name="NODE_LABEL_POSITION" value="C,C,c,0.00,0.00" type="string"/>
      <att name="NODE_VISIBLE" value="true" type="string"/>
      <att name="NODE_SELECTED_PAINT" value="#ffff00" type="string"/>
      <att name="NODE_SELECTED" value="false" type="string"/>
      <att name="NODE_CUSTOMGRAPHICS_POSITION_5" value="C,C,c,0.00,0.00" type="string"/>
      <att name="NODE_TRANSPARENCY" value="255" type="string"/>
      <att name="NODE_LABEL" value="CPSF7" type="string"/>
      <att name="NODE_CUSTOMGRAPHICS_POSITION_3" value="C,C,c,0.00,0.00" type="string"/>
      <att name="NODE_CUSTOMGRAPHICS_SIZE_7" value="35.23610195964867" type="string"/>
      <att name="NODE_CUSTOMGRAPHICS_SIZE_5" value="35.23610195964867" type="string"/>
      <att name="NODE_CUSTOMGRAPHICS_9" value="org.cytoscape.ding.customgraphics.NullCustomGraphics,0,[ Remove Graphics ]," type="string"/>
      <att name="NODE_CUSTOMGRAPHICS_4" value="org.cytoscape.ding.customgraphics.NullCustomGraphics,0,[ Remove Graphics ]," type="string"/>
      <att name="NODE_TOOLTIP" value="" type="string"/>
      <att name="NODE_CUSTOMGRAPHICS_POSITION_6" value="C,C,c,0.00,0.00" type="string"/>
      <att name="NODE_CUSTOMGRAPHICS_POSITION_8" value="C,C,c,0.00,0.00" type="string"/>
      <att name="NODE_CUSTOMGRAPHICS_6" value="org.cytoscape.ding.customgraphics.NullCustomGraphics,0,[ Remove Graphics ]," type="string"/>
      <att name="NODE_CUSTOMGRAPHICS_POSITION_2" value="C,C,c,0.00,0.00" type="string"/>
      <att name="NODE_DEPTH" value="0.0" type="string"/>
      <att name="NODE_BORDER_STROKE" value="SOLID" type="string"/>
      <att name="NODE_CUSTOMGRAPHICS_SIZE_9" value="35.23610195964867" type="string"/>
      <att name="NODE_CUSTOMGRAPHICS_8" value="org.cytoscape.ding.customgraphics.NullCustomGraphics,0,[ Remove Graphics ]," type="string"/>
      <att name="NODE_LABEL_FONT_FACE" value="SansSerif,plain,18" type="string"/>
      <att name="NODE_CUSTOMGRAPHICS_SIZE_1" value="35.23610195964867" type="string"/>
      <att name="NODE_CUSTOMGRAPHICS_3" value="org.cytoscape.ding.customgraphics.NullCustomGraphics,0,[ Remove Graphics ]," type="string"/>
      <att name="NODE_CUSTOMGRAPHICS_5" value="org.cytoscape.ding.customgraphics.NullCustomGraphics,0,[ Remove Graphics ]," type="string"/>
      <att name="NODE_CUSTOMGRAPHICS_1" value="org.cytoscape.ding.customgraphics.NullCustomGraphics,0,[ Remove Graphics ]," type="string"/>
      <att name="NODE_BORDER_TRANSPARENCY" value="255" type="string"/>
      <att name="NODE_CUSTOMGRAPHICS_SIZE_8" value="35.23610195964867" type="string"/>
      <att name="z" value="0.0" type="string"/>
    </graphics>
  </node>
  <node id="144" label="CIC">
    <att name="shared name" value="CIC" type="string"/>
    <att name="Total.Phosphorylation" value="0.0495738683096214" type="real"/>
    <att name="Total.pAkt" value="0.0591297518603302" type="real"/>
    <att name="Total.pY" value="0.0" type="real"/>
    <att name="canonicalName" value="CIC" type="string"/>
    <att name="label" value="CIC" type="string"/>
    <att name="name" value="CIC" type="string"/>
    <att name="selected" value="0" type="boolean"/>
    <graphics fill="#fffffe" y="2754.635986328125" outline="#888888" z="0.0" x="2505.415283203125" h="35.07709640677741" w="35.07709640677741" width="1.7999999523162842" type="ELLIPSE">
      <att name="NODE_CUSTOMGRAPHICS_SIZE_2" value="35.07709640677741" type="string"/>
      <att name="NODE_CUSTOMGRAPHICS_POSITION_7" value="C,C,c,0.00,0.00" type="string"/>
      <att name="NODE_CUSTOMGRAPHICS_SIZE_6" value="35.07709640677741" type="string"/>
      <att name="NODE_CUSTOMGRAPHICS_POSITION_4" value="C,C,c,0.00,0.00" type="string"/>
      <att name="NODE_CUSTOMGRAPHICS_2" value="org.cytoscape.ding.customgraphics.NullCustomGraphics,0,[ Remove Graphics ]," type="string"/>
      <att name="NODE_LABEL_FONT_SIZE" value="18" type="string"/>
      <att name="NODE_LABEL_TRANSPARENCY" value="255" type="string"/>
      <att name="NODE_CUSTOMGRAPHICS_POSITION_9" value="C,C,c,0.00,0.00" type="string"/>
      <att name="NODE_NESTED_NETWORK_IMAGE_VISIBLE" value="true" type="string"/>
      <att name="NODE_CUSTOMGRAPHICS_POSITION_1" value="C,C,c,0.00,0.00" type="string"/>
      <att name="NODE_CUSTOMGRAPHICS_SIZE_3" value="35.07709640677741" type="string"/>
      <att name="NODE_LABEL_COLOR" value="#000000" type="string"/>
      <att name="NODE_CUSTOMGRAPHICS_7" value="org.cytoscape.ding.customgraphics.NullCustomGraphics,0,[ Remove Graphics ]," type="string"/>
      <att name="NODE_LABEL_WIDTH" value="100.0" type="string"/>
      <att name="NODE_CUSTOMGRAPHICS_SIZE_4" value="35.07709640677741" type="string"/>
      <att name="NODE_LABEL_POSITION" value="C,C,c,0.00,0.00" type="string"/>
      <att name="NODE_VISIBLE" value="true" type="string"/>
      <att name="NODE_SELECTED_PAINT" value="#ffff00" type="string"/>
      <att name="NODE_SELECTED" value="false" type="string"/>
      <att name="NODE_CUSTOMGRAPHICS_POSITION_5" value="C,C,c,0.00,0.00" type="string"/>
      <att name="NODE_TRANSPARENCY" value="255" type="string"/>
      <att name="NODE_LABEL" value="CIC" type="string"/>
      <att name="NODE_CUSTOMGRAPHICS_POSITION_3" value="C,C,c,0.00,0.00" type="string"/>
      <att name="NODE_CUSTOMGRAPHICS_SIZE_7" value="35.07709640677741" type="string"/>
      <att name="NODE_CUSTOMGRAPHICS_SIZE_5" value="35.07709640677741" type="string"/>
      <att name="NODE_CUSTOMGRAPHICS_9" value="org.cytoscape.ding.customgraphics.NullCustomGraphics,0,[ Remove Graphics ]," type="string"/>
      <att name="NODE_CUSTOMGRAPHICS_4" value="org.cytoscape.ding.customgraphics.NullCustomGraphics,0,[ Remove Graphics ]," type="string"/>
      <att name="NODE_TOOLTIP" value="" type="string"/>
      <att name="NODE_CUSTOMGRAPHICS_POSITION_6" value="C,C,c,0.00,0.00" type="string"/>
      <att name="NODE_CUSTOMGRAPHICS_POSITION_8" value="C,C,c,0.00,0.00" type="string"/>
      <att name="NODE_CUSTOMGRAPHICS_6" value="org.cytoscape.ding.customgraphics.NullCustomGraphics,0,[ Remove Graphics ]," type="string"/>
      <att name="NODE_CUSTOMGRAPHICS_POSITION_2" value="C,C,c,0.00,0.00" type="string"/>
      <att name="NODE_DEPTH" value="0.0" type="string"/>
      <att name="NODE_BORDER_STROKE" value="SOLID" type="string"/>
      <att name="NODE_CUSTOMGRAPHICS_SIZE_9" value="35.07709640677741" type="string"/>
      <att name="NODE_CUSTOMGRAPHICS_8" value="org.cytoscape.ding.customgraphics.NullCustomGraphics,0,[ Remove Graphics ]," type="string"/>
      <att name="NODE_LABEL_FONT_FACE" value="SansSerif,plain,18" type="string"/>
      <att name="NODE_CUSTOMGRAPHICS_SIZE_1" value="35.07709640677741" type="string"/>
      <att name="NODE_CUSTOMGRAPHICS_3" value="org.cytoscape.ding.customgraphics.NullCustomGraphics,0,[ Remove Graphics ]," type="string"/>
      <att name="NODE_CUSTOMGRAPHICS_5" value="org.cytoscape.ding.customgraphics.NullCustomGraphics,0,[ Remove Graphics ]," type="string"/>
      <att name="NODE_CUSTOMGRAPHICS_1" value="org.cytoscape.ding.customgraphics.NullCustomGraphics,0,[ Remove Graphics ]," type="string"/>
      <att name="NODE_BORDER_TRANSPARENCY" value="255" type="string"/>
      <att name="NODE_CUSTOMGRAPHICS_SIZE_8" value="35.07709640677741" type="string"/>
      <att name="z" value="0.0" type="string"/>
    </graphics>
  </node>
  <node id="145" label="CHGB">
    <att name="shared name" value="CHGB" type="string"/>
    <att name="Total.Phosphorylation" value="0.172848924497245" type="real"/>
    <att name="Total.pAkt" value="0.194849039717649" type="real"/>
    <att name="Total.pY" value="0.0" type="real"/>
    <att name="canonicalName" value="CHGB" type="string"/>
    <att name="label" value="CHGB" type="string"/>
    <att name="name" value="CHGB" type="string"/>
    <att name="selected" value="0" type="boolean"/>
    <graphics fill="#fffffd" y="977.8789672851562" outline="#888888" z="0.0" x="122.76469039916992" h="35.26881160273488" w="35.26881160273488" width="1.7999999523162842" type="ELLIPSE">
      <att name="NODE_CUSTOMGRAPHICS_SIZE_2" value="35.26881160273488" type="string"/>
      <att name="NODE_CUSTOMGRAPHICS_POSITION_7" value="C,C,c,0.00,0.00" type="string"/>
      <att name="NODE_CUSTOMGRAPHICS_SIZE_6" value="35.26881160273488" type="string"/>
      <att name="NODE_CUSTOMGRAPHICS_POSITION_4" value="C,C,c,0.00,0.00" type="string"/>
      <att name="NODE_CUSTOMGRAPHICS_2" value="org.cytoscape.ding.customgraphics.NullCustomGraphics,0,[ Remove Graphics ]," type="string"/>
      <att name="NODE_LABEL_FONT_SIZE" value="18" type="string"/>
      <att name="NODE_LABEL_TRANSPARENCY" value="255" type="string"/>
      <att name="NODE_CUSTOMGRAPHICS_POSITION_9" value="C,C,c,0.00,0.00" type="string"/>
      <att name="NODE_NESTED_NETWORK_IMAGE_VISIBLE" value="true" type="string"/>
      <att name="NODE_CUSTOMGRAPHICS_POSITION_1" value="C,C,c,0.00,0.00" type="string"/>
      <att name="NODE_CUSTOMGRAPHICS_SIZE_3" value="35.26881160273488" type="string"/>
      <att name="NODE_LABEL_COLOR" value="#000000" type="string"/>
      <att name="NODE_CUSTOMGRAPHICS_7" value="org.cytoscape.ding.customgraphics.NullCustomGraphics,0,[ Remove Graphics ]," type="string"/>
      <att name="NODE_LABEL_WIDTH" value="100.0" type="string"/>
      <att name="NODE_CUSTOMGRAPHICS_SIZE_4" value="35.26881160273488" type="string"/>
      <att name="NODE_LABEL_POSITION" value="C,C,c,0.00,0.00" type="string"/>
      <att name="NODE_VISIBLE" value="true" type="string"/>
      <att name="NODE_SELECTED_PAINT" value="#ffff00" type="string"/>
      <att name="NODE_SELECTED" value="false" type="string"/>
      <att name="NODE_CUSTOMGRAPHICS_POSITION_5" value="C,C,c,0.00,0.00" type="string"/>
      <att name="NODE_TRANSPARENCY" value="255" type="string"/>
      <att name="NODE_LABEL" value="CHGB" type="string"/>
      <att name="NODE_CUSTOMGRAPHICS_POSITION_3" value="C,C,c,0.00,0.00" type="string"/>
      <att name="NODE_CUSTOMGRAPHICS_SIZE_7" value="35.26881160273488" type="string"/>
      <att name="NODE_CUSTOMGRAPHICS_SIZE_5" value="35.26881160273488" type="string"/>
      <att name="NODE_CUSTOMGRAPHICS_9" value="org.cytoscape.ding.customgraphics.NullCustomGraphics,0,[ Remove Graphics ]," type="string"/>
      <att name="NODE_CUSTOMGRAPHICS_4" value="org.cytoscape.ding.customgraphics.NullCustomGraphics,0,[ Remove Graphics ]," type="string"/>
      <att name="NODE_TOOLTIP" value="" type="string"/>
      <att name="NODE_CUSTOMGRAPHICS_POSITION_6" value="C,C,c,0.00,0.00" type="string"/>
      <att name="NODE_CUSTOMGRAPHICS_POSITION_8" value="C,C,c,0.00,0.00" type="string"/>
      <att name="NODE_CUSTOMGRAPHICS_6" value="org.cytoscape.ding.customgraphics.NullCustomGraphics,0,[ Remove Graphics ]," type="string"/>
      <att name="NODE_CUSTOMGRAPHICS_POSITION_2" value="C,C,c,0.00,0.00" type="string"/>
      <att name="NODE_DEPTH" value="0.0" type="string"/>
      <att name="NODE_BORDER_STROKE" value="SOLID" type="string"/>
      <att name="NODE_CUSTOMGRAPHICS_SIZE_9" value="35.26881160273488" type="string"/>
      <att name="NODE_CUSTOMGRAPHICS_8" value="org.cytoscape.ding.customgraphics.NullCustomGraphics,0,[ Remove Graphics ]," type="string"/>
      <att name="NODE_LABEL_FONT_FACE" value="SansSerif,plain,18" type="string"/>
      <att name="NODE_CUSTOMGRAPHICS_SIZE_1" value="35.26881160273488" type="string"/>
      <att name="NODE_CUSTOMGRAPHICS_3" value="org.cytoscape.ding.customgraphics.NullCustomGraphics,0,[ Remove Graphics ]," type="string"/>
      <att name="NODE_CUSTOMGRAPHICS_5" value="org.cytoscape.ding.customgraphics.NullCustomGraphics,0,[ Remove Graphics ]," type="string"/>
      <att name="NODE_CUSTOMGRAPHICS_1" value="org.cytoscape.ding.customgraphics.NullCustomGraphics,0,[ Remove Graphics ]," type="string"/>
      <att name="NODE_BORDER_TRANSPARENCY" value="255" type="string"/>
      <att name="NODE_CUSTOMGRAPHICS_SIZE_8" value="35.26881160273488" type="string"/>
      <att name="z" value="0.0" type="string"/>
    </graphics>
  </node>
  <node id="146" label="CHD6">
    <att name="shared name" value="CHD6" type="string"/>
    <att name="Total.Phosphorylation" value="0.871195108472207" type="real"/>
    <att name="Total.pAkt" value="0.961273277824523" type="real"/>
    <att name="Total.pY" value="0.0" type="real"/>
    <att name="canonicalName" value="CHD6" type="string"/>
    <att name="label" value="CHD6" type="string"/>
    <att name="name" value="CHD6" type="string"/>
    <att name="selected" value="0" type="boolean"/>
    <graphics fill="#fffff5" y="2811.47802734375" outline="#888888" z="0.0" x="2461.074951171875" h="36.354867287050624" w="36.354867287050624" width="1.7999999523162842" type="ELLIPSE">
      <att name="NODE_CUSTOMGRAPHICS_SIZE_2" value="36.354867287050624" type="string"/>
      <att name="NODE_CUSTOMGRAPHICS_POSITION_7" value="C,C,c,0.00,0.00" type="string"/>
      <att name="NODE_CUSTOMGRAPHICS_SIZE_6" value="36.354867287050624" type="string"/>
      <att name="NODE_CUSTOMGRAPHICS_POSITION_4" value="C,C,c,0.00,0.00" type="string"/>
      <att name="NODE_CUSTOMGRAPHICS_2" value="org.cytoscape.ding.customgraphics.NullCustomGraphics,0,[ Remove Graphics ]," type="string"/>
      <att name="NODE_LABEL_FONT_SIZE" value="18" type="string"/>
      <att name="NODE_LABEL_TRANSPARENCY" value="255" type="string"/>
      <att name="NODE_CUSTOMGRAPHICS_POSITION_9" value="C,C,c,0.00,0.00" type="string"/>
      <att name="NODE_NESTED_NETWORK_IMAGE_VISIBLE" value="true" type="string"/>
      <att name="NODE_CUSTOMGRAPHICS_POSITION_1" value="C,C,c,0.00,0.00" type="string"/>
      <att name="NODE_CUSTOMGRAPHICS_SIZE_3" value="36.354867287050624" type="string"/>
      <att name="NODE_LABEL_COLOR" value="#000000" type="string"/>
      <att name="NODE_CUSTOMGRAPHICS_7" value="org.cytoscape.ding.customgraphics.NullCustomGraphics,0,[ Remove Graphics ]," type="string"/>
      <att name="NODE_LABEL_WIDTH" value="100.0" type="string"/>
      <att name="NODE_CUSTOMGRAPHICS_SIZE_4" value="36.354867287050624" type="string"/>
      <att name="NODE_LABEL_POSITION" value="C,C,c,0.00,0.00" type="string"/>
      <att name="NODE_VISIBLE" value="true" type="string"/>
      <att name="NODE_SELECTED_PAINT" value="#ffff00" type="string"/>
      <att name="NODE_SELECTED" value="false" type="string"/>
      <att name="NODE_CUSTOMGRAPHICS_POSITION_5" value="C,C,c,0.00,0.00" type="string"/>
      <att name="NODE_TRANSPARENCY" value="255" type="string"/>
      <att name="NODE_LABEL" value="CHD6" type="string"/>
      <att name="NODE_CUSTOMGRAPHICS_POSITION_3" value="C,C,c,0.00,0.00" type="string"/>
      <att name="NODE_CUSTOMGRAPHICS_SIZE_7" value="36.354867287050624" type="string"/>
      <att name="NODE_CUSTOMGRAPHICS_SIZE_5" value="36.354867287050624" type="string"/>
      <att name="NODE_CUSTOMGRAPHICS_9" value="org.cytoscape.ding.customgraphics.NullCustomGraphics,0,[ Remove Graphics ]," type="string"/>
      <att name="NODE_CUSTOMGRAPHICS_4" value="org.cytoscape.ding.customgraphics.NullCustomGraphics,0,[ Remove Graphics ]," type="string"/>
      <att name="NODE_TOOLTIP" value="" type="string"/>
      <att name="NODE_CUSTOMGRAPHICS_POSITION_6" value="C,C,c,0.00,0.00" type="string"/>
      <att name="NODE_CUSTOMGRAPHICS_POSITION_8" value="C,C,c,0.00,0.00" type="string"/>
      <att name="NODE_CUSTOMGRAPHICS_6" value="org.cytoscape.ding.customgraphics.NullCustomGraphics,0,[ Remove Graphics ]," type="string"/>
      <att name="NODE_CUSTOMGRAPHICS_POSITION_2" value="C,C,c,0.00,0.00" type="string"/>
      <att name="NODE_DEPTH" value="0.0" type="string"/>
      <att name="NODE_BORDER_STROKE" value="SOLID" type="string"/>
      <att name="NODE_CUSTOMGRAPHICS_SIZE_9" value="36.354867287050624" type="string"/>
      <att name="NODE_CUSTOMGRAPHICS_8" value="org.cytoscape.ding.customgraphics.NullCustomGraphics,0,[ Remove Graphics ]," type="string"/>
      <att name="NODE_LABEL_FONT_FACE" value="SansSerif,plain,18" type="string"/>
      <att name="NODE_CUSTOMGRAPHICS_SIZE_1" value="36.354867287050624" type="string"/>
      <att name="NODE_CUSTOMGRAPHICS_3" value="org.cytoscape.ding.customgraphics.NullCustomGraphics,0,[ Remove Graphics ]," type="string"/>
      <att name="NODE_CUSTOMGRAPHICS_5" value="org.cytoscape.ding.customgraphics.NullCustomGraphics,0,[ Remove Graphics ]," type="string"/>
      <att name="NODE_CUSTOMGRAPHICS_1" value="org.cytoscape.ding.customgraphics.NullCustomGraphics,0,[ Remove Graphics ]," type="string"/>
      <att name="NODE_BORDER_TRANSPARENCY" value="255" type="string"/>
[truncated: 66,069,316 more chars]
