# Supplementary material for: Neuroblastoma Tyrosine Kinase Signaling Networks Involve FYN and LYN in Endosomes and Lipid Rafts
Source: PLoS Comput Biol. 2015 Apr 17;11(4):e1004130. doi: 10.1371/journal.pcbi.1004130 (PMC4401789; doi:10.1371/journal.pcbi.1004130)
Supplement: S3 Dataset — (ZIP) [file pcbi.1004130.s017.zip]

Archive with 9 entries (6 files):
- Data_summaries/
- Data_summaries/.DS_Store
- __MACOSX/
- __MACOSX/Data_summaries/
- __MACOSX/Data_summaries/._.DS_Store
- Data_summaries/nAktm_peptides.txt
- Data_summaries/nball_proteins.txt
- __MACOSX/Data_summaries/._nball_proteins.txt
- Data_summaries/npym_peptides.txt
