# Supplementary material for: Neuroblastoma Tyrosine Kinase Signaling Networks Involve FYN and LYN in Endosomes and Lipid Rafts
Source: PLoS Comput Biol. 2015 Apr 17;11(4):e1004130. doi: 10.1371/journal.pcbi.1004130 (PMC4401789; doi:10.1371/journal.pcbi.1004130)
Supplement: S3 Dataset — (ZIP) [file pcbi.1004130.s017.zip › Data_summaries/nAktm_peptides.txt]

Peptide.Name	Gene.Name.Simplified	Site.Number	Gene.Name	Protein.Name	Site	Species	Peptide	Peptide.Sequence	Calc..m.z	LAN.6.NGF.Akt.9944	LAN.6.untreated.Akt.9943	LAN6_NGF.Akt.9208	LAN6Akt.DRM.CS6154	LAN6Akt.Endo1.CS6151	LAN6Akt.Endo2.CS6152	LAN6Akt.Lyso.CS6153	LAN6Akt.P1M.CS6155	SH.SY5Y.NGF.Akt.9946	SH.SY5Y.untreated.Akt.9945	SKNBE2Akt.DRM.CS9201	SKNBE2Akt.End1.CS9204	SKNBE2Akt.Lys.CS9203	SKNBE2Akt.P1M.CS9202	SKNBE2TrkA.DRM.Akt.9937	SKNBE2TrkA.Endo.1.Akt.9940	SKNBE2TrkA.Endo.2.Akt.9941	SKNBE2TrkA.Lyso.Akt.9939	SKNBE2TrkA.PIM.Akt.9938	SMS.KCN.A.Akt.9206	SMS.KCN.A.Akt.9942	SMSKCN.End1pAkt.5322	SMSKCN.End2pAkt.5323	SMSKCN.LyspAkt.5324	SY5Y_NGF.Akt.9210	SY5Y_untreated.Akt.9209
ADAM22 821	ADAM22	821	ADAM22	ADAM22 iso2	%821	human	SNS*TEYLNPWFK	SNS*TEYLNPWFK	783.3372	4626120	2998490	2513550	NA	NA	NA	NA	NA	9218450	5420860	NA	9624400	4538810	8891020	5225080	9098890	3089120	2683390	4569090	167828	672961	NA	NA	NA	3065860	7904180
LMNA 404	LMNA	404	LMNA; LMNA	lamin A/C; lamin A/C iso2	%404; %404	human	ASS*HSSQTQGGGSVTK	ASS*HSSQTQGGGSVTK	799.8439	555981	535103	231625	NA	NA	NA	NA	NA	5347610	169804	NA	NA	NA	NA	613790	NA	NA	NA	NA	907132	997429	NA	NA	NA	79537	NA
ZNF609 467	ZNF609	467	ZNF609	ZNF609	%467	human	TNS*MGSATGPLPGTK	TNS*MGSATGPLPGTK	749.834	7742090	5179930	1834300	NA	NA	NA	NA	NA	24360400	3616050	562179	60299	122513	455211	3709170	152416	65588	276889	1140930	NA	1438080	NA	NA	NA	2167580	4188790
DNAJC5 10	DNAJC5	10	DNAJC5	CSP	%10	human	SLS*TSGESLYHVLGLDK	SLS*TSGESLYHVLGLDK	629.303	1634190	1208770	45884200	NA	NA	NA	NA	NA	1379670	1943080	NA	58428000	28366700	141042000	209255	1909430	1225460	735001	4847130	62769200	12996500	NA	NA	NA	36793500	89582700
TBC1D4 588	TBC1D4	588	TBC1D4; TBC1D4	AS160; AS160 iso3	%588; %100	human	LGS*VDSFER	LGS*VDSFER	545.2342	8388420	6311880	NA	NA	NA	NA	NA	NA	7823210	5189650	19807	36435	53385	942991	533805	108397	103367	161798	1854760	NA	4159440	NA	NA	NA	NA	NA
EBAG9 36	EBAG9	36	EBAG9	RCAS1	%36	human	KLS*GDQITLPTTVDYSSVPK	KLS*GDQITLPTTVDYSSVPK	1115.0561	767075	966259	NA	NA	NA	NA	NA	NA	438700	511825	28094	268716	770255	87901	113687	580133	373093	667692	234474	NA	45890	NA	NA	NA	NA	NA
MFF 157	MFF	157	MFF; MFF; MFF; MFF	MFF; MFF iso2; MFF iso4; MFF iso5	%157; %131; %131; %131	human	SMS*ENAVR	SMS*ENAVR	487.1941	6458500	4166940	NA	NA	NA	NA	NA	NA	2697010	1033640	NA	66997	121736	30399	1897690	5966220	282254	11843200	5516600	NA	2526760	NA	NA	NA	NA	NA
LMO7 1510	LMO7	1510	LMO7; LMO7; LMO7	LMO7; LMO7 iso2; LMO7 iso3	%1510; %1510; %1176	human	RGES*LDNLDSPR	RGES*LDNLDSPR	719.8197	111768	NA	17168	NA	NA	NA	NA	NA	330819	137473	NA	NA	NA	NA	301172	NA	NA	NA	132640	186141	2353430	NA	NA	NA	98663	282466
FAF1 582	FAF1	582	FAF1; FAF1	FAF1; FAF1 iso2	%582; %430	human	TPS*GEFLER	TPS*GEFLER	558.2421	271878	149235	88581	NA	NA	NA	NA	NA	355273	162083	NA	NA	NA	NA	181472	90615	70061	NA	395518	11191	221480	NA	NA	NA	266683	318516
ADAM22 857	ADAM22	857	ADAM22	ADAM22	%857	human	SNS*TETLSPAK	SNS*TETLSPAK	607.7687	NA	NA	789836	NA	NA	NA	NA	NA	NA	NA	15349	3395280	3055360	10949100	4678730	8305790	6699300	4860540	14580000	20450	NA	NA	NA	NA	1798990	NA
C14orf43 461	C14orf43	461	C14orf43	C14orf43	%461	human	RAS*QEANLLTLAQK	RAS*QEANLLTLAQK	811.9167	NA	NA	49614	NA	NA	NA	NA	NA	NA	NA	421072	690696	169281	52729	570933	NA	NA	NA	15742	103732	NA	NA	NA	NA	164934	350085
H2BFS 37; HIST1H2BC 37; HIST1H2BD 37; HIST1H2BH 37; HIST1H2BK 37; HIST1H2BL 37; HIST1H2BM 37; HIST1H2BN 37; HIST2H2BF 37	H2BFS; HIST1H2BC; HIST1H2BD; HIST1H2BH; HIST1H2BK; HIST1H2BL; HIST1H2BM; HIST1H2BN; HIST2H2BF	37; 37; 37; 37; 37; 37; 37; 37; 37	H2BFS; HIST1H2BC; HIST1H2BD; HIST1H2BH; HIST1H2BK; HIST1H2BL; HIST1H2BM; HIST1H2BN; HIST2H2BF	H2BFS; H2B1C; H2B1D; H2B1H; H2B1K; H2B1L; H2B1M; H2B1N; H2B2F	37; %37; %37; %37; 37; 37; 37; %37; 37	human	KES*YSVYVYK	KES*YSVYVYK	673.3074	NA	NA	750120	NA	NA	NA	NA	NA	NA	NA	1574730	NA	NA	NA	1405510	NA	NA	NA	NA	29413	NA	NA	NA	NA	658126	1911940
C11orf30 209	C11orf30	209	C11orf30	EMSY	%209	human	TNS*SSSSPVVLK	TNS*SSSSPVVLK	643.3054	NA	NA	1627890	NA	NA	NA	NA	NA	NA	NA	2871660	51617	89904	391849	643508	NA	NA	NA	NA	524323	NA	NA	NA	NA	3478040	6698090
DIP2B 100	DIP2B	100	DIP2B	DIP2B	%100	human	YRS*DIHTEAVQAALAK	YRS*DIHTEAVQAALAK	618.3033	NA	NA	NA	NA	NA	NA	NA	NA	NA	NA	440632	2691100	627665	1124030	109570	NA	NA	19667	139959	NA	NA	NA	NA	NA	NA	NA
SRRM2 1541	SRRM2	1541	SRRM2	SRm300	%1541	human	SGS*SQELDVKPSASPQER	SGS*SQELDVKPSASPQER	991.4468	NA	NA	NA	NA	NA	NA	NA	NA	NA	NA	321877	24939	36503	127156	810738	850179	747702	1408890	688738	NA	NA	NA	NA	NA	NA	NA
HISPPD1 1006	HISPPD1	1006	HISPPD1	HISPPD1	%1006	human	S*GEQITSSPVSPK	S*GEQITSSPVSPK	698.8214	NA	NA	114339	NA	NA	NA	NA	NA	NA	NA	NA	NA	NA	NA	119595	379094	167869	110257	233240	44611	NA	NA	NA	NA	249605	696777
SRRM1 597	SRRM1	597	SRRM1; SRRM1	SRm160; SRm160 iso3	%597; %606	human	RYS*PPIQR	RYS*PPIQR	548.7686	NA	NA	509671	NA	NA	NA	NA	NA	NA	NA	NA	NA	NA	NA	16267900	289630	356605	383090	670505	4392	NA	NA	NA	NA	1142700	NA
GAB2 391	GAB2	391	GAB2	Gab2	%391	human	RNT*LPAMDNSR	RNT*LPAMDNSR	677.8003	2141970	1965090	NA	NA	NA	NA	NA	NA	5663830	752878	NA	NA	NA	NA	185158	60387	NA	125440	905413	NA	1218490	NA	NA	NA	NA	NA
GAB2 404	GAB2	404	GAB2	Gab2	%404	human	AS*SCETYEYPQR	AS*SCETYEYPQR	785.7976	374855	486623	NA	NA	NA	NA	NA	NA	1409030	537114	NA	NA	NA	NA	NA	NA	NA	NA	299344	NA	124004	NA	NA	NA	NA	NA
KIAA1432 1017	KIAA1432	1017	KIAA1432	KIAA1432	%1017	human	SIS*LSQSAENVPASK	SIS*LSQSAENVPASK	799.3771	630908	430994	NA	NA	NA	NA	NA	NA	1721780	949356	NA	NA	NA	NA	21191	43976	NA	18095	132264	NA	266881	NA	NA	NA	NA	NA
LMO7 1493	LMO7	1493	LMO7; LMO7; LMO7	LMO7; LMO7 iso2; LMO7 iso3	%1493; %1493; %1159	human	SAS*VNKEPVSLPGIMR	SAS*VNKEPVSLPGIMR	882.9393	60628	49297	NA	NA	NA	NA	NA	NA	220217	NA	NA	NA	NA	NA	143466	63884	NA	65860	26892	NA	4535960	NA	NA	NA	NA	NA
LMO7 932	LMO7	932	LMO7; LMO7; LMO7	LMO7; LMO7 iso2; LMO7 iso3	%932; %932; %598	human	SYT*MDDAWK	SYT*MDDAWK	598.7201	239100	95705	NA	NA	NA	NA	NA	NA	2065450	381853	NA	NA	NA	NA	254325	NA	NA	NA	96273	NA	5615870	NA	NA	NA	NA	NA
PARD3 143	PARD3	143	PARD3	PARD3	%143	human	RS*SDPALIGLSTSVSDSNFSSEEPSR	RS*SDPALIGLSTSVSDSNFSSEEPSR	935.7573	546881	419306	NA	NA	NA	NA	NA	NA	439299	238920	NA	NA	NA	NA	61703	181724	85087	120827	212696	NA	284512	NA	NA	NA	NA	NA
RANBP3 126	RANBP3	126	RANBP3	RANBP3	%126	human	TSS*LTQFPPSQSEER	TSS*LTQFPPSQSEER	887.3882	1373270	978957	NA	NA	NA	NA	NA	NA	2266950	1068880	NA	NA	NA	NA	122173	NA	38869	42733	529950	NA	889417	NA	NA	NA	NA	NA
ALG3 13	ALG3	13	ALG3	ALG3	%13	human	SGS*AAQAEGLCK	SGS*AAQAEGLCK	629.7603	6427840	4162620	NA	NA	NA	NA	NA	NA	11429600	3507680	NA	NA	NA	NA	827007	2484210	574239	5350880	2325220	NA	1017100	NA	NA	NA	NA	NA
ADAM22 834	ADAM22	834	ADAM22; ADAM22	ADAM22; ADAM22 iso2	%834; %798	human	SNS*WQGNLGGNK	SNS*WQGNLGGNK	671.2828	20968400	11987700	NA	NA	NA	NA	NA	NA	40461400	11567500	NA	NA	NA	NA	12297500	31517400	15341400	18735600	35498900	NA	2033540	NA	NA	NA	NA	NA
BAD 118	BAD	118	BAD	BAD	%118	human	RMS*DEFVDSFK	RMS*DEFVDSFK	720.7969	626702	674790	NA	NA	NA	NA	NA	NA	910445	206005	NA	NA	NA	NA	423654	288788	317101	168644	427060	NA	577073	NA	NA	NA	NA	NA
BAD 99	BAD	99	BAD	BAD	%99	human	S*APPNLWAAQR	S*APPNLWAAQR	645.8032	1675620	1769030	NA	NA	NA	NA	NA	NA	2999460	846325	NA	NA	NA	NA	1070940	786415	986854	1538270	1526240	NA	1632870	NA	NA	NA	NA	NA
FAM82A2 46	FAM82A2	46	FAM82A2	FA82C	%46	human	SQS*LPNSLDYTQTSDPGR	SQS*LPNSLDYTQTSDPGR	1023.4442	653392	732072	NA	NA	NA	NA	NA	NA	1077180	459224	NA	NA	NA	NA	1045750	2594150	104740	4732140	251547	NA	754918	NA	NA	NA	NA	NA
EIF4ENIF1 564	EIF4ENIF1	564	EIF4ENIF1	eIF4ENIF1	%564	human	APS*PPLSQVFQTR	APS*PPLSQVFQTR	754.3689	3991940	2523720	NA	NA	NA	NA	NA	NA	4276910	3997840	NA	NA	NA	NA	1424720	653810	73528	1142100	899571	NA	277780	NA	NA	NA	NA	NA
EIF4ENIF1 587	EIF4ENIF1	587	EIF4ENIF1	eIF4ENIF1	%587	human	IPS*PIGFTPGPQQLLGDPFQGM#R	IPS*PIGFTPGPQQLLGDPFQGMR	850.4135	1665290	1387630	NA	NA	NA	NA	NA	NA	1929380	2203170	NA	NA	NA	NA	888607	422639	NA	662855	702611	NA	988257	NA	NA	NA	NA	NA
C19orf62 29	C19orf62	29	C19orf62	NBA1	%29	human	TRS*NPEGAEDR	TRS*NPEGAEDR	656.2699	474750	403407	NA	NA	NA	NA	NA	NA	367258	NA	NA	NA	NA	NA	71113	109653	11022	24200	2619940	NA	201565	NA	NA	NA	NA	NA
ITPR1 1764	ITPR1	1764	ITPR1; ITPR1	IP3R1; IP3R1 iso3	%1764; %1716	human	RES*LTSFGNGPLSAGGPGK	RES*LTSFGNGPLSAGGPGK	956.4516	NA	77840	NA	NA	NA	NA	NA	NA	386814	NA	NA	NA	NA	NA	NA	43341	25967	188396	72841	NA	148018	NA	NA	NA	NA	NA
KIF1B 1487	KIF1B	1487	KIF1B	KIF1B	%1487	human	GDS*LILEHQWELEK	GDS*LILEHQWELEK	888.9138	2431790	2758760	NA	NA	NA	NA	NA	NA	4155410	2259460	NA	NA	NA	NA	381088	406697	187185	255879	890509	NA	3278890	NA	NA	NA	NA	NA
PLEC1 4386	PLEC1	4386	PLEC1; PLEC1; PLEC1; PLEC1; PLEC1	plectin 1; plectin 1 iso2; plectin 1 iso6; plectin 1 iso10; plectin 1 iso11	%4386; %4276; %4235; %4253; %4249	human	SSS*VGSSSSYPISPAVSR	SSS*VGSSSSYPISPAVSR	917.9146	5737210	4512160	NA	NA	NA	NA	NA	NA	3410630	2427140	NA	NA	NA	NA	252125	45368	NA	63139	103564	NA	7861800	NA	NA	NA	NA	NA
CRKRS 383, 385	CRKRS	383, 385	CRKRS; CRKRS	CRK7; CRK7 iso2	%383, %385; %383, %385	human	HSS*IS*PVRLPLNSSLGAELSR	HSS*IS*PVRLPLNSSLGAELSR	794.0522	773783	713776	NA	NA	NA	NA	NA	NA	1086290	872473	NA	NA	NA	NA	555475	43508	NA	47620	246332	NA	326454	NA	NA	NA	NA	NA
RPL3 13	RPL3	13	RPL3	RPL3	%13	human	HGS*LGFLPR	HGS*LGFLPR	532.2579	4018050	2873000	NA	NA	NA	NA	NA	NA	6531440	2297930	NA	NA	NA	NA	104940	977250	432457	1201940	410817	NA	183396	NA	NA	NA	NA	NA
ARHGEF17 420	ARHGEF17	420	ARHGEF17	ARHGEF17	420	human	SPS*FGAGEGLLR	SPS*FGAGEGLLR	635.795	184797	130915	NA	NA	NA	NA	NA	NA	977835	812404	NA	NA	NA	NA	75907	34815	NA	21356	197293	NA	400380	NA	NA	NA	NA	NA
RBM12B 100	RBM12B	100	RBM12B; RBM12B	RBM12B; RBM12B iso4	%100; %100	human	GRPGSGT*SGVDSLSNFIESVK	GRPGSGT*SGVDSLSNFIESVK	725.3424	855910	556347	NA	NA	NA	NA	NA	NA	1738920	1630760	NA	NA	NA	NA	1088880	NA	NA	NA	NA	NA	316536	NA	NA	NA	NA	NA
PHLDB1 578	PHLDB1	578	PHLDB1	PHLDB1	%578	human	KNS*ITEISDNEDDLLEYHR	KNS*ITEISDNEDDLLEYHR	791.0198	22732	74465	NA	NA	NA	NA	NA	NA	129306	NA	NA	NA	NA	NA	96174	NA	NA	NA	53052	NA	373106	NA	NA	NA	NA	NA
GSK3B 9	GSK3B	9	GSK3B; GSK3B	GSK3B; GSK3B iso2	%9; %9	human	TTS*FAESCKPVQQPSAFGSMK	TTS*FAESCKPVQQPSAFGSMK	790.0165	29135600	14865400	NA	NA	NA	NA	NA	NA	10571500	2592870	NA	NA	NA	NA	626311	191757	46982	99165	1354460	NA	5432530	NA	NA	NA	NA	NA
MAP3K7 439	MAP3K7	439	MAP3K7	TAK1	%439	human	S*IQDLTVTGTEPGQVSSR	S*IQDLTVTGTEPGQVSSR	977.9595	232420	208947	NA	NA	NA	NA	NA	NA	1353390	1049670	NA	NA	NA	NA	52693	60361	NA	47486	240202	NA	841820	NA	NA	NA	NA	NA
BAT2 749	BAT2	749	BAT2; BAT2	BAT2; BAT2 iso1	%749; %761	human	SDS*GGSSSEPFDR	SDS*GGSSSEPFDR	704.2566	655449	671344	NA	NA	NA	NA	NA	NA	821403	200359	NA	NA	NA	NA	155345	65121	NA	250860	128530	NA	251622	NA	NA	NA	NA	NA
LARP1 824	LARP1	824	LARP1; LARP1	LARP; LARP iso3	%824; %747	human	HSS*NPPLESHVGWVMDSR	HSS*NPPLESHVGWVMDSR	705.642	2316450	1356250	NA	NA	NA	NA	NA	NA	6311210	1062050	NA	NA	NA	NA	1152870	126041	NA	460821	842238	NA	1633140	NA	NA	NA	NA	NA
NUFIP2 652	NUFIP2	652	NUFIP2	82-FIP	%652	human	NDS*WGSFDLR	NDS*WGSFDLR	638.7533	2810440	3141750	NA	NA	NA	NA	NA	NA	3891640	1900800	NA	NA	NA	NA	312004	388528	99675	915451	587817	NA	5857050	NA	NA	NA	NA	NA
FOXO4 32	FOXO4	32	FOXO4	FOXO4	%32	human	SCT*WPLPRPEIANQPSEPPEVEPDLGEK	SCT*WPLPRPEIANQPSEPPEVEPDLGEK	1084.8355	1073170	554780	NA	NA	NA	NA	NA	NA	362447	285235	NA	NA	NA	NA	52340	NA	NA	NA	106325	NA	NA	NA	NA	NA	NA	NA
HAND2 114	HAND2	114	HAND2	HAND2	114	human	TQS*INSAFAELR	TQS*INSAFAELR	708.8296	437304	308058	NA	NA	NA	NA	NA	NA	956321	492446	NA	NA	NA	NA	821325	NA	35499	20646	84984	NA	317088	NA	NA	NA	NA	NA
RBM14 206	RBM14	206	RBM14	RBM14	%206	human	QPT*PPFFGR	QPT*PPFFGR	563.7577	673911	576326	NA	NA	NA	NA	NA	NA	721810	580243	NA	NA	NA	NA	237648	47712	NA	76503	58210	NA	92477	NA	NA	NA	NA	NA
POM121 393	POM121	393	POM121	POM121	%393	human	SSS*MSSLTGAYASGIPSSSR	SSS*MSSLTGAYASGIPSSSR	1006.9352	966129	696450	NA	NA	NA	NA	NA	NA	3210730	492583	NA	NA	NA	NA	666778	NA	NA	47862	36392	NA	340332	NA	NA	NA	NA	NA
SLC9A1 703	SLC9A1	703	SLC9A1	NHE1	%703	human	IGS*DPLAYEPK	IGS*DPLAYEPK	635.2918	35590400	21325900	NA	NA	NA	NA	NA	NA	3913490	2003590	NA	NA	NA	NA	4177910	1711780	556102	1125770	8169210	NA	2002350	NA	NA	NA	NA	NA
PLEKHM3 132	PLEKHM3	132	PLEKHM3	PLEKHM3	%132	human	S*VNDLLDETSTFKPGHAR	S*VNDLLDETSTFKPGHAR	689.6563	2385380	2399040	NA	NA	NA	NA	NA	NA	535712	430761	NA	NA	NA	NA	498254	97929	54374	48836	1043010	NA	424664	NA	NA	NA	NA	NA
FAM21A 288; FAM21B 200; FAM21C 288	FAM21A; FAM21B; FAM21C	288; 200; 288	FAM21A; FAM21B; FAM21C	FAM21A; FAM21B; FAM21C	%288; %200; %288	human	SRPTS*FADELAAR	SRPTS*FADELAAR	750.8458	5809990	3534480	NA	NA	NA	NA	NA	NA	6286630	5838440	NA	NA	NA	NA	1273000	2447860	1206470	494505	4455480	NA	5665030	NA	NA	NA	NA	NA
SGIP1 180, 182	SGIP1	180, 182	SGIP1	SGIP1	%180, %182	human	RST*PT*PELISK	RST*PT*PELISK	694.8148	1681240	1011300	NA	NA	NA	NA	NA	NA	1074360	351781	NA	NA	NA	NA	134907	25821	NA	NA	370795	NA	448944	NA	NA	NA	NA	NA
LMNB1 404, 405	LMNB1	404, 405	LMNB1	Lamin B1	%404, %405	human	VTVSRAS*S*SR	VTVSRAS*S*SR	605.2549	NA	NA	NA	1395910	6432	NA	NA	205989	NA	NA	NA	NA	NA	NA	NA	NA	NA	NA	NA	NA	NA	NA	NA	NA	NA	NA
NDRG2 332	NDRG2	332	NDRG2	NDRG2	%332	human	TAS*LTSAASVDGNR	TAS*LTSAASVDGNR	715.3196	1177250	909674	2735490	NA	NA	NA	NA	NA	497320	135534	217166	31768	26699	661090	NA	NA	NA	NA	NA	44010	265127	NA	NA	NA	1108410	2029590
HDGFRP2 174	HDGFRP2	174	HDGFRP2; HDGFRP2	HDGF2; HDGF2 iso2	174; 174	human	ARKAS*SDLDQASVSPSEEENSESS	ARKAS*SDLDQASVSPSEEENSESS	864.0311	NA	NA	NA	179718	163460	302456	198340	140766	NA	NA	NA	NA	NA	NA	NA	NA	NA	NA	NA	NA	NA	NA	NA	NA	NA	NA
PCTK2 180	PCTK2	180	PCTK2	PCTAIRE2	%180	human	RAS*LSEIGFGK	RAS*LSEIGFGK	622.8054	36902	NA	235811	NA	NA	NA	NA	NA	757910	856653	205403	51992	62861	666437	NA	NA	NA	NA	NA	569807	1780060	NA	NA	NA	2026590	4612960
PFKFB2 466	PFKFB2	466	PFKFB2	PFKFB2	%466	human	RNS*FTPLSSSNTIR	RNS*FTPLSSSNTIR	830.3962	NA	60074	258471	NA	NA	NA	NA	NA	52745	120391	NA	NA	NA	266347	NA	NA	NA	NA	NA	117024	527846	NA	NA	NA	861479	2113250
SART1 448	SART1	448	SART1	SART1	%448	human	RVS*EVEEEKEPVPQPLPSDDTR	RVS*EVEEEKEPVPQPLPSDDTR	872.7445	91807	33284	157235	NA	NA	NA	NA	NA	299340	NA	240489	16124	29737	27183	NA	NA	NA	NA	NA	809841	NA	NA	NA	NA	503847	582250
PCTK1 153	PCTK1	153	PCTK1	PCTAIRE1	%153	human	RVS*LSEIGFGK	RVS*LSEIGFGK	636.821	671442	549550	804715	NA	NA	NA	NA	NA	1772600	1909220	56343	130151	76552	1184180	NA	NA	NA	NA	NA	330894	2437870	NA	NA	NA	1579730	4161050
SVIL 852	SVIL	852	SVIL; SVIL	supervillin; supervillin iso2	%852; %426	human	YQT*QPVTLGEVEQVQSGK	YQT*QPVTLGEVEQVQSGK	1035.9908	259265	292784	884924	NA	NA	NA	NA	NA	210517	259562	165072	27993	25860	266191	NA	NA	NA	NA	NA	3235830	5108610	NA	NA	NA	610779	1791080
YAP1 109	YAP1	109	YAP1; YAP1	YAP1; YAP1 iso2	%109; %109	human	QAS*TDAGTAGALTPQHVR	QAS*TDAGTAGALTPQHVR	620.9582	NA	NA	23364	NA	NA	NA	NA	NA	NA	NA	46523	54155	57480	115633	NA	NA	NA	NA	NA	2362020	5270010	NA	NA	NA	100243	118588
RCOR1 257	RCOR1	257	RCOR1	RCOR1	%257	human	EREES*EDELEEANGNNPIDIEVDQNK	EREES*EDELEEANGNNPIDIEVDQNK	1032.4369	409359	250299	646246	NA	NA	NA	NA	NA	562914	345045	1053310	21915	27190	288948	NA	NA	NA	NA	NA	106630	131228	NA	NA	NA	1005680	1569530
FAM122A 37	FAM122A	37	FAM122A	FAM122A	%37	human	SNS*APLIHGLSDTSPVFQAEAPSAR	SNS*APLIHGLSDTSPVFQAEAPSAR	878.085	258767	164874	331046	NA	NA	NA	NA	NA	794536	560275	115723	NA	NA	353752	NA	NA	NA	NA	NA	235429	487290	NA	NA	NA	842001	2456780
TOP2A 1469, 1474	TOP2A	1469, 1474	TOP2A; TOP2A	TOP2A; TOP2A iso2	%1469, %1474; %1495, %1500	human	KRKPS*TSDDS*DSNFEK	KRKPS*TSDDS*DSNFEK	667.6048	NA	NA	NA	541739	30630	181338	NA	47920	NA	NA	NA	NA	NA	NA	NA	NA	NA	NA	NA	NA	NA	NA	NA	NA	NA	NA
TOP2A 1470	TOP2A	1470	TOP2A; TOP2A	TOP2A; TOP2A iso2	%1470; %1496	human	KRKPST*SDDSDSNFEK	KRKPST*SDDSDSNFEK	640.9493	NA	NA	NA	415594	67651	66476	14801	23536	NA	NA	NA	NA	NA	NA	NA	NA	NA	NA	NA	NA	NA	NA	NA	NA	NA	NA
RBM12B 638, 640	RBM12B	638, 640	RBM12B	RBM12B	%638, %640	human	RPLEEDFRRS*PT*EDFRQLPEEDFR	RPLEEDFRRS*PT*EDFRQLPEEDFR	1075.4781	NA	NA	NA	3759950	22180	37613	NA	188599	NA	NA	NA	NA	NA	NA	NA	NA	NA	NA	NA	NA	NA	NA	NA	NA	NA	NA
PI4K2A 462	PI4K2A	462	PI4K2A	PI4KII	%462	human	SSS*ESYTQSFQSR	SSS*ESYTQSFQSR	787.312	736275	680685	NA	NA	NA	NA	NA	NA	503329	NA	NA	173234	48045	140849	NA	NA	NA	NA	NA	NA	988240	NA	NA	NA	NA	NA
GRINL1A 178; GRINL1B 178	GRINL1A; GRINL1B	178; 178	GRINL1A; GRINL1A; GRINL1B	GRINL1A; GRINL1A iso3; GRINL1B	178; 178; 178	human	HRVS*SQAEDTSSSFDNLFIDR	HRVS*SQAEDTSSSFDNLFIDR	831.0344	NA	NA	NA	492836	NA	20500	34387	882500	NA	NA	NA	NA	NA	NA	NA	NA	NA	NA	NA	NA	NA	NA	NA	NA	NA	NA
ABI2 242	ABI2	242	ABI2; ABI2	Abi-2; Abi-2 iso2	242; 236	human	TYS*SSGSSGGSHPSSR	TYS*SSGSSGGSHPSSR	810.8179	199436	335613	138203	NA	NA	NA	NA	NA	2749840	NA	NA	NA	NA	NA	NA	NA	NA	NA	NA	5003	490521	NA	NA	NA	424086	NA
HSPB1 82	HSPB1	82	HSPB1	HSP27	%82	human	QLS*SGVSEIR	QLS*SGVSEIR	578.2739	2349260	2767960	834129	NA	NA	NA	NA	NA	2636010	1357900	NA	NA	NA	NA	NA	NA	NA	NA	NA	8077080	1591720	NA	NA	NA	3869570	4435240
PANK2 189	PANK2	189	PANK2	PANK2	%189	human	LGS*YSGPTSVSR	LGS*YSGPTSVSR	645.7899	128214	93572	257678	NA	NA	NA	NA	NA	88441	NA	NA	NA	NA	NA	NA	NA	NA	NA	NA	128662	504142	NA	NA	NA	233716	426740
FAM65B 37	FAM65B	37	FAM65B	FAM65B	37	human	CNS*FIENSSALK	CNS*FIENSSALK	725.3076	NA	NA	NA	NA	NA	NA	NA	NA	NA	NA	NA	NA	NA	NA	NA	NA	NA	NA	NA	564593	1070110	NA	NA	NA	16254	59778
CYTSA 384	CYTSA	384	CYTSA	SPECC1L	%384	human	KGS*SGNASEVSVACLTER	KGS*SGNASEVSVACLTER	966.4301	372150	261169	129614	NA	NA	NA	NA	NA	619503	147522	NA	NA	NA	NA	NA	NA	NA	NA	NA	9408	413623	NA	NA	NA	917627	694284
NF1 2817	NF1	2817	NF1; NF1	NF1; NF1 iso2	%2817; %2796	human	HGS*ASQVQK	HGS*ASQVQK	511.2268	20541	11814	NA	NA	NA	NA	NA	NA	20308	NA	NA	NA	NA	NA	NA	NA	NA	NA	NA	NA	22872	NA	NA	NA	NA	NA
ABLIM3 503	ABLIM3	503	ABLIM3	abLIM3	%503	human	RFS*SGGEEDDFDR	RFS*SGGEEDDFDR	798.8017	NA	NA	NA	NA	NA	NA	NA	NA	NA	NA	NA	NA	NA	NA	NA	NA	NA	NA	NA	29626	399879	NA	NA	NA	NA	NA
PFKP 386	PFKP	386	PFKP	PFKP	%386	human	GRS*FAGNLNTYK	GRS*FAGNLNTYK	704.3245	2479610	1074530	251934	NA	NA	NA	NA	NA	1460560	565797	NA	NA	NA	NA	NA	NA	NA	NA	NA	NA	4428220	NA	NA	NA	116630	263811
MYL12A 19; MYL12B 20; MYL9 20	MYL12A; MYL12B; MYL9	19; 20; 20	MYL12A; MYL12B; MYL9	MRLC3; MRLC2; MRLC1	%19; %20; %20	human	ATS*NVFAMFDQSQIQEFK	ATS*NVFAMFDQSQIQEFK	1085.9794	2865320	2475050	260509	NA	NA	NA	NA	NA	5050910	447750	NA	NA	NA	NA	NA	NA	NA	NA	NA	367647	37602200	NA	NA	NA	297937	593255
PPP1R12A 696	PPP1R12A	696	PPP1R12A	MYPT1	%696	human	RST*QGVTLTDLQEAEK	RST*QGVTLTDLQEAEK	619.2981	223378	138529	5610150	NA	NA	NA	NA	NA	392515	459884	NA	NA	NA	NA	NA	NA	NA	NA	NA	2039710	672392	NA	NA	NA	6195630	13673200
SVIL 657	SVIL	657	SVIL	supervillin	657	human	FRT*QPITSAER	FRT*QPITSAER	693.3323	NA	NA	62821	NA	NA	NA	NA	NA	NA	NA	NA	NA	NA	NA	NA	NA	NA	NA	NA	107527	6660710	NA	NA	NA	255080	218179
MYL12A 18; MYL12B 19; MYL9 19	MYL12A; MYL12B; MYL9	18; 19; 19	MYL12A; MYL12B; MYL9	MRLC3; MRLC2; MRLC1	%18; %19; %19	human	AT*SNVFAMFDQSQIQEFK	AT*SNVFAMFDQSQIQEFK	724.322	1024780	999050	13952	NA	NA	NA	NA	NA	1894920	210272	NA	NA	NA	NA	NA	NA	NA	NA	NA	3289400	12438100	NA	NA	NA	81949	114022
BEGAIN 246	BEGAIN	246	BEGAIN	BEGAIN	%246	human	DRRPS*VDAPVTDVGFLR	DRRPS*VDAPVTDVGFLR	660.6615	166213	147578	138618	NA	NA	NA	NA	NA	399925	578571	NA	NA	NA	NA	NA	NA	NA	NA	NA	NA	59451	NA	NA	NA	1531780	1930280
REEP4 152	REEP4	152	REEP4	REEP4	%152	human	SFS*MQDLR	SFS*MQDLR	532.2175	689889	583420	280491	NA	NA	NA	NA	NA	2273490	492503	NA	NA	NA	NA	NA	NA	NA	NA	NA	12247	311812	NA	NA	NA	464725	1142110
SRRM2 440, 454, 455	SRRM2	440, 454, 455	SRRM2	SRm300	%440, %454, %455	human	HASSSPES*PKPAPAPGSHREIS*S*SPTSKNR	HASSSPES*PKPAPAPGSHREIS*S*SPTSKNR	1108.4796	NA	NA	NA	278888	NA	NA	NA	NA	NA	NA	NA	NA	NA	NA	NA	NA	NA	NA	NA	NA	NA	NA	NA	NA	NA	NA
SRRM2 440, 456, 458	SRRM2	440, 456, 458	SRRM2	SRm300	%440, %456, %458	human	HASSSPES*PKPAPAPGSHREISSS*PT*SK	HASSSPES*PKPAPAPGSHREISSS*PT*SK	1018.4316	NA	NA	NA	4956750	NA	NA	NA	NA	NA	NA	NA	NA	NA	NA	NA	NA	NA	NA	NA	NA	NA	NA	NA	NA	NA	NA
FAM122B 25	FAM122B	25	FAM122B; FAM122B	FAM122B; FAM122B iso2	%25; %25	human	SSS*APLIHGLSDLSQVFQPYTLR	SSS*APLIHGLSDLSQVFQPYTLR	866.0984	180556	402372	NA	NA	NA	NA	NA	NA	269733	1003570	NA	NA	NA	NA	NA	NA	NA	NA	NA	NA	207129	NA	NA	NA	NA	NA
TNKS1BP1 1620, 1621	TNKS1BP1	1620, 1621	TNKS1BP1	TNKS1BP1	%1620, %1621	human	ASRVPS*S*DEEVVEEPQSR	ASRVPS*S*DEEVVEEPQSR	720.9664	NA	NA	401660	19521600	504663	862462	5362220	19725800	NA	NA	NA	30139	47348	253327	NA	NA	NA	NA	NA	16979	NA	1036700	161794	1737870	400352	912088
PRKACA 198; PRKACB 198; PRKACG 198	PRKACA; PRKACB; PRKACG	198; 198; 198	PRKACA; PRKACA; PRKACB; PRKACB; PRKACG	PKACa; PKACa iso2; PKACb; PKACb iso2; PKACg	%198; %190; %198; %245; %198	human	GRTWT*LCGTPEYLAPEIILSK	GRTWT*LCGTPEYLAPEIILSK	829.0781	NA	NA	41340000	57736400	6661900	9403130	3082590	46109100	NA	NA	NA	1580360	917933	3671330	NA	NA	NA	NA	NA	85402400	NA	2493310	439812	4168220	50238300	98437300
GGT7 72	GGT7	72	GGT7	GGTL3	%72	human	LQRLPS*SSSEMGSQDGSPLR	LQRLPS*SSSEMGSQDGSPLR	738.007	NA	NA	1459780	2853040	42269	34632	614073	14710700	NA	NA	66520	2973800	870026	2136830	NA	NA	NA	NA	NA	888733	NA	1141330	202958	698834	1078870	2373150
TNKS1BP1 1621	TNKS1BP1	1621	TNKS1BP1	TNKS1BP1	%1621	human	ASRVPSS*DEEVVEEPQSR	ASRVPSS*DEEVVEEPQSR	694.311	NA	NA	180494	NA	NA	NA	NA	NA	NA	NA	NA	NA	NA	NA	NA	NA	NA	NA	NA	NA	NA	321540	78763	205308	399264	734149
NDRG3 332	NDRG3	332	NDRG3	NDRG3	%332	human	SRTHST*SSSLGSGESPFSR	SRTHST*SSSLGSGESPFSR	682.9674	NA	NA	2903920	NA	NA	NA	NA	NA	NA	NA	NA	NA	NA	NA	NA	NA	NA	NA	NA	8714	NA	345142	113055	131644	2465410	4760240
HSD17B4 318	HSD17B4	318	HSD17B4	HSD17B4	%318	human	SRATS*TATSGFAGAIGQK	SRATS*TATSGFAGAIGQK	895.9253	NA	NA	428286	NA	NA	NA	NA	NA	NA	NA	155740	749553	1928310	230125	NA	NA	NA	NA	NA	176250	NA	57146	28586	158882	478355	1164850
AKAP13 2467	AKAP13	2467	AKAP13	AKAP13	%2467	human	RAET*FGGFDSHQMNASK	RAET*FGGFDSHQMNASK	654.9437	NA	NA	2058620	1669640	35968	13285	115165	14689100	NA	NA	12313	45396	19288	685023	NA	NA	NA	NA	NA	5190	NA	NA	NA	NA	1629640	2666050
MAP2 821	MAP2	821	MAP2; MAP2	MAP2; MAP2 iso3	%821; %817	human	SRLAS*VSADAEVAR	SRLAS*VSADAEVAR	756.3643	NA	NA	391292	241366	NA	13445	18314	1241860	NA	NA	174020	9874	27572	701984	NA	NA	NA	NA	NA	53360	NA	NA	NA	NA	676443	4468820
PRKX 203; PRKY 203	PRKX; PRKY	203; 203	PRKX; PRKY	PRKX; PRKY	%203; 203	human	LVDRTWT*LCGTPEYLAPEVIQSK	LVDRTWT*LCGTPEYLAPEVIQSK	919.4503	NA	NA	100383	756758	43201	101065	41141	465673	NA	NA	35761	447637	206851	1106740	NA	NA	NA	NA	NA	61959	NA	NA	NA	NA	212044	643980
SLC4A7 403, 407	SLC4A7	403, 407	SLC4A7; SLC4A7	SLC4A7; SLC4A7 iso3	%403, %407; %189, %193	human	GNGSGGS*RENS*TVDFSK	GNGSGGS*RENS*TVDFSK	929.8539	NA	NA	NA	237431	54920	65837	161540	13953700	NA	NA	NA	189519	56622	652769	NA	NA	NA	NA	NA	NA	NA	NA	NA	NA	1954010	3346170
MBD3 86	MBD3	86	MBD3; MBD3	MBD3; MBD3 iso2	%86; %54	human	VRYDSS*NQVK	VRYDSS*NQVK	638.2901	NA	NA	NA	1189270	NA	NA	3397	118809	NA	NA	NA	NA	NA	NA	NA	NA	NA	NA	NA	NA	NA	NA	NA	NA	4304200	3040630
RABEP1 408	RABEP1	408	RABEP1	RABEP1	%408	human	RAQST*DSLGTSGSLQSK	RAQST*DSLGTSGSLQSK	601.6142	NA	NA	NA	NA	NA	NA	6604	1503750	NA	NA	NA	66002	67088	727695	NA	NA	NA	NA	NA	NA	NA	NA	NA	NA	NA	NA
REPS1 709	REPS1	709	REPS1	REPS1	%709	human	RLKS*EDELRPEVDEHTQK	RLKS*EDELRPEVDEHTQK	573.0272	NA	NA	NA	204066	53972	45220	21170	1552730	NA	NA	1455730	109952	104248	4545730	NA	NA	NA	NA	NA	NA	NA	NA	NA	NA	4801110	415296
LEO1 608, 614	LEO1	608, 614	LEO1	LEO1	%608, %614	human	EERARIYSS*DSDEGS*EEDKAQR	EERARIYSS*DSDEGS*EEDKAQR	906.3623	NA	NA	NA	NA	148936	193503	136941	250552	NA	NA	NA	NA	NA	NA	NA	NA	NA	NA	NA	NA	NA	NA	NA	NA	NA	NA
SCRIB 1285	SCRIB	1285	SCRIB; SCRIB; SCRIB	Scribble; Scribble iso2; Scribble iso3	1285; 1256; 1285	human	ALAAVPSAGSVQRVPS*GAAGGK	ALAAVPSAGSVQRVPS*GAAGGK	677.6843	NA	NA	3331970	NA	NA	NA	NA	NA	NA	NA	NA	NA	NA	NA	NA	NA	NA	NA	NA	1469780	NA	NA	NA	NA	3999400	10554700
ZFHX3 1146	ZFHX3	1146	ZFHX3	ATBF1	1146	human	RCPS*TDPEEAIEDVEGPSETAADPEELAK	RCPS*TDPEEAIEDVEGPSETAADPEELAK	1074.7938	NA	NA	NA	714512	NA	35163	43021	421015	NA	NA	NA	NA	NA	NA	NA	NA	NA	NA	NA	NA	NA	NA	NA	NA	NA	NA
ARHGAP21 924	ARHGAP21	924	ARHGAP21	ARHGAP21	%924	human	SSEDSGSRKDSS*SEVFSDAAK	SSEDSGSRKDSS*SEVFSDAAK	752.6482	NA	NA	260047	671164	NA	NA	NA	111603	NA	NA	NA	NA	NA	NA	NA	NA	NA	NA	NA	NA	NA	NA	NA	NA	NA	NA
PRKACA 196; PRKACB 196; PRKACG 196	PRKACA; PRKACB; PRKACG	196; 196; 196	PRKACA; PRKACA; PRKACB; PRKACB; PRKACG	PKACa; PKACa iso2; PKACb; PKACb iso2; PKACg	%196; %188; %196; %243; %196	human	GRT*WTLCGTPEYLAPEIILSK	GRT*WTLCGTPEYLAPEIILSK	622.0604	NA	NA	451862	868298	NA	39963	50226	1094830	NA	NA	NA	NA	NA	NA	NA	NA	NA	NA	NA	2505140	NA	NA	NA	NA	636081	1278400
TRAPPC10 708, 711	TRAPPC10	708, 711	TRAPPC10	EHOC-1	%708, %711	human	RQES*SSS*LEMPSGVALEEGAHVLR	RQES*SSS*LEMPSGVALEEGAHVLR	910.4049	NA	NA	NA	1243880	140192	67789	46535	2497470	NA	NA	NA	NA	NA	NA	NA	NA	NA	NA	NA	NA	NA	NA	NA	NA	NA	NA
UBAP2L 604, 609	UBAP2L	604, 609	UBAP2L; UBAP2L	NICE-4; NICE-4 iso2	%604, %609; %604, %609	human	RYPS*SISSS*PQK	RYPS*SISSS*PQK	748.8128	NA	NA	122457	41604	66409	98986	94187	360178	NA	NA	NA	NA	NA	NA	NA	NA	NA	NA	NA	4202	NA	NA	NA	NA	395637	785258
TCF12 582	TCF12	582	TCF12; TCF12	TCF12; TCF12 iso1	%582; %558	human	GRTS*STNEDEDLNPEQK	GRTS*STNEDEDLNPEQK	1000.4157	NA	NA	NA	23286300	63759	36415	216440	8708080	NA	NA	NA	NA	NA	NA	NA	NA	NA	NA	NA	NA	NA	NA	NA	NA	NA	NA
IWS1 720	IWS1	720	IWS1	IWS1	%720	human	RM#NS*TGGQTPR	RMNS*TGGQTPR	650.7768	NA	NA	6381	148318	NA	NA	NA	NA	NA	NA	NA	NA	NA	NA	NA	NA	NA	NA	NA	NA	NA	NA	NA	NA	39617	NA
REPS1 273	REPS1	273	REPS1	REPS1	%273	human	RQSS*SYDDPWK	RQSS*SYDDPWK	724.7957	NA	NA	91081	436761	161767	103641	224539	9461830	NA	NA	NA	NA	NA	NA	NA	NA	NA	NA	NA	NA	NA	NA	NA	NA	1355050	2387710
GOLGA4 71	GOLGA4	71	GOLGA4	GOLGA4	%71	human	LQLRVPS*VESLFR	LQLRVPS*VESLFR	541.9588	NA	NA	225304	106989	47644	114380	131161	390807	NA	NA	NA	NA	NA	NA	NA	NA	NA	NA	NA	696016	NA	NA	NA	NA	694837	1417950
RABEP1 407, 410	RABEP1	407, 410	RABEP1	RABEP1	%407, %410	human	RAQS*TDS*LGTSGSLQSK	RAQS*TDS*LGTSGSLQSK	941.9008	NA	NA	995957	NA	NA	NA	NA	1718810	NA	NA	NA	NA	NA	NA	NA	NA	NA	NA	NA	10223	NA	NA	NA	NA	1098540	2600240
ABI2 244	ABI2	244	ABI2; ABI2	Abi-2; Abi-2 iso2	244; 238	human	NRTYSSS*GSSGGSHPSSR	NRTYSSS*GSSGGSHPSSR	630.9291	NA	NA	41623	NA	NA	NA	NA	NA	NA	NA	NA	1999	1219	39643	NA	NA	NA	NA	NA	109572	NA	NA	NA	NA	68604	NA
AHNAK 212	AHNAK	212	AHNAK	AHNAK	%212	human	TVIRLPSGS*GAASPTGSAVDIR	TVIRLPSGS*GAASPTGSAVDIR	731.3739	NA	NA	242130	NA	NA	NA	NA	NA	NA	NA	20596	36748	31717	217897	NA	NA	NA	NA	NA	7846760	NA	NA	NA	NA	92476	255679
AKAP12 627	AKAP12	627	AKAP12	AKAP12	%627	human	RPS*ESDKEDELDK	RPS*ESDKEDELDK	814.346	NA	NA	2749	NA	NA	NA	NA	NA	NA	NA	2228440	219209	141769	12372900	NA	NA	NA	NA	NA	3711460	NA	NA	NA	NA	NA	437238
AKAP12 696	AKAP12	696	AKAP12	AKAP12	%696	human	RGS*SSDEEGGPK	RGS*SSDEEGGPK	643.2564	NA	NA	51051	NA	NA	NA	NA	NA	NA	NA	3627	50879	32950	1015440	NA	NA	NA	NA	NA	362744	NA	NA	NA	NA	206464	NA
AZI1 89	AZI1	89	AZI1; AZI1	AZI1; AZI1 iso2	%89; %89	human	SGS*PRPTEPTDFLM#LFEGSPSGK	SGS*PRPTEPTDFLMLFEGSPSGK	845.0487	NA	NA	45716	NA	NA	NA	NA	NA	NA	NA	NA	NA	NA	NA	NA	NA	NA	NA	NA	113771	NA	NA	NA	NA	245778	395706
CD2AP 233	CD2AP	233	CD2AP	CD2AP	%233	human	TSS*SETEEK	TSS*SETEEK	539.2028	NA	NA	231147	NA	NA	NA	NA	NA	NA	NA	NA	16044	5074	59337	NA	NA	NA	NA	NA	20048	NA	NA	NA	NA	188508	NA
DLGAP4 665	DLGAP4	665	DLGAP4	SAPAP4 iso2	%665	human	RKLS*SIGIQVDCIQPVPK	RKLS*SIGIQVDCIQPVPK	706.7096	NA	NA	914072	NA	NA	NA	NA	NA	NA	NA	100223	553449	239268	1897590	NA	NA	NA	NA	NA	1197450	NA	NA	NA	NA	1412390	3602080
ERC1 37	ERC1	37	ERC1; ERC1	ERC1; ERC1 iso4	37; 37	human	TNS*TGGSSGSSVGGGSGK	TNS*TGGSSGSSVGGGSGK	782.3178	NA	NA	258738	NA	NA	NA	NA	NA	NA	NA	NA	1466	938	57862	NA	NA	NA	NA	NA	326117	NA	NA	NA	NA	103172	NA
IRS2 1149	IRS2	1149	IRS2	IRS2	%1149	human	HSS*ETFSSTTTVTPVSPSFAHNPK	HSS*ETFSSTTTVTPVSPSFAHNPK	876.0656	NA	NA	219613	NA	NA	NA	NA	NA	NA	NA	26919	NA	10849	166007	NA	NA	NA	NA	NA	45207	NA	NA	NA	NA	352539	846284
IRS2 1149, 1162	IRS2	1149, 1162	IRS2	IRS2	%1149, %1162	human	HSS*ETFSSTTTVTPVS*PSFAHNPK	HSS*ETFSSTTTVTPVS*PSFAHNPK	902.721	NA	NA	817884	NA	NA	NA	NA	NA	NA	NA	NA	33485	35731	575708	NA	NA	NA	NA	NA	86244	NA	NA	NA	NA	1079500	2537510
PPFIBP1 599	PPFIBP1	599	PPFIBP1; PPFIBP1	liprin beta 1; liprin beta 1 iso2	%599; %593	human	S*QSTTFNPDDM#SEPEFK	S*QSTTFNPDDMSEPEFK	1028.3981	NA	NA	NA	NA	NA	NA	NA	NA	NA	NA	43673	41154	NA	695620	NA	NA	NA	NA	NA	1197670	NA	NA	NA	NA	517616	962809
PPFIBP1 601	PPFIBP1	601	PPFIBP1; PPFIBP1	liprin beta 1; liprin beta 1 iso2	%601; %595	human	SQS*TTFNPDDMSEPEFK	SQS*TTFNPDDMSEPEFK	1020.4006	NA	NA	NA	NA	NA	NA	NA	NA	NA	NA	66397	NA	NA	290518	NA	NA	NA	NA	NA	590347	NA	NA	NA	NA	1082020	4023300
PPFIBP1 794	PPFIBP1	794	PPFIBP1; PPFIBP1	liprin beta 1; liprin beta 1 iso2	%794; %788	human	RRPS*DENTIAPSEVQK	RRPS*DENTIAPSEVQK	636.3055	NA	NA	170285	NA	NA	NA	NA	NA	NA	NA	195071	768109	82388	319087	NA	NA	NA	NA	NA	464734	NA	NA	NA	NA	71385	22619
SLC9A3R1 290	SLC9A3R1	290	SLC9A3R1	NHERF	%290	human	SAS*SDTSEELNSQDSPPK	SAS*SDTSEELNSQDSPPK	979.8968	NA	NA	2764500	NA	NA	NA	NA	NA	NA	NA	NA	19442	13280	883387	NA	NA	NA	NA	NA	NA	NA	NA	NA	NA	1924490	3857680
VANGL1 520, 523	VANGL1	520, 523	VANGL1	VANGL1	%520, %523	human	FVLRLQS*ETS*V	FVLRLQS*ETS*V	719.8226	NA	NA	NA	NA	NA	NA	NA	NA	NA	NA	227803	515209	166135	256569	NA	NA	NA	NA	NA	1824960	NA	NA	NA	NA	137657	262493
GTF2I 785	GTF2I	785	GTF2I; GTF2I	GTF2I; GTF2I iso2	%785; %744	human	VPFALFESFPEDFYVEGLPEGVPFRRPST*FGIPR	VPFALFESFPEDFYVEGLPEGVPFRRPST*FGIPR	995.7419	NA	NA	NA	1079760	17184	NA	NA	348472	NA	NA	NA	NA	NA	NA	NA	NA	NA	NA	NA	NA	NA	NA	NA	NA	NA	NA
CTAGE5 590, 594, 596	CTAGE5	590, 594, 596	CTAGE5	CTAGE5	%590, %594, %596	human	LTDPHRAPS*DTGS*LS*PPWDQDRR	LTDPHRAPS*DTGS*LS*PPWDQDRR	948.7228	NA	NA	NA	NA	39514	NA	138649	2138610	NA	NA	NA	NA	NA	NA	NA	NA	NA	NA	NA	NA	NA	NA	NA	NA	NA	NA
ASAM 317	ASAM	317	ASAM	ASAM	317	human	T*LSTDAAPQPGLATQAYSLVGPEVR	T*LSTDAAPQPGLATQAYSLVGPEVR	874.7652	NA	NA	350311	NA	NA	NA	NA	NA	NA	NA	NA	NA	NA	NA	NA	NA	NA	NA	NA	234374	NA	NA	NA	NA	239812	667407
MLLT4 1718	MLLT4	1718	MLLT4	afadin iso3	%1718	human	LFS*QGQDVSNK	LFS*QGQDVSNK	651.7899	NA	NA	1568120	NA	NA	NA	NA	NA	NA	NA	117606	42860	NA	1132970	NA	NA	NA	NA	NA	238396	NA	NA	NA	NA	3255950	7074720
CDK2 158	CDK2	158	CDK2	CDK2	%158	human	AFGVPVRT*YTHEVVTLWYRAPEILLGCK	AFGVPVRT*YTHEVVTLWYRAPEILLGCK	839.682	NA	NA	NA	NA	NA	NA	NA	NA	NA	NA	396355	118123	87598	442206	NA	NA	NA	NA	NA	NA	NA	NA	NA	NA	NA	NA
NDRG2 350	NDRG2	350	NDRG2	NDRG2	%350	human	SRTLS*QSSESGTLSSGPPGHTMEVSC	SRTLS*QSSESGTLSSGPPGHTMEVSC	920.3931	NA	NA	1644000	NA	NA	NA	NA	NA	NA	NA	13771	48521	20900	246488	NA	NA	NA	NA	NA	NA	NA	NA	NA	NA	183878	964104
NDRG2 350, 352	NDRG2	350, 352	NDRG2	NDRG2	%350, %352	human	SRTLS*QS*SESGTLSSGPPGHTM#EVSC	SRTLS*QS*SESGTLSSGPPGHTMEVSC	952.3802	NA	NA	279221	NA	NA	NA	NA	NA	NA	NA	77335	58196	52056	267044	NA	NA	NA	NA	NA	17235	NA	NA	NA	NA	158515	414883
DBNL 269	DBNL	269	DBNL; DBNL	DBNL; DBNL iso2	%269; %270	human	ERAMS*TTSISSPQPGK	ERAMS*TTSISSPQPGK	878.9004	NA	NA	NA	NA	NA	NA	NA	NA	NA	NA	34992	11657	NA	629863	NA	NA	NA	NA	NA	88100	NA	NA	NA	NA	4378010	17466300
CEP170 1405	CEP170	1405	CEP170; CEP170	CEP170; KAB1 iso2	%1405; %1281	human	RRT*WSRDEVMGDNLLLSSVFQFSK	RRT*WSRDEVMGDNLLLSSVFQFSK	738.6113	NA	NA	221763	NA	NA	NA	NA	NA	NA	NA	1341070	118527	64161	116646	NA	NA	NA	NA	NA	NA	NA	NA	NA	NA	987569	1369190
CEP170 879	CEP170	879	CEP170; CEP170	CEP170; KAB1 iso2	%879; %781	human	IRERS*ESLDPDSSMDTTLILK	IRERS*ESLDPDSSMDTTLILK	829.3996	NA	NA	246801	NA	NA	NA	NA	NA	NA	NA	310795	31036	82132	92142	NA	NA	NA	NA	NA	33132	NA	NA	NA	NA	148327	460360
LMNB2 296	LMNB2	296	LMNB2	Lamin B2	%296	human	MRLES*LSYQLSGLQK	MRLES*LSYQLSGLQK	916.9524	NA	NA	574910	NA	NA	NA	NA	NA	NA	NA	840306	NA	NA	50776	NA	NA	NA	NA	NA	11376	NA	NA	NA	NA	252713	416429
BRD1 852	BRD1	852	BRD1; BRD1	BRD1; BRD1 iso2	%852; %983	human	CAS*ESSISSSNSPLCDSSFNAPK	CAS*ESSISSSNSPLCDSSFNAPK	838.005	NA	NA	534682	NA	NA	NA	NA	NA	NA	NA	1576370	NA	NA	23215	NA	NA	NA	NA	NA	24314	NA	NA	NA	NA	1905340	4634070
GPRIN1 75	GPRIN1	75	GPRIN1	GRIN1	%75	human	HRSPS*GAGEGASCSDGPR	HRSPS*GAGEGASCSDGPR	622.2513	NA	NA	298004	NA	NA	NA	NA	NA	NA	NA	141892	83990	59623	1610400	NA	NA	NA	NA	NA	5034	NA	NA	NA	NA	1360900	NA
ZFC3H1 352	ZFC3H1	352	ZFC3H1; ZFC3H1	PSRC2; PSRC2 iso5	%352; %361	human	RIS*TSDILSEK	RIS*TSDILSEK	664.8265	NA	NA	2939360	NA	NA	NA	NA	NA	NA	NA	1568540	26902	30035	557261	NA	NA	NA	NA	NA	339274	NA	NA	NA	NA	4078270	10251400
ERCC6L 1028	ERCC6L	1028	ERCC6L	PICH	%1028	human	IVS*DGEDEDDSFK	IVS*DGEDEDDSFK	768.2929	NA	NA	632340	NA	NA	NA	NA	NA	NA	NA	22027	56737	35756	360916	NA	NA	NA	NA	NA	NA	NA	NA	NA	NA	1170350	2007400
HSPH1 486	HSPH1	486	HSPH1	HSP105	%486	human	VRVNT*HGIFTISTASMVEK	VRVNT*HGIFTISTASMVEK	724.0291	NA	NA	79999	NA	NA	NA	NA	NA	NA	NA	93616	45501	762613	202711	NA	NA	NA	NA	NA	17148300	NA	NA	NA	NA	2136760	1836730
TRPM7 1504	TRPM7	1504	TRPM7	ChaK1	%1504	human	RPS*TEDTHEVDSK	RPS*TEDTHEVDSK	527.5578	NA	NA	NA	NA	NA	NA	NA	NA	NA	NA	39984	300158	501740	167165	NA	NA	NA	NA	NA	NA	NA	NA	NA	NA	NA	NA
C17orf28 670	C17orf28	670	C17orf28	C17orf28	%670	human	RPS*TSSASGQWSPTPEWVLSWK	RPS*TSSASGQWSPTPEWVLSWK	852.0636	NA	NA	5816890	NA	NA	NA	NA	NA	NA	NA	11553	49116	NA	1354850	NA	NA	NA	NA	NA	5522650	NA	NA	NA	NA	5749420	12715400
CROP 238	CROP	238	CROP	CROP	%238	human	KRT*EEPDRDER	KRT*EEPDRDER	504.2264	NA	NA	145981	NA	NA	NA	NA	NA	NA	NA	159068	1135	NA	49396	NA	NA	NA	NA	NA	88081	NA	NA	NA	NA	772537	NA
KIDINS220 1681	KIDINS220	1681	KIDINS220	Kidins220	%1681	human	AYNLNRTPS*TVTLNNNSAPANR	AYNLNRTPS*TVTLNNNSAPANR	823.3941	NA	NA	NA	NA	NA	NA	NA	NA	NA	NA	345382	343541	169858	491085	NA	NA	NA	NA	NA	NA	NA	NA	NA	NA	NA	NA
ARHGEF12 1288	ARHGEF12	1288	ARHGEF12; ARHGEF12	ARHGEF12; ARHGEF12 iso2	%1288; %1269	human	YRTAS*QGPQTDSVIQNSENIK	YRTAS*QGPQTDSVIQNSENIK	806.0429	NA	NA	210196	NA	NA	NA	NA	NA	NA	NA	152076	32360	82360	1189040	NA	NA	NA	NA	NA	136439	NA	NA	NA	NA	695280	1401530
ZFHX3 1147	ZFHX3	1147	ZFHX3	ATBF1	1147	human	RCPST*DPEEAIEDVEGPSETAADPEELAK	RCPST*DPEEAIEDVEGPSETAADPEELAK	1074.7938	NA	NA	111714	NA	NA	NA	NA	NA	NA	NA	1327610	51600	64696	29533	NA	NA	NA	NA	NA	22890	NA	NA	NA	NA	345595	709936
ZNF384 234	ZNF384	234	ZNF384; ZNF384	ZNF384; ZNF384 iso3	234; 179	human	MCS*LTFYSK	MCS*LTFYSK	608.7425	NA	NA	501358	NA	NA	NA	NA	NA	NA	NA	250369	NA	NA	NA	NA	NA	NA	NA	NA	18795	NA	NA	NA	NA	339481	757676
RALBP1 29	RALBP1	29	RALBP1	RALBP1	%29	human	RVEHGSGLTRTPS*SEEISPTK	RVEHGSGLTRTPS*SEEISPTK	587.7865	NA	NA	590076	NA	NA	NA	NA	NA	NA	NA	2353730	64685	62285	4116930	NA	NA	NA	NA	NA	13482	NA	309421	143984	117908	1118430	628934
KIF23 912	KIF23	912	KIF23; KIF23	KIF23; KIF23 iso2	%912; %808	human	RRSS*TVAPAQPDGAESEWTDVETR	RRSS*TVAPAQPDGAESEWTDVETR	682.0608	NA	NA	NA	NA	NA	NA	NA	NA	NA	NA	NA	NA	NA	NA	NA	NA	NA	NA	NA	13216	NA	NA	NA	NA	178923	263239
TRAPPC10 708	TRAPPC10	708	TRAPPC10	EHOC-1	%708	human	RQES*SSSLEMPSGVALEEGAHVLR	RQES*SSSLEMPSGVALEEGAHVLR	883.7495	NA	NA	NA	1116520	24524	NA	NA	2565450	NA	NA	NA	NA	NA	NA	NA	NA	NA	NA	NA	NA	NA	NA	NA	NA	NA	NA
TIAM1 695	TIAM1	695	TIAM1	Tiam1	695	human	FSS*LWGLDTTSK	FSS*LWGLDTTSK	711.3211	NA	NA	103920	NA	NA	NA	NA	NA	NA	NA	52623	NA	26346	294591	NA	NA	NA	NA	NA	50437	NA	NA	NA	NA	298382	1005240
OSBPL11 189	OSBPL11	189	OSBPL11	OSBPL11	%189	human	RPS*QNAISFFNVGHSK	RPS*QNAISFFNVGHSK	623.6316	NA	NA	249338	NA	NA	NA	NA	NA	NA	NA	21469	458772	138695	1361530	NA	NA	NA	NA	NA	154680	NA	NA	NA	NA	850601	2297550
MTSS1L 569	MTSS1L	569	MTSS1L	MTSS1L	%569	human	RTPS*TKPTVR	RTPS*TKPTVR	611.8188	NA	NA	NA	NA	NA	NA	NA	NA	NA	NA	NA	42327	24090	1518740	NA	NA	NA	NA	NA	NA	NA	NA	NA	NA	NA	NA
MTSS1L 579	MTSS1L	579	MTSS1L	MTSS1L	%579	human	RALS*SAGPIPIRPPIVPVK	RALS*SAGPIPIRPPIVPVK	683.3975	NA	NA	135915	NA	NA	NA	NA	NA	NA	NA	1685340	135437	214304	541876	NA	NA	NA	NA	NA	132605	NA	NA	NA	NA	317076	1174310
PALLD 893	PALLD	893	PALLD	palladin	%893	human	IAS*DEEIQGTK	IAS*DEEIQGTK	635.7818	NA	NA	90901	NA	NA	NA	NA	NA	NA	NA	21336	88252	60116	4900520	NA	NA	NA	NA	NA	18918	NA	NA	NA	NA	2918580	4257970
PPP1R12C 560	PPP1R12C	560	PPP1R12C	PPP1R12C	%560	human	RST*QGVTLTDLK	RST*QGVTLTDLK	699.8531	NA	NA	1088160	NA	NA	NA	NA	NA	NA	NA	191180	25189	23096	887438	NA	NA	NA	NA	NA	20622	NA	NA	NA	NA	1001410	2474500
PPP2R5D 573	PPP2R5D	573	PPP2R5D	PPP2R5D	%573	human	RKS*ELPQDVYTIK	RKS*ELPQDVYTIK	552.9501	NA	NA	1687550	NA	NA	NA	NA	NA	NA	NA	106323	185683	99051	3025710	NA	NA	NA	NA	NA	78384	NA	NA	NA	NA	1425710	4874060
USP34 3208	USP34	3208	USP34	USP34	%3208	human	RRRVSS*DEEHTVDSCISDMK	RRRVSS*DEEHTVDSCISDMK	622.5243	NA	NA	194885	NA	NA	NA	NA	NA	NA	NA	10226	NA	11386	234296	NA	NA	NA	NA	NA	8156	NA	NA	NA	NA	188195	627044
BCR 301	BCR	301	BCR	Bcr	%301	human	SQS*TSEQEK	SQS*TSEQEK	552.2163	NA	NA	385038	NA	NA	NA	NA	NA	NA	NA	68939	25843	7173	66552	NA	NA	NA	NA	NA	115911	NA	NA	NA	NA	2225940	NA
HDAC7 487	HDAC7	487	HDAC7	HDAC7	%487	human	AQSS*PAAPASLSAPEPASQAR	AQSS*PAAPASLSAPEPASQAR	1037.4837	NA	NA	111157	NA	NA	NA	NA	NA	NA	NA	115583	30338	30825	579530	NA	NA	NA	NA	NA	216607	NA	NA	NA	NA	263634	411882
HELZ 1763	HELZ	1763	HELZ	HELZ	%1763	human	RIS*SSSVQPCSEEVSTPQDSLAQCK	RIS*SSSVQPCSEEVSTPQDSLAQCK	954.0878	NA	NA	NA	NA	NA	NA	NA	NA	NA	NA	224496	52111	171482	219984	NA	NA	NA	NA	NA	NA	NA	NA	NA	NA	NA	NA
HELZ 1764	HELZ	1764	HELZ	HELZ	%1764	human	RISS*SSVQPCSEEVSTPQDSLAQCK	RISS*SSVQPCSEEVSTPQDSLAQCK	954.0878	NA	NA	453069	NA	NA	NA	NA	NA	NA	NA	NA	NA	NA	NA	NA	NA	NA	NA	NA	83648	NA	NA	NA	NA	885028	1916340
MDH1 241	MDH1	241	MDH1	MDH1	%241	human	KLS*SAM#SAAK	KLS*SAMSAAK	545.2541	NA	NA	16092	NA	NA	NA	NA	NA	NA	NA	1249270	337750	117916	2253880	NA	NA	NA	NA	NA	28122	NA	NA	NA	NA	12112	28387
CDC42EP3 89	CDC42EP3	89	CDC42EP3	Cdc42EP3	%89	human	ANS*TSDSVFTETPSPVLK	ANS*TSDSVFTETPSPVLK	980.451	NA	NA	220389	NA	NA	NA	NA	NA	NA	NA	NA	NA	NA	366437	NA	NA	NA	NA	NA	551267	NA	NA	NA	NA	3215840	4240140
GARNL1 775	GARNL1	775	GARNL1	RalGAPA1	%775	human	VRHFSQS*EETGNEVFGALNEEQPLPR	VRHFSQS*EETGNEVFGALNEEQPLPR	763.3555	NA	NA	886522	NA	NA	NA	NA	NA	NA	NA	365068	140768	167100	822501	NA	NA	NA	NA	NA	200229	NA	NA	NA	NA	1709190	4172640
GARNL1 796	GARNL1	796	GARNL1	RalGAPA1	%796	human	SS*STSDILEPFTVER	SS*STSDILEPFTVER	874.3929	NA	NA	1255410	NA	NA	NA	NA	NA	NA	NA	799101	21864	34776	912277	NA	NA	NA	NA	NA	562598	NA	NA	NA	NA	7421430	15352800
GARNL1 797	GARNL1	797	GARNL1	RalGAPA1	%797	human	SSS*TSDILEPFTVERAK	SSS*TSDILEPFTVERAK	973.959	NA	NA	1133770	NA	NA	NA	NA	NA	NA	NA	58150	18025	715448	709582	NA	NA	NA	NA	NA	55437	NA	NA	NA	NA	271277	3124200
SRC 17	SRC	17	SRC	Src	%17	human	RRS*LEPAENVHGAGGGAFPASQTPSK	RRS*LEPAENVHGAGGGAFPASQTPSK	901.0996	NA	NA	368132	NA	NA	NA	NA	NA	NA	NA	NA	81115	63957	1349870	NA	NA	NA	NA	NA	16376	NA	NA	NA	NA	303411	917459
RANBP1 60	RANBP1	60	RANBP1	RanBP1	%60	human	LFRFAS*ENDLPEWK	LFRFAS*ENDLPEWK	611.2853	NA	NA	651121	NA	NA	NA	NA	NA	NA	NA	900070	2411290	918892	1222280	NA	NA	NA	NA	NA	386865	NA	NA	NA	NA	581910	1635830
CARHSP1 30, 32, 41	CARHSP1	30, 32, 41	CARHSP1	CaRHSP1	%30, %32, %41	human	ERS*PS*PLRGNVVPS*PLPTRR	ERS*PS*PLRGNVVPS*PLPTRR	819.0518	NA	NA	880310	NA	NA	NA	NA	NA	NA	NA	38454	NA	13441	2340620	NA	NA	NA	NA	NA	64543	NA	NA	NA	NA	946273	2412190
EIF5B 182, 190	EIF5B	182, 190	EIF5B	eIF5B	%182, %190	human	SRINS*SGESGDES*DEFLQSR	SRINS*SGESGDES*DEFLQSR	1180.4574	NA	NA	NA	11950100	56540	63497	373976	2949140	NA	NA	NA	NA	NA	NA	NA	NA	NA	NA	NA	NA	NA	NA	NA	NA	NA	NA
PFKFB3 461	PFKFB3	461	PFKFB3	PFKFB3	%461	human	RNS*VTPLASPEPTK	RNS*VTPLASPEPTK	788.8902	NA	NA	99621	NA	NA	NA	NA	NA	NA	NA	37711	612609	68230	1412570	NA	NA	NA	NA	NA	94207	NA	NA	NA	NA	279397	744182
SENP7 13	SENP7	13	SENP7	SENP7	13	human	LGRRPSSS*EIITEGK	LGRRPSSS*EIITEGK	855.4327	NA	NA	NA	NA	NA	NA	NA	NA	NA	NA	333872	NA	NA	32085	NA	NA	NA	NA	NA	NA	NA	NA	NA	NA	NA	NA
BRAF 446	BRAF	446	BRAF	B-Raf	%446	human	TLGRRDS*SDDWEIPDGQITVGQR	TLGRRDS*SDDWEIPDGQITVGQR	894.4154	NA	NA	1644620	NA	NA	NA	NA	NA	NA	NA	111404	72436	53438	1115300	NA	NA	NA	NA	NA	314819	NA	NA	NA	NA	1157740	3154350
CRKRS 332, 334	CRKRS	332, 334	CRKRS; CRKRS	CRK7; CRK7 iso2	%332, %334; %332, %334	human	RRS*SS*PFLSK	RRS*SS*PFLSK	662.7942	NA	NA	NA	NA	NA	NA	NA	NA	NA	NA	NA	NA	NA	NA	NA	NA	NA	NA	NA	NA	NA	NA	NA	NA	1802180	632616
DCLK1 46	DCLK1	46	DCLK1; DCLK1	DCAMKL1; DCAMKL1 iso5	46; 46	human	TRT*LQTLSSEK	TRT*LQTLSSEK	672.332	NA	NA	85095	NA	NA	NA	NA	NA	NA	NA	145790	8047	31260	550187	NA	NA	NA	NA	NA	NA	NA	NA	NA	NA	215493	489640
DCLK2 61	DCLK2	61	DCLK2	DCAMKL2	61	human	TRT*LQALSSEK	TRT*LQALSSEK	657.3267	NA	NA	517578	NA	NA	NA	NA	NA	NA	NA	40151	39029	16683	345711	NA	NA	NA	NA	NA	4986	NA	NA	NA	NA	1948320	4159920
GSK3A 21	GSK3A	21	GSK3A	GSK3A	%21	human	ARTSS*FAEPGGGGGGGGGGPGGSASGPGGTGGGK	ARTSS*FAEPGGGGGGGGGGPGGSASGPGGTGGGK	914.0617	NA	NA	16289	NA	NA	NA	NA	NA	NA	NA	NA	138129	110036	1328600	NA	NA	NA	NA	NA	442164	NA	NA	NA	NA	7056190	17590200
KIAA0999 601	KIAA0999	601	KIAA0999; KIAA0999	QSK; QSK iso4	%601; %445	human	RAS*DGGANIQLHAQQLLK	RAS*DGGANIQLHAQQLLK	667.3406	NA	NA	343971	NA	NA	NA	NA	NA	NA	NA	19425	11924	17041	719349	NA	NA	NA	NA	NA	148950	NA	NA	NA	NA	1401490	2910120
PRKX 201; PRKY 201	PRKX; PRKY	201; 201	PRKX; PRKY	PRKX; PRKY	%201; %201	human	KLVDRT*WTLCGTPEYLAPEVIQSK	KLVDRT*WTLCGTPEYLAPEVIQSK	962.1487	NA	NA	NA	NA	NA	NA	NA	NA	NA	NA	113281	284521	53873	267622	NA	NA	NA	NA	NA	NA	NA	NA	NA	NA	NA	NA
KIDINS220 918	KIDINS220	918	KIDINS220	Kidins220	%918	human	QMS*FDLTK	QMS*FDLTK	525.2223	NA	NA	917853	NA	NA	NA	NA	NA	NA	NA	NA	1050040	736266	1399480	NA	NA	NA	NA	NA	47796	NA	NA	NA	NA	1127280	2546230
PRKAR2A 99	PRKAR2A	99	PRKAR2A	PKAR2A	%99	human	RVS*VCAETYNPDEEEEDTDPRVIHPK	RVS*VCAETYNPDEEEEDTDPRVIHPK	792.1012	NA	NA	333368	NA	NA	NA	NA	NA	NA	NA	28232	15036	9072	321597	NA	NA	NA	NA	NA	NA	NA	NA	NA	NA	NA	169995
PRKAR2B 113	PRKAR2B	113	PRKAR2B	PKAR2B	%113	human	RAS*VCAEAYNPDEEEDDAESR	RAS*VCAEAYNPDEEEDDAESR	831.6551	NA	NA	7083660	NA	NA	NA	NA	NA	NA	NA	20108	1203530	965763	12341600	NA	NA	NA	NA	NA	51272	NA	NA	NA	NA	11630000	22603300
C20orf30 24	C20orf30	24	C20orf30	HSPC274	%24	human	YSRLSS*TDDGYIDLQFKK	YSRLSS*TDDGYIDLQFKK	739.3472	NA	NA	811956	NA	NA	NA	NA	NA	NA	NA	NA	NA	NA	NA	NA	NA	NA	NA	NA	205691	NA	NA	NA	NA	5573940	12372400
CHP 7	CHP	7	CHP	CHP	7	human	AST*LLRDEELEEIKK	AST*LLRDEELEEIKK	618.6467	NA	NA	3587480	NA	NA	NA	NA	NA	NA	NA	14817	838761	335791	1802550	NA	NA	NA	NA	NA	158090	NA	NA	NA	NA	110904	345476
IGF2R 2347	IGF2R	2347	IGF2R	IGF2R	2347	human	RSS*NVSYK	RSS*NVSYK	510.7291	NA	NA	8962	NA	NA	NA	NA	NA	NA	NA	1707	121147	59100	109591	NA	NA	NA	NA	NA	NA	NA	NA	NA	NA	27080	NA
KIAA0528 305	KIAA0528	305	KIAA0528	KIAA0528	%305	human	QSS*SSDTDLSLTPK	QSS*SSDTDLSLTPK	773.3376	NA	NA	67107	NA	NA	NA	NA	NA	NA	NA	16354	164791	113880	386936	NA	NA	NA	NA	NA	40319	NA	NA	NA	NA	481594	1210420
SR140 946, 948	SR140	946, 948	SR140	SR140	%946, %948	human	RVKS*PS*PK	RVKS*PS*PK	529.7434	NA	NA	NA	NA	NA	NA	NA	NA	NA	NA	949134	NA	3864	9148	NA	NA	NA	NA	NA	NA	NA	NA	NA	NA	NA	NA
SLC26A2 36	SLC26A2	36	SLC26A2	SLC26A2	%36	human	DSAEGNDSYPSGIHLELQRESS*TDFK	DSAEGNDSYPSGIHLELQRESS*TDFK	988.0961	NA	NA	52230	NA	NA	NA	NA	NA	NA	NA	313922	88340	46851	161659	NA	NA	NA	NA	NA	86942	NA	NA	NA	NA	117430	180939
BAZ1B 1342	BAZ1B	1342	BAZ1B	WSTF	%1342	human	RQS*LELQK	RQS*LELQK	541.2737	NA	NA	731402	NA	NA	NA	NA	NA	NA	NA	1805710	9481	75818	27532	NA	NA	NA	NA	NA	269097	NA	NA	NA	NA	1670020	74667
C20orf30 23	C20orf30	23	C20orf30	HSPC274	%23	human	YSRLS*STDDGYIDLQFK	YSRLS*STDDGYIDLQFK	696.6489	NA	NA	NA	NA	NA	NA	NA	NA	NA	NA	88432	1785180	1913460	3870820	NA	NA	NA	NA	NA	NA	NA	NA	NA	NA	NA	NA
HSD17B4 317	HSD17B4	317	HSD17B4	HSD17B4	%317	human	AT*STATSGFAGAIGQK	AT*STATSGFAGAIGQK	774.3587	NA	NA	NA	NA	NA	NA	NA	NA	NA	NA	27164	379121	675351	54852	NA	NA	NA	NA	NA	NA	NA	NA	NA	NA	NA	NA
TCF12 581	TCF12	581	TCF12; TCF12	TCF12; TCF12 iso1	%581; %557	human	GRT*SSTNEDEDLNPEQK	GRT*SSTNEDEDLNPEQK	1000.4157	NA	NA	2574030	NA	NA	NA	NA	NA	NA	NA	8512170	79870	178721	653297	NA	NA	NA	NA	NA	5053	NA	NA	NA	NA	3174680	NA
NUP214 1023	NUP214	1023	NUP214	NUP214	%1023	human	TPS*IQPSLLPHAAPFAK	TPS*IQPSLLPHAAPFAK	618.9886	NA	NA	264088	NA	NA	NA	NA	NA	NA	NA	236242	119589	81265	99815	NA	NA	NA	NA	NA	107257	NA	NA	NA	NA	676217	1250270
SLC20A1 463	SLC20A1	463	SLC20A1	SLC20A1	%463	human	M#DS*YTSYCNAVSDLHSASEIDM#SVK	MDS*YTSYCNAVSDLHSASEIDMSVK	974.722	NA	NA	24546	NA	NA	NA	NA	NA	NA	NA	288572	170575	118197	104227	NA	NA	NA	NA	NA	115244	NA	NA	NA	NA	52095	68196
THRAP3 806	THRAP3	806	THRAP3	Trap150	%806	human	AEEYTEETEEREEST*TGFDK	AEEYTEETEEREEST*TGFDK	820.6585	NA	NA	NA	NA	NA	NA	NA	NA	NA	NA	211826	NA	NA	62021	NA	NA	NA	NA	NA	NA	NA	NA	NA	NA	NA	NA
ZNF295 411	ZNF295	411	ZNF295	ZNF295	%411	human	SFS*ASQSTDREGASPVTEVR	SFS*ASQSTDREGASPVTEVR	730.9936	NA	NA	81650	NA	NA	NA	NA	NA	NA	NA	58488	NA	NA	184061	NA	NA	NA	NA	NA	7318	NA	NA	NA	NA	152753	647877
BRD7 279	BRD7	279	BRD7	BRD7	%279	human	DGTDTSQSGEDGGCWQREREDS*GDAEAHAFK	DGTDTSQSGEDGGCWQREREDS*GDAEAHAFK	870.3432	NA	NA	286105	NA	NA	NA	NA	NA	NA	NA	211664	NA	18118	13645	NA	NA	NA	NA	NA	NA	NA	NA	NA	NA	99009	337151
RPS6 235, 236, 240	RPS6	235, 236, 240	RPS6	S6	%235, %236, %240	human	RLS*S*LRAS*TSK	RLS*S*LRAS*TSK	723.3012	NA	NA	4695420	NA	NA	NA	NA	NA	NA	NA	2119400	16303	30946	1324270	NA	NA	NA	NA	NA	9369	NA	NA	NA	NA	3229170	8872980
CBX8 256	CBX8	256	CBX8	CBX8	%256	human	RQDS*DLVQCGVTSPSSAEATGK	RQDS*DLVQCGVTSPSSAEATGK	791.6844	NA	NA	95799	NA	NA	NA	NA	NA	NA	NA	92031	NA	NA	15192	NA	NA	NA	NA	NA	11964	NA	NA	NA	NA	314873	846799
NCOA7 208, 211	NCOA7	208, 211	NCOA7	NCoA7	%208, %211	human	ALKPIERVLS*STS*EEDEPGVVK	ALKPIERVLS*STS*EEDEPGVVK	848.4062	NA	NA	NA	NA	NA	NA	NA	NA	NA	NA	60617	170446	54110	2137650	NA	NA	NA	NA	NA	NA	NA	NA	NA	NA	NA	NA
BAT2L 1132, 1136	BAT2L	1132, 1136	BAT2L	BAT2L iso6	%1132, %1136	human	RVAS*ETHS*EGSEYEELPK	RVAS*ETHS*EGSEYEELPK	736.6346	NA	NA	134169	NA	NA	NA	NA	NA	NA	NA	71681	9551	28608	219449	NA	NA	NA	NA	NA	22662	NA	NA	NA	NA	118933	335127
BAT2L 416	BAT2L	416	BAT2L; BAT2L	BAT2L; BAT2L iso6	%416; %416	human	QLS*MSSADSADAK	QLS*MSSADSADAK	695.7814	NA	NA	394264	NA	NA	NA	NA	NA	NA	NA	61050	53002	148853	250083	NA	NA	NA	NA	NA	17558	NA	NA	NA	NA	219107	576375
AKAP12 696, 698	AKAP12	696, 698	AKAP12	AKAP12	%696, %698	human	RGS*SS*DEEGGPK	RGS*SS*DEEGGPK	683.2396	NA	NA	NA	NA	NA	NA	NA	NA	NA	NA	NA	1082	NA	15061	NA	NA	NA	NA	NA	NA	NA	NA	NA	NA	NA	NA
FAM18B 199	FAM18B	199	FAM18B	FAM18B	%199	human	QFLRQNT*GDDQTS	QFLRQNT*GDDQTS	795.3332	NA	NA	1287820	NA	NA	NA	NA	NA	NA	NA	63359	857179	256602	292696	NA	NA	NA	NA	NA	6641	NA	NA	NA	NA	4575420	7532820
RFX7 1081	RFX7	1081	RFX7	RFX7	%1081	human	NLS*GSTLYPVSNIPR	NLS*GSTLYPVSNIPR	849.4166	NA	NA	109058	NA	NA	NA	NA	NA	NA	NA	663979	38208	33454	540469	NA	NA	NA	NA	NA	40178	NA	NA	NA	NA	1004090	1990270
THRAP3 575	THRAP3	575	THRAP3	Trap150	%575	human	EAQVNVRMDS*FDEDLARPSGLLAQERK	EAQVNVRMDS*FDEDLARPSGLLAQERK	789.3801	NA	NA	146590	NA	NA	NA	NA	NA	NA	NA	254360	29986	45234	47162	NA	NA	NA	NA	NA	16925100	NA	NA	NA	NA	35260	196355
UBR4 1760, 1763	UBR4	1760, 1763	UBR4; UBR4	UBR4; UBR4 iso3	%1760, %1763; %1760, %1763	human	HAS*TSS*PADK	HAS*TSS*PADK	580.7047	NA	NA	NA	NA	NA	NA	NA	NA	NA	NA	10373	7822	NA	96677	NA	NA	NA	NA	NA	NA	NA	NA	NA	NA	NA	NA
RPS6 235, 236	RPS6	235, 236	RPS6	S6	%235, %236	human	RLS*S*LRASTSK	RLS*S*LRASTSK	683.318	NA	NA	20300300	NA	NA	NA	NA	NA	NA	NA	72530	448585	910334	5192570	NA	NA	NA	NA	NA	NA	NA	NA	NA	NA	15471800	7512650
RPS6 236	RPS6	236	RPS6	S6	%236	human	LSS*LRASTSK	LSS*LRASTSK	565.2843	NA	NA	301642000	NA	NA	NA	NA	NA	NA	NA	NA	NA	NA	NA	NA	NA	NA	NA	NA	468450	NA	NA	NA	NA	239296000	199948000
DNAJC5 10, 15	DNAJC5	10, 15	DNAJC5	DNAJC5	%10, %15	human	SLS*TSGES*LYHVLGLDK	SLS*TSGES*LYHVLGLDK	655.9584	NA	NA	41598	NA	NA	NA	NA	NA	NA	NA	NA	234815	90642	1244720	NA	NA	NA	NA	NA	828807	NA	NA	NA	NA	55968	103586
ZC3H11A 761	ZC3H11A	761	RP11-74E24.2; ZC3H11A	RP11-74E24.2; ZC3H11A	%762; %761	human	RLSSAS*TGKPPLSVEDDFEK	RLSSAS*TGKPPLSVEDDFEK	748.3579	NA	NA	310749	NA	NA	NA	NA	NA	NA	NA	NA	NA	NA	NA	NA	NA	NA	NA	NA	59112	NA	NA	NA	NA	753086	1354350
RSRC2 104	RSRC2	104	RSRC2; RSRC2	RSRC2; RSRC2 iso4	%104; %45	human	LNS*SENGEDRHK	LNS*SENGEDRHK	489.2071	NA	NA	501567	NA	NA	NA	NA	NA	NA	NA	1349280	8335	1253	238279	NA	NA	NA	NA	NA	61178	NA	NA	NA	NA	687553	NA
HECTD1 357	HECTD1	357	HECTD1	HECTD1	%357	human	RLDS*SGER	RLDS*SGER	500.2164	NA	NA	87250	NA	NA	NA	NA	NA	NA	NA	NA	5910	1776	71480	NA	NA	NA	NA	NA	1213870	NA	NA	NA	NA	402770	NA
MYCBP2 2831	MYCBP2	2831	MYCBP2	MYCBP2	%2831	human	S*KSDSYTLDPDTLRK	S*KSDSYTLDPDTLRK	903.4195	NA	NA	309423	NA	NA	NA	NA	NA	NA	NA	160493	23565	16099	316372	NA	NA	NA	NA	NA	20363	NA	NA	NA	NA	372728	1094730
PHIP 1316	PHIP	1316	PHIP	WDR11	1316	human	NRAQSY*DIQAWK	NRAQSY*DIQAWK	780.3537	NA	NA	NA	NA	NA	NA	NA	NA	NA	NA	334220	25569	37763	NA	NA	NA	NA	NA	NA	NA	NA	NA	NA	NA	NA	NA
MAP2 821, 823	MAP2	821, 823	MAP2; MAP2	MAP2; MAP2 iso3	%821, 823; %817, 819	human	NGTVM#APDLPEMLDLAGTRSRLAS*VS*ADAEVAR	NGTVMAPDLPEMLDLAGTRSRLAS*VS*ADAEVAR	898.1661	NA	NA	NA	NA	NA	NA	NA	NA	NA	NA	31329	NA	NA	78722	NA	NA	NA	NA	NA	NA	NA	NA	NA	NA	NA	NA
LUZP1 574	LUZP1	574	LUZP1	LUZP1	%574	human	RSS*SEGLSK	RSS*SEGLSK	515.7319	NA	NA	379617	NA	NA	NA	NA	NA	NA	NA	NA	15773	19305	36198	NA	NA	NA	NA	NA	NA	NA	NA	NA	NA	1000490	NA
CLIP4 581	CLIP4	581	CLIP4	CLIP4	581	human	SFS*TTSASSQK	SFS*TTSASSQK	605.753	NA	NA	181742	NA	NA	NA	NA	NA	NA	NA	5082610	29904	57823	476140	NA	NA	NA	NA	NA	NA	NA	NA	NA	NA	789906	52973
EXOC4 32	EXOC4	32	EXOC4	EXOC4	%32	human	DPSGLLISVIRTLS*TSDDVEDRENEK	DPSGLLISVIRTLS*TSDDVEDRENEK	990.1431	NA	NA	381502	NA	NA	NA	NA	NA	NA	NA	NA	30985	48915	137319	NA	NA	NA	NA	NA	142129	NA	NA	NA	NA	463202	1567010
PHC1 862; PHC1B 954	PHC1; PHC1B	862; 954	PHC1; PHC1B	PHC1; PHC1B	862; 954	human	RSS*SDIAR	RSS*SDIAR	486.2189	NA	NA	111457	NA	NA	NA	NA	NA	NA	NA	133417	5008	NA	8954	NA	NA	NA	NA	NA	NA	NA	NA	NA	NA	691378	NA
ZC3H11A 758	ZC3H11A	758	RP11-74E24.2; ZC3H11A	RP11-74E24.2; ZC3H11A	%759; %758	human	TRRLS*SASTGKPPLSVEDDFEK	TRRLS*SASTGKPPLSVEDDFEK	625.8074	NA	NA	486725	NA	NA	NA	NA	NA	NA	NA	825553	45805	60050	640655	NA	NA	NA	NA	NA	15291	NA	NA	NA	NA	668657	1819790
RFX7 565	RFX7	565	RFX7	RFX7	565	human	RLSS*TLQETQVPPVK	RLSS*TLQETQVPPVK	881.9586	NA	NA	NA	NA	NA	NA	NA	NA	NA	NA	508246	88960	87366	137231	NA	NA	NA	NA	NA	NA	NA	NA	NA	NA	NA	NA
SNX17 409	SNX17	409	SNX17	SNX17	%409	human	SDS*QQAVK	SDS*QQAVK	471.7	NA	NA	138124	NA	NA	NA	NA	NA	NA	NA	NA	22760	10187	124852	NA	NA	NA	NA	NA	NA	NA	NA	NA	NA	448242	NA
ZC3HC1 407, 411	ZC3HC1	407, 411	ZC3HC1	NIPA	%407, %411	human	ARLCS*SSSS*DTSSR	ARLCS*SSSS*DTSSR	830.8053	NA	NA	NA	1546070	NA	NA	5411	10607	NA	NA	NA	NA	NA	NA	NA	NA	NA	NA	NA	NA	NA	NA	NA	NA	NA	NA
BRD1 498	BRD1	498	BRD1; BRD1	BRD1; BRD1 iso2	498; 498	human	RLQS*SLQSQR	RLQS*SLQSQR	641.8168	NA	NA	NA	2048190	NA	NA	7359	25257	NA	NA	NA	NA	NA	NA	NA	NA	NA	NA	NA	NA	NA	NA	NA	NA	NA	NA
TOP2A 1470, 1471	TOP2A	1470, 1471	TOP2A; TOP2A	TOP2A; TOP2A iso2	%1470, %1471; %1496, %1497	human	KRKPST*S*DDSDSNFEK	KRKPST*S*DDSDSNFEK	1000.9035	NA	NA	NA	60657	NA	12055	5303	NA	NA	NA	NA	NA	NA	NA	NA	NA	NA	NA	NA	NA	NA	NA	NA	NA	NA	NA
TOP2A 1470, 1471, 1474	TOP2A	1470, 1471, 1474	TOP2A; TOP2A	TOP2A; TOP2A iso2	%1470, %1471, %1474; %1496, %1497, %1500	human	KRKPST*S*DDS*DSNFEK	KRKPST*S*DDS*DSNFEK	694.2602	NA	NA	NA	3307220	12268	8957	27398	47947	NA	NA	NA	NA	NA	NA	NA	NA	NA	NA	NA	NA	NA	NA	NA	NA	NA	NA
SLC4A7 400, 407	SLC4A7	400, 407	SLC4A7; SLC4A7	SLC4A7; SLC4A7 iso3	%400, %407; %186, %193	human	GNGS*GGSRENS*TVDFSK	GNGS*GGSRENS*TVDFSK	929.8539	NA	NA	NA	NA	NA	NA	NA	NA	NA	NA	NA	NA	NA	NA	NA	NA	NA	NA	NA	NA	NA	197492	30204	36989	NA	NA
NDRG3 331, 334, 335	NDRG3	331, 334, 335	NDRG3	NDRG3	%331, %334, %335	human	SRTHS*TSS*S*LGSGESPFSR	SRTHS*TSS*S*LGSGESPFSR	1103.9138	NA	NA	NA	158835	NA	NA	NA	1002610	NA	NA	NA	NA	NA	NA	NA	NA	NA	NA	NA	NA	NA	NA	NA	NA	NA	NA
ETV3 362	ETV3	362	ETV3	ETV3	362	human	ERVESS*EESAPVTTPT	ERVESS*EESAPVTTPT	899.8908	NA	NA	NA	NA	NA	NA	NA	2058950	NA	NA	NA	NA	NA	NA	NA	NA	NA	NA	NA	NA	NA	NA	NA	NA	NA	NA
ADD2 532	ADD2	532	ADD2	ADD2	%532	human	SRSPS*TESQLMSK	SRSPS*TESQLMSK	759.3369	NA	NA	NA	62435	NA	NA	13579	1285530	NA	NA	60011	NA	NA	492656	NA	NA	NA	NA	NA	NA	NA	NA	NA	NA	NA	NA
HMGN1 8	HMGN1	8	HMGN1	HMGN1	%8	human	MPKRKVSS*AEGAAK	MPKRKVSS*AEGAAK	513.9286	NA	NA	NA	210167	26621	17204	16003	182414	NA	NA	NA	NA	NA	NA	NA	NA	NA	NA	NA	NA	NA	NA	NA	NA	NA	NA
WASF1 490	WASF1	490	WASF1	WAVE1	490	human	RHPST*LPVISDAR	RHPST*LPVISDAR	510.2592	NA	NA	NA	1628270	26960	233995	67745	10472800	NA	NA	69398	44757	22152	269092	NA	NA	NA	NA	NA	NA	NA	NA	NA	NA	NA	NA
PDS5B 1213	PDS5B	1213	PDS5B	APRIN	%1213	human	IKGRLDSS*EMDHSENEDYTMSSPLPGKK	IKGRLDSS*EMDHSENEDYTMSSPLPGKK	1077.816	NA	NA	NA	1224650	NA	NA	NA	NA	NA	NA	NA	NA	NA	NA	NA	NA	NA	NA	NA	NA	NA	NA	NA	NA	NA	NA
DLGAP4 666	DLGAP4	666	DLGAP4; DLGAP4	SAPAP4; SAPAP4 iso3	%666; %127	human	RKLSS*IGIQVDCIQPVPK	RKLSS*IGIQVDCIQPVPK	706.7096	NA	NA	NA	NA	96702	82984	108673	5339640	NA	NA	NA	NA	NA	NA	NA	NA	NA	NA	NA	NA	NA	270055	91932	55084	NA	NA
FRS2 327	FRS2	327	FRS2	FRS2	%327	human	GRLTS*TSTSDTQNINNSAQR	GRLTS*TSTSDTQNINNSAQR	1116.006	NA	NA	NA	234630	NA	NA	NA	249618	NA	NA	NA	NA	NA	NA	NA	NA	NA	NA	NA	NA	NA	99932	NA	14733	NA	NA
RTN4 107	RTN4	107	RTN4; RTN4	Nogo; Nogo iso2	%107; %107	human	GPLPAAPPVAPERQPS*WDPSPV	GPLPAAPPVAPERQPS*WDPSPV	782.3824	NA	NA	NA	2923440	4182220	5977440	19825300	92713000	NA	NA	NA	NA	NA	NA	NA	NA	NA	NA	NA	NA	NA	6004990	1697820	3138130	NA	NA
MDC1 447	MDC1	447	MDC1	MDC1	%447	human	VVLLQRSQT*TTERDSDTDVEEEELPVENR	VVLLQRSQT*TTERDSDTDVEEEELPVENR	1156.544	NA	NA	NA	NA	187975	289924	159528	167375	NA	NA	NA	NA	NA	NA	NA	NA	NA	NA	NA	NA	NA	286245	106750	85926	NA	NA
KIF23 911, 912	KIF23	911, 912	KIF23; KIF23	KIF23; KIF23 iso2	%911, %912; %807, %808	human	KRRS*S*TVAPAQPDGAESEWTDVETR	KRRS*S*TVAPAQPDGAESEWTDVETR	978.4324	NA	NA	NA	NA	NA	NA	NA	NA	NA	NA	NA	NA	NA	NA	NA	NA	NA	NA	NA	NA	NA	76024	NA	69641	NA	NA
TOP2A 1471	TOP2A	1471	TOP2A; TOP2A	TOP2A; TOP2A iso2	%1471; %1497	human	NRRKRKPSTS*DDSDSNFEK	NRRKRKPSTS*DDSDSNFEK	587.5251	NA	NA	NA	2207	330329	148776	3015	50885	NA	NA	NA	NA	NA	NA	NA	NA	NA	NA	NA	NA	NA	108569	87399	47526	NA	NA
RALGAPA1 754	RALGAPA1	754	RALGAPA1; RALGAPA1	RalGAPA1; RalGAPA1 iso2	%754; %754	human	SIVRQKT*VDIDDAQILPR	SIVRQKT*VDIDDAQILPR	716.3789	NA	NA	NA	1214210	288370	417206	332810	483117	NA	NA	NA	NA	NA	NA	NA	NA	NA	NA	NA	NA	NA	310158	169797	137408	NA	NA
PDE3A 292	PDE3A	292	PDE3A	PDE3A	%292	human	RRS*SSVVSAEMSGCSSK	RRS*SSVVSAEMSGCSSK	632.2764	NA	NA	NA	NA	NA	NA	NA	NA	NA	NA	NA	NA	NA	NA	NA	NA	NA	NA	NA	NA	NA	77371	NA	29996	NA	NA
KIDINS220 1679, 1684	KIDINS220	1679, 1684	KIDINS220	Kidins220	%1679, %1684	human	AYNLNRT*PSTVT*LNNNSAPANR	AYNLNRT*PSTVT*LNNNSAPANR	850.0496	NA	NA	NA	NA	NA	NA	NA	NA	NA	NA	NA	NA	NA	NA	NA	NA	NA	NA	NA	NA	NA	192273	27367	20536	NA	NA
GGT7 72, 74	GGT7	72, 74	GGT7	GGTL3	%72, %74	human	LQRLPS*SS*SEMGSQDGSPLR	LQRLPS*SS*SEMGSQDGSPLR	1146.49	NA	NA	NA	306891	NA	NA	18907	716783	NA	NA	NA	NA	NA	NA	NA	NA	NA	NA	NA	NA	NA	176007	24231	57999	NA	NA
GOSR1 49	GOSR1	49	GOSR1	GOSR1 iso2	%49	human	DGRRDS*SDTTPLLNGSSQDR	DGRRDS*SDTTPLLNGSSQDR	752.9995	NA	NA	NA	593516	10748	17723	75856	1790160	NA	NA	NA	NA	NA	NA	NA	NA	NA	NA	NA	NA	NA	1726410	191112	333800	NA	NA
LASS2 341, 346, 348, 349	LASS2	341, 346, 348, 349	LASS2	LASS2	%341, %346, %348, %349	human	LVEDERS*DREET*ES*S*EGEEAAAGGGAK	LVEDERS*DREET*ES*S*EGEEAAAGGGAK	1043.3734	NA	NA	NA	NA	12680	NA	NA	1872110	NA	NA	NA	NA	NA	NA	NA	NA	NA	NA	NA	NA	NA	119487	NA	79391	NA	NA
OSTM1 323, 325	OSTM1	323, 325	OSTM1	OSTM1	%323, %325	human	RLKSS*TS*FANIQENSN	RLKSS*TS*FANIQENSN	652.6135	NA	NA	NA	768086	377418	344669	395346	3602610	NA	NA	NA	NA	NA	NA	NA	NA	NA	NA	NA	NA	NA	1944360	256645	321142	NA	NA
TMEM45A 256	TMEM45A	256	TMEM45A	TMEM45A	256	human	RLCS*SEVGLLK	RLCS*SEVGLLK	671.3334	NA	NA	NA	474409	44247	56544	77276	761562	NA	NA	NA	NA	NA	NA	NA	NA	NA	NA	NA	NA	NA	705684	96357	96170	NA	NA
TCF12 583	TCF12	583	TCF12; TCF12	TCF12; TCF12 iso1	%583; %559	human	GRTSS*TNEDEDLNPEQKIER	GRTSS*TNEDEDLNPEQKIER	800.0221	NA	NA	NA	117538000	NA	NA	67332	3177310	NA	NA	NA	NA	NA	NA	NA	NA	NA	NA	NA	NA	NA	362213	63076	671881	NA	NA
EIF5B 183	EIF5B	183	EIF5B	eIF5B	%183	human	KIKERSRINSS*GESGDESDEFLQSR	KIKERSRINSS*GESGDESDEFLQSR	734.3452	NA	NA	NA	2109820	73273	50792	208658	673120	NA	NA	NA	NA	NA	NA	NA	NA	NA	NA	NA	NA	NA	242680	156163	49635	NA	NA
RPL13 106	RPL13	106	RPL13	RPL13	%106	human	RNKS*TESLQANVQR	RNKS*TESLQANVQR	570.9476	NA	NA	NA	85892	26129	24861	228949	143672	NA	NA	NA	NA	NA	NA	NA	NA	NA	NA	NA	NA	NA	100119	34475	75407	NA	NA
RPL13 107, 109	RPL13	107, 109	RPL13	RPL13	%107, 109	human	RNKST*ES*LQANVQR	RNKST*ES*LQANVQR	895.9009	NA	NA	NA	NA	12456	NA	32916	NA	NA	NA	NA	NA	NA	NA	NA	NA	NA	NA	NA	NA	NA	51241	NA	28986	NA	NA
AP1AR 228	AP1AR	228	AP1AR	AP1AR	%228	human	ERSKT*EEDILR	ERSKT*EEDILR	728.3456	NA	NA	NA	903026	659950	691085	108276	3434810	NA	NA	NA	NA	NA	NA	NA	NA	NA	NA	NA	NA	NA	4521160	535755	273038	NA	NA
ANP32A 15	ANP32A	15	ANP32A	ANP32A	%15	human	IHLELRNRT*PSDVKELVLDNSR	IHLELRNRT*PSDVKELVLDNSR	671.8524	NA	NA	NA	NA	NA	NA	NA	NA	NA	NA	NA	NA	NA	NA	NA	NA	NA	NA	NA	NA	NA	105662	91040	53193	NA	NA
ANK2 3910	ANK2	3910	ANK2; ANK2	ANK2; ANK2 iso2	%3910; %1825	human	RYVSS*EGTEKEEIMVQGMPQEPVNIEEGDGYSK	RYVSS*EGTEKEEIMVQGMPQEPVNIEEGDGYSK	949.6746	NA	NA	NA	375656	NA	14243	21132	813510	NA	NA	NA	NA	NA	NA	NA	NA	NA	NA	NA	NA	NA	NA	NA	NA	NA	NA
FRS2 328	FRS2	328	FRS2	FRS2	%328	human	GRLTST*STSDTQNINNSAQR	GRLTST*STSDTQNINNSAQR	744.3398	NA	NA	NA	NA	NA	NA	NA	NA	NA	NA	NA	NA	NA	NA	NA	NA	NA	NA	NA	NA	NA	620041	106260	45047	NA	NA
CRK 41	CRK	41	CRK; CRK	Crk; Crk iso2	%41; %41	human	HGVFLVRDSS*TSPGDYVLSVSENSR	HGVFLVRDSS*TSPGDYVLSVSENSR	930.1028	NA	NA	NA	195788	25295	NA	NA	3917820	NA	NA	NA	NA	NA	NA	NA	NA	NA	NA	NA	NA	NA	NA	NA	NA	NA	NA
CEP170 239	CEP170	239	CEP170; CEP170	CEP170; CEP170 iso2	239; 239	human	QVEEQSAAANEEVLFPFCREPS*YFEIPTK	QVEEQSAAANEEVLFPFCREPS*YFEIPTK	1165.8653	NA	NA	NA	NA	NA	NA	NA	NA	NA	NA	NA	NA	NA	NA	NA	NA	NA	NA	NA	NA	NA	222456	NA	290100	NA	NA
MDC1 445	MDC1	445	MDC1	MDC1	%445	human	VVLLQRS*QTTTERD	VVLLQRS*QTTTERD	575.9559	NA	NA	NA	NA	NA	NA	NA	NA	NA	NA	NA	NA	NA	NA	NA	NA	NA	NA	NA	NA	NA	286860	134395	99595	NA	NA
MDC1 449, 455	MDC1	449, 455	MDC1	MDC1	%449, %455	human	VVLLQRSQTTT*ERDSDT*DVEEEELPVENR	VVLLQRSQTTT*ERDSDT*DVEEEELPVENR	1183.1994	NA	NA	NA	NA	NA	NA	NA	NA	NA	NA	NA	NA	NA	NA	NA	NA	NA	NA	NA	NA	NA	106711	55190	50735	NA	NA
NOLC1 264	NOLC1	264	NOLC1	NOLC1	%264	human	AATTPTRKS*SSSEDSSSDEEEEQKKPMK	AATTPTRKS*SSSEDSSSDEEEEQKKPMK	788.35	NA	NA	NA	NA	NA	NA	NA	NA	NA	NA	NA	NA	NA	NA	NA	NA	NA	NA	NA	NA	NA	17346	NA	NA	NA	NA
PDAP1 17	PDAP1	17	PDAP1	PDAP1	%17	human	GRARQY*TSPEEIDAQLQAEK	GRARQY*TSPEEIDAQLQAEK	790.7077	NA	NA	NA	NA	NA	NA	NA	NA	NA	NA	NA	NA	NA	NA	NA	NA	NA	NA	NA	NA	NA	172517	55551	25087	NA	NA
LASS2 346	LASS2	346	LASS2	LASS2	%346	human	LVEDERSDREET*ESSEGEEAAAGGGAK	LVEDERSDREET*ESSEGEEAAAGGGAK	963.407	NA	NA	NA	NA	NA	NA	NA	NA	NA	NA	NA	NA	NA	NA	NA	NA	NA	NA	NA	NA	NA	120355	75542	52111	NA	NA
FAM163B 164	FAM163B	164	FAM163B	FAM163B	164	human	SRSIST*DV	SRSIST*DV	472.7079	NA	NA	NA	NA	NA	NA	NA	NA	NA	NA	NA	NA	NA	NA	NA	NA	NA	NA	NA	NA	NA	114267	NA	11788	NA	NA
SASS6 305	SASS6	305	SASS6	SAS6	305	human	RENST*LDVECHEKEK	RENST*LDVECHEKEK	651.9506	NA	NA	NA	47920	NA	NA	NA	158328	NA	NA	NA	NA	NA	NA	NA	NA	NA	NA	NA	NA	NA	NA	NA	NA	NA	NA
NDRG1 344	NDRG1	344	NDRG1	NDRG1	%344	human	TASGSSVTSLDGTRSRS*HTSEGTR	TASGSSVTSLDGTRSRS*HTSEGTR	839.7157	NA	NA	NA	NA	NA	NA	NA	NA	NA	NA	NA	NA	NA	NA	NA	NA	NA	NA	NA	NA	NA	191413	143979	54022	NA	NA
OSTM1 323	OSTM1	323	OSTM1	OSTM1	%323	human	RLKSS*TSFANIQENSN	RLKSS*TSFANIQENSN	938.4335	NA	NA	NA	NA	NA	NA	NA	NA	NA	NA	NA	NA	NA	NA	NA	NA	NA	NA	NA	NA	NA	83188	NA	32057	NA	NA
LASS2 341, 346	LASS2	341, 346	LASS2	LASS2	%341, %346	human	LVEDERS*DREET*ESSEGEEAAAGGGAK	LVEDERS*DREET*ESSEGEEAAAGGGAK	990.0625	NA	NA	NA	NA	NA	NA	NA	NA	NA	NA	NA	NA	NA	NA	NA	NA	NA	NA	NA	NA	NA	93267	54400	65317	NA	NA
GGT7 72, 75, 79	GGT7	72, 75, 79	GGT7	GGTL3	%72, %75, %79	human	LQRLPS*SSS*EM#GS*QDGSPLR	LQRLPS*SSS*EMGS*QDGSPLR	796.6495	NA	NA	NA	NA	NA	NA	NA	NA	NA	NA	NA	NA	NA	NA	NA	NA	NA	NA	NA	NA	NA	562329	29321	51757	NA	NA
LRRC16B 1316	LRRC16B	1316	LRRC16B	LRRC16B	1316	human	LRLS*SQQDQEEPEVQGPPDPGRR	LRLS*SQQDQEEPEVQGPPDPGRR	900.0909	NA	NA	NA	NA	NA	NA	NA	NA	NA	NA	NA	NA	NA	NA	NA	NA	NA	NA	NA	NA	NA	42036	NA	27543	NA	NA
PDAP1 19	PDAP1	19	PDAP1	PDAP1	%19	human	GRARQYTS*PEEIDAQLQAEKQK	GRARQYTS*PEEIDAQLQAEKQK	657.321	NA	NA	NA	NA	NA	NA	NA	NA	NA	NA	NA	NA	NA	NA	NA	NA	NA	NA	NA	NA	NA	675578	316022	36282	NA	NA
NDRG1 364, 366	NDRG1	364, 366	NDRG1	NDRG1	%364, %366	human	SHTSEGTRSRS*HT*SEGAHLDITPNSGAAGNSAGPK	SHTSEGTRSRS*HT*SEGAHLDITPNSGAAGNSAGPK	909.3971	NA	NA	NA	NA	NA	NA	NA	NA	NA	NA	NA	NA	NA	NA	NA	NA	NA	NA	NA	NA	NA	138742	93154	53458	NA	NA
NDRG3 332, 334, 335	NDRG3	332, 334, 335	NDRG3	NDRG3	%332, %334, %335	human	SRTHST*SS*S*LGSGESPFSR	SRTHST*SS*S*LGSGESPFSR	736.2783	NA	NA	NA	208778	11148	10460	25382	1446950	NA	NA	NA	NA	NA	NA	NA	NA	NA	NA	NA	NA	NA	NA	NA	NA	NA	NA
ANK2 3907	ANK2	3907	ANK2; ANK2	ANK2; ANK2 iso2	3907; 1822	human	RY*VSSEGTEKEEIM#VQGMPQEPVNIEEGDGYSK	RY*VSSEGTEKEEIMVQGMPQEPVNIEEGDGYSK	953.6733	NA	NA	NA	217171	NA	NA	33501	389537	NA	NA	NA	NA	NA	NA	NA	NA	NA	NA	NA	NA	NA	NA	NA	NA	NA	NA
LSR 46, 57	LSR	46, 57	LSR	LISCH	46, 57	human	RAQT*AAM#ALLAGGLS*R	RAQT*AAMALLAGGLS*R	881.9072	NA	NA	NA	25768200	93161	754144	814986	417852	NA	NA	NA	NA	NA	NA	NA	NA	NA	NA	NA	NA	NA	NA	NA	NA	NA	NA
CHD6 2680	CHD6	2680	CHD6	CHD-6	%2680	human	GDNPNSHPEPAPSCEREPS*GDENCAEPSAPLPAER	GDNPNSHPEPAPSCEREPS*GDENCAEPSAPLPAER	963.3981	NA	NA	NA	41048400	11785	NA	NA	388833	NA	NA	NA	NA	NA	NA	NA	NA	NA	NA	NA	NA	NA	NA	NA	NA	NA	NA
CTNND1 320	CTNND1	320	CTNND1; CTNND1; CTNND1; CTNND1	CTNND1; CTNND1 iso3; CTNND1 iso4; CTNND1 iso14	%320; %320; %320; %219	human	RLRS*YEDMIGEEVPSDQYYWAPLAQ	RLRS*YEDMIGEEVPSDQYYWAPLAQ	1032.7985	NA	NA	NA	1016150	108510	119791	52038	375654	NA	NA	NA	NA	NA	NA	NA	NA	NA	NA	NA	NA	NA	NA	NA	NA	NA	NA
HIRIP3 357, 363, 372	HIRIP3	357, 363, 372	HIRIP3	HIRIP3	%357, %363, %372	human	KM#ARLGS*TSGEES*DLEREVSDS*EAGGGPQGER	KMARLGS*TSGEES*DLEREVSDS*EAGGGPQGER	895.1101	NA	NA	NA	NA	70200	120096	39439	NA	NA	NA	NA	NA	NA	NA	NA	NA	NA	NA	NA	NA	NA	NA	NA	NA	NA	NA
EPB41L1 540, 546	EPB41L1	540, 546	EPB41L1; EPB41L1	EPB41L1; EPB41L1 iso2	%540, %546; %466, %472	human	RLPS*SPASPS*PK	RLPS*SPASPS*PK	692.3071	NA	NA	NA	68174	NA	14127	NA	970857	NA	NA	NA	NA	NA	NA	NA	NA	NA	NA	NA	NA	NA	NA	NA	NA	NA	NA
LUC7L3 238	LUC7L3	238	LUC7L3	CROP	%238	human	LRKRT*EEPDRDER	LRKRT*EEPDRDER	593.9548	NA	NA	NA	434145	NA	NA	NA	NA	NA	NA	NA	NA	NA	NA	NA	NA	NA	NA	NA	NA	NA	NA	NA	NA	NA	NA
FRS2 329	FRS2	329	FRS2	FRS2	329	human	GRLTSTS*TSDTQNINNSAQR	GRLTSTS*TSDTQNINNSAQR	744.3398	NA	NA	NA	410003	18622	NA	74007	853203	NA	NA	NA	NA	NA	NA	NA	NA	NA	NA	NA	NA	NA	NA	NA	NA	NA	NA
PTK7 784, 785	PTK7	784, 785	PTK7	CCK4	784, 785	human	RHS*T*SDKMHFPR	RHS*T*SDKMHFPR	829.8366	NA	NA	NA	101025	NA	NA	NA	325892	NA	NA	NA	NA	NA	NA	NA	NA	NA	NA	NA	NA	NA	NA	NA	NA	NA	NA
PDS5B 1212, 1223	PDS5B	1212, 1223	PDS5B	APRIN	%1212, 1223	human	GRLDS*SEM#DHSENEDY*TMSSPLPGKK	GRLDS*SEMDHSENEDY*TMSSPLPGKK	772.3094	NA	NA	NA	8634710	58811	28959	231878	598571	NA	NA	NA	NA	NA	NA	NA	NA	NA	NA	NA	NA	NA	NA	NA	NA	NA	NA
CEP170 1019, 1023	CEP170	1019, 1023	CEP170; CEP170	CEP170; CEP170 iso2	%1019, %1023; %921, %925	human	IRQPS*VDLT*DDDQTSSVPH	IRQPS*VDLT*DDDQTSSVPH	757.3173	NA	NA	NA	632120	360524	486337	1161410	2088400	NA	NA	NA	NA	NA	NA	NA	NA	NA	NA	NA	NA	NA	NA	NA	NA	NA	NA
SPG11 1955, 1957	SPG11	1955, 1957	SPG11	SPG11	%1955, %1957	human	RVHS*TS*SLDSQK	RVHS*TS*SLDSQK	752.8133	NA	NA	NA	4453	NA	NA	NA	58313	NA	NA	NA	NA	NA	NA	NA	NA	NA	NA	NA	NA	NA	NA	NA	NA	NA	NA
MDC1 447, 453	MDC1	447, 453	MDC1	MDC1	%447, %453	human	VVLLQRSQT*TTERDS*DTDVEEEELPVENR	VVLLQRSQT*TTERDS*DTDVEEEELPVENR	1183.1994	NA	NA	NA	NA	195659	293110	105409	223290	NA	NA	NA	NA	NA	NA	NA	NA	NA	NA	NA	NA	NA	NA	NA	NA	NA	NA
KIF23 912, 913	KIF23	912, 913	KIF23; KIF23	KIF23; KIF23 iso2	%912, %913; %808, %809	human	KRRSS*T*VAPAQPDGAESEWTDVETR	KRRSS*T*VAPAQPDGAESEWTDVETR	978.4324	NA	NA	NA	2404370	166710	134278	484239	295024	NA	NA	NA	NA	NA	NA	NA	NA	NA	NA	NA	NA	NA	NA	NA	NA	NA	NA
NUMA1 1811, 1812	NUMA1	1811, 1812	NUMA1	NuMA-1	%1811, %1812	human	RRT*T*QIINITMTK	RRT*T*QIINITMTK	579.2824	NA	NA	NA	1989360	40701	71084	268823	199892	NA	NA	NA	NA	NA	NA	NA	NA	NA	NA	NA	NA	NA	NA	NA	NA	NA	NA
PRPH 75	PRPH	75	PRPH	peripherin	75	human	AGAGALLRLPS*ERLDFSMAEALNQEFLATR	AGAGALLRLPS*ERLDFSMAEALNQEFLATR	1109.89	NA	NA	NA	4179900	40473	34812	15078	NA	NA	NA	NA	NA	NA	NA	NA	NA	NA	NA	NA	NA	NA	NA	NA	NA	NA	NA
VIM 73	VIM	73	VIM	vimentin	%73	human	SSAVRLRSS*VPGVR	SSAVRLRSS*VPGVR	517.6103	NA	NA	NA	NA	219795	298582	181418	365250	NA	NA	NA	NA	NA	NA	NA	NA	NA	NA	NA	NA	NA	NA	NA	NA	NA	NA
WASF1 489	WASF1	489	WASF1	WAVE1	%489	human	RHPS*TLPVISDAR	RHPS*TLPVISDAR	764.8852	NA	NA	NA	1167650	1096420	1760360	421684	6739340	NA	NA	NA	NA	NA	NA	NA	NA	NA	NA	NA	NA	NA	NA	NA	NA	NA	NA
GLYR1 114	GLYR1	114	GLYR1	N-PAC	%114	human	GKDQTSSHNSSDDKNRRNSS*EER	GKDQTSSHNSSDDKNRRNSS*EER	679.2932	NA	NA	NA	442938	NA	NA	NA	NA	NA	NA	NA	NA	NA	NA	NA	NA	NA	NA	NA	NA	NA	NA	NA	NA	NA	NA
ZC3HC1 407, 410	ZC3HC1	407, 410	ZC3HC1	NIPA	%407, %410	human	ARLCS*SSS*SDTSSR	ARLCS*SSS*SDTSSR	554.206	NA	NA	NA	892758	NA	NA	NA	NA	NA	NA	NA	NA	NA	NA	NA	NA	NA	NA	NA	NA	NA	NA	NA	NA	NA	NA
EPHA2 898	EPHA2	898	EPHA2	EphA2	%898	human	VSIRLPST*SGSEGVPFR	VSIRLPST*SGSEGVPFR	623.6471	NA	NA	NA	1567100	NA	NA	21585	858202	NA	NA	NA	NA	NA	NA	NA	NA	NA	NA	NA	NA	NA	NA	NA	NA	NA	NA
FRMD3 482	FRMD3	482	FRMD3	FRMD3	482	human	ELEREDTDS*FEDLEADENAFLIAEEEELK	ELEREDTDS*FEDLEADENAFLIAEEEELK	1170.1732	NA	NA	NA	210669	16119	NA	19124	187159	NA	NA	NA	NA	NA	NA	NA	NA	NA	NA	NA	NA	NA	NA	NA	NA	NA	NA
LEO1 607	LEO1	607	LEO1	LEO1	%607	human	EERARIYS*SDSDEGSEEDKAQR	EERARIYS*SDSDEGSEEDKAQR	660.032	NA	NA	NA	113047	197212	223329	207791	417940	NA	NA	NA	NA	NA	NA	NA	NA	NA	NA	NA	NA	NA	NA	NA	NA	NA	NA
TRIP12 1376	TRIP12	1376	TRIP12; TRIP12	TRIP12; TRIP12 iso3	%1376; %1424	human	AEDERES*TDDESNPLGR	AEDERES*TDDESNPLGR	667.2674	NA	NA	NA	1270490	NA	17787	24160	216791	NA	NA	NA	NA	NA	NA	NA	NA	NA	NA	NA	NA	NA	NA	NA	NA	NA	NA
LEO1 607, 610, 614	LEO1	607, 610, 614	LEO1	LEO1	%607, %610, %614	human	ARIYS*SDS*DEGS*EEDKAQR	ARIYS*SDS*DEGS*EEDKAQR	794.9556	NA	NA	NA	12775200	NA	NA	NA	3741100	NA	NA	NA	NA	NA	NA	NA	NA	NA	NA	NA	NA	NA	NA	NA	NA	NA	NA
EIF4B 406	EIF4B	406	EIF4B	eIF4B	%406	human	ERHPS*WR	ERHPS*WR	524.2296	NA	NA	NA	1994870	NA	NA	120140	5191800	NA	NA	NA	NA	NA	NA	NA	NA	NA	NA	NA	NA	NA	NA	NA	NA	NA	NA
LEO1 608, 610, 614	LEO1	608, 610, 614	LEO1	LEO1	%608, %610, %614	human	EERARIYSS*DS*DEGS*EEDKAQR	EERARIYSS*DS*DEGS*EEDKAQR	933.0177	NA	NA	NA	142691	67927	88386	30996	129969	NA	NA	NA	NA	NA	NA	NA	NA	NA	NA	NA	NA	NA	NA	NA	NA	NA	NA
DAB2IP 971, 974, 978	DAB2IP	971, 974, 978	DAB2IP; DAB2IP	DAB2IP; DAB2IP iso6	971, 974, %978; 778, 781, %785	human	LRQQS*SSS*KGDS*PELKPR	LRQQS*SSS*KGDS*PELKPR	747.3218	NA	NA	NA	399432	NA	NA	8404	735831	NA	NA	NA	NA	NA	NA	NA	NA	NA	NA	NA	NA	NA	NA	NA	NA	NA	NA
MED1 770, 771, 774	MED1	770, 771, 774	MED1	MED1	%770, %771, %774	human	M#VRLS*S*SDS*IGPDVTDILSDIAEEASK	MVRLS*S*SDS*IGPDVTDILSDIAEEASK	1031.1004	NA	NA	NA	50070	4613	6584	NA	141157	NA	NA	NA	NA	NA	NA	NA	NA	NA	NA	NA	NA	NA	NA	NA	NA	NA	NA
HIVEP1 698	HIVEP1	698	HIVEP1	HIVEP1	%698	human	RLPS*TEQDSGR	RLPS*TEQDSGR	663.2959	NA	NA	NA	1100550	NA	NA	32166	247852	NA	NA	NA	NA	NA	NA	NA	NA	NA	NA	NA	NA	NA	NA	NA	NA	NA	NA
TBC1D4 750, 752, 754	TBC1D4	750, 752, 754	TBC1D4; TBC1D4	AS160; AS160 iso3	%750, %752, %754; %199, %201, %203	human	KRTS*ST*CS*NESLSVGGTSVTPR	KRTS*ST*CS*NESLSVGGTSVTPR	851.0147	NA	NA	NA	218463	NA	NA	NA	3098280	NA	NA	NA	NA	NA	NA	NA	NA	NA	NA	NA	NA	NA	NA	NA	NA	NA	NA
TSC2 1799	TSC2	1799	TSC2; TSC2; TSC2	TSC2; TSC2 iso3; TSC2 iso4	%1799; %1755; %1776	human	RLISS*VEDFTEFV	RLISS*VEDFTEFV	811.3791	NA	NA	NA	149134	NA	12237	38314	2009550	NA	NA	NA	NA	NA	NA	NA	NA	NA	NA	NA	NA	NA	NA	NA	NA	NA	NA
PDP2 67	PDP2	67	PDP2	PDP2	67	human	RHTS*TEEDDFHLQLSPEQINEVLR	RHTS*TEEDDFHLQLSPEQINEVLR	991.7961	NA	NA	NA	136189	386742	630049	51102	847443	NA	NA	NA	NA	NA	NA	NA	NA	NA	NA	NA	NA	NA	NA	NA	NA	NA	NA
PDS5B 1213, 1223	PDS5B	1213, 1223	PDS5B	APRIN	%1213, 1223	human	GRLDSS*EMDHSENEDY*TMSSPLPGKK	GRLDSS*EMDHSENEDY*TMSSPLPGKK	768.3106	NA	NA	NA	84704400	46494	NA	532809	5120860	NA	NA	NA	NA	NA	NA	NA	NA	NA	NA	NA	NA	NA	NA	NA	NA	NA	NA
PKN1 772	PKN1	772	PKN1	PKN1	%772	human	EGMGYGDRT*STFCGTPEFLAPEVLTDTSYTR	EGMGYGDRT*STFCGTPEFLAPEVLTDTSYTR	1180.1775	NA	NA	NA	8224440	NA	NA	37841	3360030	NA	NA	NA	NA	NA	NA	NA	NA	NA	NA	NA	NA	NA	NA	NA	NA	NA	NA
DLG5 1263	DLG5	1263	DLG5	DLG5	%1263	human	LGS*SSNLQFK	LGS*SSNLQFK	580.771	NA	NA	154752	NA	NA	NA	NA	NA	NA	NA	NA	NA	NA	NA	NA	NA	NA	NA	NA	234127	NA	NA	NA	NA	183210	329862
U2SURP 931, 932, 934, 938	U2SURP	931, 932, 934, 938	U2SURP	SR140	%931, %932, %934, 938	human	KRRHST*S*PS*PSRS*SSGR	KRRHST*S*PS*PSRS*SSGR	730.6183	NA	NA	NA	2330200	NA	NA	912	26534	NA	NA	NA	NA	NA	NA	NA	NA	NA	NA	NA	NA	NA	NA	NA	NA	NA	NA
PRKD2 197, 198	PRKD2	197, 198	PRKD2	PKD2	%197, %198	human	RLS*S*TSLASGHSVR	RLS*S*TSLASGHSVR	809.3609	NA	NA	NA	180943	NA	NA	40111	1243740	NA	NA	NA	NA	NA	NA	NA	NA	NA	NA	NA	NA	NA	NA	NA	NA	NA	NA
PRKD2 198, 200	PRKD2	198, 200	PRKD2	PKD2	%198, %200	human	RLSS*TS*LASGHSVR	RLSS*TS*LASGHSVR	539.9097	NA	NA	NA	602465	24295	10822	144492	3072540	NA	NA	NA	NA	NA	NA	NA	NA	NA	NA	NA	NA	NA	NA	NA	NA	NA	NA
C16orf42 261	C16orf42	261	C16orf42	C16orf42	%261	human	EFGNPNRPVASTRLPSDT*DDSDASEDPGPGAER	EFGNPNRPVASTRLPSDT*DDSDASEDPGPGAER	884.8854	NA	NA	NA	669711	NA	42290	54576	1133660	NA	NA	NA	NA	NA	NA	NA	NA	NA	NA	NA	NA	NA	NA	NA	NA	NA	NA
GLYR1 113	GLYR1	113	GLYR1	N-PAC	%113	human	GKDQTSSHNSSDDKNRRNS*SEER	GKDQTSSHNSSDDKNRRNS*SEER	905.3885	NA	NA	NA	71894	NA	NA	NA	NA	NA	NA	NA	NA	NA	NA	NA	NA	NA	NA	NA	NA	NA	NA	NA	NA	NA	NA
TOP2A 1469	TOP2A	1469	TOP2A; TOP2A	TOP2A; TOP2A iso2	%1469; %1495	human	RKPS*TSDDSDSNFEK	RKPS*TSDDSDSNFEK	598.251	NA	NA	NA	3722550	35668	39100	7771	26717	NA	NA	NA	NA	NA	NA	NA	NA	NA	NA	NA	NA	NA	NA	NA	NA	NA	NA
TOP2A 1469, 1470, 1474	TOP2A	1469, 1470, 1474	TOP2A; TOP2A	TOP2A; TOP2A iso2	%1469, %1470, %1474; %1495, %1496, %1500	human	KRKPS*T*SDDS*DSNFEK	KRKPS*T*SDDS*DSNFEK	1040.8867	NA	NA	NA	660292	5839	NA	NA	NA	NA	NA	NA	NA	NA	NA	NA	NA	NA	NA	NA	NA	NA	NA	NA	NA	NA	NA
IRS2 1148, 1162	IRS2	1148, 1162	IRS2	IRS2	%1148, %1162	human	RHS*SETFSSTTTVTPVS*PSFAHNPK	RHS*SETFSSTTTVTPVS*PSFAHNPK	954.7547	NA	NA	926271	NA	NA	NA	NA	NA	NA	NA	NA	NA	NA	NA	NA	NA	NA	NA	NA	97330	NA	NA	NA	NA	1424010	3389750
DENND4A 1589	DENND4A	1589	DENND4A	DENND4A	%1589	human	SIS*TSGPLDK	SIS*TSGPLDK	542.7497	NA	NA	1413980	NA	NA	NA	NA	NA	NA	NA	NA	NA	NA	NA	NA	NA	NA	NA	NA	26488	NA	NA	NA	NA	1763530	3189210
IRS2 1151, 1162	IRS2	1151, 1162	IRS2	IRS2	%1151, %1162	human	RHSSET*FSSTTTVTPVS*PSFAHNPK	RHSSET*FSSTTTVTPVS*PSFAHNPK	716.3178	NA	NA	585689	NA	NA	NA	NA	NA	NA	NA	NA	NA	NA	NA	NA	NA	NA	NA	NA	38243	NA	NA	NA	NA	395596	1491110
IRS2 363, 391	IRS2	363, 391	IRS2	IRS2	%363, %391	human	T*ASEGDGGAAAGAAAAGARPVSVAGSPLS*PGPVRAPLSR	T*ASEGDGGAAAGAAAAGARPVSVAGSPLS*PGPVRAPLSR	904.9372	NA	NA	356953	NA	NA	NA	NA	NA	NA	NA	NA	NA	NA	NA	NA	NA	NA	NA	NA	65928	NA	NA	NA	NA	275513	550598
SRRM1 748, 749, 752, 756	SRRM1	748, 749, 752, 756	SRRM1; SRRM1	SRm160; SRm160 iso3	%748, %749, %752, %756; %757, %758, %761, %765	human	RVS*S*SRS*VSGS*PEPAAK	RVS*S*SRS*VSGS*PEPAAK	1011.3802	NA	NA	NA	7259450	NA	NA	NA	528956	NA	NA	NA	NA	NA	NA	NA	NA	NA	NA	NA	NA	NA	NA	NA	NA	NA	NA
SRRM1 748, 749, 756	SRRM1	748, 749, 756	SRRM1; SRRM1	SRm160; SRm160 iso3	%748, %749, %756; %757, %758, %765	human	RVS*S*SRSVSGS*PEPAAK	RVS*S*SRSVSGS*PEPAAK	971.3971	NA	NA	NA	696469	20113	5162	2858	125932	NA	NA	NA	NA	NA	NA	NA	NA	NA	NA	NA	NA	NA	NA	NA	NA	NA	NA
LMO7 322	LMO7	322	LMO7; LMO7; LMO7	LMO7; LMO7 iso2; LMO7 iso3	%322; %322; %322	human	SRQPS*YVPAPLRK	SRQPS*YVPAPLRK	526.9433	NA	NA	291956	NA	NA	NA	NA	NA	NA	NA	NA	NA	NA	NA	NA	NA	NA	NA	NA	119703	NA	NA	NA	NA	54854	82416
SRRM1 749, 752, 754, 756	SRRM1	749, 752, 754, 756	SRRM1; SRRM1	SRm160; SRm160 iso3	%749, %752, %754, %756; %758, %761, %763, %765	human	RVSS*SRS*VS*GS*PEPAAK	RVSS*SRS*VS*GS*PEPAAK	674.5892	NA	NA	NA	17857700	NA	NA	3678	1804030	NA	NA	NA	NA	NA	NA	NA	NA	NA	NA	NA	NA	NA	NA	NA	NA	NA	NA
RPS6 236, 240, 242	RPS6	236, 240, 242	RPS6	S6	%236, %240, %242	human	RLSS*LRAS*TS*KSESSQK	RLSS*LRAS*TS*KSESSQK	697.9673	NA	NA	1466750	NA	NA	NA	NA	NA	NA	NA	NA	NA	NA	NA	NA	NA	NA	NA	NA	538344	NA	NA	NA	NA	548586	334384
TBC1D4 751, 752, 754, 757	TBC1D4	751, 752, 754, 757	TBC1D4; TBC1D4	AS160; AS160 iso3	%751, %752, %754, %757; %200, %201, %203, %206	human	KRTSS*T*CS*NES*LSVGGTSVTPR	KRTSS*T*CS*NES*LSVGGTSVTPR	877.6702	NA	NA	NA	138183	NA	NA	NA	966081	NA	NA	NA	NA	NA	NA	NA	NA	NA	NA	NA	NA	NA	NA	NA	NA	NA	NA
SRRM2 1061, 1073	SRRM2	1061, 1073	SRRM2	SRm300	%1061, %1073	human	GQS*QTSPDHRSDTSS*PEVR	GQS*QTSPDHRSDTSS*PEVR	744.2969	NA	NA	NA	320695	31574	42438	6876	27192	NA	NA	NA	NA	NA	NA	NA	NA	NA	NA	NA	NA	NA	NA	NA	NA	NA	NA
SRRM2 1064, 1072, 1073	SRRM2	1064, 1072, 1073	SRRM2	SRm300	%1064, %1072, %1073	human	GQSQTS*PDHRSDTS*S*PEVR	GQSQTS*PDHRSDTS*S*PEVR	770.9524	NA	NA	NA	908206	45324	37410	15120	154111	NA	NA	NA	NA	NA	NA	NA	NA	NA	NA	NA	NA	NA	NA	NA	NA	NA	NA
AAK1 846	AAK1	846	AAK1	AAK1	%846	human	ADVAVESLIPGLEPPVPQRLPS*QTESVTSNR	ADVAVESLIPGLEPPVPQRLPS*QTESVTSNR	1122.9029	NA	NA	NA	97540	122741	NA	69318	835698	NA	NA	NA	NA	NA	NA	NA	NA	NA	NA	NA	NA	NA	NA	NA	NA	NA	NA
CDK7 164, 169	CDK7	164, 169	CDK7	CDK7	%164, 169	human	SFGS*PNRAY*THQVVTR	SFGS*PNRAY*THQVVTR	990.4299	NA	NA	NA	2926670	NA	NA	NA	NA	NA	NA	NA	NA	NA	NA	NA	NA	NA	NA	NA	NA	NA	NA	NA	NA	NA	NA
TNS3 776	TNS3	776	TNS3	tensin 3	%776	human	KLS*LGQYDNDAGGQLPFSK	KLS*LGQYDNDAGGQLPFSK	706.6683	NA	NA	NA	NA	NA	NA	NA	NA	NA	NA	NA	NA	NA	NA	NA	NA	NA	NA	NA	66536	NA	NA	NA	NA	22204	83043
UBXN2B 66	UBXN2B	66	UBXN2B	UBXN2B	%66	human	FYS*SEHEYSGLNIVRPSTGK	FYS*SEHEYSGLNIVRPSTGK	784.3616	NA	NA	NA	NA	NA	NA	NA	NA	NA	NA	NA	NA	NA	NA	NA	NA	NA	NA	NA	NA	NA	NA	NA	NA	685625	1331080
PKN2 814	PKN2	814	PKN2	PKN2	%814	human	EGMGYGDRT*STFCGTPEFLAPEVLTETSYTR	EGMGYGDRT*STFCGTPEFLAPEVLTETSYTR	1184.8493	NA	NA	NA	10771600	90035	109125	33869	1995700	NA	NA	NA	NA	NA	NA	NA	NA	NA	NA	NA	NA	NA	NA	NA	NA	NA	NA
PKN3 718	PKN3	718	PKN3	PKN3	%718	human	EGIGFGDRTST*FCGTPEFLAPEVLTQEAYTR	EGIGFGDRTST*FCGTPEFLAPEVLTQEAYTR	1177.2042	NA	NA	NA	2214440	56851	NA	24113	58544	NA	NA	NA	NA	NA	NA	NA	NA	NA	NA	NA	NA	NA	NA	NA	NA	NA	NA
TRAPPC10 709, 711	TRAPPC10	709, 711	TRAPPC10	EHOC-1	%709, %711	human	RQESS*SS*LEM#PSGVALEEGAHVLR	RQESS*SS*LEMPSGVALEEGAHVLR	915.7365	NA	NA	NA	131891	31334	22631	NA	684623	NA	NA	NA	NA	NA	NA	NA	NA	NA	NA	NA	NA	NA	NA	NA	NA	NA	NA
C20orf30 23, 24	C20orf30	23, 24	C20orf30	HSPC274	%23, %24	human	YSRLS*S*TDDGYIDLQFK	YSRLS*S*TDDGYIDLQFK	1084.4529	NA	NA	NA	171524	NA	NA	NA	687343	NA	NA	NA	NA	NA	NA	NA	NA	NA	NA	NA	NA	NA	NA	NA	NA	NA	NA
TTBK1 456, 459, 463, 464	TTBK1	456, 459, 463, 464	TTBK1	TTBK1	%456, 459, 463, 464	human	RVNS*PES*ERLS*T*ADGRVELPERR	RVNS*PES*ERLS*T*ADGRVELPERR	991.7521	NA	NA	NA	156474	NA	NA	NA	486001	NA	NA	NA	NA	NA	NA	NA	NA	NA	NA	NA	NA	NA	NA	NA	NA	NA	NA
CPSF7 47	CPSF7	47	CPSF7	CPSF7	%47	human	DDVLTATSQPSDDRSS*STEPPPPVR	DDVLTATSQPSDDRSS*STEPPPPVR	912.0783	NA	NA	NA	945215	NA	NA	NA	220801	NA	NA	NA	NA	NA	NA	NA	NA	NA	NA	NA	NA	NA	NA	NA	NA	NA	NA
CPSF7 48	CPSF7	48	CPSF7	CPSF7	%48	human	DLYDDVLTATSQPSDDRSSS*TEPPPPVR	DLYDDVLTATSQPSDDRSSS*TEPPPPVR	1042.4697	NA	NA	NA	1176140	23634	79444	37413	370442	NA	NA	NA	NA	NA	NA	NA	NA	NA	NA	NA	NA	NA	NA	NA	NA	NA	NA
MATR3 150	MATR3	150	MATR3; MATR3	matrin 3; matrin 3 iso3	%150; %150	human	RRRT*EEGPTLSYGR	RRRT*EEGPTLSYGR	586.6196	NA	NA	NA	10400200	NA	NA	73964	2108840	NA	NA	NA	NA	NA	NA	NA	NA	NA	NA	NA	NA	NA	NA	NA	NA	NA	NA
PUM1 112	PUM1	112	PUM1; PUM1	pumilio 1; pumilio 1 iso2	%112; %112	human	HRWPT*GDNIHAEHQVR	HRWPT*GDNIHAEHQVR	508.9867	NA	NA	NA	642604	327086	246526	1119620	5173820	NA	NA	NA	NA	NA	NA	NA	NA	NA	NA	NA	NA	NA	NA	NA	NA	NA	NA
GGT7 72, 79	GGT7	72, 79	GGT7	GGTL3	%72, %79	human	LQRLPS*SSSEMGS*QDGSPLR	LQRLPS*SSSEMGS*QDGSPLR	764.6624	NA	NA	NA	525474	28741	NA	120436	1881730	NA	NA	NA	NA	NA	NA	NA	NA	NA	NA	NA	NA	NA	NA	NA	NA	NA	NA
LEO1 608	LEO1	608	LEO1	LEO1	%608	human	EERARIYSS*DSDEGSEEDKAQR	EERARIYSS*DSDEGSEEDKAQR	879.7069	NA	NA	NA	NA	75885	94323	55817	109696	NA	NA	NA	NA	NA	NA	NA	NA	NA	NA	NA	NA	NA	NA	NA	NA	NA	NA
LASS2 341, 346, 349	LASS2	341, 346, 349	LASS2	LASS2	%341, %346, %349	human	LVEDERS*DREET*ESS*EGEEAAAGGGAK	LVEDERS*DREET*ESS*EGEEAAAGGGAK	1016.7179	NA	NA	NA	NA	NA	NA	18201	293374	NA	NA	NA	NA	NA	NA	NA	NA	NA	NA	NA	NA	NA	NA	NA	NA	NA	NA
ARHGEF12 1286	ARHGEF12	1286	ARHGEF12; ARHGEF12	ARHGEF12; ARHGEF12 iso2	%1286; %1267	human	SVQEDWQHFPRYRT*ASQGPQTDSVIQNSENIK	SVQEDWQHFPRYRT*ASQGPQTDSVIQNSENIK	957.1959	NA	NA	NA	NA	NA	NA	NA	NA	NA	NA	NA	NA	NA	120368	NA	NA	NA	NA	NA	NA	NA	NA	NA	NA	NA	NA
NEO1 1299	NEO1	1299	NEO1	NEO1	%1299	human	SHLYHPGSPWPIGTSMSLSDRANS*TESVR	SHLYHPGSPWPIGTSMSLSDRANS*TESVR	1083.831	NA	NA	NA	776188	64691	141678	96988	568101	NA	NA	NA	NA	NA	NA	NA	NA	NA	NA	NA	NA	NA	NA	NA	NA	NA	NA
NUP153 330, 334	NUP153	330, 334	NUP153	NUP153	%330, %334	human	RIPS*IVSS*PLNSPLDR	RIPS*IVSS*PLNSPLDR	955.9605	NA	NA	NA	3549610	418566	245519	87141	NA	NA	NA	NA	NA	NA	NA	NA	NA	NA	NA	NA	NA	NA	NA	NA	NA	NA	NA
NUP153 330, 334, 338	NUP153	330, 334, 338	NUP153	NUP153	%330, %334, %338	human	RIPS*IVSS*PLNS*PLDR	RIPS*IVSS*PLNS*PLDR	995.9436	NA	NA	NA	3743020	14149	34029	31782	91522	NA	NA	NA	NA	NA	NA	NA	NA	NA	NA	NA	NA	NA	NA	NA	NA	NA	NA
SRRM1 750, 752, 756	SRRM1	750, 752, 756	SRRM1; SRRM1	SRm160; SRm160 iso3	%750, %752, %756; %759, %761, %765	human	RVSSS*RS*VSGS*PEPAAK	RVSSS*RS*VSGS*PEPAAK	647.9338	NA	NA	NA	3132370	23482	34959	11227	360472	NA	NA	NA	NA	NA	NA	NA	NA	NA	NA	NA	NA	NA	NA	NA	NA	NA	NA
PNPLA6 363	PNPLA6	363	PNPLA6; PNPLA6	NTE; NTE iso2	%363; %324	human	RMVS*TSATDEPR	RMVS*TSATDEPR	715.3107	NA	NA	NA	107919	NA	NA	59536	357963	NA	NA	NA	NA	NA	NA	NA	NA	NA	NA	NA	NA	NA	NA	NA	NA	NA	NA
ANK2 2628	ANK2	2628	ANK2	ANK2	2628	human	KVS*SSSESEPELAQLK	KVS*SSSESEPELAQLK	899.9271	NA	NA	NA	NA	NA	NA	NA	NA	NA	NA	90650	6814	18547	58792	NA	NA	NA	NA	NA	NA	NA	NA	NA	NA	NA	NA
SRRM2 295, 297	SRRM2	295, 297	SRRM2	SRm300	%295, %297	human	THTTALAGRS*PS*PASGR	THTTALAGRS*PS*PASGR	609.6031	NA	NA	NA	2800750	20175	14999	14585	312943	NA	NA	NA	NA	NA	NA	NA	NA	NA	NA	NA	NA	NA	NA	NA	NA	NA	NA
SLC4A7 407	SLC4A7	407	SLC4A7; SLC4A7	SLC4A7; SLC4A7 iso3	%407; %193	human	GNGSGGSRENS*TVDFSK	GNGSGGSRENS*TVDFSK	889.8707	NA	NA	NA	68201	NA	NA	NA	806940	NA	NA	NA	NA	NA	NA	NA	NA	NA	NA	NA	NA	NA	NA	NA	NA	NA	NA
SPG11 1955, 1958	SPG11	1955, 1958	SPG11	SPG11	%1955, %1958	human	RVHS*TSS*LDSQK	RVHS*TSS*LDSQK	502.2113	NA	NA	NA	9780	26266	6714	NA	286374	NA	NA	NA	NA	NA	NA	NA	NA	NA	NA	NA	NA	NA	NA	NA	NA	NA	NA
SPEN 742, 749	SPEN	742, 749	SPEN	SHARP	%742, %749	human	RPQSPGASPS*QAERLPS*DSERR	RPQSPGASPS*QAERLPS*DSERR	856.7166	NA	NA	NA	1406800	NA	15869	NA	NA	NA	NA	NA	NA	NA	NA	NA	NA	NA	NA	NA	NA	NA	NA	NA	NA	NA	NA
U2SURP 930, 932, 934	U2SURP	930, 932, 934	U2SURP	SR140	%930, %932, %934	human	KRRHS*TS*PS*PSR	KRRHS*TS*PS*PSR	545.89	NA	NA	NA	1034790	NA	9931	4619	15658	NA	NA	NA	NA	NA	NA	NA	NA	NA	NA	NA	NA	NA	NA	NA	NA	NA	NA
MTUS1 1204	MTUS1	1204	MTUS1; MTUS1; MTUS1	MTUS1; MTUS1 iso2; MTUS1 iso6	%1204; %1150; %451	human	QLST*EQAVLQESLEK	QLST*EQAVLQESLEK	594.9556	NA	NA	NA	NA	NA	NA	NA	NA	NA	NA	137692	NA	97475	182776	NA	NA	NA	NA	NA	NA	NA	NA	NA	NA	NA	NA
TCF12 582, 583	TCF12	582, 583	TCF12; TCF12	TCF12; TCF12 iso1	%582, %583; %558, %559	human	GRTS*S*TNEDEDLNPEQKIER	GRTS*S*TNEDEDLNPEQKIER	826.6776	NA	NA	NA	13561600	NA	NA	NA	99820	NA	NA	NA	NA	NA	NA	NA	NA	NA	NA	NA	NA	NA	NA	NA	NA	NA	NA
FSTL1 165	FSTL1	165	FSTL1	FSTL1	%165	human	NFDNGDSRLDS*SEFLK	NFDNGDSRLDS*SEFLK	962.4097	NA	NA	NA	NA	95876	169672	32470	85197	NA	NA	NA	NA	NA	NA	NA	NA	NA	NA	NA	NA	NA	NA	NA	NA	NA	NA
CIC 1398, 1409	CIC	1398, 1409	CIC	capicua	%1398, %1409	human	KRKNST*DLDSAPEDPTS*PK	KRKNST*DLDSAPEDPTS*PK	749.3294	NA	NA	NA	NA	7722	43743	NA	360726	NA	NA	NA	NA	NA	NA	NA	NA	NA	NA	NA	NA	NA	NA	NA	NA	NA	NA
NUMA1 1811	NUMA1	1811	NUMA1	NuMA-1	%1811	human	RRT*TQIINITMTK	RRT*TQIINITMTK	552.6269	NA	NA	141457	NA	NA	NA	NA	NA	NA	NA	NA	NA	NA	NA	NA	NA	NA	NA	NA	NA	NA	NA	NA	NA	951186	3082980
NUMA1 1812	NUMA1	1812	NUMA1	NuMA-1	%1812	human	RTT*QIINITMTK	RTT*QIINITMTK	750.3862	NA	NA	37702	NA	NA	NA	NA	NA	NA	NA	NA	NA	NA	NA	NA	NA	NA	NA	NA	NA	NA	NA	NA	NA	129565	491555
EI24 46	EI24	46	EI24	EI24	%46	human	RRAS*SVLAQR	RRAS*SVLAQR	408.5505	NA	NA	NA	87917	9698	15474	82446	1620030	NA	NA	NA	NA	NA	NA	NA	NA	NA	NA	NA	NA	NA	NA	NA	NA	NA	NA
ADAM22 819	ADAM22	819	ADAM22	ADAM22 iso2	%819	human	S*NSTEYLNPWFK	S*NSTEYLNPWFK	522.5606	NA	NA	NA	NA	NA	NA	NA	NA	NA	NA	NA	258333	237787	242517	NA	NA	NA	NA	NA	NA	NA	NA	NA	NA	NA	NA
MAP3K3 166, 176	MAP3K3	166, 176	MAP3K3	MEKK3	%166, %176	human	HLS*VSSQNPGRSS*PPPGYVPER	HLS*VSSQNPGRSS*PPPGYVPER	836.7071	NA	NA	51109	NA	NA	NA	NA	NA	NA	NA	NA	NA	NA	NA	NA	NA	NA	NA	NA	26926	NA	NA	NA	NA	288669	400681
ADAM22 857, 860	ADAM22	857, 860	ADAM22	ADAM22	%857, 860	human	SNS*TET*LSPAK	SNS*TET*LSPAK	647.7518	NA	NA	NA	NA	NA	NA	NA	NA	NA	NA	14627	79003	21734	41160	NA	NA	NA	NA	NA	NA	NA	NA	NA	NA	NA	NA
PLEKHA3 244	PLEKHA3	244	PLEKHA3	PLEKHA3	%244	human	TYS*DTDSCSDIPLEDPDRPVHCSK	TYS*DTDSCSDIPLEDPDRPVHCSK	958.7246	NA	NA	NA	NA	NA	NA	NA	NA	NA	NA	NA	21034	NA	195022	NA	NA	NA	NA	NA	NA	NA	NA	NA	NA	NA	NA
ASAM 320	ASAM	320	ASAM	ASAM	320	human	TLST*DAAPQPGLATQAYSLVGPEVR	TLST*DAAPQPGLATQAYSLVGPEVR	874.7652	NA	NA	NA	NA	NA	NA	NA	NA	NA	NA	18326	344814	161538	1472770	NA	NA	NA	NA	NA	NA	NA	NA	NA	NA	NA	NA
RPL13 106, 109	RPL13	106, 109	RPL13	RPL13	%106, 109	human	RNKS*TES*LQANVQR	RNKS*TES*LQANVQR	597.6031	NA	NA	NA	36908	56013	28580	182379	NA	NA	NA	NA	NA	NA	NA	NA	NA	NA	NA	NA	NA	NA	NA	NA	NA	NA	NA
SNRNP27 60, 61, 63	SNRNP27	60, 61, 63	SNRNP27	RY1	%60, %61, %63	human	RHRST*S*PS*PSR	RHRST*S*PS*PSR	754.2838	NA	NA	NA	9846	NA	NA	1344	4585	NA	NA	NA	NA	NA	NA	NA	NA	NA	NA	NA	NA	NA	NA	NA	NA	NA	NA
DEPDC6 279	DEPDC6	279	DEPDC6	Deptor	279	human	RS*SM#SSCGSSGYFSSSPTLSSSPPVLCNPK	RS*SMSSCGSSGYFSSSPTLSSSPPVLCNPK	1083.1296	NA	NA	NA	NA	NA	NA	NA	NA	NA	NA	32687	51741	NA	163588	NA	NA	NA	NA	NA	NA	NA	NA	NA	NA	NA	NA
MED1 671, 673	MED1	671, 673	MED1	MED1	671, 673	human	DNPAQDFSTLYGSSPLERQNS*SS*GSPR	DNPAQDFSTLYGSSPLERQNS*SS*GSPR	1019.759	NA	NA	NA	833980	NA	NA	30276	NA	NA	NA	NA	NA	NA	NA	NA	NA	NA	NA	NA	NA	NA	NA	NA	NA	NA	NA
MED1 770, 771	MED1	770, 771	MED1	MED1	%770, %771	human	M#VRLS*S*SDSIGPDVTDILSDIAEEASK	MVRLS*S*SDSIGPDVTDILSDIAEEASK	1004.445	NA	NA	NA	49867	NA	7086	14412	163215	NA	NA	NA	NA	NA	NA	NA	NA	NA	NA	NA	NA	NA	NA	NA	NA	NA	NA
NUP153 330, 333, 338	NUP153	330, 333, 338	NUP153	NUP153	%330, %333, %338	human	RIPS*IVS*SPLNS*PLDRSGIDITDFQAK	RIPS*IVS*SPLNS*PLDRSGIDITDFQAK	1056.1589	NA	NA	NA	565526	NA	NA	36158	77045	NA	NA	NA	NA	NA	NA	NA	NA	NA	NA	NA	NA	NA	NA	NA	NA	NA	NA
SRRM2 1581	SRRM2	1581	SRRM2	SRm300	%1581	human	SRSGS*SPEVDSK	SRSGS*SPEVDSK	658.2799	NA	NA	NA	NA	NA	NA	NA	NA	NA	NA	NA	NA	NA	31809	NA	NA	NA	NA	NA	NA	NA	NA	NA	NA	NA	NA
ZC3H11A 759	ZC3H11A	759	RP11-74E24.2; ZC3H11A	RP11-74E24.2; ZC3H11A	%760; %759	human	RLSS*ASTGKPPLSVEDDFEK	RLSS*ASTGKPPLSVEDDFEK	748.3579	NA	NA	NA	NA	NA	NA	NA	NA	NA	NA	1712950	20369	64941	332524	NA	NA	NA	NA	NA	NA	NA	NA	NA	NA	NA	NA
OSTM1 322, 325	OSTM1	322, 325	OSTM1	OSTM1	%322, %325	human	RLKS*STS*FANIQENSN	RLKS*STS*FANIQENSN	978.4166	NA	NA	NA	1418830	502389	366733	542564	7596480	NA	NA	NA	NA	NA	NA	NA	NA	NA	NA	NA	NA	NA	NA	NA	NA	NA	NA
RAD54L2 72	RAD54L2	72	RAD54L2	RAD54L2	72	human	RCT*STTSSQSEPSEQLR	RCT*STTSSQSEPSEQLR	1017.4333	NA	NA	NA	NA	NA	NA	NA	162240	NA	NA	NA	NA	NA	NA	NA	NA	NA	NA	NA	NA	NA	NA	NA	NA	NA	NA
SLC4A7 400, 403, 408	SLC4A7	400, 403, 408	SLC4A7; SLC4A7	SLC4A7; SLC4A7 iso3	%400, %403, %408; %186, %189, %194	human	GNGS*GGS*RENST*VDFSK	GNGS*GGS*RENST*VDFSK	969.837	NA	NA	NA	NA	NA	NA	NA	697033	NA	NA	NA	NA	NA	NA	NA	NA	NA	NA	NA	NA	NA	NA	NA	NA	NA	NA
LMNA 301	LMNA	301	LMNA; LMNA	lamin A/C; lamin A/C iso2	%301; %301	human	IRIDS*LSAQLSQLQK	IRIDS*LSAQLSQLQK	890.4719	NA	NA	NA	NA	NA	NA	NA	NA	NA	NA	747478	398710	70867	152563	NA	NA	NA	NA	NA	NA	NA	NA	NA	NA	NA	NA
SPEN 736, 740, 749	SPEN	736, 740, 749	SPEN	SHARP	%736, %740, %749	human	RPQS*PGAS*PSQAERLPS*DSER	RPQS*PGAS*PSQAERLPS*DSER	831.3383	NA	NA	NA	21912500	NA	NA	263700	2525510	NA	NA	NA	NA	NA	NA	NA	NA	NA	NA	NA	NA	NA	NA	NA	NA	NA	NA
SPEN 736, 742, 749	SPEN	736, 742, 749	SPEN	SHARP	%736, %742, %749	human	RPQS*PGASPS*QAERLPS*DSERR	RPQS*PGASPS*QAERLPS*DSERR	883.372	NA	NA	NA	28344500	NA	18774	15456	175962	NA	NA	NA	NA	NA	NA	NA	NA	NA	NA	NA	NA	NA	NA	NA	NA	NA	NA
CHCHD6 153	CHCHD6	153	CHCHD6	CHCHD6	%153	human	RRDT*FYKEQLER	RRDT*FYKEQLER	860.912	NA	NA	NA	825246	97179	15278	514388	1277590	NA	NA	NA	NA	NA	NA	NA	NA	NA	NA	NA	NA	NA	NA	NA	NA	NA	NA
ZC3H11A 758, 762	ZC3H11A	758, 762	RP11-74E24.2; ZC3H11A	RP11-74E24.2; ZC3H11A	%759, %763; %758, %762	human	RLS*SAST*GKPPLSVEDDFEK	RLS*SAST*GKPPLSVEDDFEK	775.0133	NA	NA	185752	NA	NA	NA	NA	NA	NA	NA	NA	NA	NA	NA	NA	NA	NA	NA	NA	22031	NA	NA	NA	NA	489299	862822
CARHSP1 54	CARHSP1	54	CARHSP1	CaRHSP1	%54	human	TFSAT*VRASQGPVYK	TFSAT*VRASQGPVYK	564.6099	NA	NA	NA	NA	NA	NA	NA	NA	NA	NA	13827	NA	NA	2207550	NA	NA	NA	NA	NA	NA	NA	NA	NA	NA	NA	NA
BRD1 852, 855	BRD1	852, 855	BRD1; BRD1	BRD1; BRD1 iso2	%852, %855; %983, %986	human	CAS*ESS*ISSSNSPLCDSSFNAPK	CAS*ESS*ISSSNSPLCDSSFNAPK	864.6604	NA	NA	NA	NA	NA	NA	NA	NA	NA	NA	241425	84210	28015	NA	NA	NA	NA	NA	NA	NA	NA	NA	NA	NA	NA	NA
TCF12 583, 584	TCF12	583, 584	TCF12; TCF12	TCF12; TCF12 iso1	%583, %584; %559, %560	human	GRTSS*T*NEDEDLNPEQK	GRTSS*T*NEDEDLNPEQK	693.935	NA	NA	NA	1287990	NA	NA	36267	508382	NA	NA	NA	NA	NA	NA	NA	NA	NA	NA	NA	NA	NA	NA	NA	NA	NA	NA
PRR3 26, 33	PRR3	26, 33	PRR3	PRR3 iso2	26, %33	human	KQNHHQPPTQQQPPLPEREET*GDEEDGS*PIALHR	KQNHHQPPTQQQPPLPEREET*GDEEDGS*PIALHR	811.9665	NA	NA	NA	5612550	NA	9033	30921	1133500	NA	NA	NA	NA	NA	NA	NA	NA	NA	NA	NA	NA	NA	NA	NA	NA	NA	NA
CTR9 1091, 1099	CTR9	1091, 1099	CTR9	SH2BP1	1091, %1099	human	SDQDSDSDQPS*RKRRPSGS*EQSDNESVQSGR	SDQDSDSDQPS*RKRRPSGS*EQSDNESVQSGR	896.1185	NA	NA	NA	NA	14198	7812	14168	56371	NA	NA	NA	NA	NA	NA	NA	NA	NA	NA	NA	NA	NA	NA	NA	NA	NA	NA
PRR3 26	PRR3	26	PRR3	PRR3 iso2	26	human	KQNHHQPPTQQQPPLPEREET*GDEEDGSPIALHR	KQNHHQPPTQQQPPLPEREET*GDEEDGSPIALHR	994.7147	NA	NA	NA	924276	NA	14221	NA	190622	NA	NA	NA	NA	NA	NA	NA	NA	NA	NA	NA	NA	NA	NA	NA	NA	NA	NA
TRIP12 1377	TRIP12	1377	TRIP12; TRIP12	TRIP12; TRIP12 iso3	%1377; %1425	human	QFSIQAEDEREST*DDESNPLGR	QFSIQAEDEREST*DDESNPLGR	868.368	NA	NA	NA	6289740	13197	44127	NA	462550	NA	NA	NA	NA	NA	NA	NA	NA	NA	NA	NA	NA	NA	NA	NA	NA	NA	NA
HIRIP3 98, 102	HIRIP3	98, 102	HIRIP3	HIRIP3	%98, %102	human	RFRFNS*ESES*GSEASSPDYFGPPAK	RFRFNS*ESES*GSEASSPDYFGPPAK	970.3987	NA	NA	147030	NA	NA	NA	NA	NA	NA	NA	NA	NA	NA	NA	NA	NA	NA	NA	NA	16917	NA	NA	NA	NA	323275	694813
SRRM2 1499, 1502	SRRM2	1499, 1502	SRRM2	SRm300	%1499, %1502	human	ALPQTPRPRSRS*PSS*PELNNK	ALPQTPRPRSRS*PSS*PELNNK	831.3984	NA	NA	NA	NA	NA	NA	NA	NA	NA	NA	259269	37917	29077	111578	NA	NA	NA	NA	NA	NA	NA	NA	NA	NA	NA	NA
EIF5B 182, 183	EIF5B	182, 183	EIF5B	eIF5B	%182, %183	human	ERSRINS*S*GESGDESDEFLQSR	ERSRINS*S*GESGDESDEFLQSR	662.0183	NA	NA	NA	NA	59208	142169	119521	73775	NA	NA	NA	NA	NA	NA	NA	NA	NA	NA	NA	NA	NA	NA	NA	NA	NA	NA
TBC1D22B 116	TBC1D22B	116	TBC1D22B	TBC1D22B	%116	human	SQS*TTSDVPANYK	SQS*TTSDVPANYK	739.314	NA	NA	93860	NA	NA	NA	NA	NA	NA	NA	NA	NA	NA	NA	NA	NA	NA	NA	NA	5962	NA	NA	NA	NA	578423	1313540
PDS5B 1212, 1224, 1227	PDS5B	1212, 1224, 1227	PDS5B	APRIN	%1212, %1224, %1227	human	GRLDS*SEM#DHSENEDYT*MSS*PLPGK	GRLDS*SEMDHSENEDYT*MSS*PLPGK	1013.3672	NA	NA	91140	NA	NA	NA	NA	NA	NA	NA	NA	NA	NA	NA	NA	NA	NA	NA	NA	14327	NA	NA	NA	NA	237419	283204
EIF5B 183, 186, 190	EIF5B	183, 186, 190	EIF5B	eIF5B	%183, %186, %190	human	SRINSS*GES*GDES*DEFLQSR	SRINSS*GES*GDES*DEFLQSR	1220.4406	NA	NA	NA	5101880	NA	NA	NA	4861710	NA	NA	NA	NA	NA	NA	NA	NA	NA	NA	NA	NA	NA	NA	NA	NA	NA	NA
RSRC2 105	RSRC2	105	RSRC2; RSRC2	RSRC2; RSRC2 iso4	%105; %46	human	ERLNSS*ENGEDRHK	ERLNSS*ENGEDRHK	875.8789	NA	NA	NA	149465	NA	NA	NA	NA	NA	NA	NA	NA	NA	NA	NA	NA	NA	NA	NA	NA	NA	NA	NA	NA	NA	NA
BUD13 184, 185	BUD13	184, 185	BUD13	BUD13	%184, %185	human	RIRHDS*S*DTSPPRR	RIRHDS*S*DTSPPRR	613.9385	NA	NA	NA	17142	36122	NA	NA	NA	NA	NA	NA	NA	NA	NA	NA	NA	NA	NA	NA	NA	NA	NA	NA	NA	NA	NA
TSC2 1364	TSC2	1364	TSC2; TSC2; TSC2	TSC2; TSC2 iso3; TSC2 iso4	%1364; %1320; %1341	human	VVS*SEGGRPSVDLSFQPSQPLSK	VVS*SEGGRPSVDLSFQPSQPLSK	827.7389	NA	NA	72789	NA	NA	NA	NA	NA	NA	NA	NA	NA	NA	NA	NA	NA	NA	NA	NA	43576	NA	NA	NA	NA	2315620	2250900
CCDC157 370	CCDC157	370	CCDC157	CCDC157	370	human	TLERELKQQRES*TQAVEAK	TLERELKQQRES*TQAVEAK	465.6379	NA	NA	NA	NA	75970	54996	17457	37353	NA	NA	NA	NA	NA	NA	NA	NA	NA	NA	NA	NA	NA	NA	NA	NA	NA	NA
KIAA1211 873, 874	KIAA1211	873, 874	KIAA1211	KIAA1211	873, 874	human	KRHS*S*TGDSADAGPPAAGSAR	KRHS*S*TGDSADAGPPAAGSAR	719.3021	NA	NA	NA	135770	NA	NA	NA	114188	NA	NA	NA	NA	NA	NA	NA	NA	NA	NA	NA	NA	NA	NA	NA	NA	NA	NA
NHSL2 349	NHSL2	349	NHSL2	NHSL2	349	human	FPSLTSPVLRTPS*SEPDEPHQAR	FPSLTSPVLRTPS*SEPDEPHQAR	876.7533	NA	NA	NA	2560760	NA	NA	53156	NA	NA	NA	NA	NA	NA	NA	NA	NA	NA	NA	NA	NA	NA	NA	NA	NA	NA	NA
TCF3 530	TCF3	530	TCF3	E2A iso2	%530	human	ARTSS*TDEVLSLEEK	ARTSS*TDEVLSLEEK	872.9037	NA	NA	NA	28238000	46037	34480	51411	5044560	NA	NA	NA	NA	NA	NA	NA	NA	NA	NA	NA	NA	NA	NA	NA	NA	NA	NA
TCF3 528	TCF3	528	TCF3	E2A iso2	%528	human	ART*SSTDEVLSLEEKDLR	ART*SSTDEVLSLEEKDLR	1065.0097	NA	NA	NA	22157500	NA	121623	47532	175999	NA	NA	NA	NA	NA	NA	NA	NA	NA	NA	NA	NA	NA	NA	NA	NA	NA	NA
KIF21A 853	KIF21A	853	KIF21A	KIF21A	%853	human	VTRKLS*SSDAPAQDTGSSAAAVETDASR	VTRKLS*SSDAPAQDTGSSAAAVETDASR	953.4436	NA	NA	158872	NA	NA	NA	NA	NA	NA	NA	11338	112200	166710	2637440	NA	NA	NA	NA	NA	249464	NA	NA	NA	NA	NA	139503
TCF3 531	TCF3	531	TCF3	E2A iso2	%531	human	ARTSST*DEVLSLEEKDLR	ARTSST*DEVLSLEEKDLR	710.3423	NA	NA	NA	95746000	20829	70974	372160	836145	NA	NA	NA	NA	NA	NA	NA	NA	NA	NA	NA	NA	NA	NA	NA	NA	NA	NA
MKL1 310	MKL1	310	MKL1	MKL1	310	human	S*LSTTNSSSSSGAPGPCGLAR	S*LSTTNSSSSSGAPGPCGLAR	1037.449	NA	NA	96354	NA	NA	NA	NA	NA	NA	NA	NA	NA	NA	NA	NA	NA	NA	NA	NA	131004	NA	NA	NA	NA	179189	380602
CCNT2 536	CCNT2	536	CCNT2; CCNT2	CCNT2; CCNT2 iso2	536; 536	human	IKVSSSERHS*SSDEGSGK	IKVSSSERHS*SSDEGSGK	652.9601	NA	NA	NA	14908	NA	NA	NA	NA	NA	NA	NA	NA	NA	NA	NA	NA	NA	NA	NA	NA	NA	NA	NA	NA	NA	NA
EIF5B 182, 186	EIF5B	182, 186	EIF5B	eIF5B	%182, %186	human	KIKERSRINS*SGES*GDESDEFLQSR	KIKERSRINS*SGES*GDESDEFLQSR	1005.4466	NA	NA	NA	NA	144044	162541	358318	700307	NA	NA	NA	NA	NA	NA	NA	NA	NA	NA	NA	NA	NA	NA	NA	NA	NA	NA
PPP1R12A 472	PPP1R12A	472	PPP1R12A	MYPT1	%472	human	SAS*SPRLSSSLDNK	SAS*SPRLSSSLDNK	510.2383	NA	NA	2799580	NA	NA	NA	NA	NA	NA	NA	NA	NA	NA	NA	NA	NA	NA	NA	NA	10288	NA	NA	NA	NA	223183	1507340
POM121C 322, 323	POM121C	322, 323	POM121C	POM121C	%322, %323	human	RHDS*S*GSGHSAFEPLVASGVPASFVPK	RHDS*S*GSGHSAFEPLVASGVPASFVPK	961.7669	NA	NA	NA	NA	NA	NA	NA	NA	NA	NA	521695	43856	NA	21042	NA	NA	NA	NA	NA	NA	NA	NA	NA	NA	NA	NA
PEX1 1211	PEX1	1211	PEX1	PEX1	%1211	human	SQS*GEDESM#NQPGPIK	SQS*GEDESMNQPGPIK	900.3613	NA	NA	NA	NA	NA	NA	NA	NA	NA	NA	NA	45630	60165	44131	NA	NA	NA	NA	NA	NA	NA	NA	NA	NA	NA	NA
KIAA1211 874	KIAA1211	874	KIAA1211	KIAA1211	874	human	RHSS*TGDSADAGPPAAGSAR	RHSS*TGDSADAGPPAAGSAR	649.9483	NA	NA	NA	368238	NA	NA	12852	485202	NA	NA	NA	NA	NA	NA	NA	NA	NA	NA	NA	NA	NA	NA	NA	NA	NA	NA
RPS6 235	RPS6	235	RPS6	S6	%235	human	LS*SLRASTSK	LS*SLRASTSK	565.2843	NA	NA	NA	NA	NA	NA	NA	NA	NA	NA	32567000	42181300	86927500	148384000	NA	NA	NA	NA	NA	NA	NA	NA	NA	NA	NA	NA
SRRM2 1542	SRRM2	1542	SRRM2	SRm300	%1542	human	SGSS*QELDVKPSASPQER	SGSS*QELDVKPSASPQER	991.4468	NA	NA	NA	NA	NA	NA	NA	NA	NA	NA	283064	NA	14443	47646	NA	NA	NA	NA	NA	NA	NA	NA	NA	NA	NA	NA
LMNB2 399	LMNB2	399	LMNB2	Lamin B2	%399	human	ATS*SSSGSLSATGR	ATS*SSSGSLSATGR	674.7907	NA	NA	226339	NA	NA	NA	NA	NA	NA	NA	NA	NA	NA	NA	NA	NA	NA	NA	NA	NA	NA	NA	NA	NA	1805510	NA
AKAP1 107	AKAP1	107	AKAP1	AKAP1	%107	human	SES*SGILPNTTDM#R	SES*SGILPNTTDMR	802.3371	NA	NA	NA	NA	NA	NA	NA	NA	NA	NA	14156	48997	80795	25353	NA	NA	NA	NA	NA	NA	NA	NA	NA	NA	NA	NA
ZC3H11A 759, 761	ZC3H11A	759, 761	RP11-74E24.2; ZC3H11A	RP11-74E24.2; ZC3H11A	%760, %762; %759, %761	human	RLSS*AS*TGKPPLSVEDDFEK	RLSS*AS*TGKPPLSVEDDFEK	775.0133	NA	NA	NA	NA	NA	NA	NA	NA	NA	NA	362628	22578	97915	73031	NA	NA	NA	NA	NA	NA	NA	NA	NA	NA	NA	NA
C1orf71 293	C1orf71	293	C1orf71	CNST	293	human	KCS*TQLLVSEDPK	KCS*TQLLVSEDPK	792.8706	NA	NA	36776	NA	NA	NA	NA	NA	NA	NA	NA	NA	NA	NA	NA	NA	NA	NA	NA	NA	NA	NA	NA	NA	382095	1086670
AKAP12 698	AKAP12	698	AKAP12	AKAP12	%698	human	ARRGSSS*DEEGGPK	ARRGSSS*DEEGGPK	756.8256	NA	NA	NA	NA	NA	NA	NA	NA	NA	NA	NA	2590	2721	15837	NA	NA	NA	NA	NA	NA	NA	NA	NA	NA	NA	NA
RALBP1 30	RALBP1	30	RALBP1	RALBP1	%30	human	TPSS*EEISPTK	TPSS*EEISPTK	628.2763	NA	NA	NA	NA	NA	NA	NA	NA	NA	NA	NA	35938	43466	795043	NA	NA	NA	NA	NA	NA	NA	NA	NA	NA	NA	NA
AKAP13 2699	AKAP13	2699	AKAP13	AKAP13	%2699	human	LM#RIPS*FFPSPEEPPSPSAPSIAK	LMRIPS*FFPSPEEPPSPSAPSIAK	893.436	NA	NA	NA	NA	NA	NA	NA	NA	NA	NA	48572	NA	43117	253109	NA	NA	NA	NA	NA	NA	NA	NA	NA	NA	NA	NA
RCC2 45	RCC2	45	RCC2	TD-60	%45	human	CSSS*SGGGSSGDEDGLELDGAPGGGK	CSSS*SGGGSSGDEDGLELDGAPGGGK	807.3112	NA	NA	NA	NA	NA	NA	NA	NA	NA	NA	49229	NA	NA	234450	NA	NA	NA	NA	NA	NA	NA	NA	NA	NA	NA	NA
ANK2 2628, 2633	ANK2	2628, 2633	ANK2	ANK2	2628, 2633	human	KVS*SSSES*EPELAQLK	KVS*SSSES*EPELAQLK	939.9103	NA	NA	NA	NA	NA	NA	NA	NA	NA	NA	47064	NA	NA	19954	NA	NA	NA	NA	NA	NA	NA	NA	NA	NA	NA	NA
TBC1D4 486	TBC1D4	486	TBC1D4	AS160	486	human	HLSS*LTDNEQADIFERVQK	HLSS*LTDNEQADIFERVQK	770.6969	NA	NA	NA	NA	NA	NA	NA	NA	NA	NA	210873	335884	99983	141268	NA	NA	NA	NA	NA	NA	NA	NA	NA	NA	NA	NA
ATR 435	ATR	435	ATR	ATR	%435	human	RLS*SSLNPSK	RLS*SSLNPSK	584.7897	NA	NA	NA	NA	NA	NA	NA	NA	NA	NA	NA	NA	NA	NA	NA	NA	NA	NA	NA	NA	NA	NA	NA	NA	624944	365979
CARHSP1 30, 32	CARHSP1	30, 32	CARHSP1	CaRHSP1	%30, %32	human	ERS*PS*PLRGNVVPSPLPTRR	ERS*PS*PLRGNVVPSPLPTRR	792.3963	NA	NA	NA	NA	NA	NA	NA	NA	NA	NA	43161	11742	NA	476332	NA	NA	NA	NA	NA	NA	NA	NA	NA	NA	NA	NA
C14orf145 1008	C14orf145	1008	C14orf145	C14orf145	1008	human	RNS*LQHHQDDTK	RNS*LQHHQDDTK	779.8415	NA	NA	NA	NA	NA	NA	NA	NA	NA	NA	18807	6327	9529	NA	NA	NA	NA	NA	NA	NA	NA	NA	NA	NA	NA	NA
ACLY 455	ACLY	455	ACLY	ACLY	%455	human	TAS*FSESRADEVAPAK	TAS*FSESRADEVAPAK	582.5963	NA	NA	2184830	NA	NA	NA	NA	NA	NA	NA	NA	NA	NA	NA	NA	NA	NA	NA	NA	NA	NA	NA	NA	NA	254017	810145
ACLY 457	ACLY	457	ACLY	ACLY	%457	human	TASFS*ESRADEVAPAK	TASFS*ESRADEVAPAK	873.3907	NA	NA	2611340	NA	NA	NA	NA	NA	NA	NA	NA	NA	NA	NA	NA	NA	NA	NA	NA	NA	NA	NA	NA	NA	381969	1155570
BRD1 854, 857, 858	BRD1	854, 857, 858	BRD1; BRD1	BRD1; BRD1 iso2	%854, %857, %858; %985, %988, %989	human	RRCASES*SIS*S*SNSPLCDSSFNAPK	RRCASES*SIS*S*SNSPLCDSSFNAPK	995.3833	NA	NA	NA	NA	NA	NA	NA	NA	NA	NA	124774	NA	NA	NA	NA	NA	NA	NA	NA	NA	NA	NA	NA	NA	NA	NA
FCHO2 488	FCHO2	488	FCHO2	FCHO2	%488	human	LSGINEIPRPFS*PPVTSNTSPPPAAPLAR	LSGINEIPRPFS*PPVTSNTSPPPAAPLAR	1021.8603	NA	NA	NA	NA	NA	NA	NA	NA	NA	NA	NA	NA	NA	NA	NA	NA	NA	NA	NA	63473	NA	NA	NA	NA	305802	467139
VANGL1 520	VANGL1	520	VANGL1	VANGL1	%520	human	FVLRLQS*ETSV	FVLRLQS*ETSV	679.8394	NA	NA	NA	NA	NA	NA	NA	NA	NA	NA	1128900	1133560	400149	1731190	NA	NA	NA	NA	NA	NA	NA	NA	NA	NA	NA	NA
VANGL2 517	VANGL2	517	VANGL2	VANGL2	517	human	FVMRLQS*ETSV	FVMRLQS*ETSV	688.8176	NA	NA	NA	NA	NA	NA	NA	NA	NA	NA	17756	975763	423806	1502010	NA	NA	NA	NA	NA	NA	NA	NA	NA	NA	NA	NA
VANGL2 517, 520	VANGL2	517, 520	VANGL2	VANGL2	517, 520	human	FVM#RLQS*ETS*V	FVMRLQS*ETS*V	736.7983	NA	NA	NA	NA	NA	NA	NA	NA	NA	NA	285124	1334210	408911	390155	NA	NA	NA	NA	NA	NA	NA	NA	NA	NA	NA	NA
THRAP3 158, 163, 164	THRAP3	158, 163, 164	THRAP3	Trap150	158, 163, 164	human	RSS*SSRSS*S*NHSRVESSK	RSS*SSRSS*S*NHSRVESSK	735.6209	NA	NA	NA	NA	NA	NA	NA	NA	NA	NA	155705	NA	NA	16651	NA	NA	NA	NA	NA	NA	NA	NA	NA	NA	NA	NA
CRKRS 274, 279	CRKRS	274, 279	CRKRS; CRKRS	CRK7; CRK7 iso2	%274, %279; %274, %279	human	RQS*VSPPY*KEPSAYQSSTR	RQS*VSPPY*KEPSAYQSSTR	776.6734	NA	NA	NA	NA	NA	NA	NA	NA	NA	NA	218624	NA	NA	24468	NA	NA	NA	NA	NA	NA	NA	NA	NA	NA	NA	NA
SRRM1 596	SRRM1	596	SRRM1; SRRM1	SRm160; SRm160 iso3	%596; %605	human	RY*SPPIQR	RY*SPPIQR	366.1815	NA	NA	NA	NA	NA	NA	NA	NA	NA	NA	752678	135619	6463	NA	NA	NA	NA	NA	NA	NA	NA	NA	NA	NA	NA	NA
POM121C 322	POM121C	322	POM121C	POM121C	%322	human	HDS*SGSGHSAFEPLVASGVPASFVPK	HDS*SGSGHSAFEPLVASGVPASFVPK	883.0778	NA	NA	NA	NA	NA	NA	NA	NA	NA	NA	1327490	201666	33313	NA	NA	NA	NA	NA	NA	NA	NA	NA	NA	NA	NA	NA
GPATCH8 1107	GPATCH8	1107	GPATCH8	GPATCH8	%1107	human	VERKPS*VSEEVQATPNK	VERKPS*VSEEVQATPNK	659.9929	NA	NA	NA	NA	NA	NA	NA	NA	NA	NA	493054	170445	30906	654875	NA	NA	NA	NA	NA	NA	NA	NA	NA	NA	NA	NA
SETX 2474	SETX	2474	SETX	senataxin	2474	human	SLT*HPPTIAPEGSRPQGGLPSSK	SLT*HPPTIAPEGSRPQGGLPSSK	798.732	NA	NA	52994	NA	NA	NA	NA	NA	NA	NA	NA	NA	NA	NA	NA	NA	NA	NA	NA	16692	NA	NA	NA	NA	296162	661386
MYLK 1774, 1779	MYLK	1774, 1779	MYLK; MYLK	smMLCK; smMLCK iso2	%1774, %1779; %1705, %1710	human	KSST*GSPTS*PLNAEK	KSST*GSPTS*PLNAEK	832.3524	NA	NA	37769	NA	NA	NA	NA	NA	NA	NA	NA	NA	NA	NA	NA	NA	NA	NA	NA	149504	NA	NA	NA	NA	NA	61924
VPS13D 2435	VPS13D	2435	VPS13D	VPS13D	%2435	human	NSS*SESAIVPK	NSS*SESAIVPK	599.7712	NA	NA	NA	NA	NA	NA	NA	NA	NA	NA	NA	38285	64631	525647	NA	NA	NA	NA	NA	NA	NA	NA	NA	NA	NA	NA
FOXK2 634	FOXK2	634	FOXK2	FOXK2	%634	human	RIKT*EDGEGIVIALSVDTPPAAVREK	RIKT*EDGEGIVIALSVDTPPAAVREK	711.8771	NA	NA	NA	NA	NA	NA	NA	NA	NA	NA	71580	80444	46780	158360	NA	NA	NA	NA	NA	NA	NA	NA	NA	NA	NA	NA
SRRM2 2100, 2102, 2104	SRRM2	2100, 2102, 2104	SRRM2	SRm300	%2100, %2102, %2104	human	NHS*GS*RT*PPVALNSSR	NHS*GS*RT*PPVALNSSR	960.3817	NA	NA	NA	NA	NA	NA	NA	NA	NA	NA	292041	NA	NA	NA	NA	NA	NA	NA	NA	NA	NA	NA	NA	NA	NA	NA
BLVRA 230	BLVRA	230	BLVRA	BVR	%230	human	YLS*FHFK	YLS*FHFK	511.2308	NA	NA	NA	NA	NA	NA	NA	NA	NA	NA	163087	97781	247225	899405	NA	NA	NA	NA	NA	NA	NA	NA	NA	NA	NA	NA
MYCBP2 3481	MYCBP2	3481	MYCBP2	MYCBP2	3481	human	RRVNSGDTEVGSSLLRHPS*PELSR	RRVNSGDTEVGSSLLRHPS*PELSR	683.0924	NA	NA	NA	NA	NA	NA	NA	NA	NA	NA	86839	59021	69412	172860	NA	NA	NA	NA	NA	NA	NA	NA	NA	NA	NA	NA
KIF23 913	KIF23	913	KIF23; KIF23	KIF23; KIF23 iso2	%913; %809	human	RRSST*VAPAQPDGAESEWTDVETR	RRSST*VAPAQPDGAESEWTDVETR	909.0786	NA	NA	NA	NA	NA	NA	NA	NA	NA	NA	158247	8871	NA	280605	NA	NA	NA	NA	NA	NA	NA	NA	NA	NA	NA	NA
SRrp35 146	SRrp35	146	SRrp35	SRRP35	146	human	RFS*YSQSK	RFS*YSQSK	541.737	NA	NA	NA	NA	NA	NA	NA	NA	NA	NA	4756840	14153	30349	NA	NA	NA	NA	NA	NA	NA	NA	NA	NA	NA	NA	NA
ARL6IP4 170	ARL6IP4	170	ARL6IP4	ARL6IP4 iso2	170	human	KAS*TAPGAEER	KAS*TAPGAEER	598.769	NA	NA	NA	NA	NA	NA	NA	NA	NA	NA	NA	NA	NA	4370	NA	NA	NA	NA	NA	NA	NA	NA	NA	NA	NA	NA
ABCC1 916	ABCC1	916	ABCC1	ABCC1	916	human	QLSS*SSSYSGDISRHHNSTAELQK	QLSS*SSSYSGDISRHHNSTAELQK	900.4067	NA	NA	NA	NA	NA	NA	NA	NA	NA	NA	11345	28003	12441	132996	NA	NA	NA	NA	NA	NA	NA	NA	NA	NA	NA	NA
ARL6IP4 199	ARL6IP4	199	ARL6IP4; ARL6IP4; ARL6IP4	ARL6IP4; ARL6IP4 iso2; ARL6IP4 iso3	199; 191; 180	human	SSS*SSSSSSSSSSSSSSSSSSSSSSDGRK	SSS*SSSSSSSSSSSSSSSSSSSSSSDGRK	911.0146	NA	NA	NA	NA	NA	NA	NA	NA	NA	NA	5595	NA	NA	12603	NA	NA	NA	NA	NA	NA	NA	NA	NA	NA	NA	NA
LMNA 406	LMNA	406	LMNA; LMNA	lamin A/C; lamin A/C iso2	%406; %406	human	ASSHS*SQTQGGGSVTK	ASSHS*SQTQGGGSVTK	533.5651	NA	NA	NA	NA	NA	NA	NA	NA	NA	NA	143282	1533	6046	8283	NA	NA	NA	NA	NA	NA	NA	NA	NA	NA	NA	NA
LMNA 458	LMNA	458	LMNA; LMNA	lamin A/C; lamin A/C iso2	%458; %458	human	LRNKS*NEDQSM#GNWQIK	LRNKS*NEDQSMGNWQIK	715.3245	NA	NA	NA	NA	NA	NA	NA	NA	NA	NA	289724	NA	699992	42064	NA	NA	NA	NA	NA	NA	NA	NA	NA	NA	NA	NA
DISP2 1394	DISP2	1394	DISP2	DISP2	1394	human	GRGGPGDGSPVVLPNSQPDLPDVWLRRPST*HTSGYSS	GRGGPGDGSPVVLPNSQPDLPDVWLRRPST*HTSGYSS	982.2209	NA	NA	NA	NA	NA	NA	NA	NA	NA	NA	NA	NA	26016	90614	NA	NA	NA	NA	NA	NA	NA	NA	NA	NA	NA	NA
KIDINS220 1679	KIDINS220	1679	KIDINS220	Kidins220	%1679	human	AYNLNRT*PSTVTLNNNSAPANR	AYNLNRT*PSTVTLNNNSAPANR	823.3941	NA	NA	128513	NA	NA	NA	NA	NA	NA	NA	NA	NA	NA	NA	NA	NA	NA	NA	NA	125317	NA	NA	NA	NA	199350	434352
GPRIN1 73, 97	GPRIN1	73, 97	GPRIN1	GRIN1	%73, 97	human	HRS*PSGAGEGASCSDGPRGSLACPSPT*CFSPQESPSK	HRS*PSGAGEGASCSDGPRGSLACPSPT*CFSPQESPSK	991.4037	NA	NA	NA	NA	NA	NA	NA	NA	NA	NA	14080	10229	NA	115044	NA	NA	NA	NA	NA	NA	NA	NA	NA	NA	NA	NA
IFNGR1 295	IFNGR1	295	IFNGR1	IFNGR1	%295	human	SLISVVRSAT*LETKPESK	SLISVVRSAT*LETKPESK	675.6924	NA	NA	NA	NA	NA	NA	NA	NA	NA	NA	NA	320424	177170	224828	NA	NA	NA	NA	NA	NA	NA	NA	NA	NA	NA	NA
PTPLAD1 135	PTPLAD1	135	PTPLAD1	PTPLAD1	135	human	LRLES*EGSPETLTNLRK	LRLES*EGSPETLTNLRK	675.0122	NA	NA	NA	NA	NA	NA	NA	NA	NA	NA	30916	72599	116184	109019	NA	NA	NA	NA	NA	NA	NA	NA	NA	NA	NA	NA
KCNQ2 507	KCNQ2	507	KCNQ2	Kv7.2	%507	human	GAASRQNS*EEASLPGEDIVDDK	GAASRQNS*EEASLPGEDIVDDK	790.0149	NA	NA	NA	NA	NA	NA	NA	NA	NA	NA	29257	187958	142175	75766	NA	NA	NA	NA	NA	NA	NA	NA	NA	NA	NA	NA
DHX36 161	DHX36	161	DHX36	DHX36	%161	human	IRNRS*YIDRDSEYLLQENEPDGTLDQK	IRNRS*YIDRDSEYLLQENEPDGTLDQK	837.644	NA	NA	NA	NA	NA	NA	NA	NA	NA	NA	62291	29861	80667	103249	NA	NA	NA	NA	NA	NA	NA	NA	NA	NA	NA	NA
HDAC5 498	HDAC5	498	HDAC5	HDAC5	%498	human	TQS*SPLPQSPQALQQLVM#QQQHQQFLEK	TQS*SPLPQSPQALQQLVMQQQHQQFLEK	836.659	NA	NA	NA	NA	NA	NA	NA	NA	NA	NA	212243	52665	60738	994523	NA	NA	NA	NA	NA	NA	NA	NA	NA	NA	NA	NA
SR140 931, 934	SR140	931, 934	SR140	SR140	%931, %934	human	RRHST*SPS*PSRSSSGR	RRHST*SPS*PSRSSSGR	634.6091	NA	NA	NA	NA	NA	NA	NA	NA	NA	NA	66007	NA	NA	2776	NA	NA	NA	NA	NA	NA	NA	NA	NA	NA	NA	NA
SLC20A1 463, 466	SLC20A1	463, 466	SLC20A1	SLC20A1	%463, %466	human	M#DS*YTS*YCNAVSDLHSASEIDM#SVK	MDS*YTS*YCNAVSDLHSASEIDMSVK	1001.3775	NA	NA	NA	NA	NA	NA	NA	NA	NA	NA	108953	26213	NA	70934	NA	NA	NA	NA	NA	NA	NA	NA	NA	NA	NA	NA
TMEM192 229	TMEM192	229	TMEM192	TMEM192	229	human	IYAYPSNITSETGFRTIS*SLEEIVEK	IYAYPSNITSETGFRTIS*SLEEIVEK	1009.8248	NA	NA	NA	NA	NA	NA	NA	NA	NA	NA	NA	67090	28089	211772	NA	NA	NA	NA	NA	NA	NA	NA	NA	NA	NA	NA
PDE3B 295	PDE3B	295	PDE3B	PDE3B	%295	human	RRS*SCVSLGETAASYYGSCK	RRS*SCVSLGETAASYYGSCK	773.668	NA	NA	NA	NA	NA	NA	NA	NA	NA	NA	40628	56005	55125	123802	NA	NA	NA	NA	NA	NA	NA	NA	NA	NA	NA	NA
SRRM2 1537	SRRM2	1537	SRRM2	SRm300	%1537	human	S*RSGSSQELDVKPSASPQER	S*RSGSSQELDVKPSASPQER	742.3447	NA	NA	NA	NA	NA	NA	NA	NA	NA	NA	771145	28629	46734	151378	NA	NA	NA	NA	NA	NA	NA	NA	NA	NA	NA	NA
HIST1H2BB 37; HIST1H2BO 37; HIST2H2BE 37; HIST3H2BB 37	HIST1H2BB; HIST1H2BO; HIST2H2BE; HIST3H2BB	37; 37; 37; 37	HIST1H2BB; HIST1H2BO; HIST2H2BE; HIST3H2BB	H2B; H2BFH; H2B2E; HIST3H2BB	%37; 37; %37; 37	human	KES*YSIYVYK	KES*YSIYVYK	680.3152	NA	NA	NA	NA	NA	NA	NA	NA	NA	NA	443512	10765	10000	28408	NA	NA	NA	NA	NA	NA	NA	NA	NA	NA	NA	NA
HDGF2 175, 194	HDGF2	175, 194	HDGF2	HDGF2	175, 194	human	KASS*DLDQASVSPSEEENSESSS*ESEK	KASS*DLDQASVSPSEEENSESSS*ESEK	1001.7219	NA	NA	NA	NA	NA	NA	NA	NA	NA	NA	156738	NA	NA	104769	NA	NA	NA	NA	NA	NA	NA	NA	NA	NA	NA	NA
TBC1D4 751, 754	TBC1D4	751, 754	TBC1D4; TBC1D4	AS160; AS160 iso3	%751, %754; %200, %203	human	RTSS*TCS*NESLSVGGTSVTPR	RTSS*TCS*NESLSVGGTSVTPR	781.661	NA	NA	NA	NA	NA	NA	NA	NA	NA	NA	34773	NA	NA	689540	NA	NA	NA	NA	NA	NA	NA	NA	NA	NA	NA	NA
SRRM2 1600	SRRM2	1600	SRRM2	SRm300	%1600	human	SGS*SPEVK	SGS*SPEVK	435.6839	NA	NA	NA	NA	NA	NA	NA	NA	NA	NA	NA	994	NA	54314	NA	NA	NA	NA	NA	NA	NA	NA	NA	NA	NA	NA
C14orf4 657	C14orf4	657	C14orf4	EAP1	%657	human	RNS*SSPVSPASVPGQR	RNS*SSPVSPASVPGQR	853.4045	NA	NA	NA	NA	NA	NA	NA	NA	NA	NA	NA	NA	NA	250524	NA	NA	NA	NA	NA	NA	NA	NA	NA	NA	NA	NA
RSF1 1236	RSF1	1236	RSF1	HBXAP	1236	human	RRLSS*SESEESYLSK	RRLSS*SESEESYLSK	613.2824	NA	NA	NA	NA	NA	NA	NA	NA	NA	NA	614180	NA	29811	15502	NA	NA	NA	NA	NA	NA	NA	NA	NA	NA	NA	NA
SRGAP2 1014	SRGAP2	1014	SRGAP2; SRGAP2	SRGAP2; SRGAP2 iso2	%1014; %1014	human	SAST*AGDIACAFRPVK	SAST*AGDIACAFRPVK	865.9002	NA	NA	NA	NA	NA	NA	NA	NA	NA	NA	46995	59531	NA	372164	NA	NA	NA	NA	NA	NA	NA	NA	NA	NA	NA	NA
TCF20 538	TCF20	538	TCF20	TCF20	%538	human	VRQLS*GQSTSSDTTYK	VRQLS*GQSTSSDTTYK	919.42	NA	NA	NA	NA	NA	NA	NA	NA	NA	NA	902215	NA	46276	31637	NA	NA	NA	NA	NA	NA	NA	NA	NA	NA	NA	NA
SR140 930, 932	SR140	930, 932	SR140	SR140	%930, %932	human	RHS*TS*PSPSR	RHS*TS*PSPSR	636.2501	NA	NA	NA	NA	NA	NA	NA	NA	NA	NA	13543	NA	NA	NA	NA	NA	NA	NA	NA	NA	NA	NA	NA	NA	NA	NA
ATP8A2 23	ATP8A2	23	ATP8A2	ATP8A2	%23	human	IRS*SVGPVR	IRS*SVGPVR	525.7764	NA	NA	55746	NA	NA	NA	NA	NA	NA	NA	NA	NA	NA	NA	NA	NA	NA	NA	NA	2554650	NA	NA	NA	NA	139543	19314
STMN4 90	STMN4	90	STMN4	STMN4	%90	human	RRDPS*LEEIQK	RRDPS*LEEIQK	725.8561	NA	NA	NA	NA	NA	NA	NA	NA	NA	NA	51755	65623	23846	53976	NA	NA	NA	NA	NA	NA	NA	NA	NA	NA	NA	NA
MATR3 188	MATR3	188	MATR3; MATR3	matrin 3; matrin 3 iso3	%188; %188	human	RDS*FDDRGPSLNPVLDYDHGSR	RDS*FDDRGPSLNPVLDYDHGSR	650.2897	NA	NA	NA	NA	NA	NA	NA	NA	NA	NA	505429	24117	24011	80311	NA	NA	NA	NA	NA	NA	NA	NA	NA	NA	NA	NA
TAF3 200	TAF3	200	TAF3; TAF3	TAF140; TAF140 iso2	%200; %257	human	LLST*KGDTLDVVLLEAREPLSSINTQK	LLST*KGDTLDVVLLEAREPLSSINTQK	755.9033	NA	NA	NA	NA	NA	NA	NA	NA	NA	NA	570653	NA	NA	29428	NA	NA	NA	NA	NA	NA	NA	NA	NA	NA	NA	NA
POM121C 323, 325	POM121C	323, 325	POM121C	POM121C	%323, %325	human	HDSS*GS*GHSAFEPLVASGVPASFVPK	HDSS*GS*GHSAFEPLVASGVPASFVPK	909.7332	NA	NA	NA	NA	NA	NA	NA	NA	NA	NA	900316	23501	30536	NA	NA	NA	NA	NA	NA	NA	NA	NA	NA	NA	NA	NA
SFRS7 225, 227	SFRS7	225, 227	SFRS7	SFRS7	%225, %227	human	SPS*GS*PR	SPS*GS*PR	424.141	NA	NA	NA	NA	NA	NA	NA	NA	NA	NA	28791	NA	NA	NA	NA	NA	NA	NA	NA	NA	NA	NA	NA	NA	NA	NA
PNN 96, 100	PNN	96, 100	PNN	PNN	%96, %100	human	RES*RQES*DPEDDDVK	RES*RQES*DPEDDDVK	982.8672	NA	NA	NA	NA	NA	NA	NA	NA	NA	NA	1956900	NA	NA	NA	NA	NA	NA	NA	NA	NA	NA	NA	NA	NA	NA	NA
SFRS7 233	SFRS7	233	SFRS7	SFRS7	%233	human	RSAS*PERM#D	RSAS*PERMD	572.7263	NA	NA	NA	NA	NA	NA	NA	NA	NA	NA	404805	3347	5590	27898	NA	NA	NA	NA	NA	NA	NA	NA	NA	NA	NA	NA
SRRT 357	SRRT	357	SRRT	ARS2	357	human	KHS*GDDSFDEGSVSESESESESGQAEEEKEEAEEALK	KHS*GDDSFDEGSVSESESESESGQAEEEKEEAEEALK	1021.1633	NA	NA	NA	NA	NA	NA	NA	NA	NA	NA	301453	NA	NA	44947	NA	NA	NA	NA	NA	NA	NA	NA	NA	NA	NA	NA
SLC20A1 335	SLC20A1	335	SLC20A1	SLC20A1	%335	human	LGDLEEAPERERLPS*VDLK	LGDLEEAPERERLPS*VDLK	562.2821	NA	NA	NA	NA	NA	NA	NA	NA	NA	NA	1146880	6471000	2231970	3085650	NA	NA	NA	NA	NA	NA	NA	NA	NA	NA	NA	NA
SRRM2 1729	SRRM2	1729	SRRM2	SRm300	%1729	human	RSPS*VSSPEPAEK	RSPS*VSSPEPAEK	725.8323	NA	NA	NA	NA	NA	NA	NA	NA	NA	NA	1352520	17719	38778	55029	NA	NA	NA	NA	NA	NA	NA	NA	NA	NA	NA	NA
CENPO 35	CENPO	35	CENPO	CENPO	%35	human	SRKQS*EELQSVQAQEGALGTK	SRKQS*EELQSVQAQEGALGTK	785.3831	NA	NA	NA	NA	NA	NA	NA	NA	NA	NA	275267	12476	NA	20650	NA	NA	NA	NA	NA	NA	NA	NA	NA	NA	NA	NA
NCOA5 377	NCOA5	377	NCOA5	NCoA5	%377	human	S*STDSLPGPISRQPLGATSGASLK	S*STDSLPGPISRQPLGATSGASLK	803.067	NA	NA	NA	NA	NA	NA	NA	NA	NA	NA	95103	95152	31617	50140	NA	NA	NA	NA	NA	NA	NA	NA	NA	NA	NA	NA
POM121C 323	POM121C	323	POM121C	POM121C	%323	human	RHDSS*GSGHSAFEPLVASGVPASFVPK	RHDSS*GSGHSAFEPLVASGVPASFVPK	935.1115	NA	NA	NA	NA	NA	NA	NA	NA	NA	NA	142834	25043	22957	15461	NA	NA	NA	NA	NA	NA	NA	NA	NA	NA	NA	NA
HDGF2 175	HDGF2	175	HDGF2	HDGF2	175	human	KASS*DLDQASVSPSEEENSESSSESEK	KASS*DLDQASVSPSEEENSESSSESEK	975.0665	NA	NA	NA	NA	NA	NA	NA	NA	NA	NA	3667610	6967	NA	679522	NA	NA	NA	NA	NA	NA	NA	NA	NA	NA	NA	NA
WRNIP1 75	WRNIP1	75	WRNIP1	WRNIP1	%75	human	RLS*ESSALK	RLS*ESSALK	535.7657	NA	NA	NA	NA	NA	NA	NA	NA	NA	NA	21520	86555	17232	1158050	NA	NA	NA	NA	NA	NA	NA	NA	NA	NA	NA	NA
SR140 930, 931, 934, 938	SR140	930, 931, 934, 938	SR140	SR140	%930, %931, %934, 938	human	RRHS*T*SPS*PSRS*SSGR	RRHS*T*SPS*PSRS*SSGR	687.92	NA	NA	NA	NA	NA	NA	NA	NA	NA	NA	30140	NA	NA	NA	NA	NA	NA	NA	NA	NA	NA	NA	NA	NA	NA	NA
SRRM2 745	SRRM2	745	SRRM2	SRm300	%745	human	SNS*SPEM#KK	SNS*SPEMKK	552.2256	NA	NA	NA	NA	NA	NA	NA	NA	NA	NA	73303	1526	NA	NA	NA	NA	NA	NA	NA	NA	NA	NA	NA	NA	NA	NA
SRRM2 1711	SRRM2	1711	SRRM2	SRm300	%1711	human	SAS*SSPETR	SAS*SSPETR	501.2004	NA	NA	NA	NA	NA	NA	NA	NA	NA	NA	35825	NA	NA	13338	NA	NA	NA	NA	NA	NA	NA	NA	NA	NA	NA	NA
ING5 148	ING5	148	ING5	ING5	148	human	RTS*EEDTPK	RTS*EEDTPK	571.7399	NA	NA	NA	NA	NA	NA	NA	NA	NA	NA	51014	NA	NA	5633	NA	NA	NA	NA	NA	NA	NA	NA	NA	NA	NA	NA
LOC100128487 49	LOC100128487	49	LOC100128487	LOC100128487	49	human	RRRGS*SSLCCALQFVK	RRRGS*SSLCCALQFVK	668.9922	NA	NA	NA	NA	NA	NA	NA	NA	NA	NA	24241	422640	316894	43407	NA	NA	NA	NA	NA	NA	NA	NA	NA	NA	NA	NA
CRTC3 370	CRTC3	370	CRTC3; CRTC3	TORC3; TORC3 iso3	%370; %370	human	LFSLS*NPSLSTTNLSGPSR	LFSLS*NPSLSTTNLSGPSR	1029.4988	NA	NA	385073	NA	NA	NA	NA	NA	NA	NA	NA	NA	NA	NA	NA	NA	NA	NA	NA	174507	NA	NA	NA	NA	437993	656418
RSF1 1235, 1237	RSF1	1235, 1237	RSF1	HBXAP	1235, 1237	human	RRLS*SS*ESEESYLSK	RRLS*SS*ESEESYLSK	959.4032	NA	NA	NA	NA	NA	NA	NA	NA	NA	NA	2460480	57116	26252	15145	NA	NA	NA	NA	NA	NA	NA	NA	NA	NA	NA	NA
DNAJC5 10, 12	DNAJC5	10, 12	DNAJC5	DNAJC5	%10, %12	human	SLS*TS*GESLYHVLGLDK	SLS*TS*GESLYHVLGLDK	983.4339	NA	NA	NA	NA	NA	NA	NA	NA	NA	NA	NA	288908	125195	1606300	NA	NA	NA	NA	NA	NA	NA	NA	NA	NA	NA	NA
KCNH7 896	KCNH7	896	KCNH7	Kv11.3	%896	human	KLS*FESEGEK	KLS*FESEGEK	617.2736	NA	NA	NA	NA	NA	NA	NA	NA	NA	NA	26624	275086	116852	117138	NA	NA	NA	NA	NA	NA	NA	NA	NA	NA	NA	NA
FAM91A1 829	FAM91A1	829	FAM91A1	FAM91A1	%829	human	DGVLSEWSGRSPSS*LLIANLHLQ	DGVLSEWSGRSPSS*LLIANLHLQ	853.7583	NA	NA	NA	NA	NA	NA	NA	NA	NA	NA	NA	144639	49007	156448	NA	NA	NA	NA	NA	NA	NA	NA	NA	NA	NA	NA
UBN2 250	UBN2	250	UBN2; UBN2	UBN2; UBN2 iso2	%250; %196	human	QAS*DTEEDDITDNQK	QAS*DTEEDDITDNQK	894.844	NA	NA	NA	NA	NA	NA	NA	NA	NA	NA	268388	NA	NA	NA	NA	NA	NA	NA	NA	NA	NA	NA	NA	NA	NA	NA
SEMA6D 1030	SEMA6D	1030	SEMA6D	SEMA6D	1030	human	QSS*YTSNGTLPR	QSS*YTSNGTLPR	695.8036	NA	NA	NA	NA	NA	NA	NA	NA	NA	NA	53365	21169	19402	213517	NA	NA	NA	NA	NA	NA	NA	NA	NA	NA	NA	NA
RSRC2 104, 105	RSRC2	104, 105	RSRC2; RSRC2	RSRC2; RSRC2 iso4	%104, %105; %45, %46	human	LNS*S*ENGEDRHK	LNS*S*ENGEDRHK	773.2902	NA	NA	NA	NA	NA	NA	NA	NA	NA	NA	36721	NA	NA	NA	NA	NA	NA	NA	NA	NA	NA	NA	NA	NA	NA	NA
SRRM2 2100, 2104	SRRM2	2100, 2104	SRRM2	SRm300	%2100, %2104	human	NHS*GSRT*PPVALNSSR	NHS*GSRT*PPVALNSSR	920.3986	NA	NA	NA	NA	NA	NA	NA	NA	NA	NA	110764	NA	NA	48356	NA	NA	NA	NA	NA	NA	NA	NA	NA	NA	NA	NA
EHBP1 1058	EHBP1	1058	EHBP1	EHBP1	%1058	human	AAITETQRKPS*EDEVLNK	AAITETQRKPS*EDEVLNK	703.679	NA	NA	NA	NA	NA	NA	NA	NA	NA	NA	NA	71112	59763	724802	NA	NA	NA	NA	NA	NA	NA	NA	NA	NA	NA	NA
RSF1 1235, 1236, 1239	RSF1	1235, 1236, 1239	RSF1	HBXAP	1235, 1236, 1239	human	RRLS*S*SES*EESYLSK	RRLS*S*SES*EESYLSK	666.5933	NA	NA	NA	NA	NA	NA	NA	NA	NA	NA	120937	NA	NA	NA	NA	NA	NA	NA	NA	NA	NA	NA	NA	NA	NA	NA
DNAJC5 12, 15	DNAJC5	12, 15	DNAJC5	DNAJC5	%12, %15	human	QRSLSTS*GES*LYHVLGLDK	QRSLSTS*GES*LYHVLGLDK	750.6783	NA	NA	NA	NA	NA	NA	NA	NA	NA	NA	314500	887107	272325	2837240	NA	NA	NA	NA	NA	NA	NA	NA	NA	NA	NA	NA
SR140 931, 932, 934	SR140	931, 932, 934	SR140	SR140	%931, %932, %934	human	RRHST*S*PS*PSR	RRHST*S*PS*PSR	754.2838	NA	NA	106546	NA	NA	NA	NA	NA	NA	NA	NA	NA	NA	NA	NA	NA	NA	NA	NA	3431	NA	NA	NA	NA	204399	NA
PDE3B 295, 296	PDE3B	295, 296	PDE3B	PDE3B	%295, %296	human	RRS*S*CVSLGETAASYYGSCK	RRS*S*CVSLGETAASYYGSCK	800.3234	NA	NA	118678	NA	NA	NA	NA	NA	NA	NA	NA	NA	NA	NA	NA	NA	NA	NA	NA	12789	NA	NA	NA	NA	239219	622773
AHNAK 135	AHNAK	135	AHNAK	AHNAK	%135	human	PRLKS*EDGVEGDLGETQSR	PRLKS*EDGVEGDLGETQSR	718.3339	NA	NA	261843	NA	NA	NA	NA	NA	NA	NA	NA	NA	NA	NA	NA	NA	NA	NA	NA	1774410	NA	NA	NA	NA	1153570	3100850
BRD1 854, 855	BRD1	854, 855	BRD1; BRD1	BRD1; BRD1 iso2	%854, %855; %985, %986	human	RRCASES*S*ISSSNSPLCDSSFNAPK	RRCASES*S*ISSSNSPLCDSSFNAPK	968.7278	NA	NA	181017	NA	NA	NA	NA	NA	NA	NA	NA	NA	NA	NA	NA	NA	NA	NA	NA	35375	NA	NA	NA	NA	345352	591824
AHNAK 212, 216	AHNAK	212, 216	AHNAK	AHNAK	%212, %216	human	TVIRLPSGS*GAAS*PTGSAVDIR	TVIRLPSGS*GAAS*PTGSAVDIR	758.0293	NA	NA	410471	NA	NA	NA	NA	NA	NA	NA	NA	NA	NA	NA	NA	NA	NA	NA	NA	2135320	NA	NA	NA	NA	116358	200713
AHNAK 5864	AHNAK	5864	AHNAK	AHNAK	%5864	human	SRLSS*SSSNDSGNK	SRLSS*SSSNDSGNK	753.315	NA	NA	92633	NA	NA	NA	NA	NA	NA	NA	NA	NA	NA	NA	NA	NA	NA	NA	NA	NA	NA	NA	NA	NA	1322	NA
ARHGAP23 611	ARHGAP23	611	ARHGAP23	ARHGAP23	%611	human	RSS*YLLAITTER	RSS*YLLAITTER	745.3742	NA	NA	1160940	NA	NA	NA	NA	NA	NA	NA	NA	NA	NA	NA	NA	NA	NA	NA	NA	170091	NA	NA	NA	NA	1168290	2402560
AKAP12 627, 629	AKAP12	627, 629	AKAP12	AKAP12	%627, %629	human	RPS*ES*DKEDELDK	RPS*ES*DKEDELDK	854.3292	NA	NA	NA	NA	NA	NA	NA	NA	NA	NA	NA	NA	NA	NA	NA	NA	NA	NA	NA	298207	NA	NA	NA	NA	327887	119718
AKAP12 629	AKAP12	629	AKAP12	AKAP12	%629	human	RVRRPSES*DKEDELDK	RVRRPSES*DKEDELDK	680.3233	NA	NA	NA	NA	NA	NA	NA	NA	NA	NA	NA	NA	NA	NA	NA	NA	NA	NA	NA	1965220	NA	NA	NA	NA	NA	NA
NDRG3 327, 331, 334, 335	NDRG3	327, 331, 334, 335	NDRG3	NDRG3	%327, %331, %334, %335	human	LARS*RTHS*TSS*S*LGSGESPFSR	LARS*RTHS*TSS*S*LGSGESPFSR	876.3412	NA	NA	317496	NA	NA	NA	NA	NA	NA	NA	NA	NA	NA	NA	NA	NA	NA	NA	NA	11841	NA	NA	NA	NA	NA	34680
AKAP13 2411	AKAP13	2411	AKAP13	AKAP13	%2411	human	SNT*EEALK	SNT*EEALK	486.2077	NA	NA	NA	NA	NA	NA	NA	NA	NA	NA	NA	NA	NA	NA	NA	NA	NA	NA	NA	NA	NA	NA	NA	NA	627584	535223
AKAP13 2699, 2709	AKAP13	2699, 2709	AKAP13	AKAP13	%2699, %2709	human	LMRIPS*FFPSPEEPPS*PSAPSIAK	LMRIPS*FFPSPEEPPS*PSAPSIAK	914.7599	NA	NA	81444	NA	NA	NA	NA	NA	NA	NA	NA	NA	NA	NA	NA	NA	NA	NA	NA	NA	NA	NA	NA	NA	291195	908736
AKAP13 2699, 2711	AKAP13	2699, 2711	AKAP13	AKAP13	%2699, 2711	human	LM#RIPS*FFPSPEEPPSPS*APSIAK	LMRIPS*FFPSPEEPPSPS*APSIAK	920.0915	NA	NA	17997	NA	NA	NA	NA	NA	NA	NA	NA	NA	NA	NA	NA	NA	NA	NA	NA	94840	NA	NA	NA	NA	239199	500976
ANK2 3876	ANK2	3876	ANK2	ANK2	%3876	human	RYVS*SEGTEK	RYVS*SEGTEK	618.2688	NA	NA	1870880	NA	NA	NA	NA	NA	NA	NA	NA	NA	NA	NA	NA	NA	NA	NA	NA	6392	NA	NA	NA	NA	5471720	17458
AP1GBP1 752	AP1GBP1	752	AP1GBP1	synergin, gamma	%752	human	YDVFRQLS*LEGSGLGVEDLK	YDVFRQLS*LEGSGLGVEDLK	769.0419	NA	NA	445309	NA	NA	NA	NA	NA	NA	NA	NA	NA	NA	NA	NA	NA	NA	NA	NA	366491	NA	NA	NA	NA	96007	526420
APBA1 264	APBA1	264	APBA1	APBA1	264	human	EAEFAPYPRM#DSY*EQEEDIDQIVAEVK	EAEFAPYPRMDSY*EQEEDIDQIVAEVK	1099.8109	NA	NA	60382	NA	NA	NA	NA	NA	NA	NA	NA	NA	NA	NA	NA	NA	NA	NA	NA	223733	NA	NA	NA	NA	NA	NA
CABLES1 415	CABLES1	415	CABLES1	CABLES1	%415	human	RNT*IDSTSSFSQFR	RNT*IDSTSSFSQFR	863.3832	NA	NA	51051	NA	NA	NA	NA	NA	NA	NA	NA	NA	NA	NA	NA	NA	NA	NA	NA	34110	NA	NA	NA	NA	259644	570982
CD2AP 232	CD2AP	232	CD2AP	CD2AP	%232	human	LRTRTS*SSETEEK	LRTRTS*SSETEEK	802.3698	NA	NA	43839	NA	NA	NA	NA	NA	NA	NA	NA	NA	NA	NA	NA	NA	NA	NA	NA	101973	NA	NA	NA	NA	NA	NA
C14orf4 657, 658, 662	C14orf4	657, 658, 662	C14orf4	EAP1	%657, %658, %662	human	RNS*S*SPVS*PASVPGQR	RNS*S*SPVS*PASVPGQR	933.3708	NA	NA	23252	NA	NA	NA	NA	NA	NA	NA	NA	NA	NA	NA	NA	NA	NA	NA	NA	NA	NA	NA	NA	NA	186602	213084
NDRG1 360, 362	NDRG1	360, 362	NDRG1	NDRG1	%360, %362	human	SHTSEGT*RS*RSHTSEGAHLDITPNSGAAGNSAGPK	SHTSEGT*RS*RSHTSEGAHLDITPNSGAAGNSAGPK	909.3971	NA	NA	NA	NA	NA	NA	NA	NA	NA	NA	NA	NA	NA	NA	NA	NA	NA	NA	NA	200979	NA	NA	NA	NA	49242	NA
GTF2F1 381, 385, 391	GTF2F1	381, 385, 391	GTF2F1	GTF2F1	%381, %385, %391	human	KPSGGSS*RGNS*RPGTPS*AEGGSTSSTLR	KPSGGSS*RGNS*RPGTPS*AEGGSTSSTLR	729.5575	NA	NA	NA	NA	NA	NA	NA	NA	NA	NA	NA	NA	NA	NA	NA	NA	NA	NA	NA	NA	NA	NA	NA	NA	374746	89109
DLGAP4 711	DLGAP4	711	DLGAP4; DLGAP4	SAPAP4; SAPAP4 iso2	711; 714	human	RDT*DSDTQDANDSSCK	RDT*DSDTQDANDSSCK	947.8415	NA	NA	4152	NA	NA	NA	NA	NA	NA	NA	NA	NA	NA	NA	NA	NA	NA	NA	NA	NA	NA	NA	NA	NA	9282	NA
HBP1 380	HBP1	380	HBP1	HBP1	%380	human	RAS*LSCGGPGGQDFAR	RAS*LSCGGPGGQDFAR	858.3696	NA	NA	NA	NA	NA	NA	NA	NA	NA	NA	NA	NA	NA	NA	NA	NA	NA	NA	NA	NA	NA	NA	NA	NA	99334	372734
EPS8 659	EPS8	659	EPS8	Eps8	%659	human	QNS*SSSDSGGSIVR	QNS*SSSDSGGSIVR	730.8043	NA	NA	NA	NA	NA	NA	NA	NA	NA	NA	NA	NA	NA	NA	NA	NA	NA	NA	NA	298351	NA	NA	NA	NA	NA	NA
EPS8 659, 660	EPS8	659, 660	EPS8	Eps8	%659, %660	human	VPANITRQNS*S*SSDSGGSIVRDSQR	VPANITRQNS*S*SSDSGGSIVRDSQR	926.745	NA	NA	NA	NA	NA	NA	NA	NA	NA	NA	NA	NA	NA	NA	NA	NA	NA	NA	NA	165822	NA	NA	NA	NA	NA	NA
EPS8 661, 662	EPS8	661, 662	EPS8	Eps8	%661, %662	human	QNSSS*S*DSGGSIVR	QNSSS*S*DSGGSIVR	770.7875	NA	NA	31648	NA	NA	NA	NA	NA	NA	NA	NA	NA	NA	NA	NA	NA	NA	NA	NA	74021	NA	NA	NA	NA	15740	57119
FCHSD1 127, 140	FCHSD1	127, 140	FCHSD1	FCHSD1	%127, %140	human	GT*ENLQRAQAEVLQS*VR	GT*ENLQRAQAEVLQS*VR	686.9838	NA	NA	NA	NA	NA	NA	NA	NA	NA	NA	NA	NA	NA	NA	NA	NA	NA	NA	NA	22196	NA	NA	NA	NA	NA	NA
C17orf28 672	C17orf28	672	C17orf28	C17orf28	%672	human	GEPSQAWREQRRPSTS*SASGQWSPTPEWVLSWK	GEPSQAWREQRRPSTS*SASGQWSPTPEWVLSWK	970.4563	NA	NA	1319380	NA	NA	NA	NA	NA	NA	NA	NA	NA	NA	NA	NA	NA	NA	NA	NA	19771	NA	NA	NA	NA	115250	396896
GAB2 623, 632, 633	GAB2	623, 632, 633	GAB2	Gab2	%623, 632, 633	human	STGSVDYLALDFQPSS*PSPHRKPST*S*SVTSDEK	STGSVDYLALDFQPSS*PSPHRKPST*S*SVTSDEK	937.6521	NA	NA	892879	NA	NA	NA	NA	NA	NA	NA	NA	NA	NA	NA	NA	NA	NA	NA	NA	71675	NA	NA	NA	NA	382815	684725
TRAPPC10 709	TRAPPC10	709	TRAPPC10	EHOC-1	%709	human	RQESS*SSLEMPSGVALEEGAHVLR	RQESS*SSLEMPSGVALEEGAHVLR	883.7495	NA	NA	76830	NA	NA	NA	NA	NA	NA	NA	NA	NA	NA	NA	NA	NA	NA	NA	NA	NA	NA	NA	NA	NA	196572	573542
MAGI3 234	MAGI3	234	MAGI3; MAGI3	MAGI3; MAGI3 iso3	234; 234	human	MERMDS*SLPEEEEDEDK	MERMDS*SLPEEEEDEDK	1074.9029	NA	NA	71493	NA	NA	NA	NA	NA	NA	NA	NA	NA	NA	NA	NA	NA	NA	NA	NA	NA	NA	NA	NA	NA	51529	231425
UBXN4 489	UBXN4	489	UBXN4	UBXN4	%489	human	LRT*QDDGEDENNTWNGNSTQQM#	LRT*QDDGEDENNTWNGNSTQQM	883.6767	NA	NA	NA	NA	NA	NA	NA	NA	NA	NA	NA	NA	NA	NA	NA	NA	NA	NA	NA	43245	NA	NA	NA	NA	28926	58546
POM121 346, 348	POM121	346, 348	POM121	POM121	%346, %348	human	RHDSS*GS*GHSAFEPLVANGVPASFVPK	RHDSS*GS*GHSAFEPLVANGVPASFVPK	970.7706	NA	NA	24516	NA	NA	NA	NA	NA	NA	NA	NA	NA	NA	NA	NA	NA	NA	NA	NA	NA	NA	NA	NA	NA	71783	276658
IRS2 1151, 1164	IRS2	1151, 1164	IRS2	IRS2	%1151, %1164	human	RRHSSET*FSSTTTVTPVSPS*FAHNPK	RRHSSET*FSSTTTVTPVSPS*FAHNPK	1006.7884	NA	NA	159980	NA	NA	NA	NA	NA	NA	NA	NA	NA	NA	NA	NA	NA	NA	NA	NA	NA	NA	NA	NA	NA	139007	729618
IRS2 365	IRS2	365	IRS2	IRS2	%365	human	VRTAS*EGDGGAAAGAAAAGARPVSVAGSPLSPGPVRAPLSR	VRTAS*EGDGGAAAGAAAAGARPVSVAGSPLSPGPVRAPLSR	948.738	NA	NA	104701	NA	NA	NA	NA	NA	NA	NA	NA	NA	NA	NA	NA	NA	NA	NA	NA	32393	NA	NA	NA	NA	156711	298687
IRS2 365, 384, 388, 391	IRS2	365, 384, 388, 391	IRS2	IRS2	%365, %384, %388, %391	human	VRTAS*EGDGGAAAGAAAAGARPVS*VAGS*PLS*PGPVRAPLSR	VRTAS*EGDGGAAAGAAAAGARPVS*VAGS*PLS*PGPVRAPLSR	1008.7127	NA	NA	149656	NA	NA	NA	NA	NA	NA	NA	NA	NA	NA	NA	NA	NA	NA	NA	NA	23932	NA	NA	NA	NA	97794	149743
IRS2 365, 388, 391	IRS2	365, 388, 391	IRS2	IRS2	%365, %388, %391	human	VRTAS*EGDGGAAAGAAAAGARPVSVAGS*PLS*PGPVRAPLSR	VRTAS*EGDGGAAAGAAAAGARPVSVAGS*PLS*PGPVRAPLSR	988.7211	NA	NA	479659	NA	NA	NA	NA	NA	NA	NA	NA	NA	NA	NA	NA	NA	NA	NA	NA	77640	NA	NA	NA	NA	197495	315493
NUMB 438	NUMB	438	NUMB; NUMB; NUMB	NUMB; NUMB iso2; NUMB iso3	%438; %390; %427	human	RTPS*EADRWLEEVSK	RTPS*EADRWLEEVSK	628.2947	NA	NA	2172240	NA	NA	NA	NA	NA	NA	NA	NA	NA	NA	NA	NA	NA	NA	NA	NA	1076760	NA	NA	NA	NA	865295	1265490
MICAL1 961	MICAL1	961	MICAL1	MICAL1	961	human	RQSS*SPEQQK	RQSS*SPEQQK	627.7773	NA	NA	15803	NA	NA	NA	NA	NA	NA	NA	NA	NA	NA	NA	NA	NA	NA	NA	NA	34590	NA	NA	NA	NA	46214	4461
PDLIM5 208	PDLIM5	208	PDLIM5; PDLIM5	LIM; LIM iso3	%208; %208	human	TAVNVPRQPT*VTSVCSETSQELAEGQR	TAVNVPRQPT*VTSVCSETSQELAEGQR	1008.8079	NA	NA	28151	NA	NA	NA	NA	NA	NA	NA	NA	NA	NA	NA	NA	NA	NA	NA	NA	42951	NA	NA	NA	NA	NA	NA
RMI1 284	RMI1	284	RMI1	RMI1	284	human	QSS*FEPEFVISPRPK	QSS*FEPEFVISPRPK	609.9607	NA	NA	38693	NA	NA	NA	NA	NA	NA	NA	NA	NA	NA	NA	NA	NA	NA	NA	NA	7289	NA	NA	NA	NA	602702	1034740
TBC1D4 644	TBC1D4	644	TBC1D4; TBC1D4	AS160; AS160 iso3	%644; %156	human	RAHTFS*HPPSSTK	RAHTFS*HPPSSTK	383.9306	NA	NA	9676770	NA	NA	NA	NA	NA	NA	NA	NA	NA	NA	NA	NA	NA	NA	NA	NA	NA	NA	NA	NA	NA	11211200	NA
PPFIBP1 602	PPFIBP1	602	PPFIBP1; PPFIBP1	liprin beta 1; liprin beta 1 iso2	%602; %596	human	SQST*TFNPDDM#SEPEFK	SQST*TFNPDDMSEPEFK	685.9345	NA	NA	NA	NA	NA	NA	NA	NA	NA	NA	NA	NA	NA	NA	NA	NA	NA	NA	NA	196658	NA	NA	NA	NA	189739	207133
ZNF185 154, 158	ZNF185	154, 158	ZNF185; ZNF185	ZNF185; ZNF185 iso1	%154, %158; %19, %23	human	RSST*SGDT*EEEEEEEVVPFSSDEQK	RSST*SGDT*EEEEEEEVVPFSSDEQK	997.3831	NA	NA	289440	NA	NA	NA	NA	NA	NA	NA	NA	NA	NA	NA	NA	NA	NA	NA	NA	565845	NA	NA	NA	NA	582484	1010280
SPAG9 329, 330	SPAG9	329, 330	SPAG9; SPAG9	JIP4; JIP4 iso2	%329, %330; %315, %316	human	HIEVQVAQETRNVS*T*GSAENEEK	HIEVQVAQETRNVS*T*GSAENEEK	905.7268	NA	NA	183333	NA	NA	NA	NA	NA	NA	NA	NA	NA	NA	NA	NA	NA	NA	NA	NA	62681	NA	NA	NA	NA	NA	119745
TJP2 966	TJP2	966	TJP2	ZO2	%966	human	SSEPVQHEESIRKPS*PEPR	SSEPVQHEESIRKPS*PEPR	757.0251	NA	NA	70699	NA	NA	NA	NA	NA	NA	NA	NA	NA	NA	NA	NA	NA	NA	NA	NA	6677	NA	NA	NA	NA	1424000	NA
TJP2 978, 986	TJP2	978, 986	TJP2	ZO2	%978, %986	human	RAAS*SDQLRDNS*PPPAFKPEPPK	RAAS*SDQLRDNS*PPPAFKPEPPK	889.0772	NA	NA	23323	NA	NA	NA	NA	NA	NA	NA	NA	NA	NA	NA	NA	NA	NA	NA	NA	37329	NA	NA	NA	NA	371253	651424
NDRG1 332	NDRG1	332	NDRG1	NDRG1	%332	human	SRTASGS*SVTSLDGTR	SRTASGS*SVTSLDGTR	554.5879	NA	NA	137080	NA	NA	NA	NA	NA	NA	NA	NA	NA	NA	NA	NA	NA	NA	NA	NA	146402	NA	NA	NA	NA	71441	105701
UBR4 1761, 1762	UBR4	1761, 1762	UBR4; UBR4	UBR4; UBR4 iso3	%1761, %1762; %1761, %1762	human	ISESLVRHAST*S*SPADK	ISESLVRHAST*S*SPADK	648.9536	NA	NA	1080060	NA	NA	NA	NA	NA	NA	NA	NA	NA	NA	NA	NA	NA	NA	NA	NA	3963	NA	NA	NA	NA	58223	280614
DBNL 270	DBNL	270	DBNL; DBNL	DBNL; DBNL iso2	%270; %271	human	ERAMST*TSISSPQPGK	ERAMST*TSISSPQPGK	586.2694	NA	NA	7978720	NA	NA	NA	NA	NA	NA	NA	NA	NA	NA	NA	NA	NA	NA	NA	NA	217428	NA	NA	NA	NA	3173650	11226600
DBNL 271, 272, 275	DBNL	271, 272, 275	DBNL; DBNL	DBNL; DBNL iso2	%271, %272, %275; %272, %273, %276	human	ERAMSTT*S*ISS*PQPGK	ERAMSTT*S*ISS*PQPGK	958.8667	NA	NA	96847	NA	NA	NA	NA	NA	NA	NA	NA	NA	NA	NA	NA	NA	NA	NA	NA	5266	NA	NA	NA	NA	36249	113238
DCBLD2 598	DCBLD2	598	DCBLD2	DCBLD2	%598	human	AVDHEETPVRYS*SSEVNHLSPR	AVDHEETPVRYS*SSEVNHLSPR	863.7292	NA	NA	15815	NA	NA	NA	NA	NA	NA	NA	NA	NA	NA	NA	NA	NA	NA	NA	NA	54059	NA	NA	NA	NA	11900	117919
MAP7 183	MAP7	183	MAP7	MAP7	%183	human	SVS*TMNLSK	SVS*TMNLSK	523.733	NA	NA	318932	NA	NA	NA	NA	NA	NA	NA	NA	NA	NA	NA	NA	NA	NA	NA	NA	51840	NA	NA	NA	NA	225581	455239
GGT7 72, 74, 79, 83	GGT7	72, 74, 79, 83	GGT7	GGTL3	%72, 74, %79, %83	human	LQRLPS*SS*SEMGS*QDGS*PLRETRK	LQRLPS*SS*SEMGS*QDGS*PLRETRK	989.4021	NA	NA	186353	NA	NA	NA	NA	NA	NA	NA	NA	NA	NA	NA	NA	NA	NA	NA	NA	NA	NA	NA	NA	NA	32069	207127
NAV1 1181	NAV1	1181	NAV1; NAV1	NAV1; NAV1 iso2	%1181; %1173	human	RQNS*SDSISSLNSITSHSSIGSSK	RQNS*SDSISSLNSITSHSSIGSSK	853.7276	NA	NA	23482	NA	NA	NA	NA	NA	NA	NA	NA	NA	NA	NA	NA	NA	NA	NA	NA	94896	NA	NA	NA	NA	81587	146919
NAV1 452	NAV1	452	NAV1; NAV1	NAV1; NAV1 iso2	%452; %452	human	RNS*TIVLR	RNS*TIVLR	519.7764	NA	NA	23512	NA	NA	NA	NA	NA	NA	NA	NA	NA	NA	NA	NA	NA	NA	NA	NA	1650	NA	NA	NA	NA	148219	37799
NHS 1172	NHS	1172	NHS	NHS	1172	human	SVSRQY*STEDTILSFLDSSAVEM#GPDK	SVSRQY*STEDTILSFLDSSAVEMGPDK	1020.1248	NA	NA	NA	NA	NA	NA	NA	NA	NA	NA	NA	NA	NA	NA	NA	NA	NA	NA	NA	95195	NA	NA	NA	NA	57196	81778
PCDH10 897	PCDH10	897	PCDH10	PCDH10	%897	human	RVNS*SAFQEADIVSSK	RVNS*SAFQEADIVSSK	909.4251	NA	NA	14567	NA	NA	NA	NA	NA	NA	NA	NA	NA	NA	NA	NA	NA	NA	NA	NA	55902	NA	NA	NA	NA	NA	80938
PFKFB2 483	PFKFB2	483	PFKFB2	PFKFB2	%483	human	NYS*VGSRPLKPLSPLRAQDMQEGAD	NYS*VGSRPLKPLSPLRAQDMQEGAD	937.1161	NA	NA	99175	NA	NA	NA	NA	NA	NA	NA	NA	NA	NA	NA	NA	NA	NA	NA	NA	15717	NA	NA	NA	NA	111094	362943
ZYX 170	ZYX	170	ZYX	zyxin	%170	human	ARVSS*GYVPPPVATPFSSK	ARVSS*GYVPPPVATPFSSK	676.3381	NA	NA	187384	NA	NA	NA	NA	NA	NA	NA	NA	NA	NA	NA	NA	NA	NA	NA	NA	203410	NA	NA	NA	NA	267010	450195
LIMCH1 856	LIMCH1	856	LIMCH1; LIMCH1	LIMCH1; LIMCH1 iso1	%856; %471	human	SHS*TEPNLSSFLNDPNPMK	SHS*TEPNLSSFLNDPNPMK	732.3207	NA	NA	374623	NA	NA	NA	NA	NA	NA	NA	NA	NA	NA	NA	NA	NA	NA	NA	NA	NA	NA	NA	NA	NA	3162410	5817420
NDRG2 330, 332	NDRG2	330, 332	NDRG2	NDRG2	%330, %332	human	SRT*AS*LTSAASVDGNR	SRT*AS*LTSAASVDGNR	876.8693	NA	NA	257875	NA	NA	NA	NA	NA	NA	NA	NA	NA	NA	NA	NA	NA	NA	NA	NA	54219	NA	NA	NA	NA	108580	290291
NDRG2 348, 350, 352	NDRG2	348, 350, 352	NDRG2	NDRG2	%348, %350, %352	human	SRT*LS*QS*SESGTLSSGPPGHTMEVSC	SRT*LS*QS*SESGTLSSGPPGHTMEVSC	973.704	NA	NA	125183	NA	NA	NA	NA	NA	NA	NA	NA	NA	NA	NA	NA	NA	NA	NA	NA	NA	NA	NA	NA	NA	41326	48406
PPP1R12A 507, 509	PPP1R12A	507, 509	PPP1R12A	MYPT1	%507, %509	human	RLAS*TS*DIEEK	RLAS*TS*DIEEK	704.7915	NA	NA	582224	NA	NA	NA	NA	NA	NA	NA	NA	NA	NA	NA	NA	NA	NA	NA	NA	1266220	NA	NA	NA	NA	262021	693308
BAT2L 166	BAT2L	166	BAT2L; BAT2L	BAT2L; BAT2L iso6	%166; %166	human	LLS*FSPEEFPTLK	LLS*FSPEEFPTLK	794.3889	NA	NA	48994	NA	NA	NA	NA	NA	NA	NA	NA	NA	NA	NA	NA	NA	NA	NA	NA	7255	NA	NA	NA	NA	90153	383598
NDRG2 352	NDRG2	352	NDRG2	NDRG2	%352	human	TLSQS*SESGTLSSGPPGHTMEVSC	TLSQS*SESGTLSSGPPGHTMEVSC	839.3487	NA	NA	629422	NA	NA	NA	NA	NA	NA	NA	NA	NA	NA	NA	NA	NA	NA	NA	NA	7212	NA	NA	NA	NA	184695	304647
PAWR 163	PAWR	163	PAWR	PAR-4	%163	human	RRST*GVVNIPAAECLDEYEDDEAGQK	RRST*GVVNIPAAECLDEYEDDEAGQK	1001.4448	NA	NA	NA	NA	NA	NA	NA	NA	NA	NA	NA	NA	NA	NA	NA	NA	NA	NA	NA	781116	NA	NA	NA	NA	NA	46416
PDCD4 67	PDCD4	67	PDCD4	PDCD4	%67	human	KNS*SRDSGRGDSVSDSGSDALRSGLTVPTSPK	KNS*SRDSGRGDSVSDSGSDALRSGLTVPTSPK	825.8918	NA	NA	254516	NA	NA	NA	NA	NA	NA	NA	NA	NA	NA	NA	NA	NA	NA	NA	NA	38390	NA	NA	NA	NA	83987	631939
SENP7 12	SENP7	12	SENP7	SENP7	%12	human	LGRRPSS*SEIITEGK	LGRRPSS*SEIITEGK	855.4327	NA	NA	15394	NA	NA	NA	NA	NA	NA	NA	NA	NA	NA	NA	NA	NA	NA	NA	NA	46350	NA	NA	NA	NA	574017	1747410
AZI1 47	AZI1	47	AZI1; AZI1	AZI1; AZI1 iso2	%47; %47	human	SVS*VVTGSEQK	SVS*VVTGSEQK	600.779	NA	NA	114487	NA	NA	NA	NA	NA	NA	NA	NA	NA	NA	NA	NA	NA	NA	NA	NA	133938	NA	NA	NA	NA	1220480	54467
USP24 1372	USP24	1372	USP24	USP24	%1372	human	LSS*SGSNCSSGSEGEPVALHAGICVR	LSS*SGSNCSSGSEGEPVALHAGICVR	900.0581	NA	NA	69849	NA	NA	NA	NA	NA	NA	NA	NA	NA	NA	NA	NA	NA	NA	NA	NA	17832	NA	NA	NA	NA	97269	361083
PLEC1 4385	PLEC1	4385	PLEC1; PLEC1; PLEC1; PLEC1; PLEC1	plectin 1; plectin 1 iso2; plectin 1 iso6; plectin 1 iso10; plectin 1 iso11	%4385; %4275; %4234; %4252; %4248	human	SS*SVGSSSSYPISPAVSR	SS*SVGSSSSYPISPAVSR	917.9146	NA	NA	248152	NA	NA	NA	NA	NA	NA	NA	NA	NA	NA	NA	NA	NA	NA	NA	NA	132817	NA	NA	NA	NA	131499	219692
CEP170 1160, 1165	CEP170	1160, 1165	CEP170; CEP170	CEP170; KAB1 iso2	%1160, %1165; %1062, %1067	human	LGS*LSARS*DSEATISR	LGS*LSARS*DSEATISR	905.3926	NA	NA	74573	NA	NA	NA	NA	NA	NA	NA	NA	NA	NA	NA	NA	NA	NA	NA	NA	267853	NA	NA	NA	NA	189153	686518
CEP170 1207, 1210	CEP170	1207, 1210	CEP170; CEP170	CEP170; KAB1 iso2	1207, %1210; 1109, %1112	human	IRANSIS*RLS*DSK	IRANSIS*RLS*DSK	803.8711	NA	NA	20195	NA	NA	NA	NA	NA	NA	NA	NA	NA	NA	NA	NA	NA	NA	NA	NA	37528	NA	NA	NA	NA	471084	861348
CEP170 1260	CEP170	1260	CEP170	CEP170	1260	human	LRTS*PALK	LRTS*PALK	483.2626	NA	NA	172784000	NA	NA	NA	NA	NA	NA	NA	NA	NA	NA	NA	NA	NA	NA	NA	NA	4844	NA	NA	NA	NA	70180200	14556900
TAGLN 164	TAGLN	164	TAGLN	TAGLN	164	human	REFT*ESQLQEGK	REFT*ESQLQEGK	766.343	NA	NA	20985	NA	NA	NA	NA	NA	NA	NA	NA	NA	NA	NA	NA	NA	NA	NA	NA	57145	NA	NA	NA	NA	29868	NA
CEP170 1405, 1407	CEP170	1405, 1407	CEP170; CEP170	CEP170; KAB1 iso2	%1405, %1407; %1281, %1283	human	RRT*WS*RDEVMGDNLLLSSVFQFSK	RRT*WS*RDEVMGDNLLLSSVFQFSK	758.6029	NA	NA	32369	NA	NA	NA	NA	NA	NA	NA	NA	NA	NA	NA	NA	NA	NA	NA	NA	10444	NA	NA	NA	NA	154144	180011
CEP170 1407	CEP170	1407	CEP170; CEP170	CEP170; KAB1 iso2	%1407; %1283	human	TWS*RDEVM#GDNLLLSSVFQFSK	TWS*RDEVMGDNLLLSSVFQFSK	885.7435	NA	NA	62682	NA	NA	NA	NA	NA	NA	NA	NA	NA	NA	NA	NA	NA	NA	NA	NA	NA	NA	NA	NA	NA	121019	401250
FRYL 2334	FRYL	2334	FRYL	FRYL	2334	human	STSST*SSGSNSNALVPVSWK	STSST*SSGSNSNALVPVSWK	1038.4677	NA	NA	636441	NA	NA	NA	NA	NA	NA	NA	NA	NA	NA	NA	NA	NA	NA	NA	NA	181016	NA	NA	NA	NA	644510	1665760
WFS1 235	WFS1	235	WFS1	WFS1	%235	human	LVS*SESK	LVS*SESK	415.1888	NA	NA	5690	NA	NA	NA	NA	NA	NA	NA	NA	NA	NA	NA	NA	NA	NA	NA	NA	1914320	NA	NA	NA	NA	8696	2613550
ADCY6 576	ADCY6	576	ADCY6	ADCY6	%576	human	TRANS*MEGLMPR	TRANS*MEGLMPR	721.8176	NA	NA	237227	NA	NA	NA	NA	NA	NA	NA	NA	NA	NA	NA	NA	NA	NA	NA	NA	27766	NA	NA	NA	NA	159741	758322
CYTSA 385	CYTSA	385	CYTSA	SPECC1L	385	human	KGSS*GNASEVSVACLTER	KGSS*GNASEVSVACLTER	644.6225	NA	NA	282077	NA	NA	NA	NA	NA	NA	NA	NA	NA	NA	NA	NA	NA	NA	NA	NA	41567	NA	NA	NA	NA	1045270	733382
CYTSA 832	CYTSA	832	CYTSA	SPECC1L	%832	human	RSS*TSSEPTPTVK	RSS*TSSEPTPTVK	728.8376	NA	NA	781809	NA	NA	NA	NA	NA	NA	NA	NA	NA	NA	NA	NA	NA	NA	NA	NA	1895240	NA	NA	NA	NA	1372220	1387860
LIN9 65, 76	LIN9	65, 76	LIN9; LIN9	LIN9; LIN9 iso5	%65, 76; %215, 226	human	LFS*DEDDRQINTRS*PK	LFS*DEDDRQINTRS*PK	694.2961	NA	NA	297001	NA	NA	NA	NA	NA	NA	NA	NA	NA	NA	NA	NA	NA	NA	NA	NA	42859	NA	NA	NA	NA	212513	645410
DYNC1LI1 414	DYNC1LI1	414	DYNC1LI1	DNCLI1	%414	human	SVS*SNVASVSPIPAGSK	SVS*SNVASVSPIPAGSK	833.906	NA	NA	186504	NA	NA	NA	NA	NA	NA	NA	NA	NA	NA	NA	NA	NA	NA	NA	NA	8505790	NA	NA	NA	NA	729812	1884620
UBE4B 105	UBE4B	105	UBE4B	UBE4B	%105	human	SQS*MDIDGVSCEK	SQS*MDIDGVSCEK	768.2913	NA	NA	632340	NA	NA	NA	NA	NA	NA	NA	NA	NA	NA	NA	NA	NA	NA	NA	NA	NA	NA	NA	NA	NA	1170350	2007400
FRAP1 2450	FRAP1	2450	FRAP1	mTOR	2450	human	TRTDSYS*AGQSVEILDGVELGEPAHKK	TRTDSYS*AGQSVEILDGVELGEPAHKK	989.808	NA	NA	62577	NA	NA	NA	NA	NA	NA	NA	NA	NA	NA	NA	NA	NA	NA	NA	NA	34689	NA	NA	NA	NA	106711	352084
NUMA1 1969	NUMA1	1969	NUMA1	NuMA-1	%1969	human	RAS*MQPIQIAEGTGITTR	RAS*MQPIQIAEGTGITTR	1005.4955	NA	NA	NA	NA	NA	NA	NA	NA	NA	NA	NA	NA	NA	NA	NA	NA	NA	NA	NA	NA	NA	NA	NA	NA	121220	668619
TNKS1BP1 1545, 1554	TNKS1BP1	1545, 1554	TNKS1BP1	TNKS1BP1	%1545, %1554	human	RPS*QGPPARSPS*QDFSFIEDTEILDSAM#YR	RPS*QGPPARSPS*QDFSFIEDTEILDSAMYR	894.1403	NA	NA	NA	NA	NA	NA	NA	NA	NA	NA	NA	NA	NA	NA	NA	NA	NA	NA	NA	154174	NA	NA	NA	NA	83624	69804
MORC2 739, 743	MORC2	739, 743	MORC2	MORC2	%739, %743	human	KRS*VAVS*DEEEVEEEAER	KRS*VAVS*DEEEVEEEAER	750.9769	NA	NA	19696	NA	NA	NA	NA	NA	NA	NA	NA	NA	NA	NA	NA	NA	NA	NA	NA	NA	NA	NA	NA	NA	125348	274999
ZNF785 183	ZNF785	183	ZNF785	ZNF785	183	human	NFSY*PSLLASHQR	NFSY*PSLLASHQR	533.9154	NA	NA	NA	NA	NA	NA	NA	NA	NA	NA	NA	NA	NA	NA	NA	NA	NA	NA	NA	NA	NA	NA	NA	NA	35352	386100
HELZ 1764, 1766	HELZ	1764, 1766	HELZ	HELZ	%1764, %1766	human	RISS*SS*VQPCSEEVSTPQDSLAQCK	RISS*SS*VQPCSEEVSTPQDSLAQCK	980.7432	NA	NA	29379	NA	NA	NA	NA	NA	NA	NA	NA	NA	NA	NA	NA	NA	NA	NA	NA	9725	NA	NA	NA	NA	329444	460988
ZC3HC1 407, 411, 413	ZC3HC1	407, 411, 413	ZC3HC1	NIPA	%407, %411, %413	human	LCS*SSSS*DT*SSR	LCS*SSSS*DT*SSR	757.2194	NA	NA	NA	NA	NA	NA	NA	NA	NA	NA	NA	NA	NA	NA	NA	NA	NA	NA	NA	NA	NA	NA	NA	NA	NA	62485
MELK 335	MELK	335	MELK	MELK	%335	human	LS*SFSCGQASATPFTDIK	LS*SFSCGQASATPFTDIK	998.9397	NA	NA	78104	NA	NA	NA	NA	NA	NA	NA	NA	NA	NA	NA	NA	NA	NA	NA	NA	NA	NA	NA	NA	NA	126761	373466
BRD1 852, 855, 858	BRD1	852, 855, 858	BRD1; BRD1	BRD1; BRD1 iso2	%852, %855, %858; %983, %986, %989	human	RRCAS*ESS*ISS*SNSPLCDSSFNAPK	RRCAS*ESS*ISS*SNSPLCDSSFNAPK	995.3833	NA	NA	259230	NA	NA	NA	NA	NA	NA	NA	NA	NA	NA	NA	NA	NA	NA	NA	NA	18041	NA	NA	NA	NA	343188	566223
BRD1 854	BRD1	854	BRD1; BRD1	BRD1; BRD1 iso2	%854; %985	human	RRCASES*SISSSNSPLCDSSFNAPK	RRCASES*SISSSNSPLCDSSFNAPK	942.0724	NA	NA	483067	NA	NA	NA	NA	NA	NA	NA	NA	NA	NA	NA	NA	NA	NA	NA	NA	8144	NA	NA	NA	NA	292035	553427
ARAP3 1337	ARAP3	1337	ARAP3	ARAP3	1337	human	RHS*SSDLAR	RHS*SSDLAR	554.7484	NA	NA	NA	NA	NA	NA	NA	NA	NA	NA	NA	NA	NA	NA	NA	NA	NA	NA	NA	NA	NA	NA	NA	NA	25123	NA
BRD1 854, 855, 857	BRD1	854, 855, 857	BRD1; BRD1	BRD1; BRD1 iso2	%854, %855, %857; %985, %986, %988	human	CASES*S*IS*SSNSPLCDSSFNAPK	CASES*S*IS*SSNSPLCDSSFNAPK	891.3159	NA	NA	3733	NA	NA	NA	NA	NA	NA	NA	NA	NA	NA	NA	NA	NA	NA	NA	NA	59562	NA	NA	NA	NA	1521	9287
BRD1 885	BRD1	885	BRD1; BRD1	BRD1; BRD1 iso2	%885; %1016	human	RHT*LEDRSELISCIENGNYAK	RHT*LEDRSELISCIENGNYAK	862.3986	NA	NA	81081	NA	NA	NA	NA	NA	NA	NA	NA	NA	NA	NA	NA	NA	NA	NA	NA	25322	NA	NA	NA	NA	262340	721697
PAK7 286	PAK7	286	PAK7	PAK5	286	human	S*RSGSGLQEPMMPFGASAFK	S*RSGSGLQEPMMPFGASAFK	722.3234	NA	NA	92550	NA	NA	NA	NA	NA	NA	NA	NA	NA	NA	NA	NA	NA	NA	NA	NA	NA	NA	NA	NA	NA	88441	417331
ARHGEF12 41	ARHGEF12	41	ARHGEF12	ARHGEF12	%41	human	VERIAS*HDFDPTDSSSK	VERIAS*HDFDPTDSSSK	657.6212	NA	NA	NA	NA	NA	NA	NA	NA	NA	NA	NA	NA	NA	NA	NA	NA	NA	NA	NA	71061	NA	NA	NA	NA	NA	55664
ARHGEF2 174	ARHGEF2	174	ARHGEF2; ARHGEF2	ARHGEF2; ARHGEF2 iso2	%174; %174	human	ILSQS*TDSLNMR	ILSQS*TDSLNMR	722.8287	NA	NA	192682	NA	NA	NA	NA	NA	NA	NA	NA	NA	NA	NA	NA	NA	NA	NA	NA	178795	NA	NA	NA	NA	450239	612064
C20orf74 713	C20orf74	713	C20orf74	RalGAPA2	%713	human	FRS*ATTSGAPGVEK	FRS*ATTSGAPGVEK	744.3481	NA	NA	3867	NA	NA	NA	NA	NA	NA	NA	NA	NA	NA	NA	NA	NA	NA	NA	NA	NA	NA	NA	NA	NA	155797	58018
DENND5A 193	DENND5A	193	DENND5A	RAB6IP1	%193	human	FNS*YDISRDTLYVSK	FNS*YDISRDTLYVSK	944.4299	NA	NA	51948	NA	NA	NA	NA	NA	NA	NA	NA	NA	NA	NA	NA	NA	NA	NA	NA	24965	NA	NA	NA	NA	166120	485337
GPI 109	GPI	109	GPI	G6PI	%109	human	SNT*PILVDGK	SNT*PILVDGK	562.2734	444491	497456	NA	NA	NA	NA	NA	NA	909835	360899	NA	NA	NA	NA	NA	NA	NA	NA	NA	NA	85463	NA	NA	NA	NA	NA
GAPVD1 929	GAPVD1	929	GAPVD1	GAPVD1	%929	human	SRS*SDIVSSVR	SRS*SDIVSSVR	636.8008	NA	NA	118357	NA	NA	NA	NA	NA	NA	NA	NA	NA	NA	NA	NA	NA	NA	NA	NA	127339	NA	NA	NA	NA	2443940	3471040
GAPVD1 930	GAPVD1	930	GAPVD1	GAPVD1	%930	human	SRSS*DIVSSVR	SRSS*DIVSSVR	424.8696	NA	NA	NA	NA	NA	NA	NA	NA	NA	NA	NA	NA	NA	NA	NA	NA	NA	NA	NA	12400	NA	NA	NA	NA	651592	949848
CCT2 260	CCT2	260	CCT2	CCT2	%260	human	VRVDS*TAK	VRVDS*TAK	478.2341	NA	NA	1209740	NA	NA	NA	NA	NA	NA	NA	NA	NA	NA	NA	NA	NA	NA	NA	NA	156578	NA	NA	NA	NA	675080	NA
GARNL1 773	GARNL1	773	GARNL1	RalGAPA1	%773	human	VRHFS*QSEETGNEVFGALNEEQPLPR	VRHFS*QSEETGNEVFGALNEEQPLPR	1017.4716	NA	NA	1843350	NA	NA	NA	NA	NA	NA	NA	NA	NA	NA	NA	NA	NA	NA	NA	NA	164111	NA	NA	NA	NA	3674320	9919390
TRIP12 1421	TRIP12	1421	TRIP12; TRIP12	TRIP12; TRIP12 iso3	%1421; %1469	human	AQT*APTK	AQT*APTK	398.6837	NA	NA	36638	NA	NA	NA	NA	NA	NA	NA	NA	NA	NA	NA	NA	NA	NA	NA	NA	1410	NA	NA	NA	NA	98924	NA
SACS 2509	SACS	2509	SACS	SACS	2509	human	Y*ASNVCFTTLGTEFGQK	Y*ASNVCFTTLGTEFGQK	1001.9344	NA	NA	NA	NA	NA	NA	NA	NA	NA	NA	NA	NA	NA	NA	NA	NA	NA	NA	NA	979030	NA	NA	NA	NA	352142	651618
CUEDC1 9	CUEDC1	9	CUEDC1	CUEDC1	9	human	RSS*SGSGGGGTAGAR	RSS*SGSGGGGTAGAR	672.7862	NA	NA	NA	NA	NA	NA	NA	NA	NA	NA	NA	NA	NA	NA	NA	NA	NA	NA	NA	56401	NA	NA	NA	NA	NA	43839
GARNL1 860	GARNL1	860	GARNL1	RalGAPA1	%860	human	RGS*SPGSLEIPK	RGS*SPGSLEIPK	654.3214	NA	NA	281377	NA	NA	NA	NA	NA	NA	NA	NA	NA	NA	NA	NA	NA	NA	NA	NA	NA	NA	NA	NA	NA	171670	758092
ATRX 668, 675	ATRX	668, 675	ATRX	ATRX	%668, %675	human	TTPLRRPT*ETNPVTS*NSDEECNETVK	TTPLRRPT*ETNPVTS*NSDEECNETVK	1045.7828	NA	NA	48752	NA	NA	NA	NA	NA	NA	NA	NA	NA	NA	NA	NA	NA	NA	NA	NA	NA	NA	NA	NA	NA	172224	416899
GARNL4 586	GARNL4	586	GARNL4; GARNL4	Rap1GAP2; Rap1GAP2 iso2	%586; %571	human	ARCDS*TSSTPK	ARCDS*TSSTPK	645.2632	NA	NA	29021	NA	NA	NA	NA	NA	NA	NA	NA	NA	NA	NA	NA	NA	NA	NA	NA	1602	NA	NA	NA	NA	12570	NA
GBF1 1335	GBF1	1335	GBF1	GBF1	%1335	human	IHRS*ATDADVVNSGWLVVGK	IHRS*ATDADVVNSGWLVVGK	735.3668	NA	NA	778264	NA	NA	NA	NA	NA	NA	NA	NA	NA	NA	NA	NA	NA	NA	NA	NA	80100	NA	NA	NA	NA	1556690	4917980
GIT2 8	GIT2	8	GIT2	GIT2	8	human	RLRSS*EVCADCSGPDPSWASVNR	RLRSS*EVCADCSGPDPSWASVNR	896.0548	NA	NA	NA	NA	NA	NA	NA	NA	NA	NA	NA	NA	NA	NA	NA	NA	NA	NA	NA	69071	NA	NA	NA	NA	22469	NA
C17orf28 671, 673	C17orf28	671, 673	C17orf28	C17orf28	%671, %673	human	RPST*SS*ASGQWSPTPEWVLSWK	RPST*SS*ASGQWSPTPEWVLSWK	878.719	NA	NA	596932	NA	NA	NA	NA	NA	NA	NA	NA	NA	NA	NA	NA	NA	NA	NA	NA	9699	NA	NA	NA	NA	864275	2042620
CHAF1B 485	CHAF1B	485	CHAF1B	CAF-1B	485	human	RVT*LNTLQAWSK	RVT*LNTLQAWSK	748.8847	NA	NA	58789	NA	NA	NA	NA	NA	NA	NA	NA	NA	NA	NA	NA	NA	NA	NA	NA	10322	NA	NA	NA	NA	239265	557119
MATR3 596, 598	MATR3	596, 598	MATR3; MATR3	matrin 3; matrin 3 iso3	%596, %598; %596, %598	human	KRS*YS*PDGK	KRS*YS*PDGK	599.2387	NA	NA	13966	NA	NA	NA	NA	NA	NA	NA	NA	NA	NA	NA	NA	NA	NA	NA	NA	28485	NA	NA	NA	NA	6501	NA
DENND4A 1151	DENND4A	1151	DENND4A	DENND4A	%1151	human	MNS*SFSVKPFEK	MNS*SFSVKPFEK	740.8307	NA	NA	163440	NA	NA	NA	NA	NA	NA	NA	NA	NA	NA	NA	NA	NA	NA	NA	NA	16827	NA	NA	NA	NA	1175890	3999550
RALBP1 29, 34	RALBP1	29, 34	RALBP1	RALBP1	%29, %34	human	RVEHGSGLTRTPS*SEEIS*PTK	RVEHGSGLTRTPS*SEEIS*PTK	607.7781	NA	NA	39871	NA	NA	NA	NA	NA	NA	NA	NA	NA	NA	NA	NA	NA	NA	NA	NA	40949	NA	NA	NA	NA	65283	297231
RPL19 12	RPL19	12	RPL19	RPL19	%12	human	RLAS*SVLR	RLAS*SVLR	491.2657	NA	NA	118069	NA	NA	NA	NA	NA	NA	NA	NA	NA	NA	NA	NA	NA	NA	NA	NA	90601	NA	NA	NA	NA	775949	1614510
SFRS14 7	SFRS14	7	SFRS14	SFRS14	%7	human	RIT*QETFDAVLQEK	RIT*QETFDAVLQEK	879.4271	NA	NA	NA	NA	NA	NA	NA	NA	NA	NA	NA	NA	NA	NA	NA	NA	NA	NA	NA	423719	NA	NA	NA	NA	309976	555954
HIVEP2 1085	HIVEP2	1085	HIVEP2	HIVEP2	1085	human	QAS*FSGSPEISQGEVGM#DQSVK	QAS*FSGSPEISQGEVGMDQSVK	788.6736	NA	NA	NA	NA	NA	NA	NA	NA	NA	NA	NA	NA	NA	NA	NA	NA	NA	NA	NA	78698	NA	NA	NA	NA	75823	75339
SIPA1L1 1632	SIPA1L1	1632	SIPA1L1	SIPA1L1	%1632	human	SLPLRRPS*YTLGMK	SLPLRRPS*YTLGMK	849.9417	NA	NA	217345	NA	NA	NA	NA	NA	NA	NA	NA	NA	NA	NA	NA	NA	NA	NA	NA	94572	NA	NA	NA	NA	478064	1469190
PBRM1 10	PBRM1	10	PBRM1	polybromo 1	%10	human	ATS*PSSSVSGDFDDGHHSVSTPGPSRK	ATS*PSSSVSGDFDDGHHSVSTPGPSRK	695.5543	NA	NA	93732	NA	NA	NA	NA	NA	NA	NA	NA	NA	NA	NA	NA	NA	NA	NA	NA	NA	NA	NA	NA	NA	163392	427917
SIPA1L1 174	SIPA1L1	174	SIPA1L1	SIPA1L1	%174	human	QRS*NSDITISELDVDSFDECISPTYK	QRS*NSDITISELDVDSFDECISPTYK	1033.7882	NA	NA	54937	NA	NA	NA	NA	NA	NA	NA	NA	NA	NA	NA	NA	NA	NA	NA	NA	14058	NA	NA	NA	NA	110671	240724
PDS5B 1212, 1213, 1227	PDS5B	1212, 1213, 1227	PDS5B	APRIN	%1212, %1213, %1227	human	GRLDS*S*EMDHSENEDYTMSS*PLPGK	GRLDS*S*EMDHSENEDYTMSS*PLPGK	1008.0355	NA	NA	610447	NA	NA	NA	NA	NA	NA	NA	NA	NA	NA	NA	NA	NA	NA	NA	NA	NA	NA	NA	NA	NA	500854	902198
TBC1D22B 114	TBC1D22B	114	TBC1D22B	TBC1D22B	%114	human	LRVKPERS*QSTTSDVPANYK	LRVKPERS*QSTTSDVPANYK	786.0601	NA	NA	19238	NA	NA	NA	NA	NA	NA	NA	NA	NA	NA	NA	NA	NA	NA	NA	NA	28617	NA	NA	NA	NA	105289	160688
PDS5B 1212, 1224	PDS5B	1212, 1224	PDS5B	APRIN	%1212, %1224	human	GRLDS*SEMDHSENEDYT*MSSPLPGKK	GRLDS*SEMDHSENEDYT*MSSPLPGKK	768.3106	NA	NA	92019	NA	NA	NA	NA	NA	NA	NA	NA	NA	NA	NA	NA	NA	NA	NA	NA	6130	NA	NA	NA	NA	111141	166547
TBC1D4 642	TBC1D4	642	TBC1D4; TBC1D4	AS160; AS160 iso3	%642; %154	human	AHT*FSHPPSSTK	AHT*FSHPPSSTK	459.538	NA	NA	NA	NA	NA	NA	NA	NA	NA	NA	NA	NA	NA	NA	NA	NA	NA	NA	NA	NA	NA	NA	NA	NA	8460180	4814930
SRRM2 815, 820	SRRM2	815, 820	SRRM2	SRm300	815, %820	human	S*RSSSS*PPPK	S*RSSSS*PPPK	595.2361	NA	NA	31600	NA	NA	NA	NA	NA	NA	NA	NA	NA	NA	NA	NA	NA	NA	NA	NA	2140	NA	NA	NA	NA	49231	NA
TBC1D4 749, 750	TBC1D4	749, 750	TBC1D4; TBC1D4	AS160; AS160 iso3	%749, %750; %198, %199	human	RT*S*STCSNESLSVGGTSVTPR	RT*S*STCSNESLSVGGTSVTPR	781.661	NA	NA	536696	NA	NA	NA	NA	NA	NA	NA	NA	NA	NA	NA	NA	NA	NA	NA	NA	572647	NA	NA	NA	NA	204143	651907
TBC1D5 43	TBC1D5	43	TBC1D5	TBC1D5	%43	human	RTS*STLDSEGTFNSYRK	RTS*STLDSEGTFNSYRK	676.9723	NA	NA	631260	NA	NA	NA	NA	NA	NA	NA	NA	NA	NA	NA	NA	NA	NA	NA	NA	47351	NA	NA	NA	NA	3854970	12589900
ZNF185 155	ZNF185	155	ZNF185; ZNF185	ZNF185; ZNF185 iso1	%155; %20	human	RSSTS*GDTEEEEEEEVVPFSSDEQK	RSSTS*GDTEEEEEEEVVPFSSDEQK	970.7277	NA	NA	193665	NA	NA	NA	NA	NA	NA	NA	NA	NA	NA	NA	NA	NA	NA	NA	NA	179795	NA	NA	NA	NA	263715	579742
ABLIM1 39	ABLIM1	39	ABLIM1	abLIM iso2	39	human	RSS*SDFFYSK	RSS*SDFFYSK	652.2714	NA	NA	NA	NA	NA	NA	NA	NA	NA	NA	NA	NA	NA	NA	NA	NA	NA	NA	NA	263944	NA	NA	NA	NA	NA	NA
ALS2CR4 86	ALS2CR4	86	ALS2CR4	ALS2CR4	86	human	NTPASASLEGLAQTAGRRPS*EGNEPSTK	NTPASASLEGLAQTAGRRPS*EGNEPSTK	969.4595	NA	NA	314057	NA	NA	NA	NA	NA	NA	NA	NA	NA	NA	NA	NA	NA	NA	NA	NA	154869	NA	NA	NA	NA	NA	143066
DBN1 338	DBN1	338	DBN1	DBN1	%338	human	MAPTPIPTRSPS*DSSTASTPVAEQIER	MAPTPIPTRSPS*DSSTASTPVAEQIER	969.4582	NA	NA	52194	NA	NA	NA	NA	NA	NA	NA	NA	NA	NA	NA	NA	NA	NA	NA	NA	154869	NA	NA	NA	NA	241944	184038
NDRG1 364	NDRG1	364	NDRG1	NDRG1	%364	human	S*HTSEGAHLDITPNSGAAGNSAGPK	S*HTSEGAHLDITPNSGAAGNSAGPK	819.3661	NA	NA	45235	NA	NA	NA	NA	NA	NA	NA	NA	NA	NA	NA	NA	NA	NA	NA	NA	151225	NA	NA	NA	NA	47572	36389
GTF2F1 377, 380, 381, 385	GTF2F1	377, 380, 381, 385	GTF2F1	GTF2F1	%377, %380, %381, %385	human	KPS*GGS*S*RGNS*RPGTPSAEGGSTSSTLR	KPS*GGS*S*RGNS*RPGTPSAEGGSTSSTLR	999.063	NA	NA	NA	NA	NA	NA	NA	NA	NA	NA	NA	NA	NA	NA	NA	NA	NA	NA	NA	21353	NA	NA	NA	NA	235898	482046
STAC 172	STAC	172	STAC	STAC	172	human	YYS*SPLLIHEQFGCIK	YYS*SPLLIHEQFGCIK	678.9847	NA	NA	94136	NA	NA	NA	NA	NA	NA	NA	NA	NA	NA	NA	NA	NA	NA	NA	NA	184028	NA	NA	NA	NA	162201	155362
EPB49 303	EPB49	303	EPB49	dematin	303	human	LQS*TEFSPSGSETGSPGLQNGEGQR	LQS*TEFSPSGSETGSPGLQNGEGQR	877.3837	NA	NA	90515	NA	NA	NA	NA	NA	NA	NA	NA	NA	NA	NA	NA	NA	NA	NA	NA	NA	NA	NA	NA	NA	348447	808848
FAM65B 21	FAM65B	21	FAM65B; FAM65B	FAM65B; FAM65B iso2	%21; %21	human	SQS*FAGFSGLQER	SQS*FAGFSGLQER	747.3247	NA	NA	NA	NA	NA	NA	NA	NA	NA	NA	NA	NA	NA	NA	NA	NA	NA	NA	NA	313734	NA	NA	NA	NA	NA	NA
MYO1E 1002, 1005	MYO1E	1002, 1005	MYO1E	MYO1E	%1002, %1005	human	QQS*TSS*DRVSQTPESLDFLK	QQS*TSS*DRVSQTPESLDFLK	805.0155	NA	NA	57291	NA	NA	NA	NA	NA	NA	NA	NA	NA	NA	NA	NA	NA	NA	NA	NA	167993	NA	NA	NA	NA	151487	216549
KIF21A 855	KIF21A	855	KIF21A	KIF21A	%855	human	KLSSS*DAPAQDTGSSAAAVETDASR	KLSSS*DAPAQDTGSSAAAVETDASR	834.7046	NA	NA	2438070	NA	NA	NA	NA	NA	NA	NA	NA	NA	NA	NA	NA	NA	NA	NA	NA	15322	NA	NA	NA	NA	13373800	21524500
KIF23 911	KIF23	911	KIF23; KIF23	KIF23; KIF23 iso2	%911; %807	human	RRS*STVAPAQPDGAESEWTDVETR	RRS*STVAPAQPDGAESEWTDVETR	909.0786	NA	NA	31022	NA	NA	NA	NA	NA	NA	NA	NA	NA	NA	NA	NA	NA	NA	NA	NA	47961	NA	NA	NA	NA	312230	582533
EDC3 163	EDC3	163	EDC3	EDC3	%163	human	RRHNSWS*SSSRHPNQATPK	RRHNSWS*SSSRHPNQATPK	463.4207	NA	NA	519071	NA	NA	NA	NA	NA	NA	NA	NA	NA	NA	NA	NA	NA	NA	NA	NA	NA	NA	NA	NA	NA	1055900	NA
UBR4 3860	UBR4	3860	UBR4; UBR4	UBR4; UBR4 iso3	3860; 3836	human	ALS*VLGCGHTSSTK	ALS*VLGCGHTSSTK	749.342	NA	NA	15981	NA	NA	NA	NA	NA	NA	NA	NA	NA	NA	NA	NA	NA	NA	NA	NA	15337	NA	NA	NA	NA	511964	779908
LIMCH1 857	LIMCH1	857	LIMCH1; LIMCH1	LIMCH1; LIMCH1 iso1	%857; %472	human	ILERSHST*EPNLSSFLNDPNPM#K	ILERSHST*EPNLSSFLNDPNPMK	908.0896	NA	NA	204840	NA	NA	NA	NA	NA	NA	NA	NA	NA	NA	NA	NA	NA	NA	NA	NA	31335	NA	NA	NA	NA	246177	2311520
ANKRD34A 291	ANKRD34A	291	ANKRD34A	ANKRD34A	%291	human	RHS*TEGPEDPPPWAEK	RHS*TEGPEDPPPWAEK	956.9149	NA	NA	NA	NA	NA	NA	NA	NA	NA	NA	NA	NA	NA	NA	NA	NA	NA	NA	NA	12490	NA	NA	NA	NA	85752	247176
LMNA 404, 406	LMNA	404, 406	LMNA; LMNA	lamin A/C; lamin A/C iso2	%404, %406; %404, %406	human	ASS*HS*SQTQGGGSVTK	ASS*HS*SQTQGGGSVTK	560.2205	NA	NA	1340620	NA	NA	NA	NA	NA	NA	NA	NA	NA	NA	NA	NA	NA	NA	NA	NA	18535	NA	NA	NA	NA	147905	NA
RELL1 261, 270	RELL1	261, 270	RELL1	RELL1	%261, %270	human	SLMSVSGAETVNGEVPAT*PVKRERSGT*E	SLMSVSGAETVNGEVPAT*PVKRERSGT*E	1016.7963	NA	NA	236590	NA	NA	NA	NA	NA	NA	NA	NA	NA	NA	NA	NA	NA	NA	NA	NA	NA	NA	NA	NA	NA	NA	NA
PPP1R12A 853, 871	PPP1R12A	853, 871	PPP1R12A	MYPT1	%853, %871	human	RRST*GVSFWTQDSDENEQEQQS*DTEEGSNKK	RRST*GVSFWTQDSDENEQEQQS*DTEEGSNKK	941.3852	NA	NA	508814	NA	NA	NA	NA	NA	NA	NA	NA	NA	NA	NA	NA	NA	NA	NA	NA	160329	NA	NA	NA	NA	158549	342367
HDGF2 454	HDGF2	454	HDGF2	HDGF2	%454	human	KRS*EGFSMDRK	KRS*EGFSMDRK	474.2183	NA	NA	NA	NA	NA	NA	NA	NA	NA	NA	NA	NA	NA	NA	NA	NA	NA	NA	NA	NA	NA	NA	NA	NA	4783400	6020620
PHF14 835	PHF14	835	PHF14	PHF14	%835	human	KRS*FVPEEEK	KRS*FVPEEEK	664.8159	NA	NA	311750	NA	NA	NA	NA	NA	NA	NA	NA	NA	NA	NA	NA	NA	NA	NA	NA	NA	NA	NA	NA	NA	2037560	15888
NEFL 56	NEFL	56	NEFL	NFL	%56	human	RS*YSSSSGSLMPSLENLDLSQVAAISNDLK	RS*YSSSSGSLMPSLENLDLSQVAAISNDLK	1083.8497	NA	NA	NA	NA	NA	NA	NA	NA	NA	NA	NA	NA	NA	NA	NA	NA	NA	NA	NA	9956	NA	NA	NA	NA	65606	153905
C11orf30 209, 213	C11orf30	209, 213	C11orf30	EMSY	%209, 213	human	TNS*SSSS*PVVLK	TNS*SSSS*PVVLK	683.2886	NA	NA	83768	NA	NA	NA	NA	NA	NA	NA	NA	NA	NA	NA	NA	NA	NA	NA	NA	10096	NA	NA	NA	NA	395528	709956
USP34 3207	USP34	3207	USP34	USP34	%3207	human	RRRVS*SDEEHTVDSCISDM#K	RRRVS*SDEEHTVDSCISDMK	626.523	NA	NA	NA	NA	NA	NA	NA	NA	NA	NA	NA	NA	NA	NA	NA	NA	NA	NA	NA	NA	NA	NA	NA	NA	464902	74189
PLEC1 4620, 4630	PLEC1	4620, 4630	PLEC1; PLEC1; PLEC1; PLEC1; PLEC1	plectin 1; plectin 1 iso2; plectin 1 iso6; plectin 1 iso10; plectin 1 iso11	%4620, %4630; %4510, %4520; %4469, %4479; %4487, %4497; %4483, %4493	human	GYYSPYSVSGS*GSTAGSRTGS*R	GYYSPYSVSGS*GSTAGSRTGS*R	781.9808	NA	NA	88643	NA	NA	NA	NA	NA	NA	NA	NA	NA	NA	NA	NA	NA	NA	NA	NA	68993	NA	NA	NA	NA	336611	265855
PLEC1 4642	PLEC1	4642	PLEC1; PLEC1; PLEC1; PLEC1; PLEC1	plectin 1; plectin 1 iso2; plectin 1 iso6; plectin 1 iso10; plectin 1 iso11	%4642; %4532; %4491; %4509; %4505	human	RGS*FDATGSGFSM#TFSSSSYSSSGYGR	RGS*FDATGSGFSMTFSSSSYSSSGYGR	957.0517	NA	NA	NA	NA	NA	NA	NA	NA	NA	NA	NA	NA	NA	NA	NA	NA	NA	NA	NA	80751	NA	NA	NA	NA	17881	43941
SHROOM3 1242	SHROOM3	1242	SHROOM3	SHRM	1242	human	SRS*SPATADK	SRS*SPATADK	550.2426	NA	NA	69136	NA	NA	NA	NA	NA	NA	NA	NA	NA	NA	NA	NA	NA	NA	NA	NA	6840	NA	NA	NA	NA	19135	NA
SHROOM3 1725	SHROOM3	1725	SHROOM3	SHRM	%1725	human	TVS*SSGCEGK	TVS*SSGCEGK	546.2074	NA	NA	157458	NA	NA	NA	NA	NA	NA	NA	NA	NA	NA	NA	NA	NA	NA	NA	NA	NA	NA	NA	NA	NA	165941	NA
SPAST 268	SPAST	268	SPAST	spastin	%268	human	TGSAGLSGHHRAPS*YSGLSMVSGVK	TGSAGLSGHHRAPS*YSGLSMVSGVK	841.7319	NA	NA	329671	NA	NA	NA	NA	NA	NA	NA	NA	NA	NA	NA	NA	NA	NA	NA	NA	31258	NA	NA	NA	NA	44643	106561
DEPDC5 1500	DEPDC5	1500	DEPDC5	DEPDC5	1500	human	RRNST*SSTNQNMFCEER	RRNST*SSTNQNMFCEER	732.9685	NA	NA	NA	NA	NA	NA	NA	NA	NA	NA	NA	NA	NA	NA	NA	NA	NA	NA	NA	NA	NA	NA	NA	NA	143923	45801
TLN1 1201	TLN1	1201	TLN1	talin 1	1201	human	CVS*CLPGQR	CVS*CLPGQR	578.7356	NA	NA	138810	NA	NA	NA	NA	NA	NA	NA	NA	NA	NA	NA	NA	NA	NA	NA	NA	239367	NA	NA	NA	NA	NA	93586
EVI5 805	EVI5	805	EVI5	EVI5	805	human	RRES*YSTTV	RRES*YSTTV	589.7637	NA	NA	28872	NA	NA	NA	NA	NA	NA	NA	NA	NA	NA	NA	NA	NA	NA	NA	NA	427368	NA	NA	NA	NA	NA	53545
CAMK2D 287	CAMK2D	287	CAMK2D; CAMK2D	CaMK2-delta; CaMK2-delta iso8	%287; %287	human	STVASM#M#HRQET*VDCLK	STVASMMHRQET*VDCLK	702.3002	NA	NA	23962	NA	NA	NA	NA	NA	NA	NA	NA	NA	NA	NA	NA	NA	NA	NA	NA	1696990	NA	NA	NA	NA	NA	NA
ATAD2 337, 342	ATAD2	337, 342	ATAD2	ATAD2	%337, %342	human	LSS*AGPRS*PYCK	LSS*AGPRS*PYCK	741.796	NA	NA	22541	NA	NA	NA	NA	NA	NA	NA	NA	NA	NA	NA	NA	NA	NA	NA	NA	NA	NA	NA	NA	NA	207890	104832
DHX36 162	DHX36	162	DHX36	DHX36	%162	human	IRNRSY*IDRDSEYLLQENEPDGTLDQK	IRNRSY*IDRDSEYLLQENEPDGTLDQK	837.644	NA	NA	340320	NA	NA	NA	NA	NA	NA	NA	NA	NA	NA	NA	NA	NA	NA	NA	NA	5992	NA	NA	NA	NA	162793	597063
ZNF318 173	ZNF318	173	ZNF318	ZNF318	%173	human	LGS*PVDNLEDMDRDDLTDDSVFTR	LGS*PVDNLEDMDRDDLTDDSVFTR	935.7355	NA	NA	38793	NA	NA	NA	NA	NA	NA	NA	NA	NA	NA	NA	NA	NA	NA	NA	NA	NA	NA	NA	NA	NA	435717	679358
GLCCI1 343, 345	GLCCI1	343, 345	GLCCI1	GLCCI1	343, %345	human	SSST*RS*IDTQTPSVQER	SSST*RS*IDTQTPSVQER	680.2875	NA	NA	106871	NA	NA	NA	NA	NA	NA	NA	NA	NA	NA	NA	NA	NA	NA	NA	NA	7064	NA	NA	NA	NA	137060	494186
HELZ 1738, 1741	HELZ	1738, 1741	HELZ	HELZ	%1738, %1741	human	TVS*SSS*LPSLEEYEPR	TVS*SSS*LPSLEEYEPR	970.8999	NA	NA	15596	NA	NA	NA	NA	NA	NA	NA	NA	NA	NA	NA	NA	NA	NA	NA	NA	49281	NA	NA	NA	NA	181322	431770
NET1 539	NET1	539	NET1	Net1	%539	human	RAS*TVSSVTQVEVDENAYR	RAS*TVSSVTQVEVDENAYR	731.0058	NA	NA	16083	NA	NA	NA	NA	NA	NA	NA	NA	NA	NA	NA	NA	NA	NA	NA	NA	31187	NA	NA	NA	NA	243471	667006
MKL1 333	MKL1	333	MKL1	MKL1	%333	human	QNS*TSLTGKPGALPANLDDM#K	QNS*TSLTGKPGALPANLDDMK	752.0189	NA	NA	109761	NA	NA	NA	NA	NA	NA	NA	NA	NA	NA	NA	NA	NA	NA	NA	NA	73727	NA	NA	NA	NA	492996	675657
MAP4K5 335	MAP4K5	335	MAP4K5	KHS1	%335	human	TAS*EINFDK	TAS*EINFDK	552.7341	NA	NA	156525	NA	NA	NA	NA	NA	NA	NA	NA	NA	NA	NA	NA	NA	NA	NA	NA	356766	NA	NA	NA	NA	226764	305155
PARG 286	PARG	286	PARG	PARG	%286	human	LTRQES*CLGNSPPFEK	LTRQES*CLGNSPPFEK	648.2958	NA	NA	109926	NA	NA	NA	NA	NA	NA	NA	NA	NA	NA	NA	NA	NA	NA	NA	NA	9335	NA	NA	NA	NA	265842	744845
PDE3A 293	PDE3A	293	PDE3A	PDE3A	%293	human	SS*SVVSAEMSGCSSK	SS*SVVSAEMSGCSSK	791.8099	NA	NA	228924	NA	NA	NA	NA	NA	NA	NA	NA	NA	NA	NA	NA	NA	NA	NA	NA	NA	NA	NA	NA	NA	28389	68945
NCOR1 2394	NCOR1	2394	NCOR1	N-CoR1	2394	human	MLS*STPPTPIACAPSAVNQAAPHQQNR	MLS*STPPTPIACAPSAVNQAAPHQQNR	975.4563	NA	NA	NA	NA	NA	NA	NA	NA	NA	NA	NA	NA	NA	NA	NA	NA	NA	NA	NA	86645	NA	NA	NA	NA	41510	136971
PDE3B 296	PDE3B	296	PDE3B	PDE3B	%296	human	RRSS*CVSLGETAASYYGSCK	RRSS*CVSLGETAASYYGSCK	773.668	NA	NA	141141	NA	NA	NA	NA	NA	NA	NA	NA	NA	NA	NA	NA	NA	NA	NA	NA	NA	NA	NA	NA	NA	69344	308699
MYLK 1773, 1776, 1779	MYLK	1773, 1776, 1779	MYLK; MYLK	smMLCK; smMLCK iso2	%1773, %1776, %1779; %1704, %1707, %1710	human	KSS*TGS*PTS*PLNAEK	KSS*TGS*PTS*PLNAEK	872.3356	NA	NA	45611	NA	NA	NA	NA	NA	NA	NA	NA	NA	NA	NA	NA	NA	NA	NA	NA	196438	NA	NA	NA	NA	31271	54952
ARHGAP21 1861	ARHGAP21	1861	ARHGAP21	ARHGAP21	1861	human	LRTST*SDLSRGEIGDPQTENPSTR	LRTST*SDLSRGEIGDPQTENPSTR	899.754	NA	NA	35816	NA	NA	NA	NA	NA	NA	NA	NA	NA	NA	NA	NA	NA	NA	NA	NA	37784	NA	NA	NA	NA	62146	88259
SVIL 342	SVIL	342	SVIL	supervillin iso2	%342	human	SLT*QPITTEEVVIAATLQASAHQK	SLT*QPITTEEVVIAATLQASAHQK	872.7809	NA	NA	154394	NA	NA	NA	NA	NA	NA	NA	NA	NA	NA	NA	NA	NA	NA	NA	NA	421157	NA	NA	NA	NA	108267	168387
PHF3 1924	PHF3	1924	PHF3	PHF3	1924	human	FY*SDSHHLK	FY*SDSHHLK	405.1728	NA	NA	NA	NA	NA	NA	NA	NA	NA	NA	NA	NA	NA	NA	NA	NA	NA	NA	NA	NA	NA	NA	NA	NA	1105750	762763
PCTK3 130	PCTK3	130	PCTK3; PCTK3	PCTAIRE3; PCTAIRE3 iso3	%130; %162	human	RAS*LSDIGFGK	RAS*LSDIGFGK	615.7976	NA	NA	43781	NA	NA	NA	NA	NA	NA	NA	NA	NA	NA	NA	NA	NA	NA	NA	NA	48098	NA	NA	NA	NA	219511	586819
PFTK1 78	PFTK1	78	PFTK1	PFTAIRE1	78	human	TQS*TFDPFEK	TQS*TFDPFEK	640.2658	NA	NA	189340	NA	NA	NA	NA	NA	NA	NA	NA	NA	NA	NA	NA	NA	NA	NA	NA	42309	NA	NA	NA	NA	2180060	4977000
DOCK7 963	DOCK7	963	DOCK7; DOCK7; DOCK7	DOCK7; DOCK7 iso2; DOCK7 iso3	%963; %963; %932	human	MS*SHTETSSFLQTLTGRLPTK	MS*SHTETSSFLQTLTGRLPTK	801.3856	NA	NA	160960	NA	NA	NA	NA	NA	NA	NA	NA	NA	NA	NA	NA	NA	NA	NA	NA	37111	NA	NA	NA	NA	1360890	2969030
TCF4 389	TCF4	389	TCF4	TCF4 iso2	%389	human	SRS*SNNDDEDLTPEQK	SRS*SNNDDEDLTPEQK	957.8893	NA	NA	252692	NA	NA	NA	NA	NA	NA	NA	NA	NA	NA	NA	NA	NA	NA	NA	NA	NA	NA	NA	NA	NA	1068430	NA
TCOF1 107	TCOF1	107	TCOF1; TCOF1	treacle; treacle iso2	%107; %107	human	LAS*TNSSVLGADLPSSMK	LAS*TNSSVLGADLPSSMK	929.4368	NA	NA	348317	NA	NA	NA	NA	NA	NA	NA	NA	NA	NA	NA	NA	NA	NA	NA	NA	15146	NA	NA	NA	NA	194802	469083
HISPPD1 1006, 1016	HISPPD1	1006, 1016	HISPPD1	HISPPD1	%1006, %1016	human	RRS*GEQITSSPVS*PK	RRS*GEQITSSPVS*PK	596.9396	NA	NA	23748	NA	NA	NA	NA	NA	NA	NA	NA	NA	NA	NA	NA	NA	NA	NA	NA	NA	NA	NA	NA	NA	18426	44693
LRRC41 327	LRRC41	327	LRRC41	LRRC41	%327	human	RST*QESLTAGGTDLK	RST*QESLTAGGTDLK	822.3854	NA	NA	130029	NA	NA	NA	NA	NA	NA	NA	NA	NA	NA	NA	NA	NA	NA	NA	NA	47370	NA	NA	NA	NA	743851	2113050
YAP1 109, 110	YAP1	109, 110	YAP1; YAP1	YAP1; YAP1 iso2	%109, %110; %109, %110	human	SHSRQAS*T*DAGTAGALTPQHVR	SHSRQAS*T*DAGTAGALTPQHVR	803.355	NA	NA	NA	NA	NA	NA	NA	NA	NA	NA	NA	NA	NA	NA	NA	NA	NA	NA	NA	2718140	NA	NA	NA	NA	36573	60842
GARNL4 507	GARNL4	507	GARNL4; GARNL4	Rap1GAP2; Rap1GAP2 iso2	%507; %492	human	VRSHS*METMVGGQK	VRSHS*METMVGGQK	542.9091	NA	NA	1952290	NA	NA	NA	NA	NA	NA	NA	NA	NA	NA	NA	NA	NA	NA	NA	NA	NA	NA	NA	NA	NA	589591	151753
SLAIN2 87	SLAIN2	87	SLAIN2	SLAIN2	%87	human	RTS*SEELRDATSLLAAGEGGLLDEVEPLRPDELER	RTS*SEELRDATSLLAAGEGGLLDEVEPLRPDELER	976.7297	NA	NA	23819	NA	NA	NA	NA	NA	NA	NA	NA	NA	NA	NA	NA	NA	NA	NA	NA	65622	NA	NA	NA	NA	391708	332305
ZNF318 207, 214	ZNF318	207, 214	ZNF318	ZNF318	%207, %214	human	YIS*QEEGPLS*PFLGQLDEDYRTK	YIS*QEEGPLS*PFLGQLDEDYRTK	949.0838	NA	NA	88593	NA	NA	NA	NA	NA	NA	NA	NA	NA	NA	NA	NA	NA	NA	NA	NA	26863	NA	NA	NA	NA	213492	660832
GPSM1 492	GPSM1	492	GPSM1	GPSM1	%492	human	TSIPRAPS*SDEECFFDLLTK	TSIPRAPS*SDEECFFDLLTK	798.3625	NA	NA	NA	NA	NA	NA	NA	NA	NA	NA	NA	NA	NA	NA	NA	NA	NA	NA	NA	151451	NA	NA	NA	NA	106263	244362
CASC3 66	CASC3	66	CASC3	CASC3	66	human	RVES*GGAK	RVES*GGAK	442.2053	NA	NA	9725	NA	NA	NA	NA	NA	NA	NA	NA	NA	NA	NA	NA	NA	NA	NA	NA	35054	NA	NA	NA	NA	75937	16233
HERC1 1428	HERC1	1428	HERC1	HERC1	%1428	human	RVS*TDLPEGQDVYTAACNSVIHR	RVS*TDLPEGQDVYTAACNSVIHR	890.0777	NA	NA	52626	NA	NA	NA	NA	NA	NA	NA	NA	NA	NA	NA	NA	NA	NA	NA	NA	80007	NA	NA	NA	NA	263446	331029
EIF4B 422	EIF4B	422	EIF4B	eIF4B	%422	human	SRTGS*ESSQTGTSTTSSR	SRTGS*ESSQTGTSTTSSR	632.9359	NA	NA	32524	NA	NA	NA	NA	NA	NA	NA	NA	NA	NA	NA	NA	NA	NA	NA	NA	NA	NA	NA	NA	NA	18167	NA
NCBP1 21	NCBP1	21	NCBP1	NCBP1	%21	human	RRKT*SDANETEDHLESLICK	RRKT*SDANETEDHLESLICK	621.2903	NA	NA	125859	NA	NA	NA	NA	NA	NA	NA	NA	NA	NA	NA	NA	NA	NA	NA	NA	86732	NA	NA	NA	NA	353630	702093
RBM15 686	RBM15	686	RBM15	RBM15	%686	human	DRYNS*DNDR	DRYNS*DNDR	617.7279	NA	NA	NA	NA	NA	NA	NA	NA	NA	NA	NA	NA	NA	NA	NA	NA	NA	NA	NA	NA	NA	NA	NA	NA	17413	NA
WDR20 434	WDR20	434	WDR20; WDR20	WDR20; WDR20 iso2	%434; %434	human	SNS*LPHSAVSNAGSK	SNS*LPHSAVSNAGSK	768.3461	NA	NA	256262	NA	NA	NA	NA	NA	NA	NA	NA	NA	NA	NA	NA	NA	NA	NA	NA	NA	NA	NA	NA	NA	449985	154518
RPL24 83	RPL24	83	RPL24	RPL24	%83	human	AIT*GASLADIMAK	AIT*GASLADIMAK	671.3278	NA	NA	3268990	NA	NA	NA	NA	NA	NA	NA	NA	NA	NA	NA	NA	NA	NA	NA	NA	269172	NA	NA	NA	NA	1209040	2075290
RAPGEF2 960	RAPGEF2	960	RAPGEF2	RAPGEF2	%960	human	RSS*FLNAK	RSS*FLNAK	501.7421	NA	NA	3609740	NA	NA	NA	NA	NA	NA	NA	NA	NA	NA	NA	NA	NA	NA	NA	NA	20289	NA	NA	NA	NA	5865770	39707
C4orf16 228	C4orf16	228	C4orf16	AP1AR	%228	human	SKT*EEDILR	SKT*EEDILR	585.7737	NA	NA	62276	NA	NA	NA	NA	NA	NA	NA	NA	NA	NA	NA	NA	NA	NA	NA	NA	83314	NA	NA	NA	NA	2138790	3175290
SRRM2 1404, 1413	SRRM2	1404, 1413	SRRM2	SRm300	%1404, %1413	human	AGMSSNQSISS*PVLDAVPRT*PSRER	AGMSSNQSISS*PVLDAVPRT*PSRER	934.7596	NA	NA	40628	NA	NA	NA	NA	NA	NA	NA	NA	NA	NA	NA	NA	NA	NA	NA	NA	NA	NA	NA	NA	NA	143279	212981
SRGAP2 1013	SRGAP2	1013	SRGAP2; SRGAP2	SRGAP2; SRGAP2 iso2	1013; 1013	human	SAS*TAGDIACAFRPVK	SAS*TAGDIACAFRPVK	865.9002	NA	NA	307290	NA	NA	NA	NA	NA	NA	NA	NA	NA	NA	NA	NA	NA	NA	NA	NA	136201	NA	NA	NA	NA	771458	1922150
SRGAP3 858	SRGAP3	858	SRGAP3	ARHGAP14	%858	human	LRS*DGAAIPR	LRS*DGAAIPR	568.2846	NA	NA	174857	NA	NA	NA	NA	NA	NA	NA	NA	NA	NA	NA	NA	NA	NA	NA	NA	NA	NA	NA	NA	NA	206817	82687
TBC1D4 341	TBC1D4	341	TBC1D4	AS160	%341	human	RRHAS*APSHVQPSDSEK	RRHAS*APSHVQPSDSEK	492.9814	NA	NA	1116660	NA	NA	NA	NA	NA	NA	NA	NA	NA	NA	NA	NA	NA	NA	NA	NA	NA	NA	NA	NA	NA	306780	23411
C17orf71 743	C17orf71	743	C17orf71	SMG8	%743	human	RPNFVDRQAST*VEYLPGMLHSNCPK	RPNFVDRQAST*VEYLPGMLHSNCPK	999.4684	NA	NA	144005	NA	NA	NA	NA	NA	NA	NA	NA	NA	NA	NA	NA	NA	NA	NA	NA	13238	NA	NA	NA	NA	325029	1393230
DOPEY1 1247	DOPEY1	1247	DOPEY1	DOPEY1	%1247	human	SHS*SIQFSFK	SHS*SIQFSFK	624.2764	NA	NA	339661	NA	NA	NA	NA	NA	NA	NA	NA	NA	NA	NA	NA	NA	NA	NA	NA	53735	NA	NA	NA	NA	1546010	3105890
SRRM2 454, 456	SRRM2	454, 456	SRRM2	SRm300	%454, %456	human	EIS*SS*PTSK	EIS*SS*PTSK	548.204	NA	NA	NA	NA	NA	NA	NA	NA	NA	NA	NA	NA	NA	NA	NA	NA	NA	NA	NA	NA	NA	NA	NA	NA	7803650	10464300
ABCC1 915	ABCC1	915	ABCC1	ABCC1	%915	human	QLS*SSSSYSGDISR	QLS*SSSSYSGDISR	777.3276	NA	NA	59503	NA	NA	NA	NA	NA	NA	NA	NA	NA	NA	NA	NA	NA	NA	NA	NA	24807	NA	NA	NA	NA	49656	65204
ABCC1 915, 917	ABCC1	915, 917	ABCC1	ABCC1	%915, %917	human	QLQRQLS*SS*SSYSGDISRHHNSTAELQK	QLQRQLS*SS*SSYSGDISRHHNSTAELQK	826.8741	NA	NA	158173	NA	NA	NA	NA	NA	NA	NA	NA	NA	NA	NA	NA	NA	NA	NA	NA	NA	NA	NA	NA	NA	294887	364143
ABCC1 915, 917, 918, 930	ABCC1	915, 917, 918, 930	ABCC1	ABCC1	%915, %917, %918, %930	human	QLQRQLS*SS*S*SYSGDISRHHNS*TAELQK	QLQRQLS*SS*S*SYSGDISRHHNS*TAELQK	866.8572	NA	NA	1182250	NA	NA	NA	NA	NA	NA	NA	NA	NA	NA	NA	NA	NA	NA	NA	NA	43684	NA	NA	NA	NA	44883	180841
TSC2 981	TSC2	981	TSC2; TSC2	TSC2; TSC2 iso4	%981; %981	human	SIS*VSEHVVR	SIS*VSEHVVR	596.7897	NA	NA	323967	NA	NA	NA	NA	NA	NA	NA	NA	NA	NA	NA	NA	NA	NA	NA	NA	37409	NA	NA	NA	NA	3420030	5570790
HISPPD1 1006, 1013, 1016	HISPPD1	1006, 1013, 1016	HISPPD1	HISPPD1	%1006, 1013, %1016	human	RRS*GEQITSS*PVS*PK	RRS*GEQITSS*PVS*PK	623.595	NA	NA	178156	NA	NA	NA	NA	NA	NA	NA	NA	NA	NA	NA	NA	NA	NA	NA	NA	NA	NA	NA	NA	NA	51172	NA
DMXL1 1896	DMXL1	1896	DMXL1	DMXL1	%1896	human	ASS*FLDTSK	ASS*FLDTSK	518.2233	NA	NA	248113	NA	NA	NA	NA	NA	NA	NA	NA	NA	NA	NA	NA	NA	NA	NA	NA	27410	NA	NA	NA	NA	404130	630252
YAP1 105, 110	YAP1	105, 110	YAP1; YAP1	YAP1; YAP1 iso2	%105, %110; %105, %110	human	SHS*RQAST*DAGTAGALTPQHVR	SHS*RQAST*DAGTAGALTPQHVR	602.7681	NA	NA	NA	NA	NA	NA	NA	NA	NA	NA	NA	NA	NA	NA	NA	NA	NA	NA	NA	1924040	NA	NA	NA	NA	59247	46363
NDRG1 366, 375	NDRG1	366, 375	NDRG1	NDRG1	%366, %375	human	SHTSEGTRSRSHT*SEGAHLDIT*PNSGAAGNSAGPK	SHTSEGTRSRSHT*SEGAHLDIT*PNSGAAGNSAGPK	727.7192	NA	NA	NA	NA	NA	NA	NA	NA	NA	NA	NA	NA	NA	NA	NA	NA	NA	NA	NA	180462	NA	NA	NA	NA	NA	5549
UBAP2L 604	UBAP2L	604	UBAP2L; UBAP2L	NICE-4; NICE-4 iso2	%604; %604	human	RYPS*SISSSPQK	RYPS*SISSSPQK	708.8296	NA	NA	115529	NA	NA	NA	NA	NA	NA	NA	NA	NA	NA	NA	NA	NA	NA	NA	NA	165877	NA	NA	NA	NA	93685	40487
RAI1 1248	RAI1	1248	RAI1	RAI1	1248	human	SSSS*SNASGNGGDGKEERPEGSPTLFK	SSSS*SNASGNGGDGKEERPEGSPTLFK	921.4016	NA	NA	31464	NA	NA	NA	NA	NA	NA	NA	NA	NA	NA	NA	NA	NA	NA	NA	NA	205844	NA	NA	NA	NA	125318	214737
MYO1E 1004	MYO1E	1004	MYO1E	MYO1E	%1004	human	QQSTS*SDRVSQTPESLDFLK	QQSTS*SDRVSQTPESLDFLK	778.3601	NA	NA	127899	NA	NA	NA	NA	NA	NA	NA	NA	NA	NA	NA	NA	NA	NA	NA	NA	2492100	NA	NA	NA	NA	99762	203382
GGT7 74	GGT7	74	GGT7	GGTL3	74	human	LQRLPSSS*SEMGSQDGSPLRETRK	LQRLPSSS*SEMGSQDGSPLRETRK	682.3286	NA	NA	189502	NA	NA	NA	NA	NA	NA	NA	NA	NA	NA	NA	NA	NA	NA	NA	NA	NA	NA	NA	NA	NA	157510	982406
GSK3A 19	GSK3A	19	GSK3A	GSK3A	%19	human	T*SSFAEPGGGGGGGGGGPGGSASGPGGTGGGK	T*SSFAEPGGGGGGGGGGPGGSASGPGGTGGGK	838.349	NA	NA	3754750	NA	NA	NA	NA	NA	NA	NA	NA	NA	NA	NA	NA	NA	NA	NA	NA	5059	NA	NA	NA	NA	2601710	5541030
PFKFB2 483, 493	PFKFB2	483, 493	PFKFB2	PFKFB2	%483, %493	human	NYS*VGSRPLKPLS*PLRAQDMQEGAD	NYS*VGSRPLKPLS*PLRAQDMQEGAD	963.7716	NA	NA	85348	NA	NA	NA	NA	NA	NA	NA	NA	NA	NA	NA	NA	NA	NA	NA	NA	NA	NA	NA	NA	NA	387904	928070
STX7 126, 129	STX7	126, 129	STX7	STX7	%126, %129	human	ASS*RVS*GSFPEDSSK	ASS*RVS*GSFPEDSSK	850.8319	NA	NA	NA	NA	NA	NA	NA	NA	NA	NA	NA	NA	NA	NA	NA	NA	NA	NA	NA	42665	NA	NA	NA	NA	NA	58857
PPP1R11 102	PPP1R11	102	PPP1R11	PPP1R11	102	human	RAT*LGPTPTTPPQPPDPSQPPPGPMQH	RAT*LGPTPTTPPQPPDPSQPPPGPMQH	960.4564	NA	NA	83983	NA	NA	NA	NA	NA	NA	NA	NA	NA	NA	NA	NA	NA	NA	NA	NA	60257	NA	NA	NA	NA	166182	721925
LOC387763 368	LOC387763	368	LOC387763; LOC387763	AG2; AG2 iso3	%368; %365	human	FKT*QPVTFDEIQEVEEEGVSPMEEEK	FKT*QPVTFDEIQEVEEEGVSPMEEEK	784.3504	NA	NA	317813	NA	NA	NA	NA	NA	NA	NA	NA	NA	NA	NA	NA	NA	NA	NA	NA	NA	NA	NA	NA	NA	317755	954398
BAT2L 1132, 1139	BAT2L	1132, 1139	BAT2L	BAT2L iso6	%1132, 1139	human	VAS*ETHSEGS*EYEELPK	VAS*ETHSEGS*EYEELPK	1026.3978	NA	NA	180845	NA	NA	NA	NA	NA	NA	NA	NA	NA	NA	NA	NA	NA	NA	NA	NA	45691	NA	NA	NA	NA	112681	460300
PPP1R12A 852, 862, 873	PPP1R12A	852, 862, 873	PPP1R12A	MYPT1	%852, %862, %873	human	RRS*TGVSFWTQDS*DENEQEQQSDT*EEGSNKK	RRS*TGVSFWTQDS*DENEQEQQSDT*EEGSNKK	961.3768	NA	NA	822050	NA	NA	NA	NA	NA	NA	NA	NA	NA	NA	NA	NA	NA	NA	NA	NA	356971	NA	NA	NA	NA	461119	793412
NHSL2 285	NHSL2	285	NHSL2	NHSL2	%285	human	RRT*IIGFSNFSQR	RRT*IIGFSNFSQR	554.6139	NA	NA	233522	NA	NA	NA	NA	NA	NA	NA	NA	NA	NA	NA	NA	NA	NA	NA	NA	26300	NA	NA	NA	NA	613119	907219
C17orf71 742	C17orf71	742	C17orf71	SMG8	%742	human	RPNFVDRQAS*TVEYLPGMLHSNCPK	RPNFVDRQAS*TVEYLPGMLHSNCPK	749.8531	NA	NA	1138740	NA	NA	NA	NA	NA	NA	NA	NA	NA	NA	NA	NA	NA	NA	NA	NA	42055	NA	NA	NA	NA	2958210	5906570
BCORL1 1033	BCORL1	1033	BCORL1	BCoR-like 1	%1033	human	RGS*STERPQLGSQVDLGR	RGS*STERPQLGSQVDLGR	674.9954	NA	NA	51509	NA	NA	NA	NA	NA	NA	NA	NA	NA	NA	NA	NA	NA	NA	NA	NA	11543	NA	NA	NA	NA	216925	516338
C5orf30 47	C5orf30	47	C5orf30	C5orf30	47	human	T*VSGYQILHMDSNYLVGFTTGEELLK	T*VSGYQILHMDSNYLVGFTTGEELLK	999.1435	NA	NA	16855	NA	NA	NA	NA	NA	NA	NA	NA	NA	NA	NA	NA	NA	NA	NA	NA	NA	NA	NA	NA	NA	155743	258512
C9orf82 89	C9orf82	89	C9orf82	FLJ13657	%89	human	RRS*TDSSSVSGSLQQETK	RRS*TDSSSVSGSLQQETK	678.3147	NA	NA	NA	NA	NA	NA	NA	NA	NA	NA	NA	NA	NA	NA	NA	NA	NA	NA	NA	NA	NA	NA	NA	NA	452267	309021
C19orf2 415	C19orf2	415	C19orf2	RMP	%415	human	SIS*CEEATCSDTSESILEEEPQENQKK	SIS*CEEATCSDTSESILEEEPQENQKK	1070.1109	NA	NA	27150	NA	NA	NA	NA	NA	NA	NA	NA	NA	NA	NA	NA	NA	NA	NA	NA	26779	NA	NA	NA	NA	169283	186539
USP34 3207, 3208	USP34	3207, 3208	USP34	USP34	%3207, %3208	human	RVS*S*DEEHTVDSCISDMK	RVS*S*DEEHTVDSCISDMK	752.2846	NA	NA	151950	NA	NA	NA	NA	NA	NA	NA	NA	NA	NA	NA	NA	NA	NA	NA	NA	7972	NA	NA	NA	NA	306278	545550
USP37 211	USP37	211	USP37	USP37	211	human	RM#IST*GSELNEDYPK	RMIST*GSELNEDYPK	918.3977	NA	NA	157478	NA	NA	NA	NA	NA	NA	NA	NA	NA	NA	NA	NA	NA	NA	NA	NA	9155	NA	NA	NA	NA	150874	259250
USP8 641	USP8	641	USP8	USP8	641	human	ARS*EEMGR	ARS*EEMGR	508.205	NA	NA	NA	NA	NA	NA	NA	NA	NA	NA	NA	NA	NA	NA	NA	NA	NA	NA	NA	1738	NA	NA	NA	NA	19756	NA
RPS9 153	RPS9	153	RPS9	RPS9	%153	human	QVVNIPSFIVRLDS*QK	QVVNIPSFIVRLDS*QK	641.6748	NA	NA	222176	NA	NA	NA	NA	NA	NA	NA	NA	NA	NA	NA	NA	NA	NA	NA	NA	1708330	NA	NA	NA	NA	169174	474084
RFX7 1128	RFX7	1128	RFX7	RFX7	1128	human	SQS*VPLTVMMQTAFPNALQK	SQS*VPLTVMMQTAFPNALQK	757.702	NA	NA	27340	NA	NA	NA	NA	NA	NA	NA	NA	NA	NA	NA	NA	NA	NA	NA	NA	6885	NA	NA	NA	NA	362710	562334
FOXO4 197	FOXO4	197	FOXO4	FOXO4	%197	human	RAAS*MDSSSK	RAAS*MDSSSK	560.2287	NA	NA	21468	NA	NA	NA	NA	NA	NA	NA	NA	NA	NA	NA	NA	NA	NA	NA	NA	1254	NA	NA	NA	NA	1944	NA
C14orf4 657, 659	C14orf4	657, 659	C14orf4	EAP1	%657, %659	human	RNS*SS*PVSPASVPGQR	RNS*SS*PVSPASVPGQR	893.3877	NA	NA	28172	NA	NA	NA	NA	NA	NA	NA	NA	NA	NA	NA	NA	NA	NA	NA	NA	55037	NA	NA	NA	NA	147868	447902
GTF2F1 427	GTF2F1	427	GTF2F1	GTF2F1	427	human	LDT*GPQSLSGK	LDT*GPQSLSGK	591.7737	NA	NA	38113	NA	NA	NA	NA	NA	NA	NA	NA	NA	NA	NA	NA	NA	NA	NA	NA	45384	NA	NA	NA	NA	184866	353787
ALKBH5 361	ALKBH5	361	ALKBH5; ALKBH5	ALKBH5; ALKBH5 iso2	%361; %361	human	RGS*FSSENYWR	RGS*FSSENYWR	734.8039	638744	466042	NA	NA	NA	NA	NA	NA	3126200	902069	NA	NA	NA	NA	NA	NA	NA	NA	NA	NA	438099	NA	NA	NA	NA	NA
CHRM3 291	CHRM3	291	CHRM3	mAChR M3	291	human	SCS*SYELQQQSMK	SCS*SYELQQQSMK	828.3257	NA	NA	18446	NA	NA	NA	NA	NA	NA	NA	NA	NA	NA	NA	NA	NA	NA	NA	NA	NA	NA	NA	NA	NA	354663	1131050
KANK2 540	KANK2	540	KANK2	ANKRD25	%540	human	ERVPS*VAEAPQLRPAGTAAAK	ERVPS*VAEAPQLRPAGTAAAK	733.7142	NA	NA	86750	NA	NA	NA	NA	NA	NA	NA	NA	NA	NA	NA	NA	NA	NA	NA	NA	591358	NA	NA	NA	NA	208726	385465
DOCK1 1637	DOCK1	1637	DOCK1	DOCK1	1637	human	SFT*MPSSSR	SFT*MPSSSR	540.215	NA	NA	NA	NA	NA	NA	NA	NA	2202780	267312	NA	NA	NA	NA	NA	NA	NA	NA	NA	NA	55821	NA	NA	NA	NA	NA
FRAP1 2448	FRAP1	2448	FRAP1	mTOR	%2448	human	TRTDS*YSAGQSVEILDGVELGEPAHK	TRTDS*YSAGQSVEILDGVELGEPAHK	947.1097	NA	NA	148220	NA	NA	NA	NA	NA	NA	NA	NA	NA	NA	NA	NA	NA	NA	NA	NA	61077	NA	NA	NA	NA	256943	703758
FRAP1 2449	FRAP1	2449	FRAP1	mTOR	%2449	human	TRTDSY*SAGQSVEILDGVELGEPAHKK	TRTDSY*SAGQSVEILDGVELGEPAHKK	742.6078	NA	NA	174846	NA	NA	NA	NA	NA	NA	NA	NA	NA	NA	NA	NA	NA	NA	NA	NA	62426	NA	NA	NA	NA	329049	758288
FAM125A 204	FAM125A	204	FAM125A	FAM125A	%204	human	RNDSIY*EASSLYGISAMDGVPFTLHPR	RNDSIY*EASSLYGISAMDGVPFTLHPR	1026.146	217638	375899	NA	NA	NA	NA	NA	NA	546579	234049	NA	NA	NA	NA	NA	NA	NA	NA	NA	NA	201225	NA	NA	NA	NA	NA
DCP1B 276	DCP1B	276	DCP1B	Dcp1b	%276	human	SLS*YEEPR	SLS*YEEPR	530.721	NA	NA	94134	NA	NA	NA	NA	NA	NA	NA	NA	NA	NA	NA	NA	NA	NA	NA	NA	NA	NA	NA	NA	NA	994911	1512180
UBR4 1760, 1762	UBR4	1760, 1762	UBR4; UBR4	UBR4; UBR4 iso3	%1760, %1762; %1760, %1762	human	HAS*TS*SPADK	HAS*TS*SPADK	580.7047	NA	NA	257351	NA	NA	NA	NA	NA	NA	NA	NA	NA	NA	NA	NA	NA	NA	NA	NA	18652	NA	NA	NA	NA	257951	NA
HPS5 437, 439	HPS5	437, 439	HPS5	HPS5	%437, %439	human	RSS*IS*SHESFSILDSGIYR	RSS*IS*SHESFSILDSGIYR	767.6698	NA	NA	30002	NA	NA	NA	NA	NA	NA	NA	NA	NA	NA	NA	NA	NA	NA	NA	NA	NA	NA	NA	NA	NA	70817	108702
NCOA7 208, 210	NCOA7	208, 210	NCOA7	NCoA7	%208, %210	human	VLS*ST*SEEDEPGVVK	VLS*ST*SEEDEPGVVK	868.3574	NA	NA	179497	NA	NA	NA	NA	NA	NA	NA	NA	NA	NA	NA	NA	NA	NA	NA	NA	75608	NA	NA	NA	NA	1721160	1840300
MAP4K5 436	MAP4K5	436	MAP4K5	KHS1	436	human	RQSSPS*CGPVAETSSIGNGDGISK	RQSSPS*CGPVAETSSIGNGDGISK	824.3671	NA	NA	94177	NA	NA	NA	NA	NA	NA	NA	NA	NA	NA	NA	NA	NA	NA	NA	NA	208330	NA	NA	NA	NA	618502	1528970
MARK3 530	MARK3	530	MARK3; MARK3; MARK3	MARK3; MARK3 iso3; MARK3 iso6	%530; %507; %491	human	RNT*YVCSER	RNT*YVCSER	632.7606	NA	NA	NA	NA	NA	NA	NA	NA	NA	NA	NA	NA	NA	NA	NA	NA	NA	NA	NA	NA	NA	NA	NA	NA	2884250	3136100
MYLK 1760	MYLK	1760	MYLK; MYLK	smMLCK; smMLCK iso2	%1760; %1691	human	AIGRLSS*MAM#ISGLSGRK	AIGRLSS*MAMISGLSGRK	644.3249	NA	NA	172763	NA	NA	NA	NA	NA	NA	NA	NA	NA	NA	NA	NA	NA	NA	NA	NA	113980	NA	NA	NA	NA	236936	138141
ST5 622	ST5	622	ST5; ST5	ST5; ST5 iso2	%622; %202	human	INS*IYNAK	INS*IYNAK	501.7364	NA	NA	372685	NA	NA	NA	NA	NA	NA	NA	NA	NA	NA	NA	NA	NA	NA	NA	NA	5749	NA	NA	NA	NA	1047520	1580220
LUZP1 995	LUZP1	995	LUZP1	LUZP1	%995	human	RTQS*SLTVSEVLTR	RTQS*SLTVSEVLTR	552.9487	NA	NA	54626	NA	NA	NA	NA	NA	NA	NA	NA	NA	NA	NA	NA	NA	NA	NA	NA	78384	NA	NA	NA	NA	82291	3952020
NEK9 331	NEK9	331	NEK9	NEK9	%331	human	S*STVTEAPIAVVTSR	S*STVTEAPIAVVTSR	533.2659	NA	NA	98500	NA	NA	NA	NA	NA	NA	NA	NA	NA	NA	NA	NA	NA	NA	NA	NA	30884	NA	NA	NA	NA	205006	358075
NHSL2 837, 839	NHSL2	837, 839	NHSL2	NHSL2	837, 839	human	LRSVS*KS*EPEDDIESPEYAEEPRAEEVFTLPERK	LRSVS*KS*EPEDDIESPEYAEEPRAEEVFTLPERK	825.1784	NA	NA	98961	NA	NA	NA	NA	NA	NA	NA	NA	NA	NA	NA	NA	NA	NA	NA	NA	99755	NA	NA	NA	NA	122129	275801
PCTK1 110	PCTK1	110	PCTK1	PCTAIRE1	%110	human	KIS*TEDINK	KIS*TEDINK	564.2708	NA	NA	63098	NA	NA	NA	NA	NA	NA	NA	NA	NA	NA	NA	NA	NA	NA	NA	NA	244976	NA	NA	NA	NA	87030	1316830
ZNF395 449	ZNF395	449	ZNF395	ZNF395	%449	human	SLS*FSEPQQPAPAM#K	SLS*FSEPQQPAPAMK	857.3813	NA	NA	35084	NA	NA	NA	NA	NA	NA	NA	NA	NA	NA	NA	NA	NA	NA	NA	NA	10661	NA	NA	NA	NA	321540	448802
SRRM2 435, 440	SRRM2	435, 440	SRRM2	SRm300	%435, %440	human	HAS*SSPES*PKPAPAPGSHR	HAS*SSPES*PKPAPAPGSHR	686.2928	NA	NA	117758	NA	NA	NA	NA	NA	NA	NA	NA	NA	NA	NA	NA	NA	NA	NA	NA	NA	NA	NA	NA	NA	2798740	NA
BAD 76	BAD	76	BAD	BAD	%76	human	HSSY*PAGTEDDEGM#GEEPSPFR	HSSY*PAGTEDDEGMGEEPSPFR	830.9846	207413	307416	NA	NA	NA	NA	NA	NA	435730	788281	NA	NA	NA	NA	NA	NA	NA	NA	NA	NA	307392	NA	NA	NA	NA	NA
PLEKHA2 184	PLEKHA2	184	PLEKHA2	PLEKHA2	%184	human	SQS*YIPTSGCR	SQS*YIPTSGCR	668.2736	NA	NA	239283	NA	NA	NA	NA	NA	NA	NA	NA	NA	NA	NA	NA	NA	NA	NA	NA	56394	NA	NA	NA	NA	133215	208906
POM121C 322, 325, 328	POM121C	322, 325, 328	POM121C	POM121C	%322, %325, %328	human	RHDS*SGS*GHS*AFEPLVASGVPASFVPK	RHDS*SGS*GHS*AFEPLVASGVPASFVPK	988.4224	NA	NA	81805	NA	NA	NA	NA	NA	NA	NA	NA	NA	NA	NA	NA	NA	NA	NA	NA	7779	NA	NA	NA	NA	139304	591393
PRKCD 507	PRKCD	507	PRKCD; PRKCD	PKCD; PKCD iso13	%507; %507	human	AST*FCGTPDYIAPEILQGLK	AST*FCGTPDYIAPEILQGLK	754.3568	NA	NA	116581	NA	NA	NA	NA	NA	NA	NA	NA	NA	NA	NA	NA	NA	NA	NA	NA	294771	NA	NA	NA	NA	723605	1554770
NDRG1 330	NDRG1	330	NDRG1	NDRG1	%330	human	TAS*GSSVTSLDGTR	TAS*GSSVTSLDGTR	709.8116	NA	NA	184345	NA	NA	NA	NA	NA	NA	NA	NA	NA	NA	NA	NA	NA	NA	NA	NA	355834	NA	NA	NA	NA	191494	212330
SIK2 484	SIK2	484	SIK2	QIK	%484	human	RHT*LSEVTNQLVVM#PGAGK	RHT*LSEVTNQLVVMPGAGK	711.6889	NA	NA	60406	NA	NA	NA	NA	NA	NA	NA	NA	NA	NA	NA	NA	NA	NA	NA	NA	60470	NA	NA	NA	NA	74439	109248
ANTXR2 487	ANTXR2	487	ANTXR2	ANTXR2	487	human	CINFSRVPS*Q	CINFSRVPS*Q	644.2812	NA	NA	47171	NA	NA	NA	NA	NA	NA	NA	NA	NA	NA	NA	NA	NA	NA	NA	NA	108114	NA	NA	NA	NA	NA	71922
UBE2L6 26	UBE2L6	26	UBE2L6	UBE2L6	26	human	NLS*SDDANVLVWHALLLPDQPPYHLK	NLS*SDDANVLVWHALLLPDQPPYHLK	1012.5057	NA	NA	27785	NA	NA	NA	NA	NA	NA	NA	NA	NA	NA	NA	NA	NA	NA	NA	NA	49796	NA	NA	NA	NA	59400	146958
AAAS 263	AAAS	263	AAAS	AAAS	263	human	SAS*PVDAAIR	SAS*PVDAAIR	533.7501	NA	NA	NA	NA	NA	NA	NA	NA	34792	295106	NA	NA	NA	NA	NA	NA	NA	NA	NA	NA	43596	NA	NA	NA	NA	NA
GLCCI1 172	GLCCI1	172	GLCCI1	GLCCI1	%172	human	RTSS*LDTITGPYLTGQWPRDPHVHYPSCM#K	RTSS*LDTITGPYLTGQWPRDPHVHYPSCMK	720.1348	NA	NA	94723	NA	NA	NA	NA	NA	NA	NA	NA	NA	NA	NA	NA	NA	NA	NA	NA	NA	NA	NA	NA	NA	275654	348338
YAP1 127, 138, 154	YAP1	127, 138, 154	YAP1; YAP1	YAP1; YAP1 iso2	%127, %138, %154; %127, %138, %154	human	AHS*SPASLQLGAVS*PGTLTPTGVVSGPAAT*PTAQHLR	AHS*SPASLQLGAVS*PGTLTPTGVVSGPAAT*PTAQHLR	944.4468	NA	NA	150054	NA	NA	NA	NA	NA	NA	NA	NA	NA	NA	NA	NA	NA	NA	NA	NA	135295	NA	NA	NA	NA	NA	87014
LOC387763 368, 385	LOC387763	368, 385	LOC387763; LOC387763	AG2; AG2 iso3	%368, %385; %365, %382	human	FKT*QPVTFDEIQEVEEEGVS*PMEEEK	FKT*QPVTFDEIQEVEEEGVS*PMEEEK	1072.1203	NA	NA	890126	NA	NA	NA	NA	NA	NA	NA	NA	NA	NA	NA	NA	NA	NA	NA	NA	NA	NA	NA	NA	NA	1001180	2519720
DISP2 1175	DISP2	1175	DISP2	DISP2	%1175	human	RSPS*FDTSTATSK	RSPS*FDTSTATSK	732.822	NA	NA	NA	NA	NA	NA	NA	NA	NA	NA	NA	NA	NA	NA	NA	NA	NA	NA	NA	NA	NA	NA	NA	NA	NA	31002
FAM62B 738	FAM62B	738	FAM62B; FAM62B	ESYT2; ESYT2 iso2	%738; %710	human	SSS*SLLASPGHISVK	SSS*SLLASPGHISVK	775.3847	NA	NA	33975	NA	NA	NA	NA	NA	NA	NA	NA	NA	NA	NA	NA	NA	NA	NA	NA	70994	NA	NA	NA	NA	474922	1234670
SYNM 1044, 1049	SYNM	1044, 1049	SYNM	DMN	%1044, %1049	human	QRS*PAPGS*PDEEGGAEAPAAGIR	QRS*PAPGS*PDEEGGAEAPAAGIR	794.0037	NA	NA	289677	NA	NA	NA	NA	NA	NA	NA	NA	NA	NA	NA	NA	NA	NA	NA	NA	43399	NA	NA	NA	NA	NA	NA
FRMD4A 641	FRMD4A	641	FRMD4A	FRMD4A	641	human	RFPST*GSCAEAGGGSNSLQNSPIR	RFPST*GSCAEAGGGSNSLQNSPIR	844.0429	NA	NA	NA	NA	NA	NA	NA	NA	NA	NA	NA	NA	NA	NA	NA	NA	NA	NA	NA	60039	NA	NA	NA	NA	NA	246227
EEFSEC 28	EEFSEC	28	EEFSEC	EEFSEC	28	human	ALS*TTASTAAFDK	ALS*TTASTAAFDK	682.3107	NA	NA	36908	NA	NA	NA	NA	NA	NA	NA	NA	NA	NA	NA	NA	NA	NA	NA	NA	50347	NA	NA	NA	NA	283990	837462
MED1 771, 774	MED1	771, 774	MED1	PPARBP	%771, %774	human	MVRLSS*SDS*IGPDVTDILSDIAEEASK	MVRLSS*SDS*IGPDVTDILSDIAEEASK	999.1133	NA	NA	55946	NA	NA	NA	NA	NA	NA	NA	NA	NA	NA	NA	NA	NA	NA	NA	NA	NA	NA	NA	NA	NA	37756	142945
MAPT 531	MAPT	531	MAPT; MAPT; MAPT; MAPT; MAPT; MAPT	tau; tau iso2; tau iso3; tau iso5; tau iso6; tau iso8	%531; %119; %155; %214; %156; %214	human	TPS*LPTPPTR	TPS*LPTPPTR	573.7814	7033860	4731430	NA	NA	NA	NA	NA	NA	2510650	1431270	NA	NA	NA	NA	NA	NA	NA	NA	NA	NA	NA	NA	NA	NA	NA	NA
MAPT 531, 534	MAPT	531, 534	MAPT; MAPT; MAPT; MAPT; MAPT; MAPT	tau; tau iso2; tau iso3; tau iso5; tau iso6; tau iso8	%531, %534; %119, %122; %155, %158; %214, %217; %156, %159; %214, %217	human	TPS*LPT*PPTR	TPS*LPT*PPTR	613.7645	516394	274568	NA	NA	NA	NA	NA	NA	50113	NA	NA	NA	NA	NA	NA	NA	NA	NA	NA	NA	NA	NA	NA	NA	NA	NA
PALLD 1104	PALLD	1104	PALLD	palladin	%1104	human	S*PSGHPHVR	S*PSGHPHVR	527.2349	17369	21277	NA	NA	NA	NA	NA	NA	349000	NA	NA	NA	NA	NA	NA	NA	NA	NA	NA	NA	237226	NA	NA	NA	NA	NA
VEPH1 380	VEPH1	380	VEPH1	VEPH1	%380	human	KIS*TEIEFPEK	KIS*TEIEFPEK	700.8391	NA	NA	42324	NA	NA	NA	NA	NA	NA	NA	NA	NA	NA	NA	NA	NA	NA	NA	NA	111408	NA	NA	NA	NA	34515	43920
ANKRD34A 292	ANKRD34A	292	ANKRD34A	ANKRD34A	%292	human	RHST*EGPEDPPPWAEK	RHST*EGPEDPPPWAEK	638.279	NA	NA	46220	NA	NA	NA	NA	NA	NA	NA	NA	NA	NA	NA	NA	NA	NA	NA	NA	31505	NA	NA	NA	NA	434235	775345
SPTBN1 2328	SPTBN1	2328	SPTBN1	SPTBN1	%2328	human	AQT*LPTSVVTITSESSPGK	AQT*LPTSVVTITSESSPGK	991.9877	1315780	766364	NA	NA	NA	NA	NA	NA	1393200	615927	NA	NA	NA	NA	NA	NA	NA	NA	NA	NA	509970	NA	NA	NA	NA	NA
SPTBN2 2354	SPTBN2	2354	SPTBN2	SPTBN2	%2354	human	AM#T*M#PPVSPVGAEGPVVLR	AMT*MPPVSPVGAEGPVVLR	673.9929	NA	NA	NA	NA	NA	NA	NA	NA	88931	879843	NA	NA	NA	NA	NA	NA	NA	NA	NA	NA	33102	NA	NA	NA	NA	NA
TUBB 285	TUBB	285	TUBB	TUBB	285	human	ALT*VPELTQQVFDAK	ALT*VPELTQQVFDAK	870.4344	88451	93033	NA	NA	NA	NA	NA	NA	5877060	7106840	NA	NA	NA	NA	NA	NA	NA	NA	NA	NA	NA	NA	NA	NA	NA	NA
RPS6 235, 236, 240, 241	RPS6	235, 236, 240, 241	RPS6	S6	%235, %236, %240, %241	human	RLS*S*LRAS*T*SKSESSQK	RLS*S*LRAS*T*SKSESSQK	724.6227	NA	NA	1293020	NA	NA	NA	NA	NA	NA	NA	NA	NA	NA	NA	NA	NA	NA	NA	NA	NA	NA	NA	NA	NA	251888	290744
SRRM2 1579, 1582	SRRM2	1579, 1582	SRRM2	SRm300	%1579, %1582	human	SRS*GSS*PEVDSK	SRS*GSS*PEVDSK	698.2631	NA	NA	18980	NA	NA	NA	NA	NA	NA	NA	NA	NA	NA	NA	NA	NA	NA	NA	NA	27447	NA	NA	NA	NA	19152	3762
SRRM2 357, 359	SRRM2	357, 359	SRRM2	SRm300	%357, %359	human	SATRPSPSPERS*ST*GPEPPAPTPLLAER	SATRPSPSPERS*ST*GPEPPAPTPLLAER	762.1074	NA	NA	206190	NA	NA	NA	NA	NA	NA	NA	NA	NA	NA	NA	NA	NA	NA	NA	NA	24372	NA	NA	NA	NA	442268	2785520
SVIL 549	SVIL	549	SVIL	supervillin	549	human	SLS*DFTGPPQLQALK	SLS*DFTGPPQLQALK	841.4135	NA	NA	133483	NA	NA	NA	NA	NA	NA	NA	NA	NA	NA	NA	NA	NA	NA	NA	NA	5805050	NA	NA	NA	NA	25489	36613
PNPLA2 404	PNPLA2	404	PNPLA2	PNPLA2	%404	human	VQS*LPSVPLSCAAYR	VQS*LPSVPLSCAAYR	864.413	357110	317706	NA	NA	NA	NA	NA	NA	1142710	1286640	NA	NA	NA	NA	NA	NA	NA	NA	NA	NA	74097	NA	NA	NA	NA	NA
ARFGEF2 277	ARFGEF2	277	ARFGEF2	ARFGEF2	%277	human	GSS*LSGTDDGAQEVVK	GSS*LSGTDDGAQEVVK	815.3538	2110030	1964570	NA	NA	NA	NA	NA	NA	323280	148841	NA	NA	NA	NA	NA	NA	NA	NA	NA	NA	906363	NA	NA	NA	NA	NA
CAMSAP1 827	CAMSAP1	827	CAMSAP1	CAMSAP1	827	human	LQRLNS*CETK	LQRLNS*CETK	664.8051	NA	NA	NA	NA	NA	NA	NA	NA	NA	NA	NA	NA	NA	NA	NA	NA	NA	NA	NA	NA	NA	NA	NA	NA	10524600	2309050
RPS6 236, 242, 246, 247	RPS6	236, 242, 246, 247	RPS6	S6	%236, %242, %246, %247	human	LSS*LRASTS*KSES*S*QK	LSS*LRASTS*KSES*S*QK	672.589	NA	NA	1814200	NA	NA	NA	NA	NA	NA	NA	NA	NA	NA	NA	NA	NA	NA	NA	NA	3406	NA	NA	NA	NA	459165	NA
DDX17 571	DDX17	571	DDX17; DDX17	DDX17; DDX17 iso3	%571; %494	human	TTS*SANNPNLMYQDECDRR	TTS*SANNPNLMYQDECDRR	784.6509	NA	NA	125268	NA	NA	NA	NA	NA	NA	NA	NA	NA	NA	NA	NA	NA	NA	NA	NA	10915	NA	NA	NA	NA	220916	879702
ABCC1 915, 918, 920, 931	ABCC1	915, 918, 920, 931	ABCC1	ABCC1	%915, %918, %920, 931	human	QLS*SSS*SY*SGDISRHHNST*AELQK	QLS*SSS*SY*SGDISRHHNST*AELQK	980.3731	NA	NA	864324	NA	NA	NA	NA	NA	NA	NA	NA	NA	NA	NA	NA	NA	NA	NA	NA	48333	NA	NA	NA	NA	976396	1597150
DIP2C 87	DIP2C	87	DIP2C	DIP2C	87	human	Y*RSDVHTEAVQAALAK	Y*RSDVHTEAVQAALAK	613.6314	NA	NA	30323	NA	NA	NA	NA	NA	NA	NA	NA	NA	NA	NA	NA	NA	NA	NA	NA	64261	NA	NA	NA	NA	NA	303642
FAM21A 284, 288; FAM21B 196, 200; FAM21C 284, 288	FAM21A; FAM21B; FAM21C	284, 288; 196, 200; 284, 288	FAM21A; FAM21B; FAM21C	FAM21A; FAM21B; FAM21C	%284, %288; %196, %200; %284, %288	human	S*RPTS*FADELAAR	S*RPTS*FADELAAR	790.8289	855435	590315	NA	NA	NA	NA	NA	NA	473235	209518	NA	NA	NA	NA	NA	NA	NA	NA	NA	NA	950333	NA	NA	NA	NA	NA
TSC2 939	TSC2	939	TSC2; TSC2; TSC2	tuberin; tuberin iso3; tuberin iso4	%939; %939; %939	human	STS*LNERPK	STS*LNERPK	556.2608	45086100	940152	NA	NA	NA	NA	NA	NA	21567100	33087400	NA	NA	NA	NA	NA	NA	NA	NA	NA	NA	65440	NA	NA	NA	NA	NA
EXOC4 33	EXOC4	33	EXOC4	EXOC4	%33	human	TLST*SDDVEDRENEK	TLST*SDDVEDRENEK	909.3755	NA	NA	11337	NA	NA	NA	NA	NA	NA	NA	NA	NA	NA	NA	NA	NA	NA	NA	NA	NA	NA	NA	NA	NA	666557	242310
SGIP1 180	SGIP1	180	SGIP1	SGIP1	%180	human	RST*PTPELISK	RST*PTPELISK	654.8316	5650850	3425580	NA	NA	NA	NA	NA	NA	1162940	636517	NA	NA	NA	NA	NA	NA	NA	NA	NA	NA	549510	NA	NA	NA	NA	NA
MYO18B 2296	MYO18B	2296	MYO18B	MYO18B	2296	human	AGS*DEGNLSLR	AGS*DEGNLSLR	599.7586	4102750	3103100	NA	NA	NA	NA	NA	NA	39549	NA	NA	NA	NA	NA	NA	NA	NA	NA	NA	NA	NA	NA	NA	NA	NA	NA
WDR32 349	WDR32	349	WDR32	WDR32	349	human	TTS*SSDLTTSSSSSGPR	TTS*SSDLTTSSSSSGPR	869.3624	NA	NA	NA	NA	NA	NA	NA	NA	NA	NA	NA	NA	NA	NA	NA	NA	NA	NA	NA	NA	NA	NA	NA	NA	72855	90720
DNAJC5 8, 10	DNAJC5	8, 10	DNAJC5	DNAJC5	%8, %10	human	QRS*LS*TSGESLYHVLGLDK	QRS*LS*TSGESLYHVLGLDK	750.6783	NA	NA	220773	NA	NA	NA	NA	NA	NA	NA	NA	NA	NA	NA	NA	NA	NA	NA	NA	2676310	NA	NA	NA	NA	37312	275297
STX7 125, 129	STX7	125, 129	STX7	STX7	%125, %129	human	VRAS*SRVS*GSFPEDSSK	VRAS*SRVS*GSFPEDSSK	652.6135	NA	NA	152115	NA	NA	NA	NA	NA	NA	NA	NA	NA	NA	NA	NA	NA	NA	NA	NA	131895	NA	NA	NA	NA	NA	59611
KIAA1109 1312, 1316, 1321	KIAA1109	1312, 1316, 1321	KIAA1109	KIAA1109	1312, 1316, 1321	human	RQAS*VCST*RLGST*K	RQAS*VCST*RLGST*K	895.8565	NA	NA	NA	NA	NA	NA	NA	NA	NA	NA	NA	NA	NA	NA	NA	NA	NA	NA	NA	NA	NA	NA	NA	NA	70515	67992
NEDD4L 446	NEDD4L	446	NEDD4L; NEDD4L	NEDD4L; NEDD4L iso5	%446; %426	human	S*LSSPTVTLSAPLEGAK	S*LSSPTVTLSAPLEGAK	869.4371	2005880	1706470	NA	NA	NA	NA	NA	NA	2048440	1267990	NA	NA	NA	NA	NA	NA	NA	NA	NA	NA	8720070	NA	NA	NA	NA	NA
NCOA7 209, 211	NCOA7	209, 211	NCOA7	NCoA7	%209, %211	human	ALKPIERVLSS*TS*EEDEPGVVK	ALKPIERVLSS*TS*EEDEPGVVK	848.4062	NA	NA	1186690	NA	NA	NA	NA	NA	NA	NA	NA	NA	NA	NA	NA	NA	NA	NA	NA	171862	NA	NA	NA	NA	653539	2851090
RPL4 339	RPL4	339	RPL4	RPL4	339	human	RNT*ILR	RNT*ILR	426.7262	NA	NA	NA	NA	NA	NA	NA	NA	NA	NA	NA	NA	NA	NA	NA	NA	NA	NA	NA	NA	NA	NA	NA	NA	1581680	2465520
NDRG1 328, 330	NDRG1	328, 330	NDRG1	NDRG1	%328, %330	human	SRT*AS*GSSVTSLDGTR	SRT*AS*GSSVTSLDGTR	871.3613	NA	NA	14043	NA	NA	NA	NA	NA	NA	NA	NA	NA	NA	NA	NA	NA	NA	NA	NA	118880	NA	NA	NA	NA	23502	46431
CTR9 1081, 1085, 1087	CTR9	1081, 1085, 1087	CTR9	SH2BP1	1081, 1085, 1087	human	QRS*DQDS*DS*DQPSRK	QRS*DQDS*DS*DQPSRK	994.8428	NA	NA	7077	NA	NA	NA	NA	NA	NA	NA	NA	NA	NA	NA	NA	NA	NA	NA	NA	NA	NA	NA	NA	NA	30331	NA
SGIP1 169	SGIP1	169	SGIP1	SGIP1	%169	human	NLS*SEEVAR	NLS*SEEVAR	542.7372	2732260	2334140	NA	NA	NA	NA	NA	NA	1369060	NA	NA	NA	NA	NA	NA	NA	NA	NA	NA	NA	373428	NA	NA	NA	NA	NA
PRUNE2 665	PRUNE2	665	PRUNE2	PRUNE2	665	human	IS*SGPGNLDMWASPHTDNSSEINTTHNLDENELK	IS*SGPGNLDMWASPHTDNSSEINTTHNLDENELK	951.6677	NA	NA	162458	NA	NA	NA	NA	NA	NA	NA	NA	NA	NA	NA	NA	NA	NA	NA	NA	6212	NA	NA	NA	NA	NA	NA
REPS1 272, 275	REPS1	272, 275	REPS1	REPS1	%272, %275	human	RQS*SSY*DDPWK	RQS*SSY*DDPWK	764.7789	NA	NA	NA	NA	NA	NA	NA	NA	NA	NA	NA	NA	NA	NA	NA	NA	NA	NA	NA	52726	NA	NA	NA	NA	534266	751224
TPD52L2 173	TPD52L2	173	TPD52L2; TPD52L2	TPD52L2; TPD52L2 iso2	%173; %153	human	SFEDRVGT*IK	SFEDRVGT*IK	616.2896	NA	NA	214103	NA	NA	NA	NA	NA	NA	NA	NA	NA	NA	NA	NA	NA	NA	NA	NA	256941	NA	NA	NA	NA	244092	501915
CLTA 236	CLTA	236	CLTA	CLTA	%236	human	MRS*VLISLK	MRS*VLISLK	563.8063	NA	NA	2440460	NA	NA	NA	NA	NA	NA	NA	NA	NA	NA	NA	NA	NA	NA	NA	NA	44261	NA	NA	NA	NA	636649	1384960
CLIP4 609	CLIP4	609	CLIP4	CLIP4	%609	human	SWS*STPTAGGIEGSVK	SWS*STPTAGGIEGSVK	822.3693	NA	NA	128121	NA	NA	NA	NA	NA	NA	NA	NA	NA	NA	NA	NA	NA	NA	NA	NA	69636	NA	NA	NA	NA	596076	1001580
RPL34 12; RPL34P34 12	RPL34; RPL34P34	12; 12	RPL34; RPL34P34	RPL34; LOC342994	%12; %12	human	RLS*YNTASNK	RLS*YNTASNK	617.2848	NA	NA	NA	NA	NA	NA	NA	NA	NA	NA	NA	NA	NA	NA	NA	NA	NA	NA	NA	NA	NA	NA	NA	NA	5190690	3399210
TAF3 199	TAF3	199	TAF3; TAF3	TAF140; TAF140 iso2	%199; %256	human	LLS*TKGDTLDVVLLEAREPLSSINTQK	LLS*TKGDTLDVVLLEAREPLSSINTQK	755.9033	NA	NA	231018	NA	NA	NA	NA	NA	NA	NA	NA	NA	NA	NA	NA	NA	NA	NA	NA	59982	NA	NA	NA	NA	183595	361774
PHLDB1 563	PHLDB1	563	PHLDB1	PHLDB1	%563	human	KLS*SGDLRVPVTR	KLS*SGDLRVPVTR	754.4032	NA	NA	64236	NA	NA	NA	NA	NA	NA	NA	NA	NA	NA	NA	NA	NA	NA	NA	NA	263548	NA	NA	NA	NA	303803	550680
CDR2L 154	CDR2L	154	CDR2L	CDR2L	%154	human	RRT*IHTFPCLK	RRT*IHTFPCLK	503.59	NA	NA	3438850	NA	NA	NA	NA	NA	NA	NA	NA	NA	NA	NA	NA	NA	NA	NA	NA	19835	NA	NA	NA	NA	2499890	4621790
BOD1L 2956	BOD1L	2956	BOD1L	FAM44A	%2956	human	RSLT*VSDDAESSEPERK	RSLT*VSDDAESSEPERK	662.6319	NA	NA	NA	NA	NA	NA	NA	NA	NA	NA	NA	NA	NA	NA	NA	NA	NA	NA	NA	NA	NA	NA	NA	NA	321472	117433
NDRG1 330, 333, 335	NDRG1	330, 333, 335	NDRG1	NDRG1	%330, %333, %335	human	TAS*GSS*VT*SLDGTRSR	TAS*GSS*VT*SLDGTRSR	911.3445	NA	NA	NA	NA	NA	NA	NA	NA	NA	NA	NA	NA	NA	NA	NA	NA	NA	NA	NA	59826	NA	NA	NA	NA	NA	NA
SYT17 110	SYT17	110	SYT17	SYT17	%110	human	RIS*SLESR	RIS*SLESR	514.2502	NA	NA	31457	NA	NA	NA	NA	NA	NA	NA	NA	NA	NA	NA	NA	NA	NA	NA	NA	NA	NA	NA	NA	NA	381704	218836
TRAPPC10 708, 709	TRAPPC10	708, 709	TRAPPC10	EHOC-1	%708, %709	human	RQES*S*SSLEMPSGVALEEGAHVLR	RQES*S*SSLEMPSGVALEEGAHVLR	910.4049	NA	NA	104376	NA	NA	NA	NA	NA	NA	NA	NA	NA	NA	NA	NA	NA	NA	NA	NA	7759	NA	NA	NA	NA	610611	1235000
KIAA1688 604	KIAA1688	604	KIAA1688	ARHGAP39	%604	human	AFS*EDEALAQQENR	AFS*EDEALAQQENR	844.3516	NA	NA	NA	NA	NA	NA	NA	NA	NA	NA	NA	NA	NA	NA	NA	NA	NA	NA	NA	23638	NA	NA	NA	NA	315981	432155
CAMK2G 287	CAMK2G	287	CAMK2G; CAMK2G; CAMK2G; CAMK2G	CaMK2-gamma; CaMK2-gamma iso2; CaMK2-gamma iso6; CaMK2-gamma iso7	%287; %287; %287; %287	human	QET*VECLR	QET*VECLR	557.7336	94988	120120	NA	NA	NA	NA	NA	NA	NA	NA	NA	NA	NA	NA	NA	NA	NA	NA	NA	NA	1658430	NA	NA	NA	NA	NA
ABI1 323	ABI1	323	ABI1; ABI1	Abi-1; Abi-1 iso3	%323; %296	human	HNS*TTSSTSSGGYR	HNS*TTSSTSSGGYR	761.3019	1697480	2380350	NA	NA	NA	NA	NA	NA	1502840	NA	NA	NA	NA	NA	NA	NA	NA	NA	NA	NA	NA	NA	NA	NA	NA	NA
CHEK1 280	CHEK1	280	CHEK1	Chk1	%280	human	VTS*GGVSESPSGFSK	VTS*GGVSESPSGFSK	753.3296	1364770	869249	NA	NA	NA	NA	NA	NA	3896290	1487970	NA	NA	NA	NA	NA	NA	NA	NA	NA	NA	412502	NA	NA	NA	NA	NA
AHNAK 158	AHNAK	158	AHNAK	AHNAK	%158	human	RVT*AYTVDVTGR	RVT*AYTVDVTGR	709.3454	NA	54821	NA	NA	NA	NA	NA	NA	31527	NA	NA	NA	NA	NA	NA	NA	NA	NA	NA	NA	254242	NA	NA	NA	NA	NA
SNURF 32	SNURF	32	SNURF	SNURF	%32	human	TAS*LSNQECQLYPR	TAS*LSNQECQLYPR	873.8795	242249	143389	NA	NA	NA	NA	NA	NA	535436	290710	NA	NA	NA	NA	NA	NA	NA	NA	NA	NA	278813	NA	NA	NA	NA	NA
EFS 298	EFS	298	EFS	EFS	%298	human	LPS*AESLSR	LPS*AESLSR	520.2446	45093	66317	NA	NA	NA	NA	NA	NA	13396000	7011250	NA	NA	NA	NA	NA	NA	NA	NA	NA	NA	292639	NA	NA	NA	NA	NA
ENAH 125	ENAH	125	ENAH; ENAH; ENAH	Mena; Mena iso2; Mena iso5	%125; %125; %144	human	QNS*QLPAQVQNGPSQEELEIQR	QNS*QLPAQVQNGPSQEELEIQR	858.4046	39115	87802	NA	NA	NA	NA	NA	NA	230193	188981	NA	NA	NA	NA	NA	NA	NA	NA	NA	NA	169185	NA	NA	NA	NA	NA
NHSL2 500	NHSL2	500	NHSL2	NHSL2	%500	human	SLS*VPTDSGTTDVDYDEEQK	SLS*VPTDSGTTDVDYDEEQK	755.9809	2019560	1591540	NA	NA	NA	NA	NA	NA	1861190	1369680	NA	NA	NA	NA	NA	NA	NA	NA	NA	NA	126988	NA	NA	NA	NA	NA
YAP1 127	YAP1	127	YAP1; YAP1	YAP1; YAP1 iso2	%127; %127	human	AHS*SPASLQLGAVSPGTLTPTGVVSGPAATPTAQHLR	AHS*SPASLQLGAVSPGTLTPTGVVSGPAATPTAQHLR	904.4636	41115	37420	NA	NA	NA	NA	NA	NA	189137	NA	NA	NA	NA	NA	NA	NA	NA	NA	NA	NA	1745330	NA	NA	NA	NA	NA
GRIP1 972	GRIP1	972	GRIP1	GRIP1	%972	human	SNT*LPSDVGR	SNT*LPSDVGR	563.2504	552721	655107	NA	NA	NA	NA	NA	NA	532977	NA	NA	NA	NA	NA	NA	NA	NA	NA	NA	NA	1219170	NA	NA	NA	NA	NA
IRS2 1149, 1164	IRS2	1149, 1164	IRS2	IRS-2	%1149, %1164	human	HSS*ETFSSTTTVTPVSPS*FAHNPK	HSS*ETFSSTTTVTPVSPS*FAHNPK	902.721	281403	339732	NA	NA	NA	NA	NA	NA	332031	202337	NA	NA	NA	NA	NA	NA	NA	NA	NA	NA	434142	NA	NA	NA	NA	NA
RAF1 259	RAF1	259	RAF1	Raf1	%259	human	STS*TPNVHMVSTTLPVDSR	STS*TPNVHMVSTTLPVDSR	703.6609	755355	799553	NA	NA	NA	NA	NA	NA	3144620	915854	NA	NA	NA	NA	NA	NA	NA	NA	NA	NA	1173150	NA	NA	NA	NA	NA
PLEC1 4386, 4389	PLEC1	4386, 4389	PLEC1; PLEC1; PLEC1; PLEC1; PLEC1	plectin 1; plectin 1 iso2; plectin 1 iso6; plectin 1 iso10; plectin 1 iso11	%4386, %4389; %4276, %4279; %4235, %4238; %4253, %4256; %4249, %4252	human	SSS*VGS*SSSYPISPAVSR	SSS*VGS*SSSYPISPAVSR	957.8977	497152	300596	NA	NA	NA	NA	NA	NA	331765	182285	NA	NA	NA	NA	NA	NA	NA	NA	NA	NA	1780810	NA	NA	NA	NA	NA
MCC 129	MCC	129	MCC	MCC	129	human	IAS*WPTSSDNSLGALSAAR	IAS*WPTSSDNSLGALSAAR	992.4622	152667	73813	NA	NA	NA	NA	NA	NA	80326	60711	NA	NA	NA	NA	NA	NA	NA	NA	NA	NA	617012	NA	NA	NA	NA	NA
MLPH 337	MLPH	337	MLPH	MLPH	337	human	ASS*ESQIFELNK	ASS*ESQIFELNK	716.8214	80404	67865	NA	NA	NA	NA	NA	NA	NA	NA	NA	NA	NA	NA	NA	NA	NA	NA	NA	NA	1928940	NA	NA	NA	NA	NA
VIM 47	VIM	47	VIM	vimentin	%47	human	TYSLGSALRPS*TSR	TYSLGSALRPS*TSR	525.9224	NA	NA	NA	NA	NA	NA	NA	NA	43310	NA	NA	NA	NA	NA	NA	NA	NA	NA	NA	NA	6627370	NA	NA	NA	NA	NA
VIM 48	VIM	48	VIM	vimentin	%48	human	TYSLGSALRPST*SR	TYSLGSALRPST*SR	788.38	46140	46619	NA	NA	NA	NA	NA	NA	50686	158932	NA	NA	NA	NA	NA	NA	NA	NA	NA	NA	11924400	NA	NA	NA	NA	NA
NEK9 332	NEK9	332	NEK9	NEK9	%332	human	SS*TVTEAPIAVVTSR	SS*TVTEAPIAVVTSR	799.3953	4772290	2846720	NA	NA	NA	NA	NA	NA	10742700	6517280	NA	NA	NA	NA	NA	NA	NA	NA	NA	NA	2323020	NA	NA	NA	NA	NA
SNX3 72	SNX3	72	SNX3	SNX3	%72	human	RYS*DFEWLR	RYS*DFEWLR	676.2952	895006	1056360	NA	NA	NA	NA	NA	NA	637588	317989	NA	NA	NA	NA	NA	NA	NA	NA	NA	NA	866660	NA	NA	NA	NA	NA
POM121C 368	POM121C	368	POM121C	POM121C	%368	human	S*SSMSSLTGAYTSGIPSSSR	S*SSMSSLTGAYTSGIPSSSR	1021.9405	1497380	896291	NA	NA	NA	NA	NA	NA	3711520	722734	NA	NA	NA	NA	NA	NA	NA	NA	NA	NA	579585	NA	NA	NA	NA	NA
MPST 15	MPST	15	MPST	MPST iso3	%15	human	S*PSVAAMASPQLCR	S*PSVAAMASPQLCR	777.8438	230859	93129	NA	NA	NA	NA	NA	NA	1236640	376773	NA	NA	NA	NA	NA	NA	NA	NA	NA	NA	241170	NA	NA	NA	NA	NA
PDE3A 294	PDE3A	294	PDE3A	PDE3A	%294	human	SSS*VVSAEMSGCSSK	SSS*VVSAEMSGCSSK	791.8099	440361	363922	NA	NA	NA	NA	NA	NA	167499	NA	NA	NA	NA	NA	NA	NA	NA	NA	NA	NA	NA	NA	NA	NA	NA	NA
BAD 74	BAD	74	BAD	BAD	%74	human	HS*SYPAGTEDDEGMGEEPSPFR	HS*SYPAGTEDDEGMGEEPSPFR	825.6529	1697190	1751120	NA	NA	NA	NA	NA	NA	2185040	191347	NA	NA	NA	NA	NA	NA	NA	NA	NA	NA	1758400	NA	NA	NA	NA	NA
SCYL1 754	SCYL1	754	SCYL1	SCYL1	754	human	PSTQPRPDS*WGEDNWEGLETDSR	PSTQPRPDS*WGEDNWEGLETDSR	913.7155	894412	570268	NA	NA	NA	NA	NA	NA	781371	434013	NA	NA	NA	NA	NA	NA	NA	NA	NA	NA	1578780	NA	NA	NA	NA	NA
ASAP2 822	ASAP2	822	ASAP2	DDEF2	%822	human	SSS*DPPAVHPPLPPLR	SSS*DPPAVHPPLPPLR	873.9324	866383	533779	NA	NA	NA	NA	NA	NA	169038	94813	NA	NA	NA	NA	NA	NA	NA	NA	NA	NA	1896880	NA	NA	NA	NA	NA
DOCK10 1437	DOCK10	1437	DOCK10	DOCK10	%1437	human	SQT*LPIIR	SQT*LPIIR	504.2679	1076330	651749	NA	NA	NA	NA	NA	NA	2822960	1544380	NA	NA	NA	NA	NA	NA	NA	NA	NA	NA	1293300	NA	NA	NA	NA	NA
EDC3 161	EDC3	161	EDC3	EDC3	%161	human	RHNS*WSSSSR	RHNS*WSSSSR	642.2675	NA	NA	NA	NA	NA	NA	NA	NA	216123	424233	NA	NA	NA	NA	NA	NA	NA	NA	NA	NA	NA	NA	NA	NA	NA	NA
CEP170 881	CEP170	881	CEP170; CEP170	KAB1; KAB1 iso2	%881; %783	human	SES*LDPDSSM#DTTLILK	SES*LDPDSSMDTTLILK	974.4289	83008	79822	NA	NA	NA	NA	NA	NA	582646	2520420	NA	NA	NA	NA	NA	NA	NA	NA	NA	NA	97287	NA	NA	NA	NA	NA
RTKN 520	RTKN	520	RTKN; RTKN	RTKN; RTKN iso2	%520; %507	human	TFS*LDAVPPDHSPR	TFS*LDAVPPDHSPR	809.8667	842488	727732	NA	NA	NA	NA	NA	NA	760865	622260	NA	NA	NA	NA	NA	NA	NA	NA	NA	NA	520390	NA	NA	NA	NA	NA
GPRIN1 895	GPRIN1	895	GPRIN1	GRIN1	895	human	VRPGS*ALAAAVAPPEPAEPVR	VRPGS*ALAAAVAPPEPAEPVR	1068.0541	794234	581864	NA	NA	NA	NA	NA	NA	1155940	468225	NA	NA	NA	NA	NA	NA	NA	NA	NA	NA	162285	NA	NA	NA	NA	NA
FRYL 1959	FRYL	1959	FRYL	FRYL	%1959	human	SNT*LDIMDGR	SNT*LDIMDGR	601.2496	110811	140035	NA	NA	NA	NA	NA	NA	105866	NA	NA	NA	NA	NA	NA	NA	NA	NA	NA	NA	1381390	NA	NA	NA	NA	NA
GLCCI1 170	GLCCI1	170	GLCCI1	GLCCI1	%170	human	T*SSLDTITGPYLTGQWPR	T*SSLDTITGPYLTGQWPR	1036.9881	763449	805611	NA	NA	NA	NA	NA	NA	1188480	713826	NA	NA	NA	NA	NA	NA	NA	NA	NA	NA	100062	NA	NA	NA	NA	NA
BMI1 315	BMI1	315	BMI1	BMI1	315	human	KS*SVNGSSATSSG	KS*SVNGSSATSSG	624.7588	18945	44309	NA	NA	NA	NA	NA	NA	134204	2589	NA	NA	NA	NA	NA	NA	NA	NA	NA	NA	NA	NA	NA	NA	NA	NA
GGT7 73	GGT7	73	GGT7	GGTL3	73	human	LPSS*SSEMGSQDGSPLR	LPSS*SSEMGSQDGSPLR	907.885	NA	41581	NA	NA	NA	NA	NA	NA	163975	NA	NA	NA	NA	NA	NA	NA	NA	NA	NA	NA	501150	NA	NA	NA	NA	NA
DST 4988	DST	4988	DST	BPAG1	4988	human	STSVS*SQAAQAASPQVPATTTPK	STSVS*SQAAQAASPQVPATTTPK	765.7003	438134	250616	NA	NA	NA	NA	NA	NA	122838	NA	NA	NA	NA	NA	NA	NA	NA	NA	NA	NA	122903	NA	NA	NA	NA	NA
FLNC 2233	FLNC	2233	FLNC	FLNC	%2233	human	LGS*FGSITR	LGS*FGSITR	509.2419	4073860	2669080	NA	NA	NA	NA	NA	NA	1021460	626324	NA	NA	NA	NA	NA	NA	NA	NA	NA	NA	46268800	NA	NA	NA	NA	NA
FMNL2 202	FMNL2	202	FMNL2	FMNL2	202	human	YNT*LPSR	YNT*LPSR	465.7077	353613	685600	NA	NA	NA	NA	NA	NA	789504	752495	NA	NA	NA	NA	NA	NA	NA	NA	NA	NA	2529360	NA	NA	NA	NA	NA
MAP4K5 399	MAP4K5	399	MAP4K5	KHS1	399	human	IS*SYPEDNFPDEEK	IS*SYPEDNFPDEEK	875.3482	217036	92394	NA	NA	NA	NA	NA	NA	285852	84097	NA	NA	NA	NA	NA	NA	NA	NA	NA	NA	238050	NA	NA	NA	NA	NA
FOXO3 32	FOXO3	32	FOXO3	FOXO3A	%32	human	SCT*WPLQRPELQASPAK	SCT*WPLQRPELQASPAK	683.659	6885650	5593170	NA	NA	NA	NA	NA	NA	8828110	3306310	NA	NA	NA	NA	NA	NA	NA	NA	NA	NA	1117450	NA	NA	NA	NA	NA
MAP7D1 364	MAP7D1	364	MAP7D1	RPRC1	%364	human	S*ASASPLTPCSVTR	S*ASASPLTPCSVTR	757.3395	275992	237116	NA	NA	NA	NA	NA	NA	198598	85930	NA	NA	NA	NA	NA	NA	NA	NA	NA	NA	29062	NA	NA	NA	NA	NA
BRAF 363	BRAF	363	BRAF	B-Raf	%363	human	S*SSAPNVHINTIEPVNIDDLIR	S*SSAPNVHINTIEPVNIDDLIR	828.7425	3855670	4710190	NA	NA	NA	NA	NA	NA	4646920	3779280	NA	NA	NA	NA	NA	NA	NA	NA	NA	NA	2244720	NA	NA	NA	NA	NA
RPS7 121	RPS7	121	RPS7	RPS7	%121	human	SRT*LTAVHDAILEDLVFPSEIVGK	SRT*LTAVHDAILEDLVFPSEIVGK	897.4649	734223	595607	NA	NA	NA	NA	NA	NA	795217	516960	NA	NA	NA	NA	NA	NA	NA	NA	NA	NA	1039130	NA	NA	NA	NA	NA
KSR1 404	KSR1	404	KSR1	KSR	%404	human	TES*VPSDINNPVDR	TES*VPSDINNPVDR	811.8565	120278	95919	NA	NA	NA	NA	NA	NA	350236	137987	NA	NA	NA	NA	NA	NA	NA	NA	NA	NA	72091	NA	NA	NA	NA	NA
PSME3 24	PSME3	24	PSME3	PSME3	%24	human	ITS*EAEDLVANFFPK	ITS*EAEDLVANFFPK	880.9108	276431	246572	NA	NA	NA	NA	NA	NA	169920	197524	NA	NA	NA	NA	NA	NA	NA	NA	NA	NA	82047	NA	NA	NA	NA	NA
NECAP2 181	NECAP2	181	NECAP2	NECAP2	%181	human	VRPAS*TGGLSLLPPPPGGK	VRPAS*TGGLSLLPPPPGGK	941.0033	314718	204954	NA	NA	NA	NA	NA	NA	243670	263679	NA	NA	NA	NA	NA	NA	NA	NA	NA	NA	1233600	NA	NA	NA	NA	NA
KIAA1804 614	KIAA1804	614	KIAA1804	MLK4	%614	human	IRPLS*DGNSPWSTILIK	IRPLS*DGNSPWSTILIK	989.0139	1650990	1300270	NA	NA	NA	NA	NA	NA	721506	670303	NA	NA	NA	NA	NA	NA	NA	NA	NA	NA	101196	NA	NA	NA	NA	NA
PAK2 20	PAK2	20	PAK2	PAK2	%20	human	MSS*TIFSTGGK	MSS*TIFSTGGK	598.2569	43333	73614	NA	NA	NA	NA	NA	NA	115493	NA	NA	NA	NA	NA	NA	NA	NA	NA	NA	NA	583198	NA	NA	NA	NA	NA
SVIL 263, 270	SVIL	263, 270	SVIL; SVIL	supervillin; supervillin iso2	%263, %270; %263, %270	human	SPS*FGDPQLS*PEAR	SPS*FGDPQLS*PEAR	824.3262	980757	656788	NA	NA	NA	NA	NA	NA	435159	139023	NA	NA	NA	NA	NA	NA	NA	NA	NA	NA	898355	NA	NA	NA	NA	NA
LARP7 257, 258	LARP7	257, 258	LARP7	LARP7	%257, %258	human	SRPT*S*EGSDIESTEPQK	SRPT*S*EGSDIESTEPQK	1004.4008	2382920	2270730	NA	NA	NA	NA	NA	NA	2726140	1431130	NA	NA	NA	NA	NA	NA	NA	NA	NA	NA	670473	NA	NA	NA	NA	NA
RAF1 234	RAF1	234	RAF1	Raf1	%234	human	YST*PHAFTFNTSSPSSEGSLSQR	YST*PHAFTFNTSSPSSEGSLSQR	856.7061	81451	69527	NA	NA	NA	NA	NA	NA	587830	596377	NA	NA	NA	NA	NA	NA	NA	NA	NA	NA	276949	NA	NA	NA	NA	NA
PAK7 290	PAK7	290	PAK7	PAK5	290	human	SGS*GLQEPMMPFGASAFK	SGS*GLQEPMMPFGASAFK	961.4148	37621	45709	NA	NA	NA	NA	NA	NA	545974	NA	NA	NA	NA	NA	NA	NA	NA	NA	NA	NA	NA	NA	NA	NA	NA	NA
PHLDB2 513	PHLDB2	513	PHLDB2	PHLDB2	%513	human	KDS*LPDADLASCGSLSQSSASFFTPR	KDS*LPDADLASCGSLSQSSASFFTPR	942.088	96454	171195	NA	NA	NA	NA	NA	NA	58443	NA	NA	NA	NA	NA	NA	NA	NA	NA	NA	NA	1172210	NA	NA	NA	NA	NA
SRRM2 1539	SRRM2	1539	SRRM2	SRm300	%1539	human	S*GSSQELDVKPSASPQER	S*GSSQELDVKPSASPQER	991.4468	594050	1222130	NA	NA	NA	NA	NA	NA	1329390	423255	NA	NA	NA	NA	NA	NA	NA	NA	NA	NA	792374	NA	NA	NA	NA	NA
PHRF1 936	PHRF1	936	PHRF1	PHRF1	%936	human	RPS*PPEPWDEEDGASCSTFFGSEER	RPS*PPEPWDEEDGASCSTFFGSEER	983.7272	119071	105441	NA	NA	NA	NA	NA	NA	328190	225658	NA	NA	NA	NA	NA	NA	NA	NA	NA	NA	NA	NA	NA	NA	NA	NA
C14orf133 121	C14orf133	121	C14orf133	FLJ12707	%121	human	TRPGS*FQSLSDALSDTPAK	TRPGS*FQSLSDALSDTPAK	1029.4806	3327500	2703040	NA	NA	NA	NA	NA	NA	14670700	13228600	NA	NA	NA	NA	NA	NA	NA	NA	NA	NA	1878610	NA	NA	NA	NA	NA
PLEKHO2 390	PLEKHO2	390	PLEKHO2	PLEKHQ1	%390	human	CSS*LGDLLGEGPR	CSS*LGDLLGEGPR	720.8131	4153470	2565770	NA	NA	NA	NA	NA	NA	391158	358647	NA	NA	NA	NA	NA	NA	NA	NA	NA	NA	578009	NA	NA	NA	NA	NA
DMWD 461	DMWD	461	DMWD	DMWD	%461	human	T*LPGTPGTTPPAASSSR	T*LPGTPGTTPPAASSSR	839.3958	97218	130094	NA	NA	NA	NA	NA	NA	464863	204147	NA	NA	NA	NA	NA	NA	NA	NA	NA	NA	154518	NA	NA	NA	NA	NA
PLEKHM3 152	PLEKHM3	152	PLEKHM3	PLEKHM3	152	human	SRS*DITQVDWR	SRS*DITQVDWR	721.8248	2675680	3121730	NA	NA	NA	NA	NA	NA	782810	393260	NA	NA	NA	NA	NA	NA	NA	NA	NA	NA	287886	NA	NA	NA	NA	NA
NDRG4 317	NDRG4	317	NDRG4	NDRG4	%317	human	TAS*LTSASSVDGSR	TAS*LTSASSVDGSR	709.8116	2662630	2130950	NA	NA	NA	NA	NA	NA	1201150	NA	NA	NA	NA	NA	NA	NA	NA	NA	NA	NA	317782	NA	NA	NA	NA	NA
SNX12 73	SNX12	73	SNX12	SNX12	%73	human	RYS*DFEWLK	RYS*DFEWLK	662.2921	2304380	1883080	NA	NA	NA	NA	NA	NA	1240780	437182	NA	NA	NA	NA	NA	NA	NA	NA	NA	NA	3082240	NA	NA	NA	NA	NA
MYL12A 18, 19; MYL12B 19, 20; MYL9 19, 20	MYL12A; MYL12B; MYL9	18, 19; 19, 20; 19, 20	MYL12A; MYL12B; MYL9	MRLC3; MRLC2; MRLC1	%18, %19; %19, %20; %19, %20	human	AT*S*NVFAM#FDQSQIQEFK	AT*S*NVFAMFDQSQIQEFK	756.3091	282848	1083520	NA	NA	NA	NA	NA	NA	320422	590590	NA	NA	NA	NA	NA	NA	NA	NA	NA	NA	3773740	NA	NA	NA	NA	NA
REEP3 152	REEP3	152	REEP3	REEP3	%152	human	SFS*MHDLTTIQGDEPVGQR	SFS*MHDLTTIQGDEPVGQR	733.3243	419896	307188	NA	NA	NA	NA	NA	NA	380317	NA	NA	NA	NA	NA	NA	NA	NA	NA	NA	NA	NA	NA	NA	NA	NA	NA
ZNF609 465, 467	ZNF609	465, 467	ZNF609	ZNF609	%465, %467	human	T*NS*MGSATGPLPGTK	T*NS*MGSATGPLPGTK	789.8172	292287	98517	NA	NA	NA	NA	NA	NA	715889	NA	NA	NA	NA	NA	NA	NA	NA	NA	NA	NA	NA	NA	NA	NA	NA	NA
WDR77 5	WDR77	5	WDR77	WDR77	%5	human	KET*PPPLVPPAAR	KET*PPPLVPPAAR	726.8842	NA	NA	NA	NA	NA	NA	NA	NA	NA	NA	NA	NA	NA	NA	18897	41675	67523	22641	31600	NA	NA	NA	NA	NA	NA	NA
ITGA8 72	ITGA8	72	ITGA8	ITGA8	72	human	TAS*VLVGAP	TAS*VLVGAP	447.7203	NA	NA	NA	NA	NA	NA	NA	NA	NA	NA	NA	NA	NA	NA	118218	226780	74020	166011	694904	NA	NA	NA	NA	NA	NA	NA
ROBO2 1267	ROBO2	1267	ROBO2	ROBO2	1267	human	PRPTS*PFSTDSNTSAALSQSQR	PRPTS*PFSTDSNTSAALSQSQR	805.7027	NA	NA	NA	NA	NA	NA	NA	NA	NA	NA	NA	NA	NA	NA	444654	523630	557868	214900	928296	NA	NA	NA	NA	NA	NA	NA
LARP1 847	LARP1	847	LARP1; LARP1	LARP; LARP iso3	%847; %770	human	TAS*ISSSPSEGTPTVGSYGCTPQ	TAS*ISSSPSEGTPTVGSYGCTPQ	784.3297	NA	NA	NA	NA	NA	NA	NA	NA	NA	NA	NA	NA	NA	NA	86828	NA	NA	126530	NA	NA	NA	NA	NA	NA	NA	NA
BRAF 364	BRAF	364	BRAF	B-Raf	%364	human	SS*SAPNVHINTIEPVNIDDLIR	SS*SAPNVHINTIEPVNIDDLIR	828.7425	NA	NA	NA	NA	NA	NA	NA	NA	NA	NA	NA	NA	NA	NA	425893	405268	215531	309062	841601	NA	NA	NA	NA	NA	NA	NA
BAD 75	BAD	75	BAD	BAD	%75	human	HSS*YPAGTEDDEGMGEEPSPFR	HSS*YPAGTEDDEGMGEEPSPFR	825.6529	NA	NA	NA	NA	NA	NA	NA	NA	NA	NA	NA	NA	NA	NA	1202560	965028	1091500	1911750	1186330	NA	NA	NA	NA	NA	NA	NA
RBM12B 278	RBM12B	278	RBM12B; RBM12B	RBM12B; RBM12B iso4	%278; %278	human	S*RSPLGFYVHLK	S*RSPLGFYVHLK	495.2534	NA	NA	NA	NA	NA	NA	NA	NA	NA	NA	NA	NA	NA	NA	849262	27029	NA	NA	18710	NA	NA	NA	NA	NA	NA	NA
GSK3B 7	GSK3B	7	GSK3B; GSK3B	GSK3B; GSK3B iso2	%7; %7	human	T*TSFAESCKPVQQPSAFGSM#K	T*TSFAESCKPVQQPSAFGSMK	795.3481	NA	NA	NA	NA	NA	NA	NA	NA	NA	NA	NA	NA	NA	NA	231834	76679	38634	52016	787495	NA	NA	NA	NA	NA	NA	NA
SRRM2 1539, 1542	SRRM2	1539, 1542	SRRM2	SRm300	%1539, %1542	human	S*GSS*QELDVKPSASPQER	S*GSS*QELDVKPSASPQER	1031.4299	NA	NA	NA	NA	NA	NA	NA	NA	NA	NA	NA	NA	NA	NA	339426	345953	262087	289491	188268	NA	NA	NA	NA	NA	NA	NA
RICTOR 21	RICTOR	21	RICTOR	Rictor	%21	human	NDS*GEENVPLDLTR	NDS*GEENVPLDLTR	819.854	NA	NA	NA	NA	NA	NA	NA	NA	NA	NA	NA	NA	NA	NA	22382	24160	NA	36279	125914	NA	NA	NA	NA	NA	NA	NA
PNPLA6 411	PNPLA6	411	PNPLA6	NTE	%411	human	CVS*MPGDISGLQGGPR	CVS*MPGDISGLQGGPR	855.8706	NA	NA	NA	NA	NA	NA	NA	NA	NA	NA	NA	NA	NA	NA	NA	82892	23753	130541	66058	NA	NA	NA	NA	NA	NA	NA
PPIG 356, 358	PPIG	356, 358	PPIG	PPIG	%356, %358	human	S*ET*PPHWR	S*ET*PPHWR	585.2125	NA	NA	NA	NA	NA	NA	NA	NA	NA	NA	NA	NA	NA	NA	502428	NA	NA	NA	NA	NA	NA	NA	NA	NA	NA	NA
NEDD4L 448	NEDD4L	448	NEDD4L; NEDD4L	NEDD4L; NEDD4L iso5	%448; %428	human	SLS*SPTVTLSAPLEGAK	SLS*SPTVTLSAPLEGAK	869.4371	NA	NA	NA	NA	NA	NA	NA	NA	NA	NA	NA	NA	NA	NA	427566	244387	183469	318214	1075960	NA	NA	NA	NA	NA	NA	NA
FKBP15 956	FKBP15	956	FKBP15	FKBP15	%956	human	RPS*QEQSASASSGQPQAPLNR	RPS*QEQSASASSGQPQAPLNR	759.352	NA	NA	NA	NA	NA	NA	NA	NA	NA	NA	NA	NA	NA	NA	6020040	3074110	490592	1044910	4232980	NA	NA	NA	NA	NA	NA	NA
FKBP15 979	FKBP15	979	FKBP15	FKBP15	%979	human	ERPES*PM#VPSEQVVEEAVPLPPQALTTSQDGHR	ERPES*PMVPSEQVVEEAVPLPPQALTTSQDGHR	927.4409	NA	NA	NA	NA	NA	NA	NA	NA	NA	NA	NA	NA	NA	NA	377934	307264	91418	68210	477845	NA	NA	NA	NA	NA	NA	NA
PI4K2A 461	PI4K2A	461	PI4K2A	PI4KII	%461	human	SS*SESYTQSFQSR	SS*SESYTQSFQSR	787.312	NA	NA	NA	NA	NA	NA	NA	NA	NA	NA	NA	NA	NA	NA	NA	426823	196386	150324	151890	NA	NA	NA	NA	NA	NA	NA
SEMA3E 669	SEMA3E	669	SEMA3E	SEMA3E	669	human	IT*LEVVEEEK	IT*LEVVEEEK	423.5389	NA	NA	NA	NA	NA	NA	NA	NA	NA	NA	NA	NA	NA	NA	52875	234147	NA	254963	76605	NA	NA	NA	NA	NA	NA	NA
RNF208 102	RNF208	102	RNF208	RNF208	%102	human	KGS*SELGFPR	KGS*SELGFPR	579.2712	NA	NA	NA	NA	NA	NA	NA	NA	NA	NA	NA	NA	NA	NA	305276	177603	NA	129648	154547	NA	NA	NA	NA	NA	NA	NA
CHEK1 279	CHEK1	279	CHEK1	Chk1	%279	human	VT*SGGVSESPSGFSK	VT*SGGVSESPSGFSK	753.3296	NA	NA	NA	NA	NA	NA	NA	NA	NA	NA	NA	NA	NA	NA	280467	77279	NA	95573	1076440	NA	NA	NA	NA	NA	NA	NA
CHGB 377	CHGB	377	CHGB	CGB	%377	human	APRPQS*EESWDEEDK	APRPQS*EESWDEEDK	941.8782	NA	NA	NA	NA	NA	NA	NA	NA	NA	NA	NA	NA	NA	NA	NA	421958	95581	287827	NA	NA	NA	NA	NA	NA	NA	NA
NEK9 333	NEK9	333	NEK9	NEK9	%333	human	SST*VTEAPIAVVTSR	SST*VTEAPIAVVTSR	799.3953	NA	NA	NA	NA	NA	NA	NA	NA	NA	NA	NA	NA	NA	NA	183727	46697	58191	51383	475696	NA	NA	NA	NA	NA	NA	NA
BUD13 271	BUD13	271	BUD13	BUD13	%271	human	HDS*PDLAPNVTYSLPR	HDS*PDLAPNVTYSLPR	931.4276	NA	NA	NA	NA	NA	NA	NA	NA	NA	NA	NA	NA	NA	NA	54849	NA	NA	NA	23110	NA	NA	NA	NA	NA	NA	NA
MARK1 393	MARK1	393	MARK1	MARK1	%393	human	SRPS*SDLNNSTLQSPAHLK	SRPS*SDLNNSTLQSPAHLK	711.3426	NA	NA	NA	NA	NA	NA	NA	NA	NA	NA	NA	NA	NA	NA	197506	77890	46847	NA	246985	NA	NA	NA	NA	NA	NA	NA
POM121 391	POM121	391	POM121	POM121	%391	human	S*SSM#SSLTGAYASGIPSSSR	S*SSMSSLTGAYASGIPSSSR	1014.9326	NA	NA	NA	NA	NA	NA	NA	NA	NA	NA	NA	NA	NA	NA	114267	17115	NA	NA	NA	NA	NA	NA	NA	NA	NA	NA
SRRM2 1541, 1542, 1552	SRRM2	1541, 1542, 1552	SRRM2	SRm300	%1541, %1542, %1552	human	SGS*S*QELDVKPSAS*PQER	SGS*S*QELDVKPSAS*PQER	1071.4131	NA	NA	NA	NA	NA	NA	NA	NA	NA	NA	NA	NA	NA	NA	61269	65575	95106	70194	72921	NA	NA	NA	NA	NA	NA	NA
PHLDB1 518	PHLDB1	518	PHLDB1	PHLDB1	%518	human	S*PSPTLGESLAPHK	S*PSPTLGESLAPHK	750.8583	NA	NA	NA	NA	NA	NA	NA	NA	NA	NA	NA	NA	NA	NA	75387	61732	98459	86676	136662	NA	NA	NA	NA	NA	NA	NA
TOMM70A 434	TOMM70A	434	TOMM70A	TOMM70A	434	human	LRPES*ALAQAQK	LRPES*ALAQAQK	696.3558	NA	NA	NA	NA	NA	NA	NA	NA	NA	NA	NA	NA	NA	NA	70791	389060	12441	311617	175481	NA	NA	NA	NA	NA	NA	NA
ATL2 24	ATL2	24	ATL2	ARL6IP2	%24	human	TS*DPSAAVNHVS	TS*DPSAAVNHVS	632.7639	NA	NA	NA	NA	NA	NA	NA	NA	NA	NA	NA	NA	NA	NA	1152960	NA	NA	902190	496511	NA	NA	NA	NA	NA	NA	NA
POM121C 369	POM121C	369	POM121C	POM121C	%369	human	SS*SMSSLTGAYTSGIPSSSR	SS*SMSSLTGAYTSGIPSSSR	1021.9405	NA	NA	NA	NA	NA	NA	NA	NA	NA	NA	NA	NA	NA	NA	933110	NA	NA	27832	33970	NA	NA	NA	NA	NA	NA	NA
SRRM2 1539, 1552	SRRM2	1539, 1552	SRRM2	SRm300	%1539, %1552	human	S*GSSQELDVKPSAS*PQER	S*GSSQELDVKPSAS*PQER	687.9557	NA	NA	NA	NA	NA	NA	NA	NA	NA	NA	NA	NA	NA	NA	135002	84097	85430	105765	86084	NA	NA	NA	NA	NA	NA	NA
EPC1 535, 539	EPC1	535, 539	EPC1	EPC1	535, 539	human	TPS*LHDS*DNDELSCR	TPS*LHDS*DNDELSCR	953.3397	NA	NA	NA	NA	NA	NA	NA	NA	NA	NA	NA	NA	NA	NA	402244	NA	NA	NA	NA	NA	NA	NA	NA	NA	NA	NA
SIPA1L2 160	SIPA1L2	160	SIPA1L2	SIPA1L2	%160	human	S*NSDVTISDIDAEDVLDQNAVNPNTGAALHR	S*NSDVTISDIDAEDVLDQNAVNPNTGAALHR	1111.174	NA	NA	NA	NA	NA	NA	NA	NA	NA	NA	NA	NA	NA	NA	193380	66224	26547	55019	105637	NA	NA	NA	NA	NA	NA	NA
FAM171A2 947	FAM171A2	947	FAM171A2	FAM171A2	947	human	RDSLT*SPEDELGAEVGDEAGDK	RDSLT*SPEDELGAEVGDEAGDK	790.6709	NA	NA	NA	NA	NA	NA	NA	NA	NA	NA	NA	NA	NA	NA	74184	128403	73155	118271	105929	NA	NA	NA	NA	NA	NA	NA
ATL2 23	ATL2	23	ATL2	ARL6IP2	%23	human	RRT*SDPSAAVNHVSSTTSLGENYEDDDLVNSDEVMK	RRT*SDPSAAVNHVSSTTSLGENYEDDDLVNSDEVMK	1005.4457	NA	NA	NA	NA	NA	NA	NA	NA	NA	NA	NA	NA	NA	NA	NA	245017	30244	222638	85418	NA	NA	NA	NA	NA	NA	NA
FLJ37078 469, 471	FLJ37078	469, 471	FLJ37078	FLJ37078	469, 471	human	ARPAS*TS*PSPGAHGR	ARPAS*TS*PSPGAHGR	804.8376	NA	NA	NA	NA	NA	NA	NA	NA	NA	NA	NA	NA	NA	NA	657371	287374	NA	NA	404731	NA	NA	NA	NA	NA	NA	NA
EPC1 535	EPC1	535	EPC1	EPC1	535	human	TPS*LHDSDNDELSCR	TPS*LHDSDNDELSCR	913.3566	NA	NA	NA	NA	NA	NA	NA	NA	NA	NA	NA	NA	NA	NA	1109950	NA	NA	NA	NA	NA	NA	NA	NA	NA	NA	NA
THOC5 328	THOC5	328	THOC5	FMIP	%328	human	RRPT*LGVQLDDK	RRPT*LGVQLDDK	739.3798	386897	4328480	1011360	30699300	109058	100894	2608150	13734500	3474680	1322040	297157	93903	90325	89491	306830	36295	NA	100932	839295	13313	362419	NA	NA	NA	7077690	11928300
AKT1S1 246	AKT1S1	246	AKT1S1	PRAS40	%246	human	EAEDTQVFGDLPRPRLNT*SDFQKL	EAEDTQVFGDLPRPRLNT*SDFQKL	952.7903	5004270	3780470	13131	NA	NA	NA	NA	NA	8832600	5471870	667608	203672	296080	3956770	2863720	2859640	2545640	3448100	4209580	10306	12045600	583059	355971	275512	17937300	20348400
LMNA 403	LMNA	403	LMNA; LMNA	lamin A/C; lamin A/C iso2	%403; %403	human	GRAS*SHSSQTQGGGSVTK	GRAS*SHSSQTQGGGSVTK	906.4052	NA	NA	79591	NA	NA	NA	NA	NA	NA	NA	164481	NA	2752	8540	NA	NA	NA	NA	NA	54816	NA	NA	NA	NA	10291	32531
LMNA 404, 407	LMNA	404, 407	LMNA; LMNA	lamin A/C; lamin A/C iso2	%404, %407; %404, %407	human	GRASS*HSS*QTQGGGSVTK	GRASS*HSS*QTQGGGSVTK	631.2614	17982300	8454610	183376	NA	NA	NA	NA	NA	15451700	2552660	NA	NA	NA	NA	3486370	54086	NA	NA	80288	2550870	NA	NA	NA	NA	7318	5085
DNAJC5 8	DNAJC5	8	DNAJC5	DNAJC5	%8	human	QRS*LSTSGESLYHVLGLDK	QRS*LSTSGESLYHVLGLDK	724.0228	3402880	2770680	41867000	NA	NA	NA	NA	NA	2837010	3747240	16839	64707300	31658500	199186000	415865	4136990	3113570	1534450	9521490	17148300	33134000	NA	NA	NA	19659400	64395100
HN1 88	HN1	88	HN1; HN1	HN1; HN1 iso2	%88; %88	human	SSGGREDLESSGLQRRNSS*EASSGDFLDLK	SSGGREDLESSGLQRRNSS*EASSGDFLDLK	653.7011	273711	241783	20905000	NA	NA	NA	NA	NA	532967	225986	27674	1996510	1940140	40685100	NA	22686	NA	34064	875083	22107900	2804490	231419	244475	189591	95722900	132877000
HN1 87	HN1	87	HN1; HN1	HN1; HN1 iso2	%87; %87	human	SSGGREDLESSGLQRRNS*SEASSGDFLDLK	SSGGREDLESSGLQRRNS*SEASSGDFLDLK	816.8746	818071	785263	36189300	42734900	788336	617818	12944200	39950100	1792400	635467	NA	1805270	2329640	56788700	NA	NA	NA	NA	NA	11331800	10413300	1337030	674370	389565	6522960	56287900
TBC1D4 570	TBC1D4	570	TBC1D4; TBC1D4	AS160; AS160 iso3	%570; %82	human	RSLTSS*LENIFSR	RSLTSS*LENIFSR	795.3878	2872840	2051220	2097840	NA	NA	NA	NA	NA	1577480	1689480	1132190	201099	NA	1066390	NA	NA	NA	NA	NA	36917	623256	NA	NA	NA	804147	1801420
LMO7 805	LMO7	805	LMO7; LMO7; LMO7	LMO7; LMO7 iso2; LMO7 iso3	%805; %805; %471	human	RM#YS*FDDVLEEGK	RMYS*FDDVLEEGK	842.8498	NA	NA	106225	NA	NA	NA	NA	NA	126689	74066	NA	NA	NA	NA	NA	NA	NA	NA	NA	2864510	6016810	NA	NA	NA	137169	244541
NDRG3 327, 331	NDRG3	327, 331	NDRG3	NDRG3	%327, %331	human	LARS*RTHS*TSSSLGSGESPFSR	LARS*RTHS*TSSSLGSGESPFSR	823.0303	548090	536442	630105	534277	21071	10908	102761	4120590	700905	273279	NA	177048	133485	1533950	26769	35503	NA	25665	238280	103340	1370020	127219	123352	81177	853435	1807022
NDRG3 327, 331, 334	NDRG3	327, 331, 334	NDRG3	NDRG3	%327, %331, %334	human	LARS*RTHS*TSS*SLGSGESPFSR	LARS*RTHS*TSS*SLGSGESPFSR	849.6857	71267	100084	150094	NA	NA	NA	NA	NA	101806	NA	41184	146750	85392	610586	NA	NA	NA	NA	NA	43950	264862	NA	NA	NA	54081	86103
CARHSP1 52	CARHSP1	52	CARHSP1	CaRHSP1	%52	human	TFS*ATVRASQGPVYK	TFS*ATVRASQGPVYK	846.4113	112324000	90898600	85235	NA	NA	NA	NA	NA	149835000	106199000	38864	16018	13162	2293730	11853700	283196	172798	771749	50097900	NA	28158700	NA	NA	NA	89898	6448600
SRRM2 435, 436, 437, 440	SRRM2	435, 436, 437, 440	SRRM2	SRm300	%435, %436, %437, %440	human	VSRHAS*S*S*PES*PKPAPAPGSHR	VSRHAS*S*S*PES*PKPAPAPGSHR	853.6708	NA	NA	132845	NA	NA	NA	NA	NA	NA	NA	3280300	NA	NA	NA	NA	NA	NA	NA	NA	NA	NA	NA	NA	NA	2825170	48359
PHIP 1315	PHIP	1315	PHIP	WDR11	%1315	human	AQS*YDIQAWKK	AQS*YDIQAWKK	709.3292	NA	NA	57110	NA	NA	NA	NA	NA	NA	NA	889104	27423	NA	249843	1556220	NA	NA	NA	NA	24210	NA	NA	NA	NA	364139	390048
STK11IP 398	STK11IP	398	STK11IP	STK11IP	%398	human	VRRAS*ISEPSDTDPEPR	VRRAS*ISEPSDTDPEPR	664.6443	NA	NA	151965	NA	NA	NA	NA	NA	NA	NA	112473	128612	67088	680614	273306	447202	NA	NA	936975	5333	NA	NA	NA	NA	480377	970253
SRRM1 740, 748, 749	SRRM1	740, 748, 749	SRRM1; SRRM1	SRm160; SRm160 iso3	%740, %748, %749; %749, %757, %758	human	AASPS*PQSVRRVS*S*SRSVSGSPEPAAK	AASPS*PQSVRRVS*S*SRSVSGSPEPAAK	731.3282	NA	NA	NA	549086	225165	157789	165617	213524	NA	NA	11765000	157216	NA	310916	NA	NA	NA	NA	NA	NA	NA	NA	NA	NA	NA	NA
CHGA 398, 402	CHGA	398, 402	CHGA	CHGA	398, 402	human	GWRPSS*REDS*LEAGLPLQVR	GWRPSS*REDS*LEAGLPLQVR	805.0402	304665	338327	NA	NA	NA	NA	NA	NA	16720399	11911857	NA	NA	NA	NA	460944	8786940	5160940	4970880	2206950	NA	112895	NA	NA	NA	NA	NA
DNAJC2 47	DNAJC2	47	DNAJC2	DNAJC2	%47	human	NAS*ASFQELEDKK	NAS*ASFQELEDKK	773.8429	7555560	4027770	2245080	NA	NA	NA	NA	NA	17516600	2881940	645399	619034	766530	2949600	1918720	303036	101013	762361	2085850	208618	1602190	NA	NA	NA	3442940	6101790
TH 70	TH	70	TH; TH; TH; TH	TH; TH iso2; TH iso3; TH iso5	%70; %40; %44; %67	human	RQS*LIEDARK	RQS*LIEDARK	432.5538	13479900	11031500	NA	NA	NA	NA	NA	NA	910415	591440	1027870	2498290	3272580	9635740	7120370	11522600	8083840	4932670	9487630	NA	567374	NA	NA	NA	NA	NA
FLNA 2152	FLNA	2152	FLNA	FLNA	%2152	human	RAPS*VANVGSHCDLSLK	RAPS*VANVGSHCDLSLK	630.9679	485208	1662220	4137740	NA	NA	NA	NA	NA	605022	105520	760834	63899	101276	12241700	108371	NA	14188	NA	239136	9354	26462700	NA	NA	NA	4519930	23979900
HDGFRP2 175	HDGFRP2	175	HDGFRP2; HDGFRP2	HDGF2; HDGF2 iso2	175; 175	human	M#SVSKRARKASS*DLDQASVSPSEEENSESSSESEK	MSVSKRARKASS*DLDQASVSPSEEENSESSSESEK	964.4272	NA	NA	NA	NA	NA	79585	11441	NA	NA	NA	NA	NA	NA	NA	NA	NA	NA	NA	NA	NA	NA	22184	NA	11982	NA	NA
FAM122B 50, 58	FAM122B	50, 58	FAM122B	FAM122B	%50, %58	human	TLRTRRNS*TTIMSRHS*LEEGLDM#VNR	TLRTRRNS*TTIMSRHS*LEEGLDMVNR	650.7062	NA	6409	NA	NA	NA	NA	NA	NA	NA	334040	NA	26781	4201	101955	NA	NA	NA	NA	NA	517900	NA	66435	38148	NA	NA	NA
PPP1R12A 507	PPP1R12A	507	PPP1R12A	MYPT1	%507	human	RLAS*TSDIEEKENR	RLAS*TSDIEEKENR	576.6035	1761110	845658	19177500	689426	92871	97070	179945	2237410	688097	177374	NA	NA	NA	NA	NA	NA	NA	NA	NA	20031700	13611900	NA	NA	NA	10524600	2739160
TNKS1BP1 1620	TNKS1BP1	1620	TNKS1BP1	TNKS1BP1	%1620	human	SEAADSDAHLFQDSTEPRASRVPS*SDEEVVEEPQSR	SEAADSDAHLFQDSTEPRASRVPS*SDEEVVEEPQSR	1010.1963	NA	NA	NA	10445600	1666860	2769690	1554930	2923100	NA	NA	NA	380582	487345	1227490	NA	NA	NA	NA	NA	NA	NA	47636	39777	39768	NA	NA
TCF12 584	TCF12	584	TCF12; TCF12	TCF12; TCF12 iso1	%584; %560	human	GRTSST*NEDEDLNPEQKIER	GRTSST*NEDEDLNPEQKIER	600.2684	NA	NA	2715740	30021200	NA	27120	47248	626965	NA	NA	178402	173403	385533	1038190	NA	NA	NA	NA	NA	6828	NA	253604	32113	342874	2200770	1212480
PEA15 116	PEA15	116	PEA15	PEA-15	%116	human	YKDIIRQPS*EEEIIK	YKDIIRQPS*EEEIIK	647.6625	NA	NA	29874100	23211500	8699860	10458900	2444610	150135000	NA	NA	13539	4669580	2317420	42129400	NA	NA	NA	NA	NA	170768000	NA	9926520	5878940	3216940	38332700	76474600
PDS5B 1212	PDS5B	1212	PDS5B	APRIN	%1212	human	GRLDS*SEMDHSENEDYTMSSPLPGKK	GRLDS*SEMDHSENEDYTMSSPLPGKK	748.319	NA	NA	417629	48094200	20623	11366	153608	2010270	NA	NA	518322	19069	38543	NA	NA	NA	NA	NA	NA	9118	NA	NA	NA	NA	427593	1055370
PDS5B 1213, 1218	PDS5B	1213, 1218	PDS5B	APRIN	%1213, %1218	human	GRLDSS*EMDHS*ENEDYTMSSPLPGKK	GRLDSS*EMDHS*ENEDYTMSSPLPGKK	1024.0784	NA	NA	832223	61853000	44256	11151	230857	3682190	NA	NA	NA	NA	NA	NA	NA	NA	NA	NA	NA	NA	NA	NA	NA	NA	649495	2839310
PDS5B 1212, 1218	PDS5B	1212, 1218	PDS5B	APRIN	%1212, %1218	human	GRLDS*SEM#DHS*ENEDYTM#SSPLPGKK	GRLDS*SEMDHS*ENEDYTMSSPLPGKK	776.3081	NA	NA	4543140	24436300	61345	15968	351773	3273530	NA	NA	1995510	32341	50214	127345	NA	NA	NA	NA	NA	29683	NA	48956	NA	49543	2408640	4825250
PDS5B 1212, 1213	PDS5B	1212, 1213	PDS5B	APRIN	%1212, %1213	human	GRLDS*S*EM#DHSENEDYTM#SSPLPGKK	GRLDS*S*EMDHSENEDYTMSSPLPGKK	1034.7417	NA	NA	64976	1058210	20422	17594	49159	162366	NA	NA	NA	NA	NA	NA	NA	NA	NA	NA	NA	15553	NA	NA	NA	NA	295115	436094
PDS5B 1212, 1218, 1227	PDS5B	1212, 1218, 1227	PDS5B	APRIN	%1212, %1218, %1227	human	GRLDS*SEMDHS*ENEDYTMSS*PLPGKK	GRLDS*SEMDHS*ENEDYTMSS*PLPGKK	1050.7339	NA	NA	NA	3056630	NA	NA	22363	309656	NA	NA	81637	NA	NA	34001	NA	NA	NA	NA	NA	NA	NA	NA	NA	NA	NA	NA
RABEP1 407	RABEP1	407	RABEP1	RABEP1	%407	human	RAQS*TDSLGTSGSLQSK	RAQS*TDSLGTSGSLQSK	901.9176	NA	NA	736715	NA	NA	NA	NA	2023480	NA	NA	13835	26054	21996	705360	NA	NA	NA	NA	NA	172231	NA	NA	NA	NA	2731030	5828740
RABEP1 407, 408	RABEP1	407, 408	RABEP1	RABEP1	%407, %408	human	DGLRRAQS*T*DSLGTSGSLQSK	DGLRRAQS*T*DSLGTSGSLQSK	775.3475	NA	NA	1006000	NA	NA	NA	NA	NA	NA	NA	81178	41451	7390	282960	NA	NA	NA	NA	NA	15281	NA	NA	NA	NA	743211	2129810
REPS1 272	REPS1	272	REPS1	REPS1	%272	human	RQS*SSYDDPWKITDEQR	RQS*SSYDDPWKITDEQR	730.9866	NA	NA	NA	9613250	12186	NA	238523	13066600	NA	NA	134311	16868	15934	558873	NA	NA	NA	NA	NA	NA	NA	NA	NA	NA	NA	NA
REPS1 272, 273	REPS1	272, 273	REPS1	REPS1	%272, %273	human	RQS*S*SYDDPWKITDEQR	RQS*S*SYDDPWKITDEQR	757.642	NA	NA	NA	1042500	NA	NA	62856	6875810	NA	NA	47254	NA	NA	NA	NA	NA	NA	NA	NA	NA	NA	NA	NA	NA	NA	NA
CEP170 1205	CEP170	1205	CEP170; CEP170	CEP170; KAB1 iso2	%1205; %1107	human	IRANS*ISRLSDSK	IRANS*ISRLSDSK	763.888	NA	NA	25496	NA	NA	NA	NA	NA	NA	NA	574588	225383	530673	171674	NA	NA	NA	NA	NA	233494	NA	NA	NA	NA	733327	3614080
CEP170 1019	CEP170	1019	CEP170; CEP170	CEP170; KAB1 iso2	%1019; %921	human	IRQPS*VDLTDDDQTSSVPHSAISDIM#SSDQETYSCK	IRQPS*VDLTDDDQTSSVPHSAISDIMSSDQETYSCK	1027.9463	NA	NA	171044	856608	422162	451189	1259790	1677380	NA	NA	293365	34041	118058	218445	NA	NA	NA	NA	NA	20150	NA	58505	NA	36052	373066	691357
CEP170 240	CEP170	240	CEP170; CEP170	CEP170; KAB1 iso2	%240; %240	human	QVEEQSAAANEEVLFPFCREPSY*FEIPTK	QVEEQSAAANEEVLFPFCREPSY*FEIPTK	874.6508	NA	NA	311941	83727	NA	54834	166173	235449	NA	NA	327994	190591	380119	326639	NA	NA	NA	NA	NA	229270	NA	NA	NA	NA	495020	1371900
GOLGA4 41	GOLGA4	41	GOLGA4	GOLGA4	%41	human	TSS*FTEQLDEGTPNRESGDTQSFAQK	TSS*FTEQLDEGTPNRESGDTQSFAQK	980.7559	452369	244002	73708	NA	NA	NA	NA	NA	582541	414539	NA	NA	NA	NA	NA	NA	NA	NA	NA	60757	620873	NA	NA	NA	204196	356917
AHNAK 210	AHNAK	210	AHNAK	AHNAK	%210	human	TVIRLPS*GSGAASPTGSAVDIRAGAISASGPELQGAGHSK	TVIRLPS*GSGAASPTGSAVDIRAGAISASGPELQGAGHSK	953.4838	NA	NA	88837	NA	NA	NA	NA	NA	45516	60183	NA	NA	NA	NA	NA	NA	NA	NA	NA	657606	639492	59877	27303	40579	NA	41933
AHNAK 210, 216	AHNAK	210, 216	AHNAK	AHNAK	%210, %216	human	TVIRLPS*GSGAAS*PTGSAVDIRAGAISASGPELQGAGHSK	TVIRLPS*GSGAAS*PTGSAVDIRAGAISASGPELQGAGHSK	973.4754	NA	NA	151399	211652	98424	166754	98754	NA	NA	NA	NA	NA	NA	NA	NA	NA	NA	NA	NA	404692	NA	NA	NA	NA	50919	213789
IRS2 1148	IRS2	1148	IRS2	IRS2	%1148	human	RHS*SETFSSTTTVTPVSPSFAHNPK	RHS*SETFSSTTTVTPVSPSFAHNPK	928.0993	41540	37436	39769	NA	NA	NA	NA	NA	276130	NA	NA	NA	NA	NA	NA	NA	NA	NA	NA	58776	427143	NA	NA	NA	193903	287578
CDK2 160	CDK2	160	CDK2	CDK2	%160	human	AFGVPVRTYT*HEVVTLWYRAPEILLGCK	AFGVPVRTYT*HEVVTLWYRAPEILLGCK	839.682	389568	392595	403924	NA	NA	NA	NA	NA	458988	232728	300463	296469	52927	239124	NA	NA	NA	NA	NA	12240	NA	NA	NA	NA	2100920	1615530
ZC3HC1 407	ZC3HC1	407	ZC3HC1	NIPA	%407	human	ARLCS*SSSSDTSSR	ARLCS*SSSSDTSSR	790.8222	NA	NA	6035710	427071	NA	NA	NA	NA	NA	NA	NA	NA	NA	NA	NA	NA	NA	NA	NA	NA	NA	NA	NA	NA	4227580	21215
SGTA 297, 305	SGTA	297, 305	SGTA	SGTA	%297, %305	human	S*QIRSRTPS*ASNDDQQE	S*QIRSRTPS*ASNDDQQE	693.6107	NA	NA	18722090	946186	NA	NA	NA	23527	NA	NA	593349	1819510	747954	3047840	NA	NA	NA	NA	NA	541028	NA	29445	32203	27100	8374020	747163
SLK 183, 189	SLK	183, 189	SLK	SLK	%183, %189	human	NTRT*IQRRDS*FIGTPYWMAPEVVMCETSK	NTRT*IQRRDS*FIGTPYWMAPEVVMCETSK	909.1577	NA	NA	3995350	NA	NA	NA	NA	NA	NA	NA	356676	NA	66903	441496	NA	NA	NA	NA	NA	71694	NA	NA	NA	NA	2085892	4926700
EIF5B 182	EIF5B	182	EIF5B	eIF5B	%182	human	ERSRINS*SGESGDESDEFLQSR	ERSRINS*SGESGDESDEFLQSR	855.6998	NA	NA	NA	NA	2541880	3237620	1129100	627719	NA	NA	66238	24044	52681	82947	NA	NA	NA	NA	NA	NA	NA	154085	81284	43150	NA	NA
EIF5B 183, 190	EIF5B	183, 190	EIF5B	eIF5B	%183, %190	human	IKERSRINSS*GESGDES*DEFLQSR	IKERSRINSS*GESGDES*DEFLQSR	962.7483	NA	NA	NA	12581800	101199	173087	898721	5133610	NA	NA	NA	NA	NA	NA	NA	NA	NA	NA	NA	NA	NA	899792	366551	299337	NA	NA
EIF5B 182, 186, 190	EIF5B	182, 186, 190	EIF5B	eIF5B	%182, %186, %190	human	ERSRINS*SGES*GDES*DEFLQSRK	ERSRINS*SGES*GDES*DEFLQSRK	951.709	NA	NA	237753	5024430	NA	NA	NA	4245240	NA	NA	NA	NA	NA	NA	NA	NA	NA	NA	NA	5663	NA	NA	NA	NA	15484	92526
EIF5B 182, 183, 186, 190	EIF5B	182, 183, 186, 190	EIF5B	eIF5B	%182, %183, %186, %190	human	ERSRINS*S*GES*GDES*DEFLQSRK	ERSRINS*S*GES*GDES*DEFLQSRK	978.3645	NA	NA	6742900	10116	NA	NA	NA	49622	NA	NA	382233	NA	NA	NA	NA	NA	NA	NA	NA	147388	NA	NA	NA	NA	1097630	4810430
SENP7 11	SENP7	11	SENP7	SENP7	%11	human	LGRRPS*SSEIITEGK	LGRRPS*SSEIITEGK	570.6242	NA	NA	NA	NA	NA	NA	NA	NA	NA	NA	329366	NA	51300	21588	NA	NA	NA	NA	NA	194424	NA	NA	NA	NA	2675760	7082610
RSF1 1235, 1236, 1245	RSF1	1235, 1236, 1245	RSF1	HBXAP	1235, 1236, 1245	human	RRLS*S*SESEESYLS*KNSEDDELAK	RRLS*S*SESEESYLS*KNSEDDELAK	1000.4034	NA	NA	NA	NA	291416	291144	98094	NA	NA	NA	3720809	15686	199535	44744	NA	NA	NA	NA	NA	NA	NA	NA	NA	NA	NA	NA
RSF1 1345	RSF1	1345	RSF1	HBXAP	%1345	human	VLPSEQESTKKPYRIES*DEEEDFENVGK	VLPSEQESTKKPYRIES*DEEEDFENVGK	1121.5152	NA	NA	121303	1251840	NA	11401	NA	NA	NA	NA	483732	NA	50410	87761	NA	NA	NA	NA	NA	42311	NA	NA	NA	NA	197525	342187
RSF1 1305, 1325	RSF1	1305, 1325	RSF1	HBXAP	%1305, %1325	human	LHRIET*DEEESCDNAHGDANQPARDS*QPR	LHRIET*DEEESCDNAHGDANQPARDS*QPR	877.6059	NA	NA	1099870	218634600	31585	19014	560364	5951136	NA	NA	8861980	NA	NA	197088	NA	NA	NA	NA	NA	NA	NA	344890	NA	243171	938794	1203280
RSF1 1295, 1300	RSF1	1295, 1300	RSF1	HBXAP	%1295, %1300	human	RLHRIET*DEEES*CDNAHGDANQPARDSQPR	RLHRIET*DEEES*CDNAHGDANQPARDSQPR	916.6312	NA	NA	NA	151601000	NA	6010	274749	1675020	NA	NA	NA	NA	NA	NA	NA	NA	NA	NA	NA	NA	NA	117894	NA	182990	200817	489673
C20orf30 25	C20orf30	25	C20orf30	HSPC274	%25	human	YSRLSST*DDGYIDLQFKK	YSRLSST*DDGYIDLQFKK	739.3472	NA	NA	2424490	NA	NA	NA	NA	NA	NA	NA	59791	759927	699234	632214	NA	NA	NA	NA	NA	1162790	NA	NA	NA	NA	13396700	34262000
SR140 930, 932, 934	SR140	930, 932, 934	SR140	SR140	%930, %932, %934	human	RRHS*TS*PS*PSRSSSGR	RRHS*TS*PS*PSRSSSGR	661.2645	NA	NA	212794	NA	NA	NA	NA	NA	NA	NA	148980	NA	NA	NA	NA	NA	NA	NA	NA	1105	NA	NA	NA	NA	85155	NA
RPS6 236, 240, 244	RPS6	236, 240, 244	RPS6	S6	%236, %240, %244	human	LSS*LRAS*TSKS*ESSQK	LSS*LRAS*TSKS*ESSQK	968.3967	NA	NA	55075580	NA	NA	NA	NA	NA	NA	NA	NA	1500690	3032480	24995800	NA	NA	NA	NA	NA	48936965	NA	NA	NA	NA	46722508	26639030
NCOA7 208	NCOA7	208	NCOA7	NCoA7	%208	human	ALKPIERVLS*STSEEDEPGVVK	ALKPIERVLS*STSEEDEPGVVK	821.7508	NA	NA	51066	NA	NA	NA	NA	NA	NA	NA	39366	28165	36526	587981	NA	NA	NA	NA	NA	103131	NA	NA	NA	NA	219675	370184
UBR4 1760	UBR4	1760	UBR4; UBR4	UBR4; UBR4 iso3	%1760; %1760	human	ISESLVRHAS*TSSPADK	ISESLVRHAS*TSSPADK	622.2982	NA	NA	1015860	NA	NA	NA	NA	NA	NA	NA	37067	18694	14042	261722	NA	NA	NA	NA	NA	17391	NA	NA	NA	NA	50622	51544
MYCBP2 3467	MYCBP2	3467	MYCBP2	MYCBP2	%3467	human	RRVNS*GDTEVGSSLLR	RRVNS*GDTEVGSSLLR	609.3021	NA	NA	110459	NA	NA	NA	NA	NA	NA	NA	16456	52973	34070	121608	140503	89415	54599	82518	168366	41843	NA	NA	NA	NA	165178	333490
MYCBP2 2833	MYCBP2	2833	MYCBP2	MYCBP2	%2833	human	SKS*DSYTLDPDTLRK	SKS*DSYTLDPDTLRK	602.6154	608314	325369	1782570	NA	NA	NA	NA	NA	638291	397133	NA	NA	NA	NA	NA	NA	NA	NA	NA	6820	415853	NA	NA	NA	1314490	4305020
MDC1 448	MDC1	448	MDC1	MDC1	%448	human	VVLLQRSQTT*TERDSDTDVEEEELPVENR	VVLLQRSQTT*TERDSDTDVEEEELPVENR	867.6598	NA	NA	NA	NA	346986	597739	331333	447053	NA	NA	NA	NA	NA	NA	NA	NA	NA	NA	NA	NA	NA	96621	76228	39643	NA	NA
NDRG1 366	NDRG1	366	NDRG1	NDRG1	%366	human	SHTSEGTRSRSHT*SEGAHLDITPNSGAAGNSAGPK	SHTSEGTRSRSHT*SEGAHLDITPNSGAAGNSAGPK	889.4056	NA	NA	393095	NA	NA	NA	NA	NA	NA	NA	NA	NA	NA	NA	NA	NA	NA	NA	NA	315314	851664	56608	98026	NA	170603	308347
PDAP1 18	PDAP1	18	PDAP1	PDAP1	%18	human	GRARQYT*SPEEIDAQLQAEKQK	GRARQYT*SPEEIDAQLQAEKQK	876.0922	NA	NA	NA	NA	173222	245320	65756	NA	NA	NA	NA	NA	NA	NA	NA	NA	NA	NA	NA	NA	NA	146103	182811	43693	NA	NA
DTL 557	DTL	557	DTL	RAMP	%557	human	RRLDS*SCLESVK	RRLDS*SCLESVK	510.5762	NA	NA	20834	777479	13467	20744	19510	1678710	NA	NA	NA	NA	NA	NA	NA	NA	NA	NA	NA	72977	NA	NA	NA	NA	2094650	5014240
MAP4 925	MAP4	925	MAP4; MAP4; MAP4; MAP4	MAP4; MAP4 iso4; MAP4 iso5; MAP4 iso10	%925; %660; %652; %13	human	LSRLAT*NTSAPDLK	LSRLAT*NTSAPDLK	783.898	NA	NA	NA	NA	135245	155036	124482	249388	NA	NA	NA	NA	NA	NA	NA	NA	NA	NA	NA	168444	NA	NA	NA	NA	50945	144886
STK11 31	STK11	31	STK11	LKB1	%31	human	RIDS*TEVIYQPR	RIDS*TEVIYQPR	778.8771	561764	390652	NA	6538720	320567	242990	355122	34366900	615424	483454	NA	NA	NA	NA	NA	NA	NA	NA	NA	NA	574675	NA	NA	NA	NA	NA
AAK1 637	AAK1	637	AAK1	AAK1	%637	human	RILS*DVTHSAVFGVPASK	RILS*DVTHSAVFGVPASK	655.3382	361719	380575	9888560	NA	NA	NA	NA	NA	291068	164069	NA	NA	NA	NA	NA	NA	NA	NA	NA	1594420	628336	NA	NA	NA	3481820	9389560
CLASP1 646	CLASP1	646	CLASP1; CLASP1	CLASP1; CLASP1 iso3	%646; %646	human	TRRQS*SGSATNVASTPDNR	TRRQS*SGSATNVASTPDNR	695.6538	NA	NA	854641	NA	NA	NA	NA	NA	NA	NA	713290	79615	113343	3311600	NA	NA	NA	NA	NA	39251	NA	NA	NA	NA	3128930	NA
UBN1 493	UBN1	493	UBN1	UBN1	%493	human	DRICS*DEEEDEEKGGRR	DRICS*DEEEDEEKGGRR	720.6268	NA	NA	NA	982555	NA	NA	12202	162885	NA	NA	1756280	55394	61431	111308	NA	NA	NA	NA	NA	NA	NA	NA	NA	NA	NA	NA
KIF21A 854	KIF21A	854	KIF21A	KIF21A	%854	human	KLSS*SDAPAQDTGSSAAAVETDASRTGAQQK	KLSS*SDAPAQDTGSSAAAVETDASRTGAQQK	779.6098	NA	NA	2854960	NA	NA	NA	NA	NA	NA	NA	NA	376189	374724	5683920	NA	NA	NA	NA	NA	15949	NA	NA	NA	NA	609096	5071800
OXSR1 310	OXSR1	310	OXSR1	OSR1	%310	human	TLQRAPT*ISERAK	TLQRAPT*ISERAK	517.6065	NA	NA	1026390	NA	NA	NA	NA	NA	NA	NA	25388	NA	NA	2083140	NA	NA	NA	NA	NA	268383	NA	NA	NA	NA	396595	232768
GBF1 1337	GBF1	1337	GBF1	GBF1	%1337	human	IHRSAT*DADVVNSGWLVVGK	IHRSAT*DADVVNSGWLVVGK	735.3668	NA	NA	46343	NA	NA	NA	NA	NA	NA	NA	96588	321746	70269	1044240	NA	NA	NA	NA	NA	77046	NA	NA	NA	NA	455537	1039550
FOXO3 253	FOXO3	253	FOXO3	FOXO3A	%253	human	RAVS*M#DNSNK	RAVS*MDNSNK	609.2527	NA	NA	NA	NA	NA	NA	NA	NA	NA	NA	NA	NA	NA	34752	NA	NA	NA	NA	NA	NA	NA	NA	NA	NA	620191	3079960
ISCU 14	ISCU	14	ISCU	NIFUN	%14	human	RAAS*ALLLR	RAAS*ALLLR	525.7946	3178830	2059650	315545	NA	NA	NA	NA	NA	1184130	739853	NA	NA	NA	NA	NA	NA	NA	NA	NA	5466	806143	NA	NA	NA	124917	395791
GFPT1 261	GFPT1	261	GFPT1; GFPT1	GFAT; GFAT iso2	%261; %243	human	KGSCNLSRVDS*TTCLFPVEEK	KGSCNLSRVDS*TTCLFPVEEK	836.3817	1002160	640736	48389800	NA	NA	NA	NA	NA	1264810	668430	54522	52728	31416	2065670	NA	NA	NA	NA	NA	9685670	7265660	NA	NA	NA	24170700	62116700
GFPT1 262	GFPT1	262	GFPT1; GFPT1	GFAT; GFAT iso2	%262; %244	human	KGSCNLSRVDST*TCLFPVEEK	KGSCNLSRVDST*TCLFPVEEK	836.3817	NA	NA	7404370	NA	NA	NA	NA	NA	NA	NA	NA	NA	NA	NA	NA	NA	NA	NA	390342	3176510	NA	NA	NA	NA	4500000	10195000
GTF2F1 385, 389	GTF2F1	385, 389	GTF2F1	TFIIF-alpha	%385, %389	human	GNS*RPGT*PSAEGGSTSSTLR	GNS*RPGT*PSAEGGSTSSTLR	693.6228	2369820	1430916	NA	NA	NA	NA	NA	NA	3474609	2229910	NA	NA	NA	NA	NA	NA	NA	NA	NA	NA	2718870	NA	NA	NA	NA	NA
PDCD4 76, 94	PDCD4	76, 94	PDCD4	PDCD4	%76, %94	human	DSGRGDS*VSDSGSDALRSGLTVPTS*PK	DSGRGDS*VSDSGSDALRSGLTVPTS*PK	936.741	NA	NA	116530	NA	NA	NA	NA	NA	NA	NA	NA	NA	NA	NA	NA	NA	NA	NA	NA	6467	NA	NA	NA	NA	333878	225497
TBC1D5 44	TBC1D5	44	TBC1D5	TBC1D5	%44	human	RTSS*TLDSEGTFNSYR	RTSS*TLDSEGTFNSYR	950.9073	NA	NA	NA	NA	NA	NA	NA	NA	NA	NA	NA	NA	NA	NA	NA	NA	NA	NA	NA	11703	185710	NA	NA	NA	170667	326958
DOCK7 452	DOCK7	452	DOCK7; DOCK7; DOCK7	DOCK7; DOCK7 iso2; DOCK7 iso3	%452; %452; %452	human	TTS*GDDACNLTSFRPATLTVTNFFK	TTS*GDDACNLTSFRPATLTVTNFFK	948.7685	234501	172774	33843	NA	NA	NA	NA	NA	1030840	214065	NA	NA	NA	NA	NA	NA	NA	NA	NA	125504	478370	NA	NA	NA	691832	1592870
RAP1GAP 441	RAP1GAP	441	RAP1GAP; RAP1GAP	Rap1GAP; Rap1GAP iso5	%441; %471	human	SRSQS*MDAMGLSNK	SRSQS*MDAMGLSNK	796.3338	45345	NA	330059	NA	NA	NA	NA	NA	1342880	159075	NA	NA	NA	NA	NA	NA	NA	NA	NA	NA	NA	NA	NA	NA	1525960	2512070
REEP1 152	REEP1	152	REEP1	REEP1	%152	human	SFS*MQDLTTIRGDGAPAPSGPPPPGSGR	SFS*MQDLTTIRGDGAPAPSGPPPPGSGR	945.104	3230140	1966000	203731	NA	NA	NA	NA	NA	1570070	533120	NA	NA	NA	NA	NA	NA	NA	NA	NA	NA	69790	NA	NA	NA	101567	238198
