# Supplementary material for: Neuroblastoma Tyrosine Kinase Signaling Networks Involve FYN and LYN in Endosomes and Lipid Rafts
Source: PLoS Comput Biol. 2015 Apr 17;11(4):e1004130. doi: 10.1371/journal.pcbi.1004130 (PMC4401789; doi:10.1371/journal.pcbi.1004130)
Supplement: S3 Dataset — (ZIP) [file pcbi.1004130.s017.zip › Data_summaries/npym_peptides.txt]

Peptide.Name	Gene.Name.Simplified	Site.Number	Gene.Name	Protein.Name	Site	Species	Peptide	Peptide.Sequence	Calc..m.z	ACN.1944	CHP.212.1206	CHP126.1886	GI.CA.N.2042	GI.LI.N.1945	GI.ME.N.1946	IMR32.1887	IMR5.1947	KELLY.1613	LAN.1.2043	LAN.5.2044	LAN.6.NGF.10555	LAN.6.untreated.10554	LAN6.Control.5269	LAN6.Control.5270	LAN6.NGF.5271	LAN6.NGF.5272	LAN6DRMpY.6124	LAN6end1pY.6121	LAN6end2pY.6122	LAN6lyspY.6123	LAN6P1MpY.6125	MHH.NB.11.1762	SH.SY5Y.1148	SH.SY5Y.1157	SH.SY5Y.NGF.10557	SH.SY5Y.untreated.10556	SIMA.1888	SK.N.AS.1121	SK.N.BE.2.1448	SK.N.DZ.1763	SK.N.FI.1764	SK.N.MC.1119	SK.N.SH.1154	SKNBE2.control.4010	SKNBE2.EGF.4011	SKNBE2TrkA.pY.DRM.10548	SKNBE2TrkA.pY.Endo.1.10551	SKNBE2TrkA.pY.Endo.2.10552	SKNBE2TrkA.pY.Lyso.10550
BCAR1 128	BCAR1	128	BCAR1; LOC100133063; LOC646079	P130Cas; LOC100133063; LOC646079	%128; %171; %128	human	AQQGLY*QVPGPSPQFQSPPAK	AQQGLY*QVPGPSPQFQSPPAK	769.0386	219326.6	68321.1	100654	311141.8	402774.5	NA	NA	NA	417050.1	45465.3	40567.1	53862	45801	NA	NA	NA	NA	1310680	63444	121740	52483	2863670	93822.4	45377.8	26610.3	18449	9696	NA	104313.3	NA	136108.9	434716.2	45319.1	93747.9	NA	NA	202650	191282	93098	85208
BCAR1 234	BCAR1	234	BCAR1	P130Cas	%234	human	VGQGYVYEAAQPEQDEY*DIPR	VGQGYVYEAAQPEQDEY*DIPR	836.3636	111037.6	NA	NA	222839.4	292993.6	512665.7	NA	NA	NA	NA	NA	35254	37222	NA	NA	NA	NA	603536	27751	46082	12248	3277890	NA	NA	NA	3700	7976	NA	NA	16688.3	NA	516152	NA	66459.8	NA	NA	44697	48278	24864	30747
BCAR1 249	BCAR1	249	BCAR1	P130Cas	%249	human	HLLAPGPQDIY*DVPPVR	HLLAPGPQDIY*DVPPVR	656.3311	NA	NA	NA	133206.4	NA	NA	NA	NA	348928.8	NA	NA	99377	86403	NA	NA	NA	NA	1039370	34667	68481	47684	3019600	NA	NA	NA	51183	20133	NA	68193	20638.7	NA	298162.5	NA	46429.9	NA	NA	158483	168799	86872	79301
BCAR1 267	BCAR1	267	BCAR1	P130Cas	%267	human	GLLPSQYGQEVY*DTPPM#AVK	GLLPSQYGQEVY*DTPPMAVK	763.6885	NA	NA	NA	NA	NA	NA	NA	NA	994721.6	NA	NA	15971	11931	NA	NA	NA	NA	174239	13344	16262	NA	739896	NA	NA	NA	7380	11658	NA	NA	NA	NA	480704.6	NA	NA	NA	NA	30519	14233	NA	6510
BCAR1 327	BCAR1	327	BCAR1	P130Cas	%327	human	EETY*DVPPAFAK	EETY*DVPPAFAK	723.8131	NA	NA	118643	86592	324581.1	87964.1	NA	NA	NA	24637.4	NA	30416	29416	NA	NA	NA	NA	NA	2863	14799	14310	373153	99085.3	NA	NA	16095	12746	NA	63918.2	8940.9	NA	245570.4	NA	53818.6	NA	NA	85115	62551	47681	27136
CTNND1 228	CTNND1	228	CTNND1; CTNND1; CTNND1	CTNND1; CTNND1 iso3; CTNND1 iso4	%228; %228; %228	human	HYEDGYPGGSDNY*GSLSR	HYEDGYPGGSDNY*GSLSR	685.269	NA	NA	NA	NA	NA	NA	NA	NA	NA	NA	26100.8	7460	7665	NA	NA	NA	NA	5916390	79547	112017	99516	3380570	NA	NA	NA	4000	NA	NA	NA	6743.5	NA	176811.4	38305.4	NA	NA	NA	146254	175665	38670	47985
CTNND1 96	CTNND1	96	CTNND1; CTNND1; CTNND1	CTNND1; CTNND1 iso3; CTNND1 iso4	%96; %96; %96	human	LNGPQDHSHLLY*STIPR	LNGPQDHSHLLY*STIPR	676.6615	NA	NA	NA	166396.4	462539.8	354632.4	106763.1	NA	1156439.4	146369.5	113965.7	21555	28229	NA	NA	NA	NA	14191900	184201	258555	226146	7933870	NA	NA	NA	47464	39616	231660.7	73677.6	NA	589292.3	203185.3	68616.8	NA	NA	NA	368347	240221	18178	59108
DOK1 449	DOK1	449	DOK1	Dok1	%449	human	SHNSALY*SQVQK	SHNSALY*SQVQK	721.3272	NA	NA	NA	39276.4	NA	NA	NA	NA	NA	NA	52528.8	NA	NA	NA	NA	NA	NA	109134	NA	NA	NA	63297	NA	NA	NA	NA	NA	NA	NA	NA	36550.7	NA	25903.6	NA	NA	NA	21590	16691	5318	6564
PAG1 341	PAG1	341	PAG1	PAG	%341	human	SGQSLTVPESTY*TSIQGDPQR	SGQSLTVPESTY*TSIQGDPQR	777.6882	85537	NA	NA	NA	174414.7	NA	NA	NA	356631.3	32669.4	NA	32636	32385	NA	NA	NA	NA	6999220	225764	388397	135625	2601750	49571.1	NA	NA	NA	8184	NA	18995.9	NA	NA	259404.3	NA	NA	NA	NA	1248500	318368	96897	111756
PAG1 359	PAG1	359	PAG1	PAG	%359	human	SPSSCNDLY*ATVK	SPSSCNDLY*ATVK	761.3182	134156	NA	61852.3	NA	136031.7	NA	28528.1	NA	441239.9	57649.4	25201.8	106923	96926	49520	174545	93880	70967	4414490	259236	420214	93951	3517850	19443.4	19528.5	15768.9	2670	24093	NA	25292.5	NA	65858.1	325264.1	31833.7	NA	NA	NA	2870090	736546	325154	223886
SHC3 406	SHC3	406	SHC3; SHC3	Shc3; Shc3 iso2	%406; %283	human	QGSSDIY*STPEGK	QGSSDIY*STPEGK	724.8007	NA	NA	NA	NA	NA	NA	NA	NA	NA	NA	NA	6065	NA	NA	NA	NA	NA	388037	4536	8524	4957	539509	NA	NA	NA	4960	NA	NA	NA	NA	NA	NA	NA	NA	NA	NA	441556	783452	286053	231097
ITGB1 783	ITGB1	783	ITGB1	ITGB1	%783	human	WDTGENPIY*K	WDTGENPIY*K	651.7737	NA	NA	NA	1231070	NA	1472738.5	NA	NA	1340734	395275.1	350396.9	130512	366696	NA	NA	NA	NA	612037	71860	103305	73541	8210790	245856.4	117147.8	NA	88189	276789	NA	NA	NA	240051.3	387493.6	NA	127542.3	NA	NA	748141	2418390	616441	816064
SCARF2 623	SCARF2	623	SCARF2; SCARF2	SREC-II; SREC-II iso3	%623; %628	human	SASSVEGPGGALY*AR	SASSVEGPGGALY*AR	751.3378	NA	NA	84120.2	30447	NA	NA	NA	NA	NA	42682.5	62137.9	4011	85088	NA	NA	NA	NA	9180440	66115	82314	75781	5450980	NA	31341	14275.8	86939	79687	NA	NA	NA	NA	NA	11352.2	NA	167838	365721	979398	689812	211507	231129
CRMP1 504	CRMP1	504	CRMP1; CRMP1	CRMP-1; CRMP-1 iso3	%504; %618	human	GM#YDGPVY*EVPATPK	GMYDGPVY*EVPATPK	860.3704	NA	24178.9	230449.6	NA	1246631.3	NA	35807.8	NA	347099.2	45535.8	35531.4	44302	41585	NA	NA	NA	NA	2875220	26281	26424	46365	12821800	NA	33205.4	NA	8220	41079	NA	NA	25914.8	169976.4	607893.8	NA	NA	146055	205041	99408	68326	66424	66492
PDHA1 301; PDHA2 299	PDHA1; PDHA2	301; 299	PDHA1; PDHA2	PDHA1; PDHA2	%301; %299	human	YHGHSMSDPGVSY*R	YHGHSMSDPGVSY*R	558.224	NA	NA	NA	NA	NA	NA	NA	NA	131472.8	NA	NA	3292	NA	NA	NA	NA	NA	37715	59061	5862	391296	93510	NA	NA	NA	13634	11441	NA	NA	NA	NA	NA	NA	NA	NA	NA	3587	7790	NA	16518
INPPL1 1135	INPPL1	1135	INPPL1	SHIP-2	%1135	human	TLSEVDY*APAGPAR	TLSEVDY*APAGPAR	763.848	NA	19127.3	NA	NA	NA	NA	NA	NA	335633.4	NA	NA	NA	23574	NA	NA	NA	NA	737005	3759	5126	15808	1546350	NA	NA	NA	3192	10605	NA	NA	NA	NA	NA	NA	NA	NA	NA	100350	547670	183127	165661
ABL1 394; ABL2 440	ABL1; ABL2	394; 440	ABL1; ABL1; ABL2; ABL2	Abl; Abl iso2; Arg; Arg iso4	%394; %413; %440; %404	human	LM#TGDTYT*AHAGAK	LMTGDTYT*AHAGAK	766.8262	NA	NA	NA	NA	NA	NA	NA	NA	NA	NA	NA	17609	16276	NA	NA	NA	NA	231262	NA	3249	4016	171474	NA	NA	NA	NA	NA	NA	NA	NA	NA	NA	NA	NA	NA	NA	NA	NA	NA	NA
FER 714	FER	714	FER	Fer	%714	human	QEDGGVY*SSSGLK	QEDGGVY*SSSGLK	703.7954	NA	8950.4	26734.1	18569	NA	NA	34873	NA	31841.5	16677.2	18628.6	10916	55768	NA	NA	NA	NA	2056360	4729	13252	20218	6301870	NA	5652.7	NA	22316	51732	NA	3281.9	NA	13484.6	299295.1	NA	7195.3	NA	NA	174920	189577	119566	100968
DDR2 481	DDR2	481	DDR2; DDR2	DDR2; DDR2 iso3	%481; %91	human	IFPLRPDY*QEPSR	IFPLRPDY*QEPSR	849.406	NA	76109	NA	243437	NA	117540.6	NA	NA	820327.5	250073.7	267324.6	11923	9465	NA	NA	NA	NA	186967	45530	45349	35845	5417330	357905	NA	NA	35033	11807	NA	81134	40855.8	405669	NA	47551.6	NA	116546	219075	1891590	12356300	4085250	3006640
DDR2 736, 740	DDR2	736, 740	DDR2	DDR2	%736, %740	human	NLY*SGDY*YR	NLY*SGDY*YR	655.72815	NA	5976.5	20545.5	19486.1	106779	NA	8639.3	NA	95308.5	34665.2	17591.3	NA	NA	NA	NA	NA	NA	2184550	57033	78125	91666	10254800	8508.5	NA	NA	NA	NA	NA	3617.8	NA	35319.2	30502.9	18115.6	NA	NA	NA	NA	85781	20999	23219
PDGFRA 762	PDGFRA	762	PDGFRA	PDGFRa	%762	human	SLY*DRPASYK	SLY*DRPASYK	640.2896	NA	NA	NA	56286.6	NA	NA	NA	NA	NA	NA	NA	NA	NA	NA	NA	NA	NA	838871	28941	36962	46198	5968230	NA	NA	NA	NA	NA	NA	73720.2	NA	NA	NA	NA	28596.8	NA	NA	28717	62513	22100	29816
DYRK1A 321; DYRK1B 273	DYRK1A; DYRK1B	321; 273	DYRK1A; DYRK1A; DYRK1A; DYRK1B	DYRK1A; DYRK1A iso2; DYRK1A iso4; DYRK1B	%321; %312; %321; %273	human	IYQY*IQSR	IYQY*IQSR	575.7683	11769797	3698410	17401240	13335863	84562232	73206256	6354396	NA	20502652	14852705	14481870	817639	570062	113799	31788494	20607312	19124320	94177400	760218	1220740	3305580	81914800	9485934	3252177.5	820456.1	368448	1070470	6612021	7085852	NA	5854659	22198560	4666134	3233652.3	27852724	40900780	491754	239968	114436	149629
APP 757	APP	757	APP; APP; APP	APP; APP iso4; APP iso8	%757; %682; %738	human	MQQNGY*ENPTYK	MQQNGY*ENPTYK	776.8105	NA	7570.1	17521.1	19297.9	NA	NA	NA	NA	NA	13191.2	NA	NA	NA	NA	NA	NA	NA	42160	13590	21124	9052	64964	6919.8	NA	NA	NA	NA	NA	4321.4	NA	5102.6	80813.1	NA	NA	NA	NA	27318	30152	19891	9901
CD46 354	CD46	354	CD46	CD46 iso4	%354	human	ADGGAEY*ATYQTK	ADGGAEY*ATYQTK	727.7954	NA	NA	7371.2	5891.2	NA	NA	NA	NA	38352.5	30070.9	7170.5	NA	NA	NA	NA	NA	NA	113225	11458	27337	10671	816191	12211.8	NA	NA	NA	NA	NA	NA	NA	9416.2	8288.9	NA	NA	NA	NA	136634	47205	3518	21168
LNPEP 70	LNPEP	70	LNPEP	IRAP	%70	human	GLGEHEMEEDEEDY*ESSAK	GLGEHEMEEDEEDY*ESSAK	755.2789	NA	NA	NA	NA	NA	NA	NA	NA	NA	NA	NA	11409	12047	NA	NA	NA	NA	NA	52030	50439	16532	64344	NA	NA	NA	NA	NA	NA	NA	NA	NA	388019.2	NA	NA	NA	NA	42642	968491	165098	145796
LPHN2 1406	LPHN2	1406	LPHN2; LPHN2	latrophilin 2; latrophilin 2 iso2	%1406; %1350	human	SENEDIY*YK	SENEDIY*YK	620.7421	NA	NA	NA	16930	NA	NA	NA	NA	87242.7	NA	NA	3468	5521	NA	NA	NA	NA	857292	7137	8392	12075	984149	NA	NA	NA	13380	6973	NA	8168.3	NA	NA	NA	NA	NA	NA	NA	362359	182993	47915	53392
SCAMP3 35	SCAMP3	35	SCAMP3	SCAMP3	%35	human	QY*ATLDVYNPFETR	QY*ATLDVYNPFETR	898.8982	NA	NA	NA	NA	NA	NA	NA	NA	NA	NA	NA	53951	71713	NA	NA	NA	NA	55863	163281	201462	92512	1372240	NA	NA	NA	30874	11588	NA	NA	50902.8	NA	NA	NA	NA	NA	NA	64785	858347	253558	280303
SEZ6L2 898	SEZ6L2	898	SEZ6L2; SEZ6L2	SEZ6L2; SEZ6L2 iso3	898; 841	human	ESDFSNPLY*EAGDTR	ESDFSNPLY*EAGDTR	890.8567	NA	NA	NA	NA	NA	NA	NA	NA	NA	NA	NA	62078	70512	NA	NA	NA	NA	NA	504803	829433	105295	316393	NA	NA	NA	24161	17863	NA	NA	NA	NA	NA	NA	NA	NA	NA	258428	1955320	175375	462611
SLC10A4 419	SLC10A4	419	SLC10A4	SLC10A4	419	human	LKEEEMADTSY*GTVK	LKEEEMADTSY*GTVK	890.8892	NA	NA	NA	NA	NA	NA	NA	NA	NA	NA	NA	NA	NA	NA	NA	NA	NA	NA	20537	23533	15844	117860	NA	NA	NA	NA	NA	NA	NA	NA	NA	111371	NA	NA	NA	NA	393785	1926650	1561590	900208
CCDC123 157	CCDC123	157	CCDC123	CCDC123	%157	human	GGHSDDLY*AVPHR	GGHSDDLY*AVPHR	501.8841	NA	NA	NA	NA	214338	NA	NA	NA	NA	NA	NA	NA	NA	NA	NA	NA	NA	2725680	14979	11053	73534	291796	NA	NA	NA	NA	NA	NA	NA	NA	NA	NA	NA	NA	NA	NA	633967	86979	8363	94838
AP2B1 276	AP2B1	276	AP2B1	AP2B1	%276	human	DSDY*YNM#LLK	DSDY*YNMLLK	679.2727	NA	NA	NA	NA	NA	NA	NA	NA	NA	NA	33949	50206	37238	NA	NA	NA	NA	179323	NA	87393	5146	376957	NA	82490.7	NA	18883	99140	NA	NA	NA	NA	NA	NA	NA	NA	NA	70578	32070	14988	15755
APLP1 643	APLP1	643	APLP1	APLP1	643	human	HGYENPTY*R	HGYENPTY*R	608.7428	NA	NA	NA	NA	NA	NA	NA	NA	NA	NA	NA	41861	31518	NA	NA	NA	NA	NA	NA	NA	NA	NA	NA	NA	NA	7888	NA	NA	NA	NA	NA	NA	NA	NA	NA	NA	232239	1164050	339165	289832
GJC1 324	GJC1	324	GJC1	Cx45	%324	human	ANTAQEQQY*GSHEENLPADLEALQR	ANTAQEQQY*GSHEENLPADLEALQR	964.7647	NA	NA	NA	NA	NA	NA	NA	NA	NA	NA	65776.7	NA	NA	NA	NA	NA	NA	NA	NA	NA	NA	NA	233401.3	NA	NA	NA	NA	NA	NA	NA	NA	NA	NA	NA	156186	295073	62839	28290	NA	11375
KIF26B 1851	KIF26B	1851	KIF26B	KIF26B	1851	human	HLLPSPY*SK	HLLPSPY*SK	561.2732	NA	NA	NA	NA	NA	NA	NA	NA	NA	NA	NA	NA	6070	NA	NA	NA	NA	NA	NA	NA	NA	NA	NA	NA	NA	79455	86743	NA	NA	NA	NA	NA	NA	NA	NA	NA	146292	151447	59059	69050
BCAR1 385	BCAR1	385	BCAR1	P130Cas	%385	human	RPGPGT*LYDVPR	RPGPGT*LYDVPR	704.3427	NA	NA	NA	NA	NA	NA	NA	NA	NA	NA	NA	NA	NA	NA	NA	NA	NA	NA	NA	NA	NA	NA	NA	NA	NA	NA	NA	NA	NA	NA	NA	NA	NA	NA	NA	NA	346778	146650	75492	87781
MAP1B 2042	MAP1B	2042	MAP1B	MAP1B	%2042	human	TPDTSTYCY*ETAEK	TPDTSTYCY*ETAEK	873.3342	NA	NA	46005.1	19092.7	59365.8	NA	NA	NA	102832.6	28096.9	31701.4	NA	NA	NA	NA	NA	NA	NA	NA	NA	NA	NA	24480.4	NA	NA	NA	NA	NA	NA	NA	45156.1	266414.7	NA	11713.6	NA	NA	78138	17658	7406	17797
MAPK1 185, 187	MAPK1	185, 187	MAPK1	ERK2	%185, %187	human	VADPDHDHTGFLT*EY*VATR	VADPDHDHTGFLT*EY*VATR	768.6505	NA	NA	NA	NA	NA	NA	NA	NA	NA	NA	NA	3317850	2665160	NA	NA	NA	NA	NA	NA	NA	NA	NA	NA	NA	NA	1188550	3698640	NA	NA	NA	NA	NA	NA	NA	NA	NA	909936	5147	2115	8734
MAP1B 1062	MAP1B	1062	MAP1B	MAP1B	%1062	human	AAEAGGAEEQY*GFLTTPTK	AAEAGGAEEQY*GFLTTPTK	1010.9486	NA	NA	NA	127623.5	858732.1	NA	34270.6	NA	311869.2	64304.4	90561.8	32193	48105	NA	NA	NA	NA	NA	NA	NA	NA	NA	105124.6	NA	NA	33206	12897	NA	27128.2	18028.9	109328.3	487925.6	NA	NA	309402	486368	580318	711382	395215	915471
DDR2 740	DDR2	740	DDR2	DDR2	740	human	NLYSGDY*YR	NLYSGDY*YR	615.74498	NA	NA	NA	NA	NA	121204.6	NA	NA	NA	NA	NA	NA	NA	NA	NA	NA	NA	NA	NA	NA	NA	NA	NA	NA	NA	NA	NA	NA	NA	NA	NA	NA	NA	NA	126328	227516	321299	1426950	935001	529741
DCBLD2 714	DCBLD2	714	DCBLD2	DCBLD2	714	human	ATGNQPPPLVGT*YNTLLSR	ATGNQPPPLVGT*YNTLLSR	1040.0172	NA	NA	NA	NA	NA	NA	NA	NA	NA	NA	NA	59669	68553	NA	NA	NA	NA	NA	NA	NA	NA	NA	NA	NA	NA	NA	NA	NA	NA	NA	NA	NA	NA	NA	NA	NA	97462	168205	48968	52402
BCAR1 306	BCAR1	306	BCAR1	P130Cas	%306	human	GLPPSNHHAVY*DVPPSVSK	GLPPSNHHAVY*DVPPSVSK	694.3332	NA	NA	NA	NA	930318.9	61138.6	NA	NA	NA	NA	NA	NA	NA	NA	NA	NA	NA	134881	12905	29691	6623	830429	NA	NA	NA	NA	NA	NA	NA	NA	NA	NA	NA	NA	NA	NA	19781	6516	2020	2265
DCBLD2 732	DCBLD2	732	DCBLD2	DCBLD2	%732	human	TDSCSSAQAQY*DTPK	TDSCSSAQAQY*DTPK	869.8349	NA	NA	NA	13954.2	NA	NA	NA	NA	7296.8	6203.3	NA	20489	14832	NA	NA	NA	NA	129370	3410	8297	1861	305357	NA	NA	NA	NA	6174	NA	NA	NA	3330.7	5205.3	2617.5	NA	NA	NA	16069	13263	NA	3533
CRK 221	CRK	221	CRK	Crk	%221	human	GGPEPGPY*AQPSVNTPLPNLQNGPIYAR	GGPEPGPY*AQPSVNTPLPNLQNGPIYAR	995.4816	NA	NA	NA	NA	NA	NA	NA	NA	NA	NA	NA	560050	384936	NA	NA	NA	NA	2828940	61137	285508	78215	35206300	NA	NA	NA	342690	488398	NA	NA	NA	NA	NA	NA	NA	NA	NA	190457	43814	34990	31824
DOCK1 1811	DOCK1	1811	DOCK1	DOCK1	%1811	human	GSVADY*GNLM#ENQDLLGSPTPPPPPPHQR	GSVADY*GNLMENQDLLGSPTPPPPPPHQR	1060.8201	NA	50521.8	NA	36592.7	272064.1	NA	NA	NA	NA	NA	NA	NA	NA	NA	NA	NA	NA	188125	NA	NA	NA	851121	68077.3	NA	NA	NA	NA	NA	57354.5	NA	NA	NA	NA	NA	NA	NA	30759	3648	NA	4254
FNBP1L 291	FNBP1L	291	FNBP1L; FNBP1L	FNBP1L; FNBP1L iso4	%291; %291	human	SGFEPPGDFPFEDYSQHIY*R	SGFEPPGDFPFEDYSQHIY*R	823.3459	NA	NA	NA	NA	284664.4	NA	NA	NA	NA	NA	NA	8560	12478	NA	NA	NA	NA	1480960	7449	NA	18811	2057240	NA	NA	NA	10970	29490	NA	NA	NA	NA	NA	NA	NA	NA	NA	30745	NA	NA	NA
GAB1 259	GAB1	259	GAB1; GAB1	Gab1; Gab1 iso2	%259; %259	human	APSASVDSSLY*NLPR	APSASVDSSLY*NLPR	828.8851	NA	NA	NA	NA	NA	NA	NA	NA	NA	NA	NA	18031	16404	NA	NA	NA	NA	NA	11206	8038	22787	1090680	NA	NA	NA	13491	10292	NA	NA	NA	NA	NA	NA	NA	NA	NA	29616	34183	8008	15560
GAB1 406	GAB1	406	GAB1; GAB1	Gab1; Gab1 iso2	%406; %406	human	DASSQDCY*DIPR	DASSQDCY*DIPR	753.782	NA	6656.5	10141.3	12732.5	NA	NA	NA	NA	171395	28829.8	10692	33097	27084	NA	NA	NA	NA	370868	3040	4151	8134	1582000	NA	11871.9	NA	12973	87219	NA	6502.7	NA	10126.5	65845.8	3373.9	18831.4	20332	85559	19273	20514	4470	9033
GAB2 324	GAB2	324	GAB2	Gab2	%324	human	SAY*QIPR	SAY*QIPR	457.7102	NA	NA	NA	NA	NA	NA	NA	NA	NA	NA	NA	23796	19485	NA	NA	NA	NA	NA	NA	NA	NA	NA	NA	NA	NA	10448	45134	NA	NA	NA	NA	NA	NA	NA	NA	NA	112528	276048	171488	112451
HGS 216	HGS	216	HGS	Hrs	%216	human	VCEPCY*EQLNR	VCEPCY*EQLNR	774.3046	NA	NA	NA	NA	30405.3	NA	NA	NA	198315.3	NA	NA	19712	17441	NA	NA	NA	NA	NA	NA	NA	NA	150519	13330.1	NA	NA	75314	38044	NA	30819.4	NA	8772.9	NA	NA	NA	NA	NA	21674	35252	10698	12976
IRS2 632	IRS2	632	IRS2	IRS-2	%632	human	VAYHPYPEDY*GDIEIGSHR	VAYHPYPEDY*GDIEIGSHR	766.667	NA	NA	NA	NA	NA	NA	NA	NA	NA	NA	NA	NA	NA	NA	NA	NA	NA	93488	NA	NA	NA	137758	NA	NA	NA	NA	NA	NA	NA	NA	NA	NA	NA	NA	NA	NA	24095	12503	3071	6380
IRS2 653	IRS2	653	IRS2	IRS-2	%653	human	SSSSNLGADDGY*M#PM#TPGAALAGSGSGSCR	SSSSNLGADDGY*MPMTPGAALAGSGSGSCR	991.7281	NA	19386.1	NA	34622.3	NA	14220.3	NA	NA	NA	76651.1	38389.4	274040	239456	457650	415639	238734	190192	322071	NA	NA	NA	547924	NA	57518	NA	3538	8371	NA	44844.5	22879.1	20706.7	134880	268774.6	NA	132929	181460	16426	5811	3790	7401
ITSN2 968	ITSN2	968	ITSN2	ITSN2	%968	human	REEPEALY*AAVNK	REEPEALY*AAVNK	523.9151	NA	NA	NA	NA	NA	71546.3	NA	NA	286929.1	NA	NA	31832	33603	NA	NA	NA	NA	202826	NA	3763	NA	425861	NA	NA	NA	31736	53965	NA	NA	NA	NA	NA	152568	NA	NA	NA	930931	21245	NA	12515
MPP5 243	MPP5	243	MPP5	MPP5	%243	human	VY*ESIGQYGGETVK	VY*ESIGQYGGETVK	805.3609	NA	NA	NA	NA	NA	NA	NA	NA	179148.9	NA	NA	15190	13242	NA	NA	NA	NA	656962	12352	14761	9082	257552	NA	NA	NA	9989	NA	NA	NA	3514	NA	30741.5	NA	NA	NA	NA	243160	153265	67105	79332
ABLIM1 461	ABLIM1	461	ABLIM1; ABLIM1	abLIM; abLIM iso2	%461; %173	human	STSQGSINSPVY*SR	STSQGSINSPVY*SR	781.846	NA	NA	NA	NA	NA	NA	NA	NA	NA	NA	NA	2290	NA	NA	NA	NA	NA	199574	NA	NA	4415	93859	8203.6	NA	NA	NA	NA	NA	NA	NA	9856.3	NA	NA	NA	NA	NA	31728	12169	1703	6875
PAG1 163	PAG1	163	PAG1	PAG	%163	human	SVDGDQGLGM#EGPY*EVLK	SVDGDQGLGMEGPY*EVLK	995.4292	298691.7	NA	NA	NA	NA	NA	NA	NA	NA	NA	NA	66737	73666	NA	NA	NA	NA	691862	52022	67017	8611	643076	NA	NA	NA	7306	15989	NA	NA	NA	NA	NA	NA	NA	NA	NA	772914	210400	92108	89047
PAG1 317	PAG1	317	PAG1	PAG	%317	human	SREEDPTLTEEEISAM#Y*SSVNKPGQLVNK	SREEDPTLTEEEISAMY*SSVNKPGQLVNK	837.6392	NA	NA	NA	NA	NA	NA	NA	NA	603864.5	NA	NA	10743	9460	168047	NA	NA	NA	18474800	57802	48074	50028	1518750	NA	NA	NA	NA	2519	NA	NA	NA	NA	281395.3	NA	NA	171208	338021	130196	12632	NA	4834
PARD3 1080	PARD3	1080	PARD3	PARD3	%1080	human	ERDY*AEIQDFHR	ERDY*AEIQDFHR	553.5701	NA	NA	NA	NA	NA	151709.5	NA	NA	NA	NA	NA	NA	NA	NA	NA	NA	NA	3498460	18227	20455	24773	507413	NA	NA	NA	NA	NA	NA	NA	NA	NA	NA	NA	NA	80448	136953	NA	NA	NA	NA
SHC3 342	SHC3	342	SHC3; SHC3	Shc3; Shc3 iso2	%342; %219	human	M#QSLDEPWTEEEGDGSDHPYY*NSIPSK	MQSLDEPWTEEEGDGSDHPYY*NSIPSK	1069.76394	NA	NA	NA	NA	NA	NA	NA	NA	NA	42537.5	NA	NA	NA	NA	NA	NA	NA	135424	NA	NA	NA	352805	NA	NA	NA	NA	NA	NA	NA	NA	NA	NA	NA	NA	NA	NA	NA	NA	NA	NA
SHD 46	SHD	46	SHD; SHD	SHD; SHD iso2	46; 46	human	NLDFEDPY*EDAESR	NLDFEDPY*EDAESR	890.3409	NA	NA	NA	NA	NA	NA	NA	NA	NA	NA	NA	NA	NA	NA	NA	NA	NA	NA	NA	NA	NA	1042720	147972.1	47503.3	NA	16995	11099	NA	NA	NA	68754.5	NA	NA	NA	NA	NA	11811	NA	NA	NA
STAM2 374	STAM2	374	STAM2	STAM2	%374	human	LVNEAPVYSVY*SK	LVNEAPVYSVY*SK	774.8709	NA	NA	NA	NA	NA	NA	NA	NA	NA	NA	NA	14872	10179	NA	NA	NA	NA	161723	21522	35232	16442	963222	NA	NA	NA	2952	15257	NA	NA	NA	NA	NA	NA	NA	NA	NA	NA	NA	NA	NA
CXADR 318	CXADR	318	CXADR; CXADR	CXADR; CXADR iso2	%318; %318	human	TQY*NQVPSEDFER	TQY*NQVPSEDFER	846.8487	NA	NA	NA	NA	NA	NA	NA	NA	NA	NA	196628.3	2984	21961	NA	NA	NA	NA	NA	2606	NA	NA	166402	NA	NA	NA	2425	8826	NA	NA	NA	NA	NA	NA	NA	NA	NA	43425	483918	103029	165721
MAP1B 1955	MAP1B	1955	MAP1B	MAP1B	%1955	human	TPEEGGY*SYDISEK	TPEEGGY*SYDISEK	827.82964	NA	NA	28630.8	NA	NA	NA	NA	NA	NA	15423.9	NA	NA	NA	NA	NA	NA	NA	84599	8670	4810	11267	261173	NA	NA	NA	NA	NA	NA	NA	NA	NA	69923.1	NA	NA	NA	NA	20414	25377	8938	19136
DCBLD2 715	DCBLD2	715	DCBLD2	DCBLD2	%715	human	ATGNQPPPLVGTY*NTLLSR	ATGNQPPPLVGTY*NTLLSR	693.6805	NA	NA	NA	NA	NA	NA	NA	NA	NA	NA	NA	57987	62132	NA	NA	NA	NA	714052	60128	98942	34048	2387370	NA	NA	NA	4823	NA	NA	NA	NA	NA	NA	NA	NA	NA	NA	70871	166213	28585	55833
PDLIM4 191	PDLIM4	191	PDLIM4	RIL	%191	human	VDLGSEVY*R	VDLGSEVY*R	559.2499	NA	NA	NA	NA	NA	NA	NA	NA	NA	NA	NA	54964	47347	NA	NA	NA	NA	557069	4551	5200	45687	866234	NA	NA	NA	16360	14667	NA	NA	NA	NA	NA	NA	NA	NA	NA	278775	150244	33655	168221
DCBLD2 750	DCBLD2	750	DCBLD2	DCBLD2	%750	human	AGKPGLPAPDELVY*QVPQSTQEVSGAGR	AGKPGLPAPDELVY*QVPQSTQEVSGAGR	977.8131	NA	NA	NA	246788.8	NA	NA	NA	NA	NA	NA	NA	65718	67762	NA	NA	NA	NA	100308	46157	98401	16561	1305440	NA	NA	NA	2444	NA	NA	NA	NA	NA	527396.7	NA	NA	NA	NA	50908	40530	9738	12904
FGR 86; FYN 91; KIAA1804 47; YES1 100	FGR; FYN; KIAA1804; YES1	86; 91; 47; 100	FGR; FYN; FYN; KIAA1804; KIAA1804; YES1	Fgr; Fyn; Fyn iso2; MLK4; MLK4 iso2; Yes	86; 91; 91; 47; 47; 100	human	ALY*DYEAR	ALY*DYEAR	540.7235	NA	NA	NA	NA	NA	NA	NA	NA	NA	NA	NA	46504	53789	NA	NA	NA	NA	NA	NA	NA	NA	NA	NA	NA	NA	3813	NA	NA	NA	NA	NA	NA	NA	NA	NA	NA	178464	119606	39517	24580
ROBO1 932	ROBO1	932	ROBO1	ROBO1	%932	human	NGLTSTY*AGIR	NGLTSTY*AGIR	616.7872	NA	NA	NA	NA	NA	NA	NA	NA	NA	181182.2	NA	NA	NA	NA	NA	NA	NA	1734970	11496	7927	60258	6003020	167258.5	NA	20379.5	NA	NA	NA	105096.6	NA	NA	NA	NA	NA	587101	1011623	403777	270495	101659	89691
VCL 822	VCL	822	VCL; VCL	vinculin; vinculin iso2	%822; %822	human	SFLDSGY*R	SFLDSGY*R	512.7104	969404.6	307251.2	NA	1443592	521160.8	1004970	107774.5	NA	420897.7	221547.7	157787.7	1291130	1137120	584306	413555	285700	203344	NA	NA	NA	NA	505393	103243.2	89727.1	NA	219035	224140	NA	649464.8	NA	102046.1	397642.6	197645.6	170147.6	NA	NA	15948	5190	2994	NA
ACTR10 4	ACTR10	4	ACTR10	ACTR10	%4	human	PLY*EGLGSGGEK	PLY*EGLGSGGEK	643.7868	NA	NA	NA	NA	NA	NA	NA	NA	NA	NA	NA	NA	NA	NA	NA	NA	NA	101700	NA	3093	NA	351124	NA	NA	NA	NA	NA	NA	NA	NA	NA	NA	NA	NA	NA	NA	11787	6413	3659	6452
EFNB2 304	EFNB2	304	EFNB2	ephrin-B2	%304	human	TADSVFCPHY*EK	TADSVFCPHY*EK	767.3076	NA	NA	NA	NA	NA	NA	NA	NA	NA	NA	NA	NA	NA	NA	NA	NA	NA	119512	NA	NA	NA	943499	NA	NA	NA	NA	NA	NA	NA	NA	NA	NA	NA	NA	NA	NA	132309	9178	NA	2858
EPHB3 792	EPHB3	792	EPHB3	EphB3	%792	human	FLEDDPSDPTY*TSSLGGK	FLEDDPSDPTY*TSSLGGK	1004.9248	NA	NA	NA	NA	NA	NA	NA	NA	301150.4	57650.8	30445.7	55695	66135	NA	NA	NA	NA	NA	9972	10564	5078	294998	NA	NA	NA	2679	NA	NA	NA	NA	NA	NA	93449.4	NA	NA	NA	89995	30257	10091	16318
MAP1B 1796	MAP1B	1796	MAP1B	MAP1B	%1796	human	ESSPLY*SPTFSDSTSAVK	ESSPLY*SPTFSDSTSAVK	991.9352	NA	NA	165574	NA	716085.8	NA	NA	NA	NA	NA	37622.9	NA	NA	NA	NA	NA	NA	218131	45195	31223	58230	554165	NA	NA	NA	NA	NA	NA	NA	NA	NA	NA	NA	NA	NA	NA	130958	134452	44849	89275
MAP1B 1887	MAP1B	1887	MAP1B	MAP1B	%1887	human	SPDEEDY*DYESYEK	SPDEEDY*DYESYEK	924.82221	NA	NA	NA	NA	NA	NA	NA	NA	NA	NA	NA	NA	NA	NA	NA	NA	NA	NA	15689	5803	15147	25451	NA	NA	NA	NA	NA	NA	NA	NA	19560.7	NA	NA	NA	NA	NA	46585	7614	13246	16197
TUBA1A 357; TUBA1B 357; TUBA1C 357; TUBA3C 357; TUBA3D 357; TUBA3E 357; TUBA4A 357; TUBA8 357	TUBA1A; TUBA1B; TUBA1C; TUBA3C; TUBA3D; TUBA3E; TUBA4A; TUBA8	357; 357; 357; 357; 357; 357; 357; 357	TUBA1A; TUBA1B; TUBA1C; TUBA3C; TUBA3D; TUBA3E; TUBA4A; TUBA8	TUBA1A; TUBA1B; TUBA1C; TUBA3C; TUBA3D; TUBA3E; TUBA4A; TUBA8	%357; %357; %357; %357; %357; %357; %357; %357	human	VGINY*QPPTVVPGGDLAK	VGINY*QPPTVVPGGDLAK	952.9795	NA	NA	NA	NA	NA	NA	NA	NA	NA	NA	NA	63683	55913	NA	NA	NA	NA	594643	16432	20248	30293	1809620	63223.2	NA	NA	179590	83237	NA	NA	NA	NA	74946.6	NA	NA	NA	NA	99879	108612	72877	62450
GRLF1 1105	GRLF1	1105	GRLF1	GRF-1	%1105	human	NEEENIY*SVPHDSTQGK	NEEENIY*SVPHDSTQGK	676.2845	493896.5	NA	763877.2	NA	4251999	NA	266906.3	NA	1624581.6	193668	183997.4	1090120	1365460	1412898	1062512	606831	551656	2483070	16316	30356	30138	15881100	236935.6	155603.8	52583.1	56734	171268	89703.3	NA	9698.4	301537.6	1636530.4	105496.4	NA	484875	564460	152096	48851	8831	30955
LYN 193	LYN	193	LYN; LYN	Lyn; Lyn iso2	%193; %172	human	SLDNGGY*YISPR	SLDNGGY*YISPR	711.3085	101580.1	15740.3	NA	NA	NA	NA	NA	NA	1017439.6	NA	NA	NA	NA	NA	223080	127116	148082	5028740	10569	7061	29835	2517560	255269.8	121323.6	33414.5	NA	NA	NA	96361.2	24074.2	58217.5	1172254.3	NA	NA	368319	741038	NA	NA	NA	NA
RAB10 6	RAB10	6	RAB10	Rab10	%6	human	KTY*DLLFK	KTY*DLLFK	554.2779	NA	NA	NA	NA	NA	NA	NA	NA	NA	NA	NA	217954	283372	596027	408317	253082	176297	NA	19240	33094	48878	454052	NA	NA	NA	66976	100149	NA	NA	NA	NA	NA	NA	NA	NA	NA	520211	238075	126890	211594
RAB2B 3	RAB2B	3	RAB2B	Rab2B	3	human	TY*AYLFK	TY*AYLFK	493.2252	NA	NA	NA	NA	NA	NA	NA	NA	NA	NA	NA	1567310	1059270	NA	NA	NA	NA	338375	115269	99108	146115	929918	NA	NA	NA	103071	210132	NA	NA	NA	NA	NA	NA	NA	NA	NA	69460	57151	18671	64428
RAB8A 5; RAB8B 5	RAB8A; RAB8B	5; 5	RAB8A; RAB8B	RAB8A; RAB8B	%5; %5	human	TY*DYLFK	TY*DYLFK	515.2201	NA	NA	NA	NA	NA	NA	NA	NA	NA	NA	NA	417934	415293	89701	298132	159315	105609	132272	17364	11694	33558	340944	NA	NA	NA	105969	137793	NA	NA	NA	NA	NA	NA	NA	NA	NA	86272	55553	39505	90513
VAV2 142	VAV2	142	VAV2; VAV2	VAV2; VAV2 iso3	%142; %142	human	GIRPFPSEETTENDDDVY*R	GIRPFPSEETTENDDDVY*R	773.99702	NA	NA	NA	NA	NA	NA	NA	NA	NA	NA	NA	NA	NA	NA	NA	NA	NA	60089	NA	5140	NA	97713	NA	NA	NA	NA	NA	NA	NA	NA	NA	74342.6	NA	NA	NA	NA	214460	151299	25859	68444
EFNB1 317	EFNB1	317	EFNB1	ephrin-B1	%317	human	TTENNYCPHY*EK	TTENNYCPHY*EK	818.3109	NA	NA	NA	NA	NA	NA	NA	NA	18607.1	5018.8	5809.7	5819	NA	NA	NA	NA	NA	84250	1267	NA	946	249060	NA	NA	NA	NA	NA	NA	NA	NA	NA	NA	17810.8	NA	NA	NA	12067	10674	NA	4814
IGF1R 1161, 1165; INSR 1185, 1189	IGF1R; INSR	1161, 1165; 1185, 1189	IGF1R; INSR; INSR	IGF1R; InsR; InsR iso2	%1161, %1165; %1185, %1189; %1173, %1177	human	DIY*ETDY*YRK	DIY*ETDY*YRK	763.286	9322.6	10079	18970.3	14409	38683.2	NA	10152.4	NA	200603.9	339200.4	18055.1	NA	NA	96770	97681	55765	76893	21923	5451	5735	NA	95179	15999.4	NA	NA	NA	NA	NA	16253.6	NA	48994.9	45188.5	8561.5	NA	NA	NA	19007	11438	1405	NA
KIT 721	KIT	721	KIT	Kit	%721	human	ESSCSDSTNEY*M#DM#KPGVSYVVPTK	ESSCSDSTNEY*MDMKPGVSYVVPTK	975.06216	NA	NA	NA	NA	105132.2	NA	NA	NA	NA	NA	NA	NA	NA	NA	NA	NA	NA	NA	NA	NA	NA	125948	NA	NA	NA	NA	NA	NA	NA	NA	NA	NA	NA	NA	NA	NA	84177	86264	27021	37858
PTPN11 62	PTPN11	62	PTPN11	SHP-2	%62	human	IQNTGDY*YDLYGGEK	IQNTGDY*YDLYGGEK	908.3773	402461.2	46296.1	364956.6	220100.9	1053878	138595.4	75053.7	NA	277006.7	140657.4	137214.4	582234	427561	339971	280332	122877	119626	108843	NA	NA	NA	1353210	186520.9	76946.2	NA	42294	297640	NA	165428.2	25840.9	104775.8	536852.8	36426.3	67412.9	NA	NA	37633	5096	1892	NA
PTPRN 628	PTPRN	628	PTPRN	PTPRN	628	human	LAALGPEGAHGDTTFEY*QDLCR	LAALGPEGAHGDTTFEY*QDLCR	834.3649	NA	NA	NA	NA	NA	NA	NA	NA	NA	NA	NA	20923	22731	NA	NA	NA	NA	NA	101843	95203	79034	67787	NA	NA	NA	NA	NA	NA	NA	NA	NA	NA	NA	NA	NA	NA	69528	267964	58755	96742
CDK5 15	CDK5	15	CDK5	CDK5	%15	human	IGEGTY*GTVFK	IGEGTY*GTVFK	626.2865	581010.3	27900.9	410841.4	74709	3161039.3	NA	NA	NA	NA	419167.3	NA	290972	271731	163113	215427	116839	90808	3254010	9136	7066	37832	5313270	202225.2	64286.1	29823.2	3379460	1489730	NA	220365.4	44730.8	79586.2	209735.9	158261.5	94888.5	1424699	2014058	555114	86720	45193	37404
SFRS1 189	SFRS1	189	SFRS1	SF2	%189	human	SHEGETAY*IR	SHEGETAY*IR	621.7612	NA	NA	55750.1	NA	NA	NA	11826.1	NA	NA	10158.1	17417.8	7778	5898	NA	NA	NA	NA	331928	NA	NA	NA	9929	8396	NA	NA	35657	44387	NA	NA	NA	NA	NA	NA	NA	NA	NA	51604	1585	NA	3818
SPTLC1 82	SPTLC1	82	SPTLC1	SPTLC1	%82	human	DHPALNY*NIVSGPPSHK	DHPALNY*NIVSGPPSHK	642.635	NA	46679.8	NA	NA	NA	NA	NA	NA	NA	NA	NA	67832	44609	NA	NA	NA	NA	NA	4330	NA	NA	133118	NA	NA	NA	24021	7807	NA	NA	NA	NA	NA	NA	NA	NA	NA	371552	324071	63433	116238
MAPK3 202, 204	MAPK3	202, 204	MAPK3	ERK1	%202, %204	human	IADPEHDHTGFLT*EY*VATR	IADPEHDHTGFLT*EY*VATR	777.9943	NA	NA	NA	NA	NA	NA	NA	NA	NA	NA	NA	1389950	1191660	NA	NA	NA	NA	3870930	7946	18977	29482	15177400	NA	NA	NA	1867620	2013450	NA	NA	NA	NA	NA	NA	NA	NA	NA	477852	11190	3198	4489
HNRNPA1 357	HNRNPA1	357	HNRNPA1; LOC120364	hnRNP A1; LOC120364	%357; %300	human	NQGGY*GGSSSSSSYGSGR	NQGGY*GGSSSSSSYGSGR	887.83685	NA	NA	NA	NA	NA	NA	10953.9	NA	NA	9751.2	4393.1	NA	NA	NA	NA	NA	NA	NA	NA	NA	NA	NA	NA	NA	NA	NA	NA	10623.6	NA	NA	NA	NA	NA	NA	NA	NA	63345	NA	NA	7795
ABL1 393; ABL2 439	ABL1; ABL2	393; 439	ABL1; ABL1; ABL2; ABL2	Abl; Abl iso2; Arg; Arg iso4	%393; %412; %439; %403	human	LMTGDTY*TAHAGAK	LMTGDTY*TAHAGAK	758.8287	NA	NA	NA	NA	NA	NA	NA	NA	56673.3	NA	NA	28260	17727	NA	NA	NA	NA	7617900	6114	11811	21221	2277370	NA	NA	NA	2513	NA	NA	7080.1	NA	47805.8	31875.4	NA	NA	53574	124307	156105	108726	33185	44301
HNRNPC 137	HNRNPC	137	HNRNPC; HNRNPC; HNRNPC	hnRNP C1/C2; hnRNP C1/C2 iso2; hnRNP C1/C2 iso4	%137; %124; %124	human	MY*SYPAR	MY*SYPAR	484.1908	NA	NA	NA	NA	NA	NA	NA	NA	NA	NA	NA	5510	NA	NA	NA	NA	NA	578053	NA	NA	5108	163265	NA	NA	NA	52995	29415	NA	NA	NA	NA	NA	NA	NA	NA	NA	104566	1780	1418	2116
EGFR 1110	EGFR	1110	EGFR	EGFR	%1110	human	RPAGSVQNPVY*HNQPLNPAPSR	RPAGSVQNPVY*HNQPLNPAPSR	827.0712	NA	NA	NA	34714.6	NA	NA	NA	NA	NA	15480.6	NA	7966	19886	NA	NA	NA	NA	NA	3592	3024	NA	268636	NA	NA	12473.1	3280	5372	NA	66139.9	NA	137859.7	133028.5	NA	25739.1	20354	42883	75600	183418	29711	43158
FAM62A 822	FAM62A	822	FAM62A	ESYT1	%822	human	HLSPY*ATLTVGDSSHK	HLSPY*ATLTVGDSSHK	896.9169	NA	37792.2	610749.8	69119	3237587.5	40740.1	53590.4	NA	NA	65014	160095.6	14978	6031	514294	438596	171150	182648	631101	66507	56044	323149	3526640	203433.6	NA	31258.7	12698	22599	NA	71147	6211.1	NA	296566.4	35299.2	46532.4	151713	386706	19047	3983	NA	9923
IGF1R 1161; INSR 1185	IGF1R; INSR	1161; 1185	IGF1R; INSR; INSR	IGF1R; InsR; InsR iso2	%1161; %1185; %1173	human	DIY*ETDYYR	DIY*ETDYYR	659.2554	NA	27707.6	NA	NA	NA	NA	99428.1	NA	NA	304906.1	48785.6	164379	152916	NA	NA	NA	NA	221640	16245	22943	12414	683844	NA	NA	NA	144848	163288	NA	44447.1	NA	NA	NA	71110.3	NA	NA	NA	200967	148290	31862	91478
SCAMP3 41	SCAMP3	41	SCAMP3	SCAMP3	%41	human	DVY*NPFETR	DVY*NPFETR	610.7528	NA	NA	NA	NA	NA	NA	NA	NA	NA	NA	NA	20539	31822	NA	NA	NA	NA	NA	26911	34965	8549	16141	NA	NA	NA	NA	3882	NA	NA	NA	NA	NA	NA	NA	NA	NA	73296	605248	294443	163955
SCAMP3 53	SCAMP3	53	SCAMP3	SCAMP3	%53	human	EPPPAY*EPPAPAPLPPPSAPSLQPSR	EPPPAY*EPPAPAPLPPPSAPSLQPSR	914.1176	NA	NA	NA	NA	NA	NA	NA	NA	NA	NA	NA	10213	24312	NA	NA	NA	NA	98504	21782	29405	NA	33776	NA	NA	NA	NA	NA	NA	NA	NA	NA	NA	NA	NA	NA	NA	21894	89260	42242	39952
HNRNPA1 366	HNRNPA1	366	HNRNPA1; LOC120364	hnRNP A1; LOC120364	%366; 309	human	NQGGYGGSSSSSSY*GSGR	NQGGYGGSSSSSSY*GSGR	887.8369	NA	NA	NA	NA	NA	NA	10953.9	NA	NA	8641.5	NA	8848	3430	NA	NA	NA	NA	156484	NA	NA	NA	5317	NA	NA	NA	18031	41273	NA	NA	NA	NA	NA	2618.7	NA	NA	NA	NA	NA	NA	NA
HNRNPH3 296	HNRNPH3	296	HNRNPH3; HNRNPH3	hnRNP 2H9; hnRNP 2H9 iso2	%296; %281	human	DGMDNQGGY*GSVGR	DGMDNQGGY*GSVGR	746.7798	NA	NA	6919.3	NA	NA	NA	NA	NA	68450.3	27273.2	9788.3	NA	NA	NA	NA	NA	NA	24203	NA	NA	NA	NA	37525.6	NA	NA	NA	NA	NA	NA	NA	8014	67929.5	NA	NA	NA	24556	29376	NA	NA	NA
KDM1 137	KDM1	137	KDM1	LSD1	%137	human	SEDEYYS*EEER	SEDEYYS*EEER	758.2616	NA	NA	NA	NA	NA	NA	NA	NA	NA	NA	NA	340259	321835	NA	NA	NA	NA	259271	1648	2408	4806	895768	NA	NA	NA	79398	130942	NA	NA	NA	NA	NA	NA	NA	NA	NA	35989200	38353	17106	58741
IL6ST 905	IL6ST	905	IL6ST	gp130	%905	human	SY*LPQTVR	SY*LPQTVR	522.2497	NA	NA	NA	NA	NA	NA	NA	NA	NA	NA	NA	41455	35913	NA	NA	NA	NA	14676	3899	NA	2400	77225	NA	NA	NA	1544	4933	NA	NA	NA	NA	NA	NA	NA	NA	NA	300749	485028	85086	171615
SND1 109	SND1	109	SND1	SND1	%109	human	EY*GMIYLGK	EY*GMIYLGK	577.2536	NA	NA	NA	NA	NA	NA	NA	NA	NA	NA	NA	NA	NA	NA	NA	NA	NA	607481	NA	NA	18247	481367	NA	NA	NA	NA	NA	NA	NA	NA	NA	NA	NA	NA	NA	NA	31965	NA	NA	3629
ADAM9 778	ADAM9	778	ADAM9	ADAM9	%778	human	FAVPTY*AAK	FAVPTY*AAK	524.24917	NA	NA	NA	NA	NA	29023	NA	NA	NA	NA	NA	NA	NA	NA	NA	NA	NA	45885	7943	7712	8795	207203	NA	NA	NA	NA	NA	NA	NA	NA	NA	NA	NA	NA	NA	NA	316647	3339	3253	4770
RPS10 12	RPS10	12	RPS10	RPS10	%12	human	IAIY*ELLFK	IAIY*ELLFK	595.3171	NA	NA	NA	NA	NA	NA	NA	NA	NA	NA	NA	292258	210029	NA	NA	NA	NA	1470570	24620	13665	185295	942950	NA	NA	NA	473188	455626	NA	NA	NA	NA	NA	NA	NA	NA	NA	262883	71800	14595	92675
CHRM3 365	CHRM3	365	CHRM3	mAChR M3	%365	human	AIY*SIVLK	AIY*SIVLK	493.7697	NA	NA	NA	NA	NA	NA	NA	NA	NA	NA	NA	22884	16929	NA	NA	NA	NA	3093770	119355	157741	63826	13855700	NA	NA	NA	26609	50238	NA	NA	NA	NA	NA	NA	NA	NA	NA	34270	3913	NA	NA
STAT3 705	STAT3	705	STAT3; STAT3	STAT3; STAT3 iso3	%705; %705	human	YCRPESQEHPEADPGSAAPY*LK	YCRPESQEHPEADPGSAAPY*LK	861.3721	197937.4	47527.8	223073.8	2242009.3	980567.8	275327.8	35807.8	NA	347099.2	NA	NA	7795	20114	NA	NA	NA	NA	312543	NA	NA	NA	710877	NA	NA	13065.8	7060	114016	NA	1089704.4	15147.1	189209.4	NA	107076.9	184389	NA	NA	32883	8596	2861	4907
RPS27 31; RPS27L 31	RPS27; RPS27L	31; 31	RPS27; RPS27L	RPS27; RPS27L	%31; %31	human	LVQSPNSY*FM#DVK	LVQSPNSY*FMDVK	812.3599	551314.6	29428.6	57513.3	57919.4	842791.9	103450.2	NA	NA	NA	53229.5	74730	281389	235109	332766	277694	170105	125912	574702	20405	60645	13854	198198	32291.6	37272.9	NA	47516	63679	NA	60225.5	NA	48113.5	NA	NA	NA	NA	NA	165617	104221	27639	70751
EEF1A1 254; EEF1A2 254; eEF1AL3 254	EEF1A1; EEF1A2; eEF1AL3	254; 254; 254	EEF1A1; EEF1A1; EEF1A2; eEF1AL3	eEF1A-1; eEF1a-1 iso3; eEF1A-2; eEF1AL3	%254; %218; %254; %254	human	LPLQDVY*K	LPLQDVY*K	528.2623	NA	NA	NA	NA	NA	NA	NA	NA	NA	NA	NA	17359	22954	NA	NA	NA	NA	NA	NA	NA	NA	506210	NA	NA	NA	17124	22272	NA	NA	NA	NA	NA	NA	NA	NA	NA	268631	149513	73321	88491
RPL3 307	RPL3	307	RPL3	RPL3	%307	human	NNASTDY*DLSDK	NNASTDY*DLSDK	711.7747	NA	NA	28149.4	NA	NA	NA	NA	NA	133094.2	NA	12713.3	14189	14447	NA	NA	NA	NA	NA	NA	NA	3512	26057	6226.6	NA	NA	13521	37652	NA	NA	NA	NA	3576.4	NA	NA	NA	NA	13602	3701	NA	6530
TMEM106B 90	TMEM106B	90	TMEM106B	TMEM106B	%90	human	NGDVSQFPY*VEFTGR	NGDVSQFPY*VEFTGR	898.388	NA	NA	NA	NA	NA	NA	NA	NA	NA	NA	NA	NA	NA	NA	NA	NA	NA	143938	358145	596028	155564	880850	NA	NA	NA	NA	NA	NA	NA	NA	NA	NA	NA	NA	NA	NA	6779	37061	15974	19561
TRIM67 112	TRIM67	112	TRIM67	TRIM67	112	human	SETDSGY*GSYTPSLK	SETDSGY*GSYTPSLK	836.3429	NA	NA	NA	NA	NA	NA	NA	NA	NA	NA	NA	87384	53772	NA	NA	NA	NA	928732	20278	32041	12226	1154420	NA	NA	NA	NA	NA	NA	NA	NA	NA	NA	NA	NA	NA	NA	542033	263128	124691	128105
TUBB2B 50	TUBB2B	50	TUBB2B	TUBB2B	%50	human	INVY*YNEATGNK	INVY*YNEATGNK	733.3216	NA	NA	NA	NA	NA	NA	NA	NA	NA	NA	NA	5002	NA	NA	NA	NA	NA	48459	NA	NA	NA	136682	NA	NA	NA	27455	45356	NA	NA	NA	NA	42671.9	NA	NA	NA	NA	NA	NA	NA	NA
DOK1 315	DOK1	315	DOK1	Dok1	%315	human	IAPCPSQDSLY*SDPLDSTSAQAGEGVQR	IAPCPSQDSLY*SDPLDSTSAQAGEGVQR	1010.44465	NA	NA	NA	127623.5	NA	NA	NA	NA	NA	NA	NA	NA	NA	NA	NA	NA	NA	96341	NA	8813	NA	163841	NA	NA	NA	NA	NA	NA	NA	NA	NA	NA	NA	NA	NA	NA	NA	NA	NA	NA
FRS2 348	FRS2	348	FRS2	FRS2	%348	human	TALLNY*ENLPSLPPVWEAR	TALLNY*ENLPSLPPVWEAR	755.0435	NA	NA	NA	NA	NA	NA	NA	NA	NA	NA	NA	NA	NA	NA	NA	NA	NA	3223650	7248	8550	NA	1205830	NA	NA	NA	NA	NA	NA	NA	NA	NA	NA	NA	NA	NA	NA	NA	NA	NA	NA
HIPK1 352; HIPK2 361	HIPK1; HIPK2	352; 361	HIPK1; HIPK2	HIPK1; HIPK2	%352; %361	human	AVCSTY*LQSR	AVCSTY*LQSR	632.7732	1069563.1	220537.1	1938175.8	NA	4996722	NA	747329.4	NA	2416645.3	NA	NA	NA	NA	738882	687206	430812	499104	15787400	3761	9449	44184	3321740	777581.9	223268.8	NA	NA	NA	1789458.3	224238.8	NA	366811.6	793401.8	304169.7	159398.8	1989502	2859370	NA	NA	NA	NA
PDGFRA 731	PDGFRA	731	PDGFRA	PDGFRa	%731	human	SFENNGDY*MDMK	SFENNGDY*MDMK	765.7675	NA	NA	NA	NA	NA	NA	NA	NA	NA	NA	NA	NA	NA	NA	NA	NA	NA	359589	7439	NA	12592	4115130	NA	NA	NA	9013	26031	NA	NA	NA	NA	NA	NA	NA	NA	NA	NA	NA	NA	NA
PDGFRA 742	PDGFRA	742	PDGFRA	PDGFRa	%742	human	QADTTQY*VPM#LER	QADTTQY*VPMLER	824.3578	NA	NA	NA	66520	NA	NA	NA	NA	NA	NA	NA	NA	NA	NA	NA	NA	NA	89323	NA	NA	NA	521138	NA	NA	NA	NA	NA	NA	NA	NA	NA	NA	NA	NA	NA	NA	NA	NA	NA	NA
PDGFRA 762, 768	PDGFRA	762, 768	PDGFRA	PDGFRa	%762, %768	human	SLY*DRPASY*K	SLY*DRPASY*K	680.2727	NA	5961.4	NA	82283	NA	NA	NA	NA	NA	NA	NA	NA	NA	NA	NA	NA	NA	NA	NA	NA	NA	NA	NA	NA	NA	6249	7337	NA	NA	NA	NA	NA	NA	NA	NA	NA	NA	NA	NA	NA
RET 686	RET	686	RET	Ret	686	human	RPAQAFPVS*YSSSGAR	RPAQAFPVS*YSSSGAR	880.9094	NA	NA	NA	NA	NA	NA	NA	NA	NA	NA	NA	NA	NA	NA	NA	NA	NA	325718	37991	51464	19312	757896	NA	NA	NA	NA	NA	NA	NA	NA	NA	NA	NA	NA	NA	NA	NA	NA	NA	NA
RET 687	RET	687	RET	Ret	%687	human	RPAQAFPVSY*SSSGAR	RPAQAFPVSY*SSSGAR	587.6087	NA	33350.4	80909.6	NA	NA	NA	NA	NA	NA	NA	24866.7	NA	NA	556056	621824	249164	223747	359691	67272	96249	43943	1488690	NA	NA	12957.2	NA	NA	147017.9	33687.6	NA	NA	121902.4	NA	NA	NA	NA	NA	NA	NA	NA
DYRK2 382; DYRK4 264	DYRK2; DYRK4	382; 264	DYRK2; DYRK4	DYRK2; DYRK4	%382; %264	human	VYTY*IQSR	VYTY*IQSR	555.255	NA	NA	NA	NA	NA	NA	8581.8	NA	NA	NA	14498.4	NA	NA	200738	212667	143807	125949	12545600	21522	26099	159076	1552850	7180.7	NA	NA	NA	NA	NA	NA	NA	NA	24783.4	NA	NA	1975799	2902215	NA	NA	NA	NA
FLNB 2502	FLNB	2502	FLNB	FLNB	%2502	human	SSTETCY*SAIPK	SSTETCY*SAIPK	712.2942	NA	NA	NA	29817.2	NA	NA	8711.9	NA	74974.8	NA	NA	NA	NA	NA	NA	NA	NA	48824	NA	NA	NA	119108	NA	NA	NA	NA	NA	NA	7023.9	NA	10465.7	29885.3	3238.8	7882.5	NA	NA	NA	NA	NA	NA
FAF2 79	FAF2	79	FAF2	ETEA	%79	human	IY*SYVVSRPQPR	IY*SYVVSRPQPR	515.5922	NA	NA	NA	NA	NA	NA	NA	NA	NA	NA	35249.5	NA	NA	NA	NA	NA	NA	1859910	31545	32819	122492	4799450	NA	NA	NA	NA	NA	NA	NA	NA	NA	98107.7	NA	NA	NA	NA	NA	NA	NA	NA
CBL 700	CBL	700	CBL	Cbl	%700	human	LPPGEQCEGEEDTEY*MTPSSRPLRPLDTSQSSR	LPPGEQCEGEEDTEY*MTPSSRPLRPLDTSQSSR	1277.22754	NA	NA	NA	NA	NA	NA	NA	NA	NA	NA	NA	NA	NA	NA	NA	NA	NA	810779	NA	NA	NA	1775740	NA	NA	NA	NA	NA	NA	NA	NA	NA	113491.4	NA	NA	NA	NA	NA	NA	NA	NA
EGFR 869	EGFR	869	EGFR	EGFR	869	human	LLGAEEKEY*HAEGGKVPIK	LLGAEEKEY*HAEGGKVPIK	716.69607	NA	NA	NA	NA	NA	NA	NA	NA	NA	22500.3	NA	NA	NA	NA	NA	NA	NA	NA	NA	NA	NA	NA	NA	NA	NA	NA	NA	NA	NA	NA	NA	NA	NA	NA	NA	91014	NA	NA	NA	NA
EFS 163	EFS	163	EFS	embryonal Fyn-associated substrate isoform 1; signal transduction protein (SH3 containing) [Homo sapiens]	163	human	VPSSGPY*DCPASFSHPLTR	VPSSGPY*DCPASFSHPLTR	718.9824	NA	NA	NA	NA	384552.7	NA	79629.8	NA	NA	NA	83485.5	NA	NA	NA	NA	NA	NA	987316	4460	NA	15554	5098200	115833.1	NA	NA	NA	NA	NA	37931.3	NA	105284.8	135266.2	71687.6	NA	NA	NA	NA	NA	NA	NA
GIT1 546	GIT1	546	GIT1; GIT1	GIT1; GIT1 iso3	546; 559	human	LQPFHSTELEDDAIYS*VHVPAGLYR	LQPFHSTELEDDAIYS*VHVPAGLYR	979.7988	NA	NA	NA	NA	NA	NA	NA	NA	NA	NA	NA	NA	NA	NA	NA	NA	NA	5798460	NA	11561	29786	4816290	NA	NA	NA	NA	NA	NA	NA	NA	NA	NA	NA	NA	NA	NA	NA	NA	NA	NA
LDHA 239	LDHA	239	LDHA	LDH-A	%239	human	QVVESAY*EVIK	QVVESAY*EVIK	672.826	205826.8	NA	123257.2	96271	NA	NA	37806.4	NA	NA	NA	86647.5	10091	10036	NA	NA	NA	NA	233685	NA	NA	7065	546843	NA	57918.5	NA	76972	169635	NA	56041.1	NA	NA	NA	64984.4	NA	NA	NA	NA	NA	NA	NA
HIST1H2BD 41	HIST1H2BD	41	HIST1H2BD	H2B1H	41	human	KESYSVY*VYK	KESYSVY*VYK	673.3077	NA	NA	9393582	NA	NA	NA	4434476.5	NA	NA	7990409.5	79133.5	NA	NA	NA	NA	NA	NA	1457230	NA	NA	3735	NA	221368.6	NA	NA	NA	NA	NA	5579340	36644.8	NA	NA	NA	NA	NA	NA	NA	NA	NA	NA
IRS2 736, 742	IRS2	736, 742	IRS2	IRS-2	%736, %742	human	ASSPAESS*PEDSGY*MR	ASSPAESS*PEDSGY*MR	915.8181	NA	NA	NA	NA	NA	NA	NA	NA	NA	NA	NA	NA	NA	NA	NA	NA	NA	100263	NA	NA	NA	148171	NA	NA	NA	NA	NA	NA	NA	NA	NA	NA	NA	NA	NA	NA	NA	NA	NA	NA
CYB5R1 84	CYB5R1	84	CYB5R1	CYB5R1	84	human	HIY*LSTR	HIY*LSTR	485.2316	NA	NA	NA	NA	NA	NA	NA	NA	NA	NA	NA	NA	NA	NA	51103	24578	NA	102659	2826	11444	17685	103268	NA	NA	NA	NA	NA	NA	NA	NA	NA	NA	NA	NA	NA	NA	NA	NA	NA	NA
ACTA1 93; ACTB 91; ACTBL3 91; ACTC1 93; ACTG1 91; POTEE 791; POTEF 791; POTEM 8; similar to cytoplasmic beta-actin 91	ACTA1; ACTB; ACTBL3; ACTC1; ACTG1; POTEE; POTEF; POTEM; similar to cytoplasmic beta-actin	93; 91; 91; 93; 91; 791; 791; 8; 91	ACTA1; ACTB; ACTBL3; ACTC1; ACTG1; POTEE; POTEF; POTEM; similar to cytoplasmic beta-actin; LOC653269; LOC653781	ACTA1; ACTB; FKSG30; ACTC1; ACTG1; POTE2; POTEF; POTEM; similar to cytoplasmic beta-actin; LOC653269; LOC653781	%93; %91; %91; %93; %91; %791; %791; %8; %91; %791; %754	human	IWHHTFY*NELR	IWHHTFY*NELR	532.5767	NA	NA	NA	NA	NA	219860.7	NA	NA	NA	NA	NA	21180	19225	NA	NA	NA	NA	116463	5512	3893	NA	432499	NA	NA	NA	70838	100332	NA	NA	NA	NA	NA	NA	NA	NA	NA	NA	NA	NA	NA
NEDD9 317	NEDD9	317	NEDD9	Cas-L	%317	human	RHQSLSPNHPPPQLGQSVGSQNDAY*DVPR	RHQSLSPNHPPPQLGQSVGSQNDAY*DVPR	816.13509	81859.3	NA	NA	NA	NA	68242.8	NA	NA	NA	NA	NA	NA	NA	NA	NA	NA	NA	NA	NA	NA	NA	136914	NA	NA	NA	NA	NA	NA	NA	NA	NA	NA	NA	NA	NA	NA	NA	NA	NA	NA
PARD3 1127	PARD3	1127	PARD3	PARD3	%1127	human	EGHMMDALY*AQVK	EGHMMDALY*AQVK	786.8329	NA	NA	NA	NA	NA	NA	NA	NA	NA	NA	NA	NA	NA	NA	NA	NA	NA	3643140	NA	NA	8760	306366	NA	NA	NA	NA	NA	NA	NA	17608.3	NA	NA	NA	NA	NA	NA	NA	NA	NA	NA
PPP1R11 64	PPP1R11	64	PPP1R11	PPP1R11	%64	human	CCCIY*EKPR	CCCIY*EKPR	683.2611	NA	NA	NA	NA	NA	NA	NA	NA	115373.2	NA	23877.6	NA	NA	NA	NA	NA	NA	49326	NA	NA	NA	143239	NA	NA	NA	NA	NA	NA	NA	NA	35423.5	NA	NA	NA	NA	NA	NA	NA	NA	NA
TJP2 1007	TJP2	1007	TJP2	ZO2	%1007	human	TQNKEESY*DFSK	TQNKEESY*DFSK	778.31924	NA	NA	NA	8958.9	NA	NA	NA	NA	NA	NA	16743.6	NA	NA	NA	NA	NA	NA	76466	NA	NA	NA	14623	NA	NA	NA	NA	NA	NA	NA	NA	NA	NA	NA	NA	NA	NA	NA	NA	NA	NA
TNS1 1254	TNS1	1254	TNS1	tensin 1	%1254	human	HPAGVY*QVSGLHNK	HPAGVY*QVSGLHNK	529.58736	NA	NA	NA	NA	NA	31157.4	NA	NA	NA	NA	NA	NA	NA	NA	NA	NA	NA	297186	NA	NA	4327	168017	NA	NA	NA	NA	NA	NA	NA	NA	NA	NA	267732.2	NA	NA	NA	NA	NA	NA	NA
HIPK3 359	HIPK3	359	HIPK3	HIPK3	%359	human	TVCSTY*LQSR	TVCSTY*LQSR	647.7785	203862.3	41794.4	123468.6	NA	266844.5	NA	38953.4	NA	320152.1	NA	NA	NA	NA	425971	310415	188019	192686	781954	3448	NA	8171	124025	79984.5	31052.3	NA	NA	NA	116338.6	52791.5	NA	78194.9	356767.6	81393.2	53238.2	98886	177430	NA	NA	NA	NA
STAT3 704	STAT3	704	STAT3	STAT3 iso2	%704	human	YCRPESQEHPEADPGAAPY*LK	YCRPESQEHPEADPGAAPY*LK	832.3614	103813.2	73563.5	88120.4	558789.6	172695.5	94696.6	20249.7	NA	109608.7	NA	NA	4168	NA	NA	NA	NA	NA	39847	NA	NA	NA	166558	NA	NA	NA	12083	11807	NA	278722.4	6237.5	62794.1	42512.9	26316	61186	NA	NA	NA	NA	NA	NA
MAPK12 185	MAPK12	185	MAPK12	p38g	185	human	QADSEMTGY*VVTR	QADSEMTGY*VVTR	768.8239	18733	9074.1	NA	19297.9	93381.1	NA	11899.8	NA	36948.3	13191.2	9374.6	NA	NA	213622	127376	101153	114000	92865	NA	NA	NA	1533700	6919.8	NA	NA	NA	NA	40268.9	NA	NA	8773.3	80813.1	NA	NA	132666	144987	NA	NA	NA	NA
TUBB 183; TUBB2A 183; TUBB2B 183; TUBB2C 183; TUBB4 183; TUBB4Q 183; TUBB6 183	TUBB; TUBB2A; TUBB2B; TUBB2C; TUBB4; TUBB4Q; TUBB6	183; 183; 183; 183; 183; 183; 183	RP11-631M21.2; TUBB; TUBB2A; TUBB2B; TUBB2C; TUBB4; TUBB4Q; TUBB4Q; TUBB6	RP11-631M21.2; TUBB; TUBB2A; TUBB2B; TUBB2C; TUBB4; TUBB4Q; TUBB4Q iso3; TUBB6	183; 183; 183; 183; 183; 183; 183; 183; 183	human	VSDTVVEPY*NATLSVH	VSDTVVEPY*NATLSVH	905.9166	NA	NA	NA	NA	NA	NA	NA	NA	NA	NA	NA	NA	NA	NA	NA	NA	NA	579568	5437	5860	22830	1345280	NA	NA	NA	29498	61592	NA	NA	NA	NA	NA	NA	NA	NA	NA	NA	NA	NA	NA
UBAP2L 858	UBAP2L	858	UBAP2L; UBAP2L	NICE-4; NICE-4 iso2	%858; %858	human	DGSLASNPY*SGDLTK	DGSLASNPY*SGDLTK	802.8456	NA	7944.9	NA	NA	NA	NA	NA	NA	NA	NA	NA	17489	NA	NA	NA	NA	NA	393002	4349	5764	23820	265016	NA	NA	NA	24017	21905	NA	7957.4	NA	NA	17116	6959	NA	NA	NA	NA	NA	NA	NA
PKP4 1168	PKP4	1168	PKP4; PKP4	plakophilin 4; plakophilin 4 iso2	%1168; %1125	human	STTNY*VDFYSTK	STTNY*VDFYSTK	753.3134	NA	32939.1	46501.5	37748.7	NA	NA	NA	NA	NA	43986.5	NA	NA	NA	NA	NA	NA	NA	1684550	6273	7718	5973	333942	41708.2	NA	NA	NA	NA	NA	33383.7	13305	35532.7	NA	144578.1	NA	NA	NA	NA	NA	NA	NA
PKP4 372	PKP4	372	PKP4; PKP4	plakophilin 4; plakophilin 4 iso2	%372; %372	human	TVHDMEQFGQQQYDIY*ER	TVHDMEQFGQQQYDIY*ER	789.6631	NA	NA	NA	NA	NA	NA	NA	NA	NA	NA	NA	NA	NA	NA	NA	NA	NA	2020750	3896	NA	NA	448629	103423.6	NA	NA	NA	NA	NA	NA	24034.7	NA	154494.5	24953.3	NA	NA	NA	NA	NA	NA	NA
PKP4 415	PKP4	415	PKP4; PKP4	plakophilin 4; plakophilin 4 iso2	%415; %415	human	SAVSPDLHITPIY*EGR	SAVSPDLHITPIY*EGR	917.9404	NA	NA	NA	NA	NA	NA	NA	NA	NA	NA	NA	NA	NA	NA	NA	NA	NA	1042610	9668	NA	9441	253901	NA	NA	NA	NA	NA	NA	NA	NA	NA	NA	NA	NA	NA	NA	NA	NA	NA	NA
DOK1 409	DOK1	409	DOK1	Dok1	%409	human	VKEEGYELPYNPATDDY*AVPPPR	VKEEGYELPYNPATDDY*AVPPPR	900.74582	NA	NA	NA	138178.5	NA	NA	NA	NA	NA	NA	NA	NA	NA	NA	NA	NA	NA	265158	4631	NA	NA	254085	NA	NA	NA	NA	NA	NA	NA	NA	NA	NA	NA	NA	NA	NA	NA	NA	NA	NA
FAM59A 453	FAM59A	453	FAM59A; FAM59A	GAREM; GAREM iso3	%453; %453	human	SELPY*EELWLEEGKPSHQPLTR	SELPY*EELWLEEGKPSHQPLTR	906.7652	NA	NA	NA	NA	NA	NA	NA	NA	NA	NA	NA	18291	NA	NA	NA	NA	NA	NA	10235	NA	NA	548863	NA	NA	NA	98346	303137	NA	NA	NA	NA	NA	NA	NA	NA	NA	NA	NA	NA	NA
CALU 275	CALU	275	CALU	CALU	275	human	HLVY*ESDQNKDGK	HLVY*ESDQNKDGK	538.23828	9987.9	NA	NA	NA	NA	NA	NA	NA	NA	NA	NA	NA	NA	NA	NA	NA	NA	NA	NA	NA	NA	47822	NA	NA	NA	NA	NA	NA	NA	NA	NA	NA	NA	NA	NA	NA	NA	NA	NA	NA
PDGFRA 1018	PDGFRA	1018	PDGFRA	PDGFRa	%1018	human	LSADSGY*IIPLPDIDPVPEEEDLGKR	LSADSGY*IIPLPDIDPVPEEEDLGKR	973.4739	NA	NA	NA	NA	NA	NA	NA	NA	NA	NA	NA	NA	NA	NA	NA	NA	NA	186087	NA	12459	NA	1537530	NA	NA	NA	NA	NA	NA	NA	NA	NA	NA	NA	NA	NA	NA	NA	NA	NA	NA
EMD 161	EMD	161	EMD	emerin	%161	human	DSAY*QSITHYRPVSASR	DSAY*QSITHYRPVSASR	673.3091	NA	NA	NA	NA	NA	NA	NA	NA	NA	NA	NA	NA	NA	91016	92136	NA	37824	1510240	22036	28920	46664	908809	NA	NA	NA	NA	NA	NA	NA	NA	NA	NA	NA	NA	NA	NA	NA	NA	NA	NA
EFNB3 311	EFNB3	311	EFNB3	EFNB3	%311	human	GGGAADPPFCPHY*EK	GGGAADPPFCPHY*EK	841.8371	NA	NA	NA	NA	NA	NA	NA	NA	NA	NA	NA	NA	NA	NA	NA	NA	NA	196839	7496	19972	6648	2901200	NA	NA	NA	NA	NA	NA	NA	NA	NA	NA	NA	NA	NA	NA	NA	NA	NA	NA
RET 905	RET	905	RET	Ret	905	human	DVYEEDSY*VKR	DVYEEDSY*VKR	741.8113	NA	15724.2	NA	NA	NA	NA	NA	NA	NA	NA	NA	NA	NA	233667	200918	106433	85393	164246	46804	43710	11109	33306	NA	NA	NA	NA	NA	NA	20096	NA	NA	NA	NA	NA	NA	NA	NA	NA	NA	NA
CFL1 67	CFL1	67	CFL1	cofilin 1	%67	human	NIILEEGKEILVGDVGQTVDDPY*ATFVK	NIILEEGKEILVGDVGQTVDDPY*ATFVK	1048.19137	NA	NA	NA	NA	NA	NA	NA	NA	NA	NA	NA	NA	NA	NA	NA	NA	NA	303782	16185	15752	12981	663529	NA	NA	NA	NA	NA	NA	NA	NA	NA	375021.6	NA	NA	NA	NA	NA	NA	NA	NA
ELMO2 717	ELMO2	717	ELMO2	ELMO2	%717	human	EPSSYDFVY*HYG	EPSSYDFVY*HYG	772.2925	NA	NA	NA	140822.8	NA	NA	NA	NA	NA	NA	NA	NA	NA	NA	NA	NA	NA	NA	NA	NA	NA	329808	NA	NA	NA	NA	NA	NA	NA	NA	NA	NA	NA	NA	NA	NA	NA	NA	NA	NA
WIPF2 74	WIPF2	74	WIPF2	WIRE	%74	human	GSSGGY*GSGGAALQPK	GSSGGY*GSGGAALQPK	737.32212	NA	NA	8959.3	6018.3	NA	NA	NA	NA	20832.3	NA	NA	NA	NA	NA	NA	NA	NA	18066	NA	NA	NA	65117	NA	NA	NA	NA	NA	NA	NA	NA	NA	4913	NA	NA	NA	NA	NA	NA	NA	NA
JAK2 570	JAK2	570	JAK2	Jak2	%570	human	REVGDY*GQLHETEVLLK	REVGDY*GQLHETEVLLK	689.3366	NA	NA	NA	NA	NA	NA	NA	NA	NA	NA	NA	NA	NA	NA	NA	NA	NA	142656	3660	NA	NA	400235	NA	NA	NA	NA	NA	NA	NA	NA	NA	299923.9	NA	NA	NA	NA	NA	NA	NA	NA
PDHA1 293, 301; PDHA2 291, 299	PDHA1; PDHA2	293, 301; 291, 299	PDHA1; PDHA2	PDHA1; PDHA2	%293, %301; %291, %299	human	YHGHS*MSDPGVSY*R	YHGHS*MSDPGVSY*R	584.8794	NA	NA	NA	NA	NA	NA	NA	NA	NA	NA	NA	5778	5971	NA	NA	NA	NA	146229	8353	NA	95892	459588	NA	NA	NA	77537	24088	NA	NA	NA	NA	NA	NA	NA	NA	NA	NA	NA	NA	NA
TAGLN2 192; TAGLN3 192	TAGLN2; TAGLN3	192; 192	TAGLN2; TAGLN3	TAGLN2; TAGLN3	%192; %192	human	GASQAGMTGY*GMPR	GASQAGMTGY*GMPR	732.294	NA	NA	NA	20407	NA	NA	NA	NA	NA	NA	NA	NA	NA	NA	NA	NA	NA	32775	NA	NA	NA	118323	21427.3	NA	NA	NA	NA	NA	12467.4	NA	15802.8	42671.9	NA	NA	NA	NA	NA	NA	NA	NA
RIN1 36	RIN1	36	RIN1	Rin1	%36	human	EKPAQDPLY*DVPNASGGQAGGPQRPGR	EKPAQDPLY*DVPNASGGQAGGPQRPGR	948.1138	NA	46718.5	NA	1023948	NA	134997.9	NA	NA	167930.3	19147.6	54530.5	NA	NA	NA	NA	NA	NA	247524	NA	NA	NA	1037280	NA	NA	NA	NA	NA	NA	151929.8	NA	NA	120769.9	NA	116172.1	NA	NA	NA	NA	NA	NA
LDHB 240	LDHB	240	LDHB	LDH-B	%240	human	M#VVESAY*EVIK	MVVESAY*EVIK	682.3144	NA	NA	NA	NA	437373	NA	NA	NA	392985.9	31160.1	35472.8	26220	27920	NA	NA	NA	NA	741693	NA	47248	24979	532718	46985.2	NA	NA	83872	105779	NA	19517.7	5766.7	35967	NA	21039	NA	NA	NA	NA	NA	NA	NA
RBM3 155	RBM3	155	RBM3	RBM3	%155	human	YSGGNYRDNY*DN	YSGGNYRDNY*DN	759.27008	NA	NA	4382.3	NA	NA	NA	NA	NA	6722.2	NA	NA	NA	NA	NA	NA	NA	NA	56200	NA	NA	NA	7276	NA	NA	NA	NA	NA	NA	NA	NA	5969.5	NA	3932.7	NA	NA	NA	NA	NA	NA	NA
FYN 213; YES1 222	FYN; YES1	213; 222	FYN; FYN; YES1	Fyn; Fyn iso2; Yes	%213; %213; %222	human	KLDNGGY*YITTR	KLDNGGY*YITTR	740.8455	56122	NA	NA	75886	NA	21422.5	29358.2	NA	NA	NA	60092	NA	NA	146184	101200	59853	55830	786024	NA	NA	NA	160055	NA	NA	NA	NA	NA	NA	96782	NA	47984.9	208052.9	48529	NA	NA	NA	NA	NA	NA	NA
LYN 473	LYN	473	LYN; LYN	Lyn; Lyn iso2	%473; %452	human	VENCPDELY*DIMK	VENCPDELY*DIMK	853.3461	NA	NA	NA	NA	NA	NA	NA	NA	309562.5	NA	NA	NA	NA	NA	NA	NA	NA	980288	NA	NA	NA	263939	NA	NA	NA	NA	NA	NA	NA	NA	NA	NA	NA	NA	NA	NA	NA	NA	NA	NA
OPHN1 370	OPHN1	370	OPHN1	OPHN1	%370	human	LWMEAMDGKEPIY*HSPITK	LWMEAMDGKEPIY*HSPITK	776.0264	NA	NA	NA	NA	NA	NA	NA	NA	NA	NA	NA	NA	NA	NA	NA	NA	NA	575197	6516	NA	NA	81849	NA	NA	NA	NA	NA	NA	NA	NA	NA	NA	NA	NA	NA	NA	NA	NA	NA	NA
CDK2 14; CDK3 14	CDK2; CDK3	14; 14	CDK2; CDK3	CDK2; CDK3	%14; %14	human	VEKIGEGT*YGVVYK	VEKIGEGT*YGVVYK	811.3973	NA	NA	NA	NA	NA	NA	NA	NA	NA	NA	NA	NA	NA	NA	NA	NA	NA	10235500	3747	NA	8776	473295	NA	NA	NA	NA	NA	NA	NA	NA	NA	NA	NA	NA	NA	NA	NA	NA	NA	NA
CRIP2 198	CRIP2	198	CRIP2	CRIP2	%198	human	GVNTGAVGSYIY*DRDPEGK	GVNTGAVGSYIY*DRDPEGK	693.3124	NA	NA	NA	NA	NA	NA	NA	NA	NA	NA	NA	NA	NA	NA	NA	NA	NA	49577	NA	NA	NA	319960	NA	NA	NA	NA	NA	NA	NA	NA	NA	NA	NA	NA	NA	NA	NA	NA	NA	NA
EPHA2 774	EPHA2	774	EPHA2	EphA2	%774	human	VLEDDPEATYTT*SGGKIPIR	VLEDDPEATYTT*SGGKIPIR	748.0262	NA	NA	NA	NA	NA	NA	NA	NA	NA	NA	NA	NA	NA	NA	NA	NA	NA	7623920	8727	NA	27759	2696610	NA	NA	NA	NA	NA	NA	NA	NA	NA	NA	NA	NA	NA	NA	NA	NA	NA	NA
MGST3 40	MGST3	40	MGST3	MGST3	40	human	YKVEY*PIM#YSTDPENGHIFNCIQR	YKVEY*PIMYSTDPENGHIFNCIQR	1024.121	NA	NA	NA	NA	NA	NA	NA	NA	NA	NA	NA	NA	NA	111005	NA	NA	NA	58140	NA	NA	9485	177486	NA	NA	NA	NA	NA	NA	NA	NA	NA	NA	NA	NA	NA	NA	NA	NA	NA	NA
SLC25A3 54	SLC25A3	54	SLC25A3	SLC25A3 iso2	54	human	AVEEY*SCEFGSAK	AVEEY*SCEFGSAK	778.8024	NA	NA	NA	NA	NA	NA	NA	NA	NA	NA	NA	7327	8980	NA	NA	NA	NA	NA	NA	NA	18660	263328	NA	NA	NA	NA	NA	NA	NA	NA	NA	NA	NA	NA	NA	NA	NA	NA	NA	NA
ZNF24 335	ZNF24	335	ZNF24	ZNF24	%335	human	IHTGEKPY*ECVQCGK	IHTGEKPY*ECVQCGK	629.2706	NA	NA	NA	NA	NA	NA	NA	NA	NA	NA	NA	4377	NA	NA	NA	NA	NA	NA	NA	NA	NA	8742	NA	NA	NA	25843	50749	NA	NA	NA	NA	NA	NA	NA	NA	NA	NA	NA	NA	NA
HDLBP 437	HDLBP	437	HDLBP	vigilin	%437	human	M#DY*VEINIDHK	MDY*VEINIDHK	736.81	NA	NA	NA	NA	NA	NA	NA	NA	NA	NA	NA	4454	7835	NA	NA	NA	NA	189803	NA	NA	19800	256101	NA	NA	NA	29648	27961	NA	NA	NA	NA	NA	NA	NA	NA	NA	NA	NA	NA	NA
SLITRK6 820	SLITRK6	820	SLITRK6	SLITRK6	%820	human	KVLVEQTKNEY*FELK	KVLVEQTKNEY*FELK	649.9991	NA	NA	NA	NA	NA	NA	NA	NA	NA	NA	NA	NA	NA	NA	NA	NA	NA	1037600	37387	16214	29520	3046730	NA	NA	NA	NA	NA	NA	NA	NA	NA	NA	NA	NA	NA	NA	NA	NA	NA	NA
ARHGAP12 231, 240, 243	ARHGAP12	231, 240, 243	ARHGAP12	ARHGAP12	%231, %240, %243	human	ATT*PPNQGRPDS*PVY*ANLQELK	ATT*PPNQGRPDS*PVY*ANLQELK	879.378	NA	NA	NA	NA	NA	NA	NA	NA	NA	NA	NA	12270	12364	NA	NA	NA	NA	3596720	NA	NA	7545	3919960	NA	NA	NA	NA	15434	NA	NA	NA	NA	NA	NA	NA	NA	NA	NA	NA	NA	NA
CRIP2 77	CRIP2	77	CRIP2	CRIP2	%77	human	GVNIGGAGSYIY*EKPLAEGPQVTGPIEVPAAR	GVNIGGAGSYIY*EKPLAEGPQVTGPIEVPAAR	1097.55341	NA	NA	NA	NA	NA	NA	NA	NA	NA	NA	NA	NA	NA	NA	NA	NA	NA	384903	NA	9076	NA	1638110	NA	NA	NA	NA	NA	NA	NA	NA	154030.2	504443.1	NA	NA	NA	NA	NA	NA	NA	NA
LOC348262 41	LOC348262	41	LOC348262	FAM195B	%41	human	FIY*EAWQGVER	FIY*EAWQGVER	739.3292	NA	NA	NA	NA	NA	NA	NA	NA	NA	NA	NA	4983	6698	NA	NA	NA	NA	386566	NA	NA	6069	2148850	NA	NA	NA	16568	17020	NA	NA	NA	NA	NA	NA	NA	NA	NA	NA	NA	NA	NA
PLXDC2 511	PLXDC2	511	PLXDC2	PLXDC2	511	human	GSGHPAY*AEVEPVGEK	GSGHPAY*AEVEPVGEK	853.8747	NA	NA	NA	NA	NA	NA	NA	NA	NA	NA	NA	NA	NA	NA	NA	NA	NA	17009	2999	8861	NA	7740	NA	NA	NA	NA	NA	NA	NA	NA	NA	NA	NA	NA	NA	NA	NA	NA	NA	NA
NRP1 920	NRP1	920	NRP1	NRP1	%920	human	DKLNTQSTY*SEA	DKLNTQSTY*SEA	718.80068	NA	6869.6	31285.8	22821.8	NA	NA	19718.5	NA	NA	NA	NA	NA	NA	NA	NA	NA	NA	43496	NA	2355	NA	49451	13816.8	NA	NA	NA	NA	NA	NA	NA	5023.1	4650	NA	NA	NA	NA	NA	NA	NA	NA
DNAJA1 381	DNAJA1	381	DNAJA1	HDJ2	%381	human	HYNGEAY*EDDEHHPR	HYNGEAY*EDDEHHPR	650.24639	NA	NA	NA	NA	NA	NA	NA	NA	NA	NA	8800.8	NA	NA	NA	NA	NA	NA	13554	NA	NA	NA	30714	7818.2	NA	NA	NA	NA	NA	NA	NA	7659.8	NA	NA	NA	NA	NA	NA	NA	NA	NA
KIAA1688 448	KIAA1688	448	KIAA1688	KIAA1688	%448	human	SGDY*STMEGPELR	SGDY*STMEGPELR	761.30052	NA	NA	NA	NA	NA	NA	NA	NA	NA	NA	NA	NA	NA	NA	NA	NA	NA	916613	NA	NA	NA	161072	NA	NA	NA	NA	NA	NA	NA	NA	NA	NA	14479.3	NA	NA	NA	NA	NA	NA	NA
CNN3 261	CNN3	261	CNN3	calponin 3	%261	human	GMSVY*GLGR	GMSVY*GLGR	510.2226	NA	NA	NA	50134.1	NA	NA	NA	NA	NA	NA	NA	3951	2577	NA	NA	NA	NA	NA	NA	NA	NA	NA	187342.5	NA	NA	10149	12143	NA	NA	NA	NA	NA	NA	NA	23642	52562	20806	8371	8016	6518
CORO1C 301	CORO1C	301	CORO1C	coronin 1C	%301	human	YFEITDESPY*VH	YFEITDESPY*VH	790.3212	NA	NA	NA	NA	NA	NA	NA	NA	NA	NA	NA	13229	11107	NA	NA	NA	NA	NA	NA	NA	NA	NA	NA	NA	NA	8703	12834	NA	NA	NA	NA	NA	NA	NA	NA	NA	37522	NA	NA	NA
CTNND2 292	CTNND2	292	CTNND2	CTNND2	%292	human	GGSAPEGATY*AAPR	GGSAPEGATY*AAPR	692.79828	NA	NA	5619.6	NA	NA	NA	NA	NA	24689.8	NA	NA	NA	NA	NA	NA	NA	NA	NA	NA	NA	NA	NA	NA	NA	NA	NA	NA	NA	NA	NA	14744.5	NA	NA	NA	NA	NA	62976	36590	6985	12474
CTNND2 516	CTNND2	516	CTNND2	CTNND2	%516	human	QLQYCPSVESPY*SK	QLQYCPSVESPY*SK	883.37878	NA	NA	NA	NA	NA	NA	NA	NA	NA	NA	NA	NA	NA	NA	NA	NA	NA	NA	NA	NA	NA	NA	NA	NA	NA	NA	NA	NA	NA	NA	37014.1	NA	17922.3	NA	NA	NA	59114	47274	9599	15658
CTTN 446	CTTN	446	CTTN; CTTN	cortactin; cortactin iso2	%446; %409	human	GPVSGTEPEPVY*SMEAADYR	GPVSGTEPEPVY*SMEAADYR	1117.9692	68716.4	24148.7	101909.2	29489.9	601970.5	17126.5	NA	NA	NA	42682.5	35101.6	NA	NA	NA	NA	NA	NA	NA	NA	NA	NA	NA	54018.4	NA	NA	NA	NA	NA	32425.8	8000.2	NA	116960.5	32599.5	NA	NA	NA	NA	3897	2024	NA
CRKL 132	CRKL	132	CRKL	CrkL	%132	human	TLY*DFPGNDAEDLPFK	TLY*DFPGNDAEDLPFK	961.4164	NA	NA	NA	NA	NA	NA	NA	NA	311070.1	NA	NA	9897	18802	NA	NA	NA	NA	NA	NA	NA	NA	NA	NA	NA	NA	16646	NA	NA	NA	NA	NA	NA	NA	NA	NA	NA	7817	12514	NA	11024
DBNL 162	DBNL	162	DBNL; DBNL	DBNL; DBNL iso2	%162; %162	human	FQDVGPQAPVGSVY*QK	FQDVGPQAPVGSVY*QK	900.4218	NA	NA	NA	28050.4	NA	NA	NA	NA	99919.9	17578.9	19359.5	NA	NA	NA	NA	NA	NA	NA	NA	NA	NA	NA	22237	NA	NA	NA	NA	NA	NA	NA	NA	74415.3	NA	NA	NA	NA	5183	4334	NA	NA
EMD 105	EMD	105	EMD	emerin	%105	human	TY*GEPESAGPSR	TY*GEPESAGPSR	665.76919	NA	NA	NA	NA	NA	NA	NA	NA	NA	4408.6	NA	NA	NA	NA	NA	NA	NA	NA	NA	NA	NA	NA	NA	NA	NA	NA	NA	NA	NA	NA	NA	NA	NA	NA	NA	NA	97132	82500	67416	37306
EML4 226	EML4	226	EML4	EML4	%226	human	DVIINQEGEY*IK	DVIINQEGEY*IK	750.8527	NA	NA	NA	NA	NA	NA	NA	NA	NA	30419.4	96673.1	28560	16394	NA	NA	NA	NA	NA	NA	NA	NA	NA	NA	41215.1	NA	15654	23596	NA	NA	12415.9	NA	NA	NA	NA	NA	NA	11320	3016	NA	NA
DAB1 232	DAB1	232	DAB1	DAB1	%232	human	EGVY*DVPK	EGVY*DVPK	493.71516	NA	NA	NA	NA	73041	NA	NA	NA	NA	NA	NA	NA	NA	NA	NA	NA	NA	NA	NA	NA	NA	NA	NA	NA	NA	NA	NA	NA	NA	NA	NA	NA	NA	NA	NA	NA	55183	18315	8354	6466
DLG3 673	DLG3	673	DLG3; DLG3	DLG3; DLG3 iso2	%673; %368	human	RDNEVDGQDY*HFVVSR	RDNEVDGQDY*HFVVSR	672.6251	NA	NA	NA	NA	NA	NA	NA	NA	NA	NA	NA	5842	6062	NA	NA	NA	NA	NA	NA	NA	NA	NA	NA	NA	NA	14388	10531	NA	NA	NA	NA	144589.3	64984.4	NA	NA	NA	126104	13465	NA	5014
EPB41L1 343	EPB41L1	343	EPB41L1; EPB41L1	EPB41L1; EPB41L1 iso2	%343; %281	human	IRPGEY*EQFESTIGFK	IRPGEY*EQFESTIGFK	660.97494	NA	NA	NA	NA	NA	NA	NA	NA	NA	128521.1	NA	NA	NA	NA	NA	NA	NA	NA	NA	NA	NA	NA	NA	NA	NA	NA	NA	NA	NA	NA	NA	250629.5	NA	NA	NA	NA	NA	NA	NA	NA
FCHSD2 659	FCHSD2	659	FCHSD2	FCHSD2	%659	human	PHASLPPLPLY*DQPPSSPYPSPDK	PHASLPPLPLY*DQPPSSPYPSPDK	894.0947	NA	NA	NA	NA	NA	NA	NA	NA	NA	NA	NA	4027	5595	NA	NA	NA	NA	NA	NA	NA	NA	NA	NA	NA	NA	16329	14825	NA	NA	NA	NA	NA	NA	NA	NA	NA	28225	7827	3268	NA
FLOT1 160	FLOT1	160	FLOT1	FLOT1	%160	human	DIHDDQDY*LHSLGK	DIHDDQDY*LHSLGK	579.249	NA	NA	NA	NA	NA	NA	NA	NA	NA	NA	NA	72590	101866	NA	NA	NA	NA	NA	NA	NA	NA	NA	NA	NA	NA	NA	6303	NA	NA	NA	NA	NA	NA	NA	NA	NA	929685	1219460	144997	379818
FLOT1 203	FLOT1	203	FLOT1	FLOT1	%203	human	VSAQY*LSEIEM#AK	VSAQY*LSEIEMAK	782.8519	NA	NA	NA	NA	NA	NA	NA	NA	NA	60112.4	NA	NA	NA	NA	NA	NA	NA	NA	NA	NA	NA	NA	NA	NA	NA	NA	NA	NA	NA	NA	NA	NA	NA	NA	NA	NA	34246	NA	1843	NA
FLOT1 238	FLOT1	238	FLOT1	FLOT1	%238	human	AQADLAY*QLQVAK	AQADLAY*QLQVAK	749.8687	NA	NA	NA	NA	NA	NA	NA	NA	NA	NA	NA	58056	52631	NA	NA	NA	NA	NA	NA	NA	NA	NA	NA	NA	NA	3516	NA	NA	NA	NA	NA	NA	NA	NA	NA	NA	914819	955914	177958	325716
FRS2 391, 402	FRS2	391, 402	FRS2	FRS2	%391, 402	human	HNY*VNTENVTVPAS*AHK	HNY*VNTENVTVPAS*AHK	680.9574	NA	NA	NA	NA	NA	NA	NA	NA	NA	NA	NA	3531	NA	NA	NA	NA	NA	NA	NA	NA	NA	NA	NA	NA	NA	12772	6849	NA	NA	NA	NA	NA	NA	NA	NA	NA	10310	NA	NA	NA
LASP1 171	LASP1	171	LASP1	Lasp-1	%171	human	HIPTSAPVY*QQPQQQPVAQSYGGYK	HIPTSAPVY*QQPQQQPVAQSYGGYK	951.4516	NA	NA	NA	NA	NA	NA	NA	NA	NA	NA	NA	5093	5038	NA	NA	NA	NA	NA	NA	NA	NA	NA	NA	NA	NA	4108	2620	NA	NA	NA	NA	NA	NA	NA	NA	NA	7421	NA	NA	NA
LMNB2 299	LMNB2	299	LMNB2	Lamin B2	299	human	LESLSY*QLSGLQK	LESLSY*QLSGLQK	773.38164	NA	NA	NA	NA	NA	NA	NA	NA	NA	213578.6	NA	NA	NA	NA	NA	NA	NA	NA	NA	NA	NA	NA	NA	NA	NA	NA	NA	NA	NA	NA	NA	NA	NA	NA	NA	NA	79295	NA	NA	2235
GAB2 614	GAB2	614	GAB2	Gab2	%614	human	STGSVDY*LALDFQPSSPSPHR	STGSVDY*LALDFQPSSPSPHR	781.0214	NA	NA	NA	NA	NA	NA	NA	NA	NA	NA	NA	NA	NA	NA	NA	NA	NA	NA	NA	NA	NA	NA	NA	NA	NA	19902	15912	NA	NA	NA	NA	NA	NA	NA	NA	NA	15130	24726	3246	9438
HGS 132	HGS	132	HGS	Hrs	%132	human	VVQDTY*QIM#K	VVQDTY*QIMK	660.7989	NA	NA	NA	11741.8	NA	NA	NA	NA	NA	NA	NA	16191	10915	NA	NA	NA	NA	NA	NA	NA	NA	NA	NA	NA	NA	24808	29605	NA	NA	NA	NA	6848.2	NA	NA	NA	NA	67846	47117	10347	11289
HGS 288	HGS	288	HGS	Hrs	288	human	STYTS*YPK	STYTS*YPK	513.7126	NA	NA	NA	NA	NA	NA	NA	NA	NA	NA	NA	74853	69404	NA	NA	NA	NA	NA	NA	NA	NA	NA	NA	NA	NA	31311	53433	NA	NA	NA	NA	NA	NA	NA	NA	NA	54864	258750	108562	78990
HGS 524	HGS	524	HGS	Hrs	524	human	KQEY*LEVQR	KQEY*LEVQR	636.8028	NA	NA	NA	NA	NA	NA	NA	NA	NA	NA	NA	9273	12339	NA	NA	NA	NA	NA	NA	NA	NA	NA	NA	NA	NA	NA	4235	NA	NA	NA	NA	NA	NA	NA	NA	NA	28013	46189	12840	26718
IRS2 742	IRS2	742	IRS2	IRS-2	%742	human	ASSPAESSPEDSGY*MR	ASSPAESSPEDSGY*MR	875.8349	NA	150872.7	36699.6	NA	NA	NA	NA	NA	216497.7	NA	37891.4	34572	23044	38497	NA	NA	NA	NA	NA	NA	NA	NA	43613.4	54474.7	NA	4985	32167	NA	179695.5	NA	118756.7	34862.4	18591	NA	NA	NA	5070	NA	NA	NA
ITSN2 553	ITSN2	553	ITSN2	ITSN2	%553	human	LIY*LVPEK	LIY*LVPEK	527.7829	NA	NA	NA	NA	NA	NA	NA	NA	NA	NA	NA	76468	50498	NA	NA	NA	NA	NA	NA	NA	NA	NA	NA	NA	NA	20981	22726	NA	NA	NA	NA	NA	NA	NA	NA	NA	115238	NA	4023	4333
TBCB 98	TBCB	98	TBCB	TBCB	%98	human	LGEY*EDVSR	LGEY*EDVSR	574.237	17463.2	NA	41101.4	10521.7	19598.6	NA	11125.1	NA	94150.2	22191.6	25609.3	14605	25311	NA	NA	NA	NA	NA	NA	NA	NA	NA	13401.8	13267.9	NA	8659	8317	NA	3784.6	NA	20474.6	29311.5	NA	9047.9	NA	NA	9128	11137	10492	6429
TLN1 70	TLN1	70	TLN1	talin 1	%70	human	ALDY*YM#LR	ALDY*YMLR	570.7434	NA	99093.5	NA	NA	NA	142881.4	NA	NA	NA	72373.5	NA	171879	112129	NA	NA	NA	NA	NA	NA	NA	NA	NA	NA	NA	NA	21277	13446	NA	172712.2	NA	NA	1660170.5	NA	NA	NA	NA	34560	7982	NA	NA
TUBA1A 108; TUBA1B 108; TUBA1C 108; TUBA3C 108; TUBA3D 108; TUBA3E 108; TUBA4A 108; TUBA4B 47	TUBA1A; TUBA1B; TUBA1C; TUBA3C; TUBA3D; TUBA3E; TUBA4A; TUBA4B	108; 108; 108; 108; 108; 108; 108; 47	TUBA1A; TUBA1B; TUBA1C; TUBA3C; TUBA3D; TUBA3E; TUBA4A; TUBA4B; LOC402037	TUBA1A; TUBA1B; TUBA1C; TUBA3C; TUBA3D; TUBA3E; TUBA4A; TUBA4B; LOC402037	108; 108; 108; 108; 108; 108; 108; 47; 200	human	GHY*TIGK	GHY*TIGK	428.1917	NA	NA	NA	NA	NA	NA	NA	NA	NA	NA	NA	38864	5181	NA	NA	NA	NA	NA	NA	NA	NA	NA	NA	NA	NA	137040	429164	NA	NA	NA	NA	NA	NA	NA	NA	NA	154934	69899	40674	42120
TUBA1A 399; TUBA1B 399; TUBA1C 399; TUBA3C 399; TUBA3D 399; TUBA3E 399; TUBA4A 399; TUBA8 399; TUBAL3 406	TUBA1A; TUBA1B; TUBA1C; TUBA3C; TUBA3D; TUBA3E; TUBA4A; TUBA8; TUBAL3	399; 399; 399; 399; 399; 399; 399; 399; 406	TUBA1A; TUBA1B; TUBA1C; TUBA3C; TUBA3D; TUBA3E; TUBA4A; TUBA8; TUBAL3; LOC402037	TUBA1A; TUBA1B; TUBA1C; TUBA3C; TUBA3D; TUBA3E; TUBA4A; TUBA8; TUBAL3; LOC402037	%399; %399; %399; %399; %399; %399; %399; %399; %406; %371	human	FDLM#Y*AK	FDLMY*AK	492.2008	NA	NA	NA	NA	NA	NA	NA	NA	NA	NA	NA	8696	5536	NA	NA	NA	NA	NA	NA	NA	NA	NA	NA	NA	NA	55005	72170	NA	NA	NA	NA	NA	NA	NA	NA	NA	17284	6522	NA	2752
PARD3 719	PARD3	719	PARD3	PARD3	%719	human	ISHSLY*SGIEGLDESPSR	ISHSLY*SGIEGLDESPSR	676.30876	NA	NA	NA	166396.4	NA	NA	NA	NA	NA	NA	NA	NA	NA	NA	NA	NA	NA	NA	NA	NA	NA	NA	NA	NA	NA	NA	NA	NA	NA	NA	NA	NA	NA	NA	NA	NA	137502	14344	NA	13763
PDLIM5 251	PDLIM5	251	PDLIM5; PDLIM5; PDLIM5	LIM; LIM iso3; LIM iso4	%251; %251; %148	human	YTEFY*HVPTHSDASK	YTEFY*HVPTHSDASK	621.2646	NA	NA	NA	NA	NA	NA	NA	NA	NA	NA	NA	5501	31136	NA	NA	NA	NA	NA	NA	NA	NA	NA	NA	NA	NA	5747	9623	NA	NA	NA	NA	NA	NA	NA	31291	36116	10787	NA	NA	2083
TUBB2C 50	TUBB2C	50	TUBB2C	TUBB2C	%50	human	INVY*YNEATGGK	INVY*YNEATGGK	704.8109	NA	NA	NA	NA	NA	NA	NA	NA	NA	NA	NA	5521	6622	NA	NA	NA	NA	NA	NA	NA	NA	NA	NA	NA	NA	27780	41389	NA	NA	NA	NA	NA	NA	NA	NA	NA	21540	11082	9898	5509
PXN 88	PXN	88	PXN; PXN; PXN	PXN; PXN iso2; PXN iso3	%88; %88; %88	human	FIHQQPQSSSPVY*GSSAK	FIHQQPQSSSPVY*GSSAK	676.6456	62166	21795.8	NA	331176.2	637999.1	776135.1	NA	NA	403942.8	54655.4	39427.9	33490	20182	39452	NA	NA	NA	NA	NA	NA	NA	NA	36472.9	NA	NA	NA	2605	NA	96201.5	NA	44633.6	247864.9	34665.5	39310.6	27052	48111	14903	NA	NA	1861
SDCBP 46	SDCBP	46	SDCBP; SDCBP	syntenin; syntenin iso2	%46; %46	human	DGNLY*PR	DGNLY*PR	457.692	NA	NA	NA	NA	NA	NA	NA	NA	NA	NA	NA	226026	293351	NA	NA	NA	NA	NA	NA	NA	NA	NA	NA	NA	NA	47040	56550	NA	NA	NA	NA	NA	NA	NA	NA	NA	448365	1052560	522735	485532
SDCBP 56	SDCBP	56	SDCBP; SDCBP	syntenin; syntenin iso2	%56; %56	human	LYPELSQY*M#GL	LYPELSQY*MGL	705.3066	NA	NA	NA	NA	NA	NA	NA	NA	NA	NA	NA	65064	107135	NA	NA	NA	NA	NA	NA	NA	NA	NA	NA	NA	NA	23775	40826	NA	NA	NA	NA	NA	NA	NA	NA	NA	172745	296962	83068	92281
SHB 114	SHB	114	SHB	Shb	%114	human	LDY*CGGSGEPGGVQR	LDY*CGGSGEPGGVQR	816.32962	NA	5523.3	NA	NA	NA	NA	NA	NA	23888.8	NA	NA	NA	NA	NA	NA	NA	NA	NA	NA	NA	NA	NA	NA	NA	NA	NA	NA	NA	5957.3	NA	NA	NA	34316.3	8811.7	NA	NA	8615	3376	NA	2286
NAT10 416	NAT10	416	NAT10	ALP	416	human	STINGY*EGTGR	STINGY*EGTGR	617.7586	NA	NA	NA	NA	NA	NA	NA	NA	NA	NA	NA	NA	5256	NA	NA	NA	NA	NA	NA	NA	NA	NA	NA	NA	NA	4723	22510	NA	NA	NA	NA	NA	NA	NA	NA	NA	31566	NA	NA	NA
SPRY1 53	SPRY1	53	SPRY1	Spry1	%53	human	GSNEY*TEGPSVVK	GSNEY*TEGPSVVK	723.81105	NA	28542.5	NA	NA	NA	NA	NA	NA	NA	NA	NA	NA	NA	NA	NA	NA	NA	NA	NA	NA	NA	NA	NA	NA	NA	NA	NA	NA	15962.8	NA	NA	NA	NA	NA	NA	NA	8363	17210	3869	7370
PLCG1 481	PLCG1	481	PLCG1; PLCG1	PLCG1; PLCG1 iso2	%481; %481	human	SM#M#Y*SENDISNSIK	SMMY*SENDISNSIK	865.8361	NA	NA	NA	NA	NA	NA	NA	NA	NA	NA	NA	17410	3352	NA	NA	NA	NA	NA	NA	NA	NA	NA	NA	NA	NA	4741	NA	NA	NA	NA	NA	NA	NA	NA	NA	NA	129961	143868	55329	68248
SPTAN1 2423	SPTAN1	2423	SPTAN1	SPTAN1	%2423	human	ALSSEGKPY*VTK	ALSSEGKPY*VTK	680.3314	NA	NA	NA	NA	NA	NA	NA	NA	NA	NA	NA	8023	NA	NA	NA	NA	NA	NA	NA	NA	NA	NA	NA	NA	NA	NA	NA	NA	NA	NA	NA	NA	NA	NA	NA	NA	31456	NA	NA	NA
TNS1 1404	TNS1	1404	TNS1	tensin 1	%1404	human	AGSLPNY*ATINGK	AGSLPNY*ATINGK	693.3267	NA	NA	NA	NA	NA	288802.5	NA	NA	NA	NA	NA	19727	16653	NA	NA	NA	NA	NA	NA	NA	NA	NA	NA	35082.3	27627.3	5418	3759	NA	NA	NA	NA	NA	291363.6	301716	NA	NA	45559	74101	30334	22177
VANGL2 308	VANGL2	308	VANGL2	VANGL2	308	human	VY*SLGEENSTNNSTGQSR	VY*SLGEENSTNNSTGQSR	1011.92365	NA	NA	NA	NA	NA	NA	NA	NA	18311.3	NA	NA	NA	NA	NA	NA	NA	NA	NA	NA	NA	NA	NA	NA	NA	NA	NA	NA	NA	NA	NA	NA	NA	NA	NA	NA	NA	71647	121480	21240	43312
CD99L2 225	CD99L2	225	CD99L2	XAP89	225	human	SIQQGLNADY*VK	SIQQGLNADY*VK	708.332	NA	NA	NA	NA	NA	NA	NA	NA	NA	NA	NA	13477	5523	NA	NA	NA	NA	NA	NA	NA	NA	NA	NA	NA	NA	3736	3683	NA	NA	NA	NA	NA	NA	NA	NA	NA	24205	77416	14982	26065
RNPS1 205	RNPS1	205	RNPS1	RNPS1	%205	human	GY*AYVEFENPDEAEK	GY*AYVEFENPDEAEK	920.86929	NA	NA	NA	NA	NA	NA	NA	NA	NA	38951.1	NA	NA	NA	NA	NA	NA	NA	NA	NA	NA	NA	NA	NA	NA	NA	NA	NA	NA	NA	NA	NA	NA	NA	NA	NA	NA	46936	16963	18616	12729
RAB13 5	RAB13	5	RAB13; LOC100131294	Rab13; LOC100131294	%5; 129	human	AY*DHLFK	AY*DHLFK	487.2126	NA	205800.5	NA	NA	NA	NA	NA	NA	NA	NA	NA	56196	53510	NA	29827	26151	20920	NA	NA	NA	NA	NA	NA	300755.4	162888.7	717104	614760	NA	NA	NA	NA	93266.1	NA	NA	NA	NA	114972	47397	25538	35316
RAB35 5	RAB35	5	RAB35	Rab35	%5	human	DY*DHLFK	DY*DHLFK	509.2075	NA	NA	NA	NA	NA	NA	NA	NA	NA	NA	NA	46169	37287	NA	NA	NA	NA	NA	NA	NA	NA	NA	NA	NA	NA	9765	10495	NA	NA	NA	NA	NA	NA	NA	NA	NA	72114	39776	14483	25656
MFAP3 284	MFAP3	284	MFAP3	MFAP3	%284	human	ERPALNAQGGIY*VINPEM#GR	ERPALNAQGGIY*VINPEMGR	761.0313	NA	NA	NA	NA	NA	NA	NA	NA	NA	NA	NA	31149	42148	NA	NA	NA	NA	NA	NA	NA	NA	NA	NA	NA	NA	NA	NA	NA	NA	NA	NA	NA	NA	NA	NA	NA	348040	268302	36593	104249
PCDHGA1 775; PCDHGA10 779; PCDHGA2 775; PCDHGA3 775	PCDHGA1; PCDHGA10; PCDHGA2; PCDHGA3	775; 779; 775; 775	PCDHGA1; PCDHGA10; PCDHGA2; PCDHGA3	PCDHGA1; PCDHGA10; PCDHGA2; PCDHGA3	775; 779; 775; 775	human	SHLIFPQPNY*ADTLISQESCEK	SHLIFPQPNY*ADTLISQESCEK	886.4033	NA	NA	NA	NA	NA	NA	NA	NA	NA	NA	NA	NA	4858	NA	NA	NA	NA	NA	NA	NA	NA	NA	NA	NA	NA	NA	NA	NA	NA	NA	NA	NA	NA	NA	NA	NA	46686	33824	8093	15101
PCDHGA1 890; PCDHGA10 895; PCDHGA11 894; PCDHGA12 891; PCDHGA2 891; PCDHGA3 891; PCDHGA4 890; PCDHGA5 890; PCDHGA6 891; PCDHGA7 891; PCDHGA9 891; PCDHGB1 886; PCDHGB2 890; PCDHGB3 888; PCDHGB4 882; PCDHGB5 882; PCDHGB6 889; PCDHGB7 888; PCDHGC3 893; PCDHGC4 897; PCDHGC5 903	PCDHGA1; PCDHGA10; PCDHGA11; PCDHGA12; PCDHGA2; PCDHGA3; PCDHGA4; PCDHGA5; PCDHGA6; PCDHGA7; PCDHGA9; PCDHGB1; PCDHGB2; PCDHGB3; PCDHGB4; PCDHGB5; PCDHGB6; PCDHGB7; PCDHGC3; PCDHGC4; PCDHGC5	890; 895; 894; 891; 891; 891; 890; 890; 891; 891; 891; 886; 890; 888; 882; 882; 889; 888; 893; 897; 903	PCDHGA1; PCDHGA10; PCDHGA11; PCDHGA12; PCDHGA2; PCDHGA3; PCDHGA4; PCDHGA5; PCDHGA6; PCDHGA7; PCDHGA9; PCDHGB1; PCDHGB2; PCDHGB3; PCDHGB4; PCDHGB5; PCDHGB6; PCDHGB7; PCDHGC3; PCDHGC4; PCDHGC5	PCDHGA1; PCDHGA10; PCDHGA11; PCDHGA12; PCDHGA2; PCDHGA3; PCDHGA4; PCDHGA5; PCDHGA6; PCDHGA7; PCDHGA9; PCDHGB1; PCDHGB2; PCDHGB3; PCDHGB4; PCDHGB5; PCDHGB6; PCDHGB7; PCDHGC3; PCDHGC4; Pcdhgc5	%890; 895; %894; %891; %891; %891; 890; %890; %891; %891; %891; %886; %890; %888; %882; %882; %889; %888; %893; 897; 903	human	YGPQFTLQHVPDY*R	YGPQFTLQHVPDY*R	600.9417	NA	NA	NA	NA	NA	NA	NA	NA	NA	NA	NA	49826	56885	NA	NA	NA	NA	NA	NA	NA	NA	NA	NA	NA	NA	7420	10207	NA	NA	NA	NA	NA	NA	NA	NA	NA	523882	218387	1975	57308
PCDHGC3 797	PCDHGC3	797	PCDHGC3	PCDHGC3	797	human	SCDPVFY*R	SCDPVFY*R	562.2175	NA	NA	NA	NA	NA	NA	NA	NA	NA	NA	NA	51036	61550	NA	NA	NA	NA	NA	NA	NA	NA	NA	NA	NA	NA	1923	NA	NA	NA	NA	NA	NA	NA	NA	NA	NA	840389	1131060	193406	341695
PKP4 1143	PKP4	1143	PKP4; PKP4	plakophilin 4; plakophilin 4 iso2	%1143; %1100	human	SYEDPY*FDDR	SYEDPY*FDDR	693.7479	NA	NA	NA	NA	NA	NA	NA	NA	NA	NA	NA	17597	12272	NA	NA	NA	NA	NA	NA	NA	NA	NA	NA	NA	NA	16224	NA	NA	NA	NA	NA	NA	NA	NA	NA	NA	674488	157305	72081	53253
PVRL3 511	PVRL3	511	PVRL3	PVRL3	%511	human	FERPM#DYY*EDLK	FERPMDYY*EDLK	567.9004	NA	NA	NA	NA	NA	NA	NA	NA	NA	NA	NA	12606	12069	NA	NA	NA	NA	NA	NA	NA	NA	NA	NA	NA	NA	NA	3532	NA	NA	NA	NA	NA	NA	NA	NA	NA	30559	3799	2706	4069
SDC4 197	SDC4	197	SDC4	syndecan-4	%197	human	KAPTNEFY*A	KAPTNEFY*A	560.7392	NA	NA	NA	NA	NA	28201.3	NA	NA	NA	NA	NA	49285	73640	NA	NA	NA	NA	NA	NA	NA	NA	NA	NA	NA	NA	NA	4480	NA	NA	NA	NA	NA	NA	NA	NA	NA	72250	386538	125391	127579
SIRPA 495	SIRPA	495	SIRPA	SHPS1	%495	human	QPAPKPEPSFSEY*ASVQVPR	QPAPKPEPSFSEY*ASVQVPR	765.3666	NA	NA	NA	NA	NA	NA	NA	NA	NA	NA	NA	6241	14281	NA	NA	NA	NA	NA	NA	NA	NA	NA	NA	NA	NA	6616	10533	NA	NA	NA	NA	NA	NA	NA	NA	NA	12517	49663	25653	15812
SEC16A 991	SEC16A	991	SEC16A; SEC16A	SEC16A; SEC16A iso4	991; 618	human	ANHSSHQEDTY*GALDFTLSR	ANHSSHQEDTY*GALDFTLSR	777.0009	NA	NA	NA	NA	NA	NA	NA	NA	NA	NA	NA	NA	NA	NA	NA	NA	NA	NA	NA	NA	NA	NA	NA	NA	NA	NA	NA	NA	NA	NA	NA	NA	NA	NA	NA	NA	16508	NA	NA	3689
C12orf44 164	C12orf44	164	C12orf44	ATG101	164	human	HEY*LPK	HEY*LPK	433.694	NA	NA	NA	NA	NA	NA	NA	NA	NA	NA	NA	406917	285745	NA	NA	NA	NA	NA	NA	NA	NA	NA	NA	NA	NA	143174	373231	NA	NA	NA	NA	NA	NA	NA	NA	NA	77829	37720	16663	16398
ANXA2 238	ANXA2	238	ANXA2	ANXA2	%238	human	SYSPY*DM#LESIR	SYSPY*DMLESIR	778.8206	NA	NA	NA	414120.2	NA	NA	NA	NA	NA	NA	NA	20763	8582	NA	NA	NA	NA	NA	NA	NA	NA	NA	NA	NA	NA	5481	9598	NA	NA	NA	NA	NA	NA	NA	NA	NA	108937	19967	8666	6954
ANXA2 24	ANXA2	24	ANXA2	ANXA2	%24	human	LSLEGDHSTPPSAY*GSVK	LSLEGDHSTPPSAY*GSVK	642.2945	113103.8	47241.9	NA	338202.4	134784.2	85213.4	NA	NA	NA	32107.7	NA	145533	119858	88521	27281	NA	20614	NA	NA	NA	NA	NA	NA	NA	NA	18451	11211	NA	44768.5	11684.9	NA	814633.9	69323.1	57026.7	1132816	1895973	101504	76169	90203	32968
ANXA2 30	ANXA2	30	ANXA2	ANXA2	%30	human	AY*TNFDAER	AY*TNFDAER	583.7293	2394986	51085.4	NA	141016.9	24863.9	NA	NA	NA	NA	90845	NA	33820	13787	NA	NA	NA	NA	NA	NA	NA	NA	NA	NA	NA	NA	2083	NA	NA	36797.2	NA	NA	115761.5	10436.4	34199.4	NA	NA	11787	NA	2014	NA
HIST1H4A 52; HIST4H4 52	HIST1H4A; HIST4H4	52; 52	HIST1H4A; HIST4H4	H4; H4H4	%52; %52	human	ISGLIY*EETR	ISGLIY*EETR	630.7972	NA	NA	376999.3	NA	NA	NA	166973.5	NA	NA	NA	101179.7	18806	13982	NA	NA	NA	NA	NA	NA	NA	NA	NA	814187.4	NA	NA	52067	39539	NA	NA	NA	NA	NA	NA	NA	NA	NA	122441	2927	2478	3084
PAXIP1 738	PAXIP1	738	PAXIP1	PAXIP1	738	human	YTGY*LCR	YTGY*LCR	506.7015	NA	NA	NA	NA	NA	NA	NA	NA	NA	NA	NA	NA	NA	NA	NA	NA	NA	NA	NA	NA	NA	NA	NA	NA	NA	NA	NA	NA	NA	NA	NA	NA	NA	NA	22998	29678	108453	2769	2528	3732
PRKCA 195; PRKCG 195	PRKCA; PRKCG	195; 195	PRKCA; PRKCG	PKCA; PKCG	%195; %195	human	NLIPM#DPNGLSDPY*VK	NLIPMDPNGLSDPY*VK	934.9286	NA	NA	NA	NA	NA	NA	NA	NA	NA	NA	37766.7	23693	17625	NA	NA	NA	NA	NA	NA	NA	NA	NA	NA	NA	NA	17514	12548	NA	NA	NA	NA	NA	NA	NA	NA	NA	5897	NA	NA	NA
LRP1 4511	LRP1	4511	LRP1	LRP1	4511	human	TLY*MGGHGSR	TLY*MGGHGSR	579.7417	NA	NA	NA	NA	NA	NA	NA	NA	NA	NA	NA	NA	NA	NA	NA	NA	NA	NA	NA	NA	NA	NA	NA	NA	NA	11885	20927	NA	NA	NA	NA	NA	NA	NA	NA	NA	14494	33972	11871	9952
CCDC88A 1771	CCDC88A	1771	CCDC88A	girdin	%1771	human	DSNPY*ATLPR	DSNPY*ATLPR	607.2661	NA	NA	NA	NA	NA	NA	NA	NA	NA	NA	NA	12376	10086	NA	NA	NA	NA	NA	NA	NA	NA	NA	NA	NA	NA	44324	120370	NA	NA	NA	NA	NA	NA	NA	NA	NA	123242	22702	13565	13170
CFL1 89; CFL2 89	CFL1; CFL2	89; 89	CFL1; CFL2	cofilin 1; cofilin 2	%89; %89	human	YALYDATY*ETK	YALYDATY*ETK	709.2998	216599.8	69509.9	NA	82505.6	NA	38409	NA	NA	NA	39277.5	NA	NA	NA	NA	NA	NA	NA	NA	NA	NA	NA	NA	NA	64637.8	NA	NA	NA	NA	NA	NA	44317.8	162822.7	NA	12220.6	NA	NA	28998	16234	9778	NA
PGRMC2 211	PGRMC2	211	PGRMC2	PGRMC2	%211	human	LLKPGEEPSEYT*DEEDTK	LLKPGEEPSEYT*DEEDTK	720.6471	NA	NA	NA	NA	NA	NA	NA	NA	NA	NA	NA	56508	53493	NA	NA	NA	NA	NA	NA	NA	NA	NA	NA	NA	NA	68608	113536	NA	NA	NA	NA	NA	NA	NA	NA	NA	25554	61138	23222	58529
LYN 194	LYN	194	LYN; LYN	Lyn; Lyn iso2	%194; %173	human	SLDNGGYY*ISPR	SLDNGGYY*ISPR	711.3085	NA	NA	87166.2	NA	705814.2	NA	75528	NA	1017439.6	NA	NA	137735	134614	NA	NA	NA	NA	NA	NA	NA	NA	NA	NA	NA	33414.5	520004	154472	NA	NA	NA	NA	1172254.3	NA	NA	NA	NA	850562	147344	52565	37799
EPB41L2 623	EPB41L2	623	EPB41L2	EPB41L2	%623	human	VEGDNIY*VR	VEGDNIY*VR	572.75535	39121.3	NA	NA	NA	261259.6	NA	25294.6	NA	NA	NA	NA	NA	NA	NA	NA	NA	NA	NA	NA	NA	NA	NA	NA	NA	NA	NA	NA	NA	NA	NA	NA	NA	94680.2	NA	NA	NA	300640	151325	83264	70737
EPB41L3 453	EPB41L3	453	EPB41L3	DAL-1	%453	human	SLDGEVGTGQY*ATTK	SLDGEVGTGQY*ATTK	803.85345	NA	NA	NA	NA	NA	NA	NA	NA	NA	NA	NA	NA	NA	NA	NA	NA	NA	NA	NA	NA	NA	NA	NA	NA	NA	NA	NA	NA	NA	NA	NA	19004.3	NA	NA	NA	NA	21470	22289	5500	8251
EPHA3 779	EPHA3	779	EPHA3	EphA3	779	human	VLEDDPEAAY*TTR	VLEDDPEAAY*TTR	780.33489	67758.5	36679.4	NA	NA	96970.7	NA	19662.3	NA	NA	24397.1	NA	NA	NA	NA	NA	NA	NA	NA	NA	NA	NA	NA	NA	NA	NA	NA	NA	NA	16687.1	NA	59983.3	NA	278025.9	NA	9670823	26989336	334800	274674	123510	84556
EPHA4 596, 602	EPHA4	596, 602	EPHA4	EphA4	%596, %602	human	TY*VDPFTY*EDPNQAVR	TY*VDPFTY*EDPNQAVR	1037.91389	NA	NA	NA	NA	NA	NA	NA	NA	NA	NA	NA	NA	NA	NA	NA	NA	NA	NA	NA	NA	NA	NA	NA	NA	NA	NA	NA	NA	NA	NA	NA	NA	24554.5	NA	NA	NA	78039	NA	NA	NA
EPHA7 791	EPHA7	791	EPHA7	EphA7	%791	human	VIEDDPEAVY*TTTGGK	VIEDDPEAVY*TTTGGK	887.8928	NA	66310.2	68039	NA	NA	NA	NA	NA	NA	45702.2	NA	8365	21001	NA	NA	NA	NA	NA	NA	NA	NA	NA	NA	NA	NA	NA	NA	NA	71352.9	NA	44321.8	NA	NA	NA	NA	NA	37996	29490	9550	11937
MAP1B 1972	MAP1B	1972	MAP1B	MAP1B	1972	human	TTSPPEVSGY*SYEK	TTSPPEVSGY*SYEK	812.8425	NA	NA	NA	NA	NA	NA	NA	NA	NA	NA	NA	NA	NA	NA	NA	NA	NA	NA	NA	NA	NA	NA	NA	NA	NA	NA	NA	NA	NA	NA	NA	34856.3	NA	NA	NA	NA	12533	27187	9642	14825
TUBB 340; TUBB2A 340; TUBB2B 340; TUBB2C 340; TUBB3 340; TUBB4 340; TUBB6 340; TUBBP2 42	TUBB; TUBB2A; TUBB2B; TUBB2C; TUBB3; TUBB4; TUBB6; TUBBP2	340; 340; 340; 340; 340; 340; 340; 42	TUBB; TUBB2A; TUBB2B; TUBB2C; TUBB3; TUBB4; TUBB6; TUBBP2	TUBB; TUBB2A; TUBB2B; TUBB2C; TUBB3; TUBB4; TUBB6; LOC647000	%340; %340; %340; %340; %340; %340; %340; %42	human	NSSY*FVEWIPNNVK	NSSY*FVEWIPNNVK	888.9033	NA	NA	NA	NA	NA	NA	NA	NA	268539.7	NA	NA	59896	47536	NA	NA	NA	NA	NA	NA	NA	NA	NA	NA	NA	NA	165677	146709	NA	NA	NA	NA	203731.6	NA	NA	NA	NA	84547	87801	21200	37416
TUBB 36	TUBB	36	TUBB	TUBB	%36	human	GTY*HGDSDLQLDR	GTY*HGDSDLQLDR	519.5507	NA	NA	NA	NA	NA	NA	NA	NA	NA	NA	NA	10127	14814	NA	NA	NA	NA	NA	NA	NA	NA	NA	NA	NA	NA	74876	84470	NA	NA	NA	NA	NA	NA	NA	NA	NA	79097	53445	27915	36432
TUBB 50	TUBB	50	TUBB	TUBB	%50	human	ISVY*YNEATGGK	ISVY*YNEATGGK	691.3054	NA	NA	NA	NA	NA	NA	NA	NA	220810	NA	NA	10034	8326	NA	NA	NA	NA	NA	NA	NA	NA	NA	NA	NA	NA	191530	51535	NA	NA	NA	NA	NA	NA	NA	NA	NA	207841	114289	30174	117288
PLD3 7	PLD3	7	PLD3	PLD3	%7	human	LMY*QELK	LMY*QELK	502.7298	NA	NA	NA	NA	NA	NA	NA	NA	NA	NA	NA	255508	190925	NA	NA	NA	NA	NA	NA	NA	NA	NA	NA	NA	NA	21593	19950	NA	NA	NA	NA	NA	NA	NA	NA	NA	1858230	5395180	1868440	2545250
ZDHHC20 312	ZDHHC20	312	ZDHHC20	Zdhhc20	%312	human	SVTNQNEY*AR	SVTNQNEY*AR	631.2641	NA	NA	NA	NA	NA	NA	NA	NA	NA	NA	NA	7137	NA	NA	NA	NA	NA	NA	NA	NA	NA	NA	NA	NA	NA	NA	NA	NA	NA	NA	NA	NA	NA	NA	NA	NA	74372	172473	23177	75879
ARHGEF10 1307	ARHGEF10	1307	ARHGEF10	ARHGEF10	%1307	human	SEDSTIY*DLLK	SEDSTIY*DLLK	682.3051	NA	NA	NA	NA	NA	NA	NA	NA	NA	NA	NA	4788	34121	NA	NA	NA	NA	NA	NA	NA	NA	NA	NA	NA	NA	NA	NA	NA	NA	NA	NA	NA	NA	NA	NA	NA	8919	7171	10239	3832
HNRNPA3 360	HNRNPA3	360	HNRNPA3; RP11-223F20.1	hnRNP A3; RP11-223F20.1	%360; %258	human	SSGSPY*GGGYGSGGGSGGYGSR	SSGSPY*GGGYGSGGGSGGYGSR	995.8818	NA	NA	24821.1	10434.8	13534.4	NA	NA	NA	34730.6	13649.6	NA	2859	3981	NA	NA	NA	NA	NA	NA	NA	NA	NA	9651.2	NA	NA	7699	9162	72468.8	5413.9	NA	11557.7	18840.8	NA	NA	NA	NA	12514	NA	NA	NA
IQGAP1 1510	IQGAP1	1510	IQGAP1	IQGAP1	%1510	human	LQQTY*AALNSK	LQQTY*AALNSK	658.8159	NA	NA	NA	22219.4	NA	NA	NA	NA	NA	NA	NA	34587	32558	NA	NA	NA	NA	NA	NA	NA	NA	NA	7606.8	NA	NA	NA	5107	NA	24009	NA	NA	15311.2	NA	NA	NA	NA	7803	NA	NA	NA
RAB11A 8; RAB11B 8	RAB11A; RAB11B	8; 8	RAB11A; RAB11B	Rab11A; RAB11B	%8; %8	human	DDEY*DYLFK	DDEY*DYLFK	644.2445	NA	NA	NA	NA	NA	NA	NA	NA	NA	NA	NA	301578	87841	NA	NA	NA	NA	NA	NA	NA	NA	NA	NA	NA	NA	NA	NA	NA	NA	NA	NA	NA	NA	NA	NA	NA	664291	NA	NA	7289
SERBP1 207	SERBP1	207	SERBP1; SERBP1	PAI-RBP1; PAI-RBP1 iso3	%207; %207	human	SSFSHY*SGLK	SSFSHY*SGLK	596.7554	NA	NA	NA	NA	NA	NA	NA	NA	NA	NA	NA	11692	17709	NA	NA	NA	NA	NA	NA	NA	NA	NA	NA	NA	NA	27504	45729	NA	NA	NA	NA	133117.4	NA	NA	NA	NA	25586	11840	NA	28430
RAB9A 107; RAB9B 107	RAB9A; RAB9B	107; 107	RAB9A; RAB9B	RAB9A; RAB9B	%107; 107	human	EFIY*YADVK	EFIY*YADVK	614.2703	NA	NA	NA	NA	NA	NA	NA	NA	NA	NA	NA	2821	7572	NA	NA	NA	NA	NA	NA	NA	NA	NA	NA	NA	NA	21988	52644	NA	NA	NA	NA	NA	NA	NA	NA	NA	58826	94545	18063	37274
RAN 147	RAN	147	RAN	RAN	%147	human	NLQYY*DISAK	NLQYY*DISAK	647.7894	65441.9	399482.3	102122.5	NA	462296.5	110309.7	NA	NA	NA	NA	30284.7	44891	23671	NA	NA	NA	NA	NA	NA	NA	NA	NA	NA	NA	NA	9597	28359	NA	NA	NA	NA	59047.5	NA	NA	NA	NA	49476	6802	NA	NA
ANTXR1 382; ANTXR2 380	ANTXR1; ANTXR2	382; 380	ANTXR1; ANTXR2	ANTXR1; ANTXR2	%382; %380	human	WPTVDASY*YGGR	WPTVDASY*YGGR	726.3032	NA	NA	NA	100689.5	NA	NA	NA	NA	NA	NA	NA	7588	NA	NA	NA	NA	NA	NA	NA	NA	NA	NA	NA	NA	NA	NA	4383	NA	NA	NA	NA	NA	NA	NA	NA	NA	333925	216851	20824	54772
APLP2 750	APLP2	750	APLP2	APLP2	%750	human	M#QNHGY*ENPTYK	MQNHGY*ENPTYK	789.3082	NA	NA	NA	NA	NA	NA	NA	NA	NA	NA	NA	19059	26163	NA	NA	NA	NA	NA	NA	NA	NA	NA	NA	NA	NA	NA	NA	NA	NA	NA	NA	11606.5	NA	NA	NA	NA	940703	946651	64996	343486
PI4K2A 465	PI4K2A	465	PI4K2A	PI4K2A	465	human	SSSESY*TQSFQSR	SSSESY*TQSFQSR	787.312	NA	NA	NA	NA	NA	NA	NA	NA	NA	NA	NA	NA	NA	NA	NA	NA	NA	NA	NA	NA	NA	NA	NA	NA	NA	NA	NA	NA	NA	NA	NA	NA	NA	NA	NA	NA	50701	38505	3872	16628
PIK3R2 605	PIK3R2	605	PIK3R2	PIK3R2	%605	human	NETEDQY*ALM#EDEDDLPHHEER	NETEDQY*ALMEDEDDLPHHEER	937.6956	NA	NA	NA	NA	182981.2	37081.6	NA	NA	NA	NA	NA	NA	NA	NA	NA	NA	NA	NA	NA	NA	NA	NA	NA	NA	NA	2834	NA	NA	NA	NA	NA	NA	NA	NA	NA	NA	82382	62568	8981	18041
ALDOA 3	ALDOA	3	ALDOA	ALDOA	%3	human	PY*QYPALTPEQK	PY*QYPALTPEQK	757.85	56101.4	NA	NA	332417.6	NA	NA	NA	NA	NA	26706	42664.2	28588	22437	NA	NA	NA	NA	NA	NA	NA	NA	NA	NA	NA	NA	8943	5652	NA	245910.5	4426.3	NA	NA	NA	NA	NA	NA	4473	4242	NA	NA
PKM2 148	PKM2	148	PKM2; PKM2	PKM2; PKM2 iso2	%148; %148	human	ITLDNAY*M#EK	ITLDNAY*MEK	647.2753	NA	NA	181116.5	NA	NA	NA	NA	NA	NA	45878.1	53944.7	20713	19775	NA	NA	NA	NA	NA	NA	NA	NA	NA	274049.7	NA	NA	18736	7232	NA	42385	NA	NA	NA	NA	NA	NA	NA	4299	6499	2542	NA
DYNLL1 65; DYNLL2 65	DYNLL1; DYNLL2	65; 65	DYNLL1; DYNLL2	LC8; DYNLL2	%65; %65	human	NFGSY*VTHETK	NFGSY*VTHETK	681.7899	NA	NA	NA	NA	NA	NA	NA	NA	NA	NA	NA	36820	30188	NA	NA	NA	NA	NA	NA	NA	NA	NA	NA	NA	NA	4988	26194	NA	NA	NA	NA	NA	NA	NA	NA	NA	43772	19475	6797	1774
MYO9B 1928	MYO9B	1928	MYO9B	MYO9B	%1928	human	LGFSSPY*EGVLNK	LGFSSPY*EGVLNK	745.85	NA	NA	NA	NA	NA	NA	NA	NA	NA	NA	NA	3550	21978	NA	NA	NA	NA	NA	NA	NA	NA	NA	NA	NA	NA	20049	9604	NA	NA	NA	NA	NA	NA	NA	NA	NA	NA	NA	NA	NA
HEG1 1350	HEG1	1350	HEG1	HEG1	%1350	human	NGLYPAY*TGLPGSR	NGLYPAY*TGLPGSR	773.3585	NA	NA	NA	NA	NA	NA	NA	NA	NA	NA	NA	NA	6437	NA	NA	NA	NA	NA	NA	NA	NA	NA	NA	NA	NA	NA	NA	NA	NA	NA	NA	NA	NA	NA	NA	NA	18252	27450	2816	8083
SLC7A11 15	SLC7A11	15	SLC7A11	SLC7A11	%15	human	GGY*LQGNVNGR	GGY*LQGNVNGR	607.76933	NA	NA	NA	NA	NA	NA	NA	NA	75344.8	NA	NA	NA	NA	NA	NA	NA	NA	NA	NA	NA	NA	NA	NA	NA	NA	NA	NA	NA	NA	NA	NA	NA	NA	NA	NA	NA	54012	235999	100699	117521
NTRK1 680	NTRK1	680	NTRK1; NTRK1	TrkA; TrkA iso2	%680; %674	human	DIYSTDY*YR	DIYSTDY*YR	638.2501	NA	NA	NA	NA	NA	NA	NA	NA	NA	NA	NA	15414	10144	NA	NA	NA	NA	NA	NA	NA	NA	NA	NA	NA	NA	NA	3392	NA	NA	NA	NA	NA	NA	NA	NA	NA	5053670	8384480	3622020	3922900
PLXNA1 1608	PLXNA1	1608	PLXNA1	PLXNA1	%1608	human	QTSAY*NISNSSTFTK	QTSAY*NISNSSTFTK	864.87745	NA	NA	NA	NA	NA	NA	NA	NA	NA	1043024.9	NA	NA	NA	NA	NA	NA	NA	NA	NA	NA	NA	NA	NA	NA	NA	NA	NA	NA	NA	NA	658324.4	NA	NA	NA	NA	NA	131282	103421	10073	30355
TNK2 860	TNK2	860	TNK2	Ack	%860	human	VSSTHYY*LLPERPSYLER	VSSTHYY*LLPERPSYLER	764.035	NA	NA	NA	314008.8	NA	346738.8	NA	NA	NA	NA	NA	NA	NA	NA	NA	NA	NA	NA	NA	NA	NA	NA	NA	NA	NA	NA	NA	NA	NA	NA	NA	NA	NA	154818.8	NA	416042	63805	52525	6757	23953
TMIGD2 222	TMIGD2	222	TMIGD2; TMIGD2	MGC23244; MGC23244 iso2	222; 218	human	GQSIY*STSFPQPAPR	GQSIY*STSFPQPAPR	858.3931	NA	NA	NA	NA	NA	NA	NA	NA	NA	NA	NA	7506	10967	NA	NA	NA	NA	NA	NA	NA	NA	NA	NA	NA	NA	20176	31219	NA	NA	NA	NA	NA	NA	NA	NA	NA	37627	14646	3837	2930
DDR2 471	DDR2	471	DDR2; DDR2	DDR2; DDR2 iso3	%471; %81	human	SSSPSEQGSNSTY*DR	SSSPSEQGSNSTY*DR	841.3205	NA	NA	NA	NA	NA	NA	NA	NA	NA	NA	NA	7395	NA	NA	NA	NA	NA	NA	NA	NA	NA	NA	NA	NA	NA	6159	NA	NA	NA	NA	NA	NA	NA	NA	NA	NA	337338	591682	170048	316749
EGFR 727; ERBB2 735; ERBB4 733	EGFR; ERBB2; ERBB4	727; 735; 733	EGFR; ERBB2; ERBB4	EGFR; HER2; HER4	%727; %735; %733	human	VLGSGAFGTVY*K	VLGSGAFGTVY*K	639.8101	NA	NA	NA	NA	NA	NA	NA	NA	NA	NA	NA	4968	NA	NA	NA	NA	NA	NA	NA	NA	NA	NA	NA	NA	NA	3359	NA	NA	NA	NA	NA	NA	NA	NA	NA	NA	347994	897044	427801	273646
EPHA2 575	EPHA2	575	EPHA2	EphA2	%575	human	QSPEDVY*FSK	QSPEDVY*FSK	640.26575	NA	57557.2	NA	NA	NA	NA	NA	NA	NA	NA	NA	NA	NA	NA	NA	NA	NA	NA	NA	NA	NA	NA	NA	NA	NA	NA	NA	NA	73828.3	NA	NA	NA	25534.5	NA	NA	NA	78927	155690	71576	79371
EPHB2 780	EPHB2	780	EPHB2; EPHB2	EphB2; EphB2 iso2	%780; %780	human	FLEDDTSDPTY*TSALGGK	FLEDDTSDPTY*TSALGGK	998.9248	NA	NA	NA	NA	NA	NA	NA	NA	176328.1	NA	39740.7	NA	NA	NA	NA	NA	NA	NA	NA	NA	NA	NA	NA	NA	NA	NA	NA	NA	NA	NA	NA	NA	NA	NA	NA	NA	74944	82202	12922	30946
FGFR1 583	FGFR1	583	FGFR1	FGFR1	%583	human	RPPGLEY*CYNPSHNPEEQLSSK	RPPGLEY*CYNPSHNPEEQLSSK	894.7266	NA	NA	NA	54510.1	NA	NA	NA	NA	NA	NA	NA	18399	17857	NA	NA	NA	NA	NA	NA	NA	NA	NA	NA	NA	NA	NA	4088	NA	NA	NA	46979.8	NA	NA	NA	NA	NA	111658	90844	2610	23527
IGF1R 1165; INSR 1189	IGF1R; INSR	1165; 1189	IGF1R; INSR; INSR	IGF1R; InsR; InsR iso2	%1165; %1189; %1177	human	DIYETDY*YRK	DIYETDY*YRK	723.3029	NA	NA	100510.7	NA	754724.4	NA	64162.3	NA	206507.7	205642.3	67362.1	159265	180860	NA	293018	146722	116566	NA	NA	NA	NA	NA	464972.2	NA	NA	22249	132012	NA	39775	3937.6	284620.4	NA	19693.6	NA	41721	75541	129587	193901	56943	83119
SLC6A8 11	SLC6A8	11	SLC6A8	SLC6A8	%11	human	SAENGIY*SVSGDEK	SAENGIY*SVSGDEK	768.3167	NA	NA	NA	NA	NA	NA	NA	NA	124374.9	NA	NA	NA	NA	NA	NA	NA	NA	NA	NA	NA	NA	NA	NA	NA	NA	NA	NA	NA	NA	NA	12483.4	NA	NA	NA	NA	NA	59808	160306	37411	56784
PDGFRB 751	PDGFRB	751	PDGFRB	PDGFRb	%751	human	DESVDY*VPM#LDM#K	DESVDY*VPMLDMK	827.3248	NA	NA	NA	NA	NA	NA	NA	NA	NA	NA	NA	NA	NA	NA	NA	NA	NA	NA	NA	NA	NA	NA	NA	NA	NA	NA	NA	NA	NA	NA	NA	NA	NA	NA	NA	NA	38070	36734	11489	19267
DDX17 279; DDX5 202	DDX17; DDX5	279; 202	DDX17; DDX17; DDX5	DDX17; DDX17 iso3; DDX5	%279; %200; %202	human	STCIY*GGAPK	STCIY*GGAPK	567.2385	NA	NA	NA	NA	NA	NA	NA	NA	NA	NA	NA	17031	14557	NA	NA	NA	NA	NA	NA	NA	NA	NA	NA	NA	NA	29122	11181	NA	NA	NA	NA	NA	NA	NA	NA	NA	38137	NA	NA	1130
FAM171A1 724	FAM171A1	724	FAM171A1	FAM171A1	724	human	HSY*IDLQR	HSY*IDLQR	556.2502	NA	NA	NA	NA	NA	NA	NA	NA	NA	NA	NA	8173	25570	NA	NA	NA	NA	NA	NA	NA	NA	NA	NA	NA	NA	NA	NA	NA	NA	NA	NA	NA	NA	NA	NA	NA	286921	375035	86741	153864
DIDO1 1700	DIDO1	1700	DIDO1	DATF1	%1700	human	ALGSAQY*EDPR	ALGSAQY*EDPR	643.7743	NA	NA	NA	NA	NA	NA	NA	NA	NA	NA	NA	NA	NA	NA	NA	NA	NA	NA	NA	NA	NA	NA	NA	NA	NA	NA	NA	NA	NA	NA	NA	NA	NA	NA	NA	NA	41496	NA	NA	NA
ENO1 44; ENO2 44; ENO3 43	ENO1; ENO2; ENO3	44; 44; 43	ENO1; ENO2; ENO3	ENO1; ENO2; ENO3	%44; %44; %43	human	AAVPSGASTGIY*EALELR	AAVPSGASTGIY*EALELR	942.9588	NA	NA	NA	NA	713919.1	NA	NA	NA	NA	NA	NA	NA	NA	NA	NA	NA	NA	NA	NA	NA	NA	NA	NA	NA	NA	NA	NA	NA	NA	NA	NA	NA	NA	NA	NA	NA	28288	4907	NA	3307
HNRNPA2B1 347	HNRNPA2B1	347	HNRNPA2B1	hnRNP A2/B1	%347	human	NMGGPYGGGNYGPGGSGGSGGY*GGR	NMGGPYGGGNYGPGGSGGSGGY*GGR	757.2954	22926	NA	NA	NA	207277.9	NA	NA	NA	NA	NA	26458.8	3171	11688	NA	NA	NA	NA	NA	NA	NA	NA	NA	346955.8	NA	NA	3462	55428	42487.8	NA	NA	38382.4	236468.7	NA	NA	NA	NA	22483	NA	NA	NA
NCL 462	NCL	462	NCL	NCL	%462	human	SISLY*YTGEK	SISLY*YTGEK	620.77849	NA	NA	NA	NA	976234.3	NA	NA	NA	NA	67799.3	NA	NA	NA	NA	NA	NA	NA	NA	NA	NA	NA	NA	NA	NA	NA	NA	NA	NA	NA	NA	NA	NA	NA	NA	NA	NA	90582	7124	NA	5400
TGFB1I1 60	TGFB1I1	60	TGFB1I1	Hic-5	%60	human	DHLY*STVCK	DHLY*STVCK	601.7492	NA	NA	NA	NA	NA	NA	NA	NA	NA	NA	NA	26036	15819	NA	NA	NA	NA	NA	NA	NA	NA	NA	NA	NA	NA	13007	9966	NA	NA	NA	NA	NA	NA	NA	NA	NA	20995	5282	NA	3734
SFRS3 32	SFRS3	32	SFRS3	SFRS3	%32	human	AFGY*YGPLR	AFGY*YGPLR	562.2523	NA	NA	NA	NA	NA	NA	NA	NA	NA	317218.7	NA	NA	NA	NA	NA	NA	NA	NA	NA	NA	NA	NA	NA	NA	NA	NA	NA	NA	NA	NA	NA	NA	31643	NA	NA	NA	219531	NA	NA	NA
RPL10A 11	RPL10A	11	RPL10A	RPL10A	%11	human	DTLY*EAVR	DTLY*EAVR	523.7314	NA	NA	NA	NA	NA	NA	NA	NA	NA	NA	NA	9679	13764	NA	NA	NA	NA	NA	NA	NA	NA	NA	NA	NA	NA	19568	62384	NA	NA	NA	NA	NA	NA	NA	NA	NA	63116	21739	3294	25302
RPL35A 34	RPL35A	34	RPL35A	RPL35A	34	human	IEGVY*AR	IEGVY*AR	444.2048	NA	NA	NA	NA	252220	NA	NA	NA	NA	NA	NA	130032	115542	NA	NA	NA	NA	NA	NA	NA	NA	NA	NA	NA	NA	303722	250818	NA	NA	NA	NA	NA	NA	NA	NA	NA	279272	54307	28540	107707
APLP2 750, 755	APLP2	750, 755	APLP2	APLP2	%750, %755	human	MQNHGY*ENPTY*K	MQNHGY*ENPTY*K	821.2939	NA	NA	NA	NA	NA	NA	NA	NA	NA	NA	NA	NA	NA	NA	NA	NA	NA	NA	NA	NA	NA	NA	NA	NA	NA	NA	NA	NA	NA	NA	NA	NA	NA	NA	NA	NA	359776	9590	NA	1702
APP 757, 762	APP	757, 762	APP; APP; APP	APP; APP iso4; APP iso8	%757, %762; %682, %687; %738, %743	human	MQQNGY*ENPTY*K	MQQNGY*ENPTY*K	816.7937	NA	NA	NA	NA	NA	NA	NA	NA	NA	NA	NA	13482	12084	NA	NA	NA	NA	NA	NA	NA	NA	NA	NA	NA	NA	NA	NA	NA	NA	NA	NA	NA	NA	NA	NA	NA	212144	36104	6271	6780
ATP6V1E1 57; ATP6V1E2 57	ATP6V1E1; ATP6V1E2	57; 57	ATP6V1E1; ATP6V1E2	ATP6V1E1; ATP6V1E2	%57; %57	human	IMEYY*EK	IMEYY*EK	528.2114	NA	NA	NA	NA	NA	NA	NA	NA	NA	NA	NA	62935	36498	NA	NA	NA	NA	NA	NA	NA	NA	NA	NA	NA	NA	4272	11863	NA	NA	NA	NA	NA	NA	NA	NA	NA	9875	6090	4405	3997
CELSR2 2656	CELSR2	2656	CELSR2	CELSR2	2656	human	LY*QPYGDSAGSLHSTSR	LY*QPYGDSAGSLHSTSR	640.2826	NA	NA	NA	NA	NA	NA	NA	NA	NA	NA	NA	6693	7693	NA	NA	NA	NA	NA	NA	NA	NA	NA	NA	NA	NA	NA	2585	NA	NA	NA	NA	NA	NA	NA	NA	NA	86320	74171	5520	34313
PCDH17 747	PCDH17	747	PCDH17	PCDH17	747	human	IAEY*SHPQLGGGK	IAEY*SHPQLGGGK	718.8321	NA	NA	NA	NA	NA	NA	NA	NA	NA	NA	NA	NA	NA	NA	NA	NA	NA	NA	NA	NA	NA	NA	NA	NA	NA	NA	NA	NA	NA	NA	NA	NA	NA	NA	NA	NA	36699	41197	11401	24400
SYT5 81	SYT5	81	SYT5	SYT5	81	human	GLGQSY*IDK	GLGQSY*IDK	530.7392	NA	NA	NA	NA	NA	NA	NA	NA	NA	NA	NA	18339	14711	NA	NA	NA	NA	NA	NA	NA	NA	NA	NA	NA	NA	4047	25580	NA	NA	NA	NA	NA	NA	NA	NA	NA	184243	352694	106308	161594
SCARB1 490	SCARB1	490	SCARB1	SCARB1	%490	human	EAIQAY*SESLM#TSAPK	EAIQAY*SESLMTSAPK	911.4025	NA	NA	NA	NA	NA	NA	NA	NA	NA	NA	NA	6556	17893	NA	NA	NA	NA	NA	NA	NA	NA	NA	NA	NA	NA	NA	NA	NA	NA	NA	NA	NA	NA	NA	NA	NA	19064	97173	23801	25688
UNC5B 457	UNC5B	457	UNC5B	UNC5B	%457	human	GPVY*ALQDSTDK	GPVY*ALQDSTDK	687.3029	NA	NA	NA	NA	NA	NA	NA	NA	NA	NA	NA	48302	45465	NA	NA	NA	NA	NA	NA	NA	NA	NA	NA	NA	NA	5109	4436	NA	NA	NA	NA	NA	NA	NA	NA	NA	2084190	3307860	829347	1532630
KDM1 131, 137	KDM1	131, 137	KDM1	LSD1	%131, %137	human	NLS*EDEYYS*EEER	NLS*EDEYYS*EEER	911.8083	NA	NA	NA	NA	NA	NA	NA	NA	NA	NA	NA	5885	NA	NA	NA	NA	NA	NA	NA	NA	NA	NA	NA	NA	NA	697534	890322	NA	NA	NA	NA	NA	NA	NA	NA	NA	341222	NA	NA	NA
HMP19 52	HMP19	52	HMP19	Nsg2	52	human	TEY*QPEQK	TEY*QPEQK	551.7263	NA	NA	NA	NA	NA	NA	NA	NA	NA	NA	NA	246629	121962	NA	NA	NA	NA	NA	NA	NA	NA	NA	NA	NA	NA	NA	3220	NA	NA	NA	NA	NA	NA	NA	NA	NA	665126	1045490	269561	430962
STXBP1 473	STXBP1	473	STXBP1	STXBP1	%473	human	ISEQTY*QLSR	ISEQTY*QLSR	652.7977	NA	NA	NA	NA	1012292.2	NA	NA	NA	665252.4	NA	220243.8	15334	15284	NA	NA	NA	NA	NA	NA	NA	NA	NA	296832.3	NA	NA	16653	2904	NA	NA	NA	NA	873360.8	NA	NA	NA	NA	47511	73341	11129	26792
SFPQ 488	SFPQ	488	SFPQ	PSF	%488	human	FAQHGTFEY*EYSQR	FAQHGTFEY*EYSQR	614.92095	NA	NA	146787	NA	232521.9	NA	141094.8	NA	NA	23640.2	NA	NA	NA	NA	NA	NA	NA	NA	NA	NA	NA	NA	NA	NA	NA	NA	NA	NA	NA	12078.3	NA	NA	NA	NA	NA	NA	65704	NA	NA	NA
SYT11 128	SYT11	128	SYT11	SYT11	128	human	MDY*GEELR	MDY*GEELR	546.707	NA	NA	NA	NA	NA	NA	NA	NA	NA	NA	NA	103713	69903	NA	NA	NA	NA	NA	NA	NA	NA	NA	NA	NA	NA	4880	6112	NA	NA	NA	NA	NA	NA	NA	NA	NA	3653690	6258650	2199610	2683040
LITAF 31	LITAF	31	LITAF	LITAF	31	human	NS*YYPTPPAPM#PGPTTGLVTGPDGK	NS*YYPTPPAPMPGPTTGLVTGPDGK	871.0644	NA	NA	NA	NA	NA	NA	NA	NA	NA	NA	NA	30912	71806	NA	NA	NA	NA	NA	NA	NA	NA	NA	NA	NA	NA	3099	5253	NA	NA	NA	NA	NA	NA	NA	NA	NA	52814	280436	100795	81872
RAVER1 509	RAVER1	509	RAVER1	RAVER1	509	human	IPLNPY*LNLH	IPLNPY*LNLH	637.3207	NA	NA	NA	NA	NA	NA	NA	NA	NA	NA	NA	11544	NA	NA	NA	NA	NA	NA	NA	NA	NA	NA	NA	NA	NA	22468	36661	NA	NA	NA	NA	NA	NA	NA	NA	NA	75544	37586	7401	26971
SNAP23 139	SNAP23	139	SNAP23	SNAP23	%139	human	QPGPVTNGQLQQPTTGAASGGY*IK	QPGPVTNGQLQQPTTGAASGGY*IK	817.39523	NA	NA	NA	NA	NA	NA	NA	NA	NA	14109.5	NA	NA	NA	NA	NA	NA	NA	NA	NA	NA	NA	NA	NA	NA	NA	NA	NA	NA	NA	NA	NA	NA	10141.3	NA	NA	NA	13278	13806	7237	6990
SYT4 63	SYT4	63	SYT4	SYT4	63	human	GVDIY*PENLNSK	GVDIY*PENLNSK	714.824	NA	NA	NA	NA	NA	NA	NA	NA	NA	NA	NA	22402	14315	NA	NA	NA	NA	NA	NA	NA	NA	NA	NA	NA	NA	11271	13176	NA	NA	NA	NA	NA	NA	NA	NA	NA	48588	48649	12526	20544
PRUNE2 1379	PRUNE2	1379	PRUNE2	BMCC1	%1379	human	SENIY*DYLDSSEPAENENK	SENIY*DYLDSSEPAENENK	1148.9601	NA	NA	NA	NA	NA	NA	NA	NA	NA	30688.1	NA	NA	NA	NA	NA	NA	NA	NA	NA	NA	NA	NA	NA	NA	NA	NA	NA	NA	NA	NA	162536.1	326700.9	NA	NA	NA	NA	8781	11188	3052	NA
SFT2D3 11	SFT2D3	11	SFT2D3	SFT2D3	%11	human	QLQEY*LAQGK	QLQEY*LAQGK	629.2974	NA	NA	NA	NA	NA	NA	NA	NA	NA	NA	NA	7125	15950	NA	NA	NA	NA	NA	NA	NA	NA	NA	NA	NA	NA	4644	11982	NA	NA	NA	NA	NA	NA	NA	NA	NA	294525	551732	168196	233134
SH2D3C 421	SH2D3C	421	SH2D3C; SH2D3C	SHEP1; SHEP1 iso2	421; 264	human	SESPSSPAYST*VTR	SESPSSPAYST*VTR	774.8325	NA	NA	NA	NA	NA	NA	NA	NA	NA	NA	NA	NA	NA	NA	NA	NA	NA	NA	NA	NA	NA	NA	NA	NA	NA	NA	NA	NA	NA	NA	NA	NA	NA	NA	NA	NA	NA	NA	NA	NA
ABI1 282	ABI1	282	ABI1	Abi-1 iso3	282	human	AVPTPSPPTIGPAAPGSAPGS*QYGTM#TR	AVPTPSPPTIGPAAPGSAPGS*QYGTMTR	921.4334	NA	NA	NA	NA	NA	NA	NA	NA	NA	NA	NA	NA	NA	NA	NA	NA	NA	NA	NA	NA	NA	NA	NA	NA	NA	NA	NA	NA	NA	NA	NA	NA	NA	NA	NA	NA	109167	42498	29610	18022
EFS 148	EFS	148	EFS	EFS	148	human	DALEVY*DVPPTALR	DALEVY*DVPPTALR	819.8924	NA	NA	NA	NA	NA	NA	NA	NA	NA	NA	NA	NA	NA	NA	NA	NA	NA	382972	4046	NA	NA	1279480	NA	NA	NA	NA	NA	NA	NA	NA	NA	NA	NA	NA	NA	NA	NA	NA	NA	NA
BCAR1 224, 234	BCAR1	224, 234	BCAR1	P130Cas	%224, %234	human	VGQGYVY*EAAQPEQDEY*DIPR	VGQGYVY*EAAQPEQDEY*DIPR	863.019	NA	NA	NA	NA	NA	NA	NA	NA	NA	NA	NA	NA	NA	NA	NA	NA	NA	186831	13283	16051	4765	460791	NA	NA	NA	NA	NA	NA	NA	NA	NA	NA	NA	NA	NA	NA	5357	NA	NA	NA
DOCK11 1221	DOCK11	1221	DOCK11	DOCK11	1221	human	GSLSTDKDT*AYGSFQNGHGIKR	GSLSTDKDT*AYGSFQNGHGIKR	807.0394	NA	NA	NA	NA	NA	NA	NA	NA	NA	NA	NA	NA	NA	NA	NA	NA	NA	383466	NA	NA	NA	47126	NA	NA	NA	NA	NA	NA	NA	NA	NA	NA	NA	NA	NA	NA	NA	NA	NA	NA
SDC1 285	SDC1	285	SDC1	syndecan-1	%285	human	KDEGS*YSLEEPK	KDEGS*YSLEEPK	487.8764	NA	NA	NA	NA	NA	NA	NA	NA	NA	NA	NA	NA	NA	NA	NA	NA	NA	17800	9611	16198	5787	24493	NA	NA	NA	NA	NA	NA	NA	NA	NA	NA	NA	NA	NA	NA	NA	NA	NA	NA
EPB41L1 796	EPB41L1	796	EPB41L1; EPB41L1	EPB41L1; EPB41L1 iso2	%796; %694	human	DVLTSTY*GATAETLSTSTTTHVTK	DVLTSTY*GATAETLSTSTTTHVTK	855.7371	NA	NA	NA	NA	NA	NA	NA	NA	NA	NA	NA	NA	NA	NA	NA	NA	NA	NA	9123	NA	5283	411390	NA	NA	NA	NA	NA	NA	NA	NA	NA	NA	NA	NA	NA	NA	NA	NA	NA	NA
FRS2 195	FRS2	195	FRS2	FRS2	%195	human	EEQVHTY*VNTTGVQEER	EEQVHTY*VNTTGVQEER	700.3074	NA	NA	NA	NA	NA	NA	NA	NA	NA	NA	NA	NA	NA	NA	NA	NA	NA	635776	2222	10957	3974	383600	NA	NA	NA	NA	NA	NA	NA	NA	NA	NA	NA	NA	NA	NA	NA	NA	NA	NA
SIRPA 469	SIRPA	469	SIRPA	SHPS1	%469	human	SEDTLTY*ADLDMVHLNR	SEDTLTY*ADLDMVHLNR	1036.9534	NA	NA	NA	NA	NA	NA	NA	NA	NA	NA	NA	NA	NA	NA	NA	NA	NA	161558	NA	NA	NA	362486	NA	NA	NA	NA	NA	NA	NA	NA	NA	NA	NA	NA	NA	NA	NA	NA	NA	NA
CRKL 207	CRKL	207	CRKL	CrkL	%207	human	HAY*AQPQTTTPLPAVSGSPGAAITPLPSTQNGPVFAK	HAY*AQPQTTTPLPAVSGSPGAAITPLPSTQNGPVFAK	938.9725	NA	NA	NA	NA	NA	NA	NA	NA	NA	NA	NA	88475	30851	NA	NA	NA	NA	8713900	69882	215567	86986	58203200	NA	NA	NA	23889	54010	NA	NA	NA	NA	NA	NA	NA	NA	NA	2593930	104188	19127	54629
APLP1 638, 643	APLP1	638, 643	APLP1	APLP1	638, 643	human	HGY*ENPTY*R	HGY*ENPTY*R	648.7259	NA	NA	NA	NA	NA	NA	NA	NA	NA	NA	NA	NA	NA	NA	NA	NA	NA	NA	NA	NA	NA	NA	NA	NA	NA	NA	NA	NA	NA	NA	NA	NA	NA	NA	NA	NA	139245	46315	7070	8802
WASF3 248	WASF3	248	WASF3	WASF3	%248	human	SHASDVTDY*SYPATPNHSLHPQPVTPS	SHASDVTDY*SYPATPNHSLHPQPVTPS	995.7732	NA	NA	NA	NA	NA	NA	NA	NA	NA	NA	NA	NA	NA	NA	NA	NA	NA	NA	NA	NA	NA	NA	NA	NA	NA	NA	NA	NA	NA	NA	NA	NA	NA	NA	NA	NA	9680	9069	NA	2837
GAB2 250	GAB2	250	GAB2	Gab2	250	human	LAQGNGHCVNGISGQVHGFYS*LPKPSR	LAQGNGHCVNGISGQVHGFYS*LPKPSR	740.8551	NA	NA	NA	NA	NA	NA	NA	NA	NA	NA	NA	NA	NA	NA	NA	NA	NA	113260	3788	NA	3481	221629	NA	NA	NA	NA	NA	NA	NA	NA	NA	NA	NA	NA	NA	NA	NA	NA	NA	NA
CTNND2 1099	CTNND2	1099	CTNND2	CTNND2	1099	human	TDYECTGSNATY*HGAK	TDYECTGSNATY*HGAK	618.9049	NA	NA	NA	NA	NA	NA	NA	NA	NA	NA	NA	NA	NA	NA	NA	NA	NA	NA	NA	NA	NA	NA	NA	NA	NA	NA	NA	NA	NA	NA	NA	NA	NA	NA	NA	NA	14128	8595	5412	NA
NUMA1 1838	NUMA1	1838	NUMA1	NuMA-1	1838	human	KLDVEEPDSANSSFYST*R	KLDVEEPDSANSSFYST*R	708.9756	NA	NA	NA	NA	NA	NA	NA	NA	NA	NA	NA	NA	NA	NA	NA	NA	NA	550172	NA	NA	2695	20358	NA	NA	NA	NA	NA	NA	NA	NA	NA	NA	NA	NA	NA	NA	NA	NA	NA	NA
CTNND2 372	CTNND2	372	CTNND2	CTNND2	372	human	LVHASEQY*SK	LVHASEQY*SK	621.2817	NA	NA	NA	NA	NA	NA	NA	NA	NA	NA	NA	NA	NA	NA	NA	NA	NA	NA	NA	NA	NA	NA	NA	NA	NA	NA	NA	NA	NA	NA	NA	NA	NA	NA	NA	NA	60071	9234	NA	5836
SH2D3C 416, 419	SH2D3C	416, 419	SH2D3C; SH2D3C	SHEP1; SHEP1 iso2	416, 419; 259, 262	human	SESPSS*PAY*STVTR	SESPSS*PAY*STVTR	814.8157	NA	NA	NA	NA	NA	NA	NA	NA	NA	NA	NA	NA	NA	NA	NA	NA	NA	NA	NA	2608	NA	73599	NA	NA	NA	NA	NA	NA	NA	NA	NA	NA	NA	NA	NA	NA	NA	NA	NA	NA
SH2D3C 419	SH2D3C	419	SH2D3C; SH2D3C	SHEP1; SHEP1 iso2	419; 262	human	SESPSSPAY*STVTR	SESPSSPAY*STVTR	774.8325	NA	NA	NA	NA	NA	NA	NA	NA	NA	NA	NA	NA	NA	NA	NA	NA	NA	153339	10002	19058	10936	578296	NA	NA	NA	NA	NA	NA	NA	NA	NA	NA	NA	NA	NA	NA	66172	52880	18055	18333
CNKSR2 452	CNKSR2	452	CNKSR2	CNKSR2	%452	human	NWVGDY*EDPNK	NWVGDY*EDPNK	708.777	NA	NA	NA	NA	NA	NA	NA	NA	NA	NA	NA	NA	NA	NA	NA	NA	NA	NA	NA	NA	NA	NA	NA	NA	NA	NA	NA	NA	NA	NA	NA	NA	NA	NA	NA	NA	206901	28071	10454	14081
DHCR24 507	DHCR24	507	DHCR24	Diminuto	507	human	LGCQDAFPEVY*DK	LGCQDAFPEVY*DK	811.3338	NA	NA	NA	NA	NA	NA	NA	NA	NA	NA	NA	NA	NA	NA	NA	NA	NA	NA	NA	NA	NA	NA	NA	NA	NA	NA	NA	NA	NA	NA	NA	NA	NA	NA	NA	NA	48533	31673	9405	16821
FAM171B 479	FAM171B	479	FAM171B	FAM171B	479	human	SVNQNNY*SR	SVNQNNY*SR	581.2379	NA	NA	NA	NA	NA	NA	NA	NA	NA	NA	NA	NA	NA	NA	NA	NA	NA	NA	NA	NA	NA	NA	NA	NA	NA	NA	NA	NA	NA	NA	NA	NA	NA	NA	NA	NA	112133	104024	46252	50904
ARVCF 201	ARVCF	201	ARVCF	ARVCF	201	human	DSPSY*GSLSR	DSPSY*GSLSR	574.7346	NA	NA	NA	NA	NA	NA	NA	NA	NA	NA	NA	NA	NA	NA	NA	NA	NA	1109130	17542	40646	14379	406647	NA	NA	NA	NA	NA	NA	NA	NA	NA	NA	NA	NA	NA	NA	128547	64907	23095	22197
CLASP2 1022	CLASP2	1022	CLASP2; CLASP2	CLASP2; CLASP2 iso4	%1022; %585	human	DYNPY*NYSDSISPFNK	DYNPY*NYSDSISPFNK	1002.4066	NA	NA	NA	NA	NA	NA	NA	NA	NA	NA	NA	NA	NA	NA	NA	NA	NA	1665260	16923	30454	35345	2578630	NA	NA	NA	NA	NA	NA	NA	NA	NA	NA	NA	NA	NA	NA	39792	42665	2749	NA
CTNND1 174	CTNND1	174	CTNND1; CTNND1; CTNND1	CTNND1; CTNND1 iso3; CTNND1 iso4	%174; %174; %174	human	SNNY*IQTLGR	SNNY*IQTLGR	623.2848	NA	NA	NA	NA	NA	NA	NA	NA	NA	NA	NA	NA	NA	NA	NA	NA	NA	NA	NA	NA	NA	NA	NA	NA	NA	NA	NA	NA	NA	NA	NA	NA	NA	NA	NA	NA	22725	12644	2060	8243
EMD 59	EMD	59	EMD	emerin	%59	human	SSY*SFSDLNSTR	SSY*SFSDLNSTR	722.293	NA	NA	NA	NA	NA	NA	NA	NA	NA	NA	NA	NA	NA	NA	NA	NA	NA	NA	NA	NA	NA	NA	NA	NA	NA	NA	NA	NA	NA	NA	NA	NA	NA	NA	NA	NA	45452	29170	21480	40521
EMD 85	EMD	85	EMD	emerin	%85	human	KEDALLY*QSK	KEDALLY*QSK	637.805	NA	NA	NA	NA	NA	NA	NA	NA	NA	NA	NA	NA	NA	NA	NA	NA	NA	NA	NA	NA	NA	NA	NA	NA	NA	NA	NA	NA	NA	NA	NA	NA	NA	NA	NA	NA	155842	67424	10677	34382
SSBP1 73	SSBP1	73	SSBP1	SSBP1	%73	human	SGDSEVY*QLGDVSQK	SGDSEVY*QLGDVSQK	846.3616	NA	NA	NA	NA	NA	NA	NA	NA	NA	NA	NA	NA	NA	NA	NA	NA	NA	387441	NA	NA	21318	1058800	NA	NA	NA	NA	NA	NA	NA	NA	NA	NA	NA	NA	NA	NA	30111	18466	2160	32256
PAG1 105	PAG1	105	PAG1	PAG	%105	human	QHY*EEVQTSASDLLDSQDSTGKPK	QHY*EEVQTSASDLLDSQDSTGKPK	915.0747	NA	NA	NA	NA	NA	NA	NA	NA	NA	NA	NA	NA	NA	NA	NA	NA	NA	826311	31855	45848	10392	335707	NA	NA	NA	NA	NA	NA	NA	NA	NA	NA	NA	NA	NA	NA	NA	NA	NA	NA
ZDHHC13 73; ZDHHC17 116	ZDHHC13; ZDHHC17	73; 116	ZDHHC13; ZDHHC17	ZDHHC13; HIP14	73; 116	human	ELVEAGY*DVR	ELVEAGY*DVR	615.7737	NA	NA	NA	NA	NA	NA	NA	NA	NA	NA	NA	NA	NA	NA	NA	NA	NA	NA	NA	NA	NA	NA	NA	NA	NA	NA	NA	NA	NA	NA	NA	NA	NA	NA	NA	NA	97602	43591	4934	12058
DLG5 1197	DLG5	1197	DLG5	DLG5	%1197	human	NPIY*TVR	NPIY*TVR	471.7259	NA	NA	NA	NA	NA	NA	NA	NA	NA	NA	NA	NA	NA	NA	NA	NA	NA	NA	NA	NA	NA	NA	NA	NA	NA	NA	NA	NA	NA	NA	NA	NA	NA	NA	NA	NA	153673	35296	14377	22659
EZR 499	EZR	499	EZR	ezrin	%499	human	GY*SAELSSEGIR	GY*SAELSSEGIR	674.7927	NA	NA	NA	NA	NA	NA	NA	NA	NA	NA	NA	NA	NA	NA	NA	NA	NA	NA	NA	NA	NA	NA	NA	NA	NA	NA	NA	NA	NA	NA	NA	NA	NA	NA	NA	NA	NA	5659	NA	2325
TSPAN7 246	TSPAN7	246	TSPAN7	TSPAN7	246	human	FITANQY*EM#V	FITANQY*EMV	656.27	NA	NA	NA	NA	NA	NA	NA	NA	NA	NA	NA	NA	NA	NA	NA	NA	NA	NA	NA	NA	NA	NA	NA	NA	NA	NA	NA	NA	NA	NA	NA	NA	NA	NA	NA	NA	NA	NA	NA	NA
PDHA1 293, 300, 301; PDHA2 291, 298, 299	PDHA1; PDHA2	293, 300, 301; 291, 298, 299	PDHA1; PDHA2	PDHA1; PDHA2	%293, %300, %301; %291, %298, %299	human	YHGHS*M#SDPGVS*Y*RTREEIQEVR	YHGHS*MSDPGVS*Y*RTREEIQEVR	748.0489	NA	NA	NA	NA	NA	NA	NA	NA	NA	NA	NA	NA	NA	NA	NA	NA	NA	80293	NA	NA	13594	116743	NA	NA	NA	NA	NA	NA	NA	NA	NA	NA	NA	NA	NA	NA	NA	NA	NA	NA
PAG1 419	PAG1	419	PAG1	PAG	%419	human	ATLGTNGHHGLVPKENDYES*ISDLQQGR	ATLGTNGHHGLVPKENDYES*ISDLQQGR	779.8663	NA	NA	NA	NA	NA	NA	NA	NA	NA	NA	NA	NA	NA	NA	NA	NA	NA	2381620	43729	85489	22313	473947	NA	NA	NA	NA	NA	NA	NA	NA	NA	NA	NA	NA	NA	NA	NA	NA	NA	NA
ZDHHC5 630	ZDHHC5	630	ZDHHC5	ZDHHC5	%630	human	GVGSPEPGPTAPY*LGR	GVGSPEPGPTAPY*LGR	817.8823	NA	NA	NA	NA	NA	NA	NA	NA	NA	NA	NA	NA	NA	NA	NA	NA	NA	NA	NA	NA	NA	NA	NA	NA	NA	NA	NA	NA	NA	NA	NA	NA	NA	NA	NA	NA	84417	170226	60917	68030
KIT 936, 943	KIT	936, 943	KIT	Kit	%936, 943	human	QISESTNHIY*SNLANCS*PNR	QISESTNHIY*SNLANCS*PNR	822.3366	NA	NA	NA	NA	NA	NA	NA	NA	NA	NA	NA	NA	NA	NA	NA	NA	NA	658552	4512	6337	8933	870023	NA	NA	NA	NA	NA	NA	NA	NA	NA	NA	NA	NA	NA	NA	151375	5256	NA	NA
SLC7A14 693	SLC7A14	693	SLC7A14	SLC7A14	693	human	EEALHQSTY*QR	EEALHQSTY*QR	481.2084	NA	NA	NA	NA	NA	NA	NA	NA	NA	NA	NA	NA	NA	NA	NA	NA	NA	NA	NA	NA	NA	NA	NA	NA	NA	NA	NA	NA	NA	NA	NA	NA	NA	NA	NA	NA	NA	NA	NA	NA
ATP9B 69	ATP9B	69	ATP9B; ATP9B	ATP9B; ATP9B iso2	%69; %69	human	SEEGFENEESDY*HTLPR	SEEGFENEESDY*HTLPR	706.9478	NA	NA	NA	NA	NA	NA	NA	NA	NA	NA	NA	NA	NA	NA	NA	NA	NA	NA	34846	49935	17079	152697	NA	NA	NA	NA	NA	NA	NA	NA	NA	NA	NA	NA	NA	NA	11771	43648	34321	24931
CPD 1374	CPD	1374	CPD	CPD	1374	human	SLLSHEFQDETDTEEET*LYSSKH	SLLSHEFQDETDTEEET*LYSSKH	935.7307	NA	NA	NA	NA	NA	NA	NA	NA	NA	NA	NA	NA	NA	NA	NA	NA	NA	NA	NA	NA	NA	NA	NA	NA	NA	NA	NA	NA	NA	NA	NA	NA	NA	NA	NA	NA	22838	12271	NA	4273
KIAA1549 1559	KIAA1549	1559	KIAA1549	KIAA1549	1559	human	LITTDSDGTY*R	LITTDSDGTY*R	661.2872	NA	NA	NA	NA	NA	NA	NA	NA	NA	NA	NA	NA	NA	NA	NA	NA	NA	305630	13103	23243	13654	159460	NA	NA	NA	NA	NA	NA	NA	NA	NA	NA	NA	NA	NA	NA	88569	119041	20833	34895
HNRNPUL1 111	HNRNPUL1	111	HNRNPUL1	E1B-AP5	%111	human	QNQFY*DTQVIK	QNQFY*DTQVIK	732.332	NA	NA	NA	NA	NA	NA	NA	NA	NA	NA	NA	NA	NA	NA	NA	NA	NA	NA	NA	NA	NA	NA	NA	NA	NA	NA	NA	NA	NA	NA	NA	NA	NA	NA	NA	NA	27708	NA	NA	6751
ABI1 284	ABI1	284	ABI1	Abi-1 iso3	284	human	AVPTPSPPTIGPAAPGSAPGSQY*GTM#TR	AVPTPSPPTIGPAAPGSAPGSQY*GTMTR	921.4334	NA	NA	NA	NA	NA	NA	NA	NA	NA	NA	NA	NA	NA	NA	NA	NA	NA	89259	3835	NA	NA	410828	NA	NA	NA	NA	NA	NA	NA	NA	NA	NA	NA	NA	NA	NA	NA	NA	NA	NA
KIF26B 1898	KIF26B	1898	KIF26B	KIF26B	1898	human	TALFYHSGGSSGY*ESVMR	TALFYHSGGSSGY*ESVMR	676.9556	NA	NA	NA	NA	NA	NA	NA	NA	NA	NA	NA	NA	NA	NA	NA	NA	NA	291266	NA	NA	7033	195745	NA	NA	NA	NA	NA	NA	NA	NA	NA	NA	NA	NA	NA	NA	NA	NA	NA	NA
MAP1B 1171	MAP1B	1171	MAP1B	MAP1B	1171	human	YESSLYS*QEYSKPADVTPLNGFSEGSK	YESSLYS*QEYSKPADVTPLNGFSEGSK	1021.7884	NA	NA	NA	NA	NA	NA	NA	NA	NA	NA	NA	NA	NA	NA	NA	NA	NA	NA	13639	NA	NA	84249	NA	NA	NA	NA	NA	NA	NA	NA	NA	NA	NA	NA	NA	NA	NA	NA	NA	NA
KCNQ5 861	KCNQ5	861	KCNQ5	Kv7.5	861	human	GSQDFY*PK	GSQDFY*PK	511.205	NA	NA	NA	NA	NA	NA	NA	NA	NA	NA	NA	NA	NA	NA	NA	NA	NA	NA	NA	NA	NA	NA	NA	NA	NA	NA	NA	NA	NA	NA	NA	NA	NA	NA	NA	NA	36821	71201	19313	25350
SLC39A6 522	SLC39A6	522	SLC39A6	ermelin	522	human	HAHPQEVY*NEYVPR	HAHPQEVY*NEYVPR	606.9368	NA	NA	NA	NA	NA	NA	NA	NA	NA	NA	NA	NA	NA	NA	NA	NA	NA	1485390	16089	17063	24001	2757380	NA	NA	NA	NA	NA	NA	NA	NA	NA	NA	NA	NA	NA	NA	740366	273528	20234	91531
TMEM181 564	TMEM181	564	TMEM181	GPR178	564	human	NALY*ESQLK	NALY*ESQLK	573.2655	NA	NA	NA	NA	NA	NA	NA	NA	NA	NA	NA	NA	NA	NA	NA	NA	NA	198113	103744	256239	175260	855160	NA	NA	NA	NA	NA	NA	NA	NA	NA	NA	NA	NA	NA	NA	55520	1615200	845899	546909
VTI1B 112	VTI1B	112	VTI1B	VTI1B	%112	human	Y*GIYAVENEHMNR	Y*GIYAVENEHMNR	838.3504	NA	NA	NA	NA	NA	NA	NA	NA	NA	NA	NA	NA	NA	NA	NA	NA	NA	NA	10195	20064	10138	NA	NA	NA	NA	NA	NA	NA	NA	NA	NA	NA	NA	NA	NA	NA	14147	49152	15207	18468
VTI1B 115	VTI1B	115	VTI1B	VTI1B	%115	human	YGIY*AVENEHMNR	YGIY*AVENEHMNR	559.236	NA	NA	NA	NA	NA	NA	NA	NA	NA	NA	NA	NA	NA	NA	NA	NA	NA	NA	14781	NA	18417	96909	NA	NA	NA	NA	NA	NA	NA	NA	NA	NA	NA	NA	NA	NA	24581	135661	43480	32695
TMF1 974	TMF1	974	TMF1	TMF1	974	human	SANGSNLY*DAVR	SANGSNLY*DAVR	673.7905	NA	NA	NA	NA	NA	NA	NA	NA	NA	NA	NA	NA	NA	NA	NA	NA	NA	85081	26752	36165	17705	509381	NA	NA	NA	NA	NA	NA	NA	NA	NA	NA	NA	NA	NA	NA	7846	48037	8186	24407
ABI2 241, 242	ABI2	241, 242	ABI2; ABI2	Abi-2; Abi-2 iso2	241, %242; 235, %236	human	NRTY*S*SSGSSGGSHPSSR	NRTY*S*SSGSSGGSHPSSR	657.5845	NA	NA	NA	NA	NA	NA	NA	NA	NA	NA	NA	NA	NA	NA	NA	NA	NA	22950	NA	NA	NA	8752	NA	NA	NA	NA	NA	NA	NA	NA	NA	NA	NA	NA	NA	NA	NA	NA	NA	NA
APBA1 166, 170	APBA1	166, 170	APBA1	APBA1	166, 170	human	AYS*GYVY*THR	AYS*GYVY*THR	688.7572	NA	NA	NA	NA	NA	NA	NA	NA	NA	NA	NA	NA	NA	NA	NA	NA	NA	51785	NA	NA	NA	25261	NA	NA	NA	NA	NA	NA	NA	NA	NA	NA	NA	NA	NA	NA	NA	NA	NA	NA
STAM 384	STAM	384	STAM	STAM1	%384	human	LM#NEDPM#YSMY*AK	LMNEDPMYSMY*AK	852.8214	NA	NA	NA	NA	NA	NA	NA	NA	NA	NA	NA	NA	NA	NA	NA	NA	NA	NA	NA	NA	NA	NA	NA	NA	NA	NA	NA	NA	NA	NA	NA	NA	NA	NA	NA	NA	4693	19342	4551	2862
ADAM22 850	ADAM22	850	ADAM22	ADAM22 iso2	850	human	NTEGPY*FR	NTEGPY*FR	532.2159	NA	NA	NA	NA	NA	NA	NA	NA	NA	NA	NA	NA	NA	NA	NA	NA	NA	NA	NA	NA	NA	NA	NA	NA	NA	NA	NA	NA	NA	NA	NA	NA	NA	NA	NA	NA	220852	859966	265489	259018
LAT2 136	LAT2	136	LAT2	LAB	%136	human	FSKPPEDDDANSY*ENVLICK	FSKPPEDDDANSY*ENVLICK	807.6821	NA	NA	NA	NA	NA	NA	NA	NA	NA	NA	NA	NA	NA	NA	NA	NA	NA	NA	NA	NA	NA	NA	NA	NA	NA	NA	NA	NA	NA	NA	NA	NA	NA	NA	NA	NA	16328	6473	3781	3614
DCBLD2 649, 655	DCBLD2	649, 655	DCBLD2	DCBLD2	%649, %655	human	STFKPEEGKEAGY*ADLDPY*NSPGQEVYH	STFKPEEGKEAGY*ADLDPY*NSPGQEVYH	1096.7864	NA	NA	NA	NA	NA	NA	NA	NA	NA	NA	NA	NA	NA	NA	NA	NA	NA	NA	24279	45519	14922	157927	NA	NA	NA	NA	NA	NA	NA	NA	NA	NA	NA	NA	NA	NA	NA	NA	NA	NA
MPZL1 205	MPZL1	205	MPZL1	PZR iso3	205	human	RDYTGAQS*YMHS	RDYTGAQS*YMHS	748.2872	NA	NA	NA	NA	NA	NA	NA	NA	NA	NA	NA	NA	NA	NA	NA	NA	NA	NA	NA	NA	NA	NA	NA	NA	NA	NA	NA	NA	NA	NA	NA	NA	NA	NA	NA	NA	7446	95387	19066	49280
TRIM28 517	TRIM28	517	TRIM28	TRIM28	%517	human	VFPGSTTEDY*NLIVIER	VFPGSTTEDY*NLIVIER	1016.985	NA	NA	NA	NA	NA	NA	NA	NA	NA	NA	NA	NA	NA	NA	NA	NA	NA	314210	NA	NA	14880	404055	NA	NA	NA	NA	NA	NA	NA	NA	NA	NA	NA	NA	NA	NA	NA	NA	NA	NA
PCLO 1931	PCLO	1931	PCLO; PCLO	piccolo; piccolo iso2	1931; 1931	human	LSEQIY*EDPMQK	LSEQIY*EDPMQK	780.8362	NA	NA	NA	NA	NA	NA	NA	NA	NA	NA	NA	NA	NA	NA	NA	NA	NA	138605	6715	NA	8761	140101	NA	NA	NA	NA	NA	NA	NA	NA	NA	NA	NA	NA	NA	NA	NA	NA	NA	NA
UNC5A 431	UNC5A	431	UNC5A	UNC5A	431	human	LSTQNY*FR	LSTQNY*FR	554.7448	NA	NA	NA	NA	NA	NA	NA	NA	NA	NA	NA	NA	NA	NA	NA	NA	NA	NA	NA	NA	NA	NA	NA	NA	NA	NA	NA	NA	NA	NA	NA	NA	NA	NA	NA	NA	435323	797370	76342	173947
ANTXR1 383; ANTXR2 381	ANTXR1; ANTXR2	383; 381	ANTXR1; ANTXR2; ANTXR2	ANTXR1; ANTXR2; ANTXR2 iso4	383; %381; %381	human	WPTVDASYY*GGR	WPTVDASYY*GGR	726.3032	NA	NA	NA	NA	NA	NA	NA	NA	NA	NA	NA	NA	NA	NA	NA	NA	NA	NA	6653	NA	6165	453468	NA	NA	NA	NA	NA	NA	NA	NA	NA	NA	NA	NA	NA	NA	NA	NA	NA	NA
ERBB2IP 1271	ERBB2IP	1271	ERBB2IP	Erbin	%1271	human	MPLSNGQMGQPLRPQANYS*QIHHPPQASVAR	MPLSNGQMGQPLRPQANYS*QIHHPPQASVAR	873.421	NA	NA	NA	NA	NA	NA	NA	NA	NA	NA	NA	NA	NA	NA	NA	NA	NA	269426	NA	NA	NA	49798	NA	NA	NA	NA	NA	NA	NA	NA	NA	NA	NA	NA	NA	NA	NA	NA	NA	NA
CBL 767, 774	CBL	767, 774	CBL	Cbl	767, %774	human	ANTGPEES*ENEDDGY*DVPKPPVPAVLAR	ANTGPEES*ENEDDGY*DVPKPPVPAVLAR	1042.7829	NA	NA	NA	NA	NA	NA	NA	NA	NA	NA	NA	NA	NA	NA	NA	NA	NA	727882	NA	NA	7449	2015250	NA	NA	NA	NA	NA	NA	NA	NA	NA	NA	NA	NA	NA	NA	NA	NA	NA	NA
STMN2 35	STMN2	35	STMN2	STMN2	35	human	NINIY*TYDDM#EVK	NINIY*TYDDMEVK	857.3575	NA	NA	NA	NA	NA	NA	NA	NA	NA	NA	NA	NA	NA	NA	NA	NA	NA	NA	NA	NA	NA	NA	NA	NA	NA	NA	NA	NA	NA	NA	NA	NA	NA	NA	NA	NA	NA	10670	6779	6661
FAM62A 121	FAM62A	121	FAM62A	ESYT1	121	human	TLY*MSHR	TLY*MSHR	494.2095	NA	NA	NA	NA	NA	NA	NA	NA	NA	NA	NA	NA	NA	NA	NA	NA	NA	NA	NA	NA	NA	NA	NA	NA	NA	NA	NA	NA	NA	NA	NA	NA	NA	NA	NA	NA	12537	23905	8481	47645
FGFR1 585	FGFR1	585	FGFR1	FGFR1	%585	human	RPPGLEYCY*NPSHNPEEQLSSK	RPPGLEYCY*NPSHNPEEQLSSK	671.2968	NA	NA	NA	NA	NA	NA	NA	NA	NA	NA	NA	NA	NA	NA	NA	NA	NA	NA	NA	NA	NA	NA	NA	NA	NA	NA	NA	NA	NA	NA	NA	NA	NA	NA	NA	NA	NA	NA	NA	NA
ITGB1 795	ITGB1	795	ITGB1	ITGB1	%795	human	SAVTTVVNPKY*EGK	SAVTTVVNPKY*EGK	786.8871	NA	NA	NA	NA	NA	NA	NA	NA	NA	NA	NA	NA	NA	NA	NA	NA	NA	42423	NA	NA	NA	60378	NA	NA	NA	NA	NA	NA	NA	NA	NA	NA	NA	NA	NA	NA	NA	NA	NA	NA
SLC10A4 406	SLC10A4	406	SLC10A4	SLC10A4	406	human	RDPLDEDEDTDISY*K	RDPLDEDEDTDISY*K	945.8857	NA	NA	NA	NA	NA	NA	NA	NA	NA	NA	NA	NA	NA	NA	NA	NA	NA	NA	NA	NA	NA	NA	NA	NA	NA	NA	NA	NA	NA	NA	NA	NA	NA	NA	NA	NA	76292	162707	56886	72086
NDFIP2 177	NDFIP2	177	NDFIP2	NDFIP2	177	human	GEFYPVPPPY*SVATSLPTYDEAEK	GEFYPVPPPY*SVATSLPTYDEAEK	913.0822	NA	NA	NA	NA	NA	NA	NA	NA	NA	NA	NA	NA	NA	NA	NA	NA	NA	NA	NA	NA	NA	NA	NA	NA	NA	NA	NA	NA	NA	NA	NA	NA	NA	NA	NA	NA	NA	108510	20337	11054
NDFIP2 186	NDFIP2	186	NDFIP2	NDFIP2	186	human	TSLPTY*DEAEK	TSLPTY*DEAEK	667.2816	NA	NA	NA	NA	NA	NA	NA	NA	NA	NA	NA	NA	NA	NA	NA	NA	NA	NA	NA	NA	NA	NA	NA	NA	NA	NA	NA	NA	NA	NA	NA	NA	NA	NA	NA	NA	1380390	2145160	640391	1151490
LRIG2 912	LRIG2	912	LRIG2	Lrig2	%912	human	VICSDCYDNANIY*SR	VICSDCYDNANIY*SR	965.379	NA	NA	NA	NA	NA	NA	NA	NA	NA	NA	NA	NA	NA	NA	NA	NA	NA	NA	NA	NA	NA	NA	NA	NA	NA	NA	NA	NA	NA	NA	NA	NA	NA	NA	NA	NA	20300	55846	6184	19064
FGFR1 583, 585	FGFR1	583, 585	FGFR1	FGFR1	%583, %585	human	RPPGLEY*CY*NPSHNPEEQLSSK	RPPGLEY*CY*NPSHNPEEQLSSK	921.3821	NA	NA	NA	NA	NA	NA	NA	NA	NA	NA	NA	NA	NA	NA	NA	NA	NA	NA	NA	NA	NA	NA	NA	NA	NA	NA	NA	NA	NA	NA	NA	NA	NA	NA	NA	NA	100737	9130	NA	6086
RIN1 632	RIN1	632	RIN1	Rin1	%632	human	VAY*QDPSSGCTSK	VAY*QDPSSGCTSK	740.2947	NA	NA	NA	NA	NA	NA	NA	NA	NA	NA	NA	NA	NA	NA	NA	NA	NA	NA	NA	NA	NA	5080	NA	NA	NA	NA	NA	NA	NA	NA	NA	NA	NA	NA	NA	NA	NA	NA	NA	NA
KIAA1324L 994	KIAA1324L	994	KIAA1324L; KIAA1324L	KIAA1324L; KIAA1324L iso2	994; 754	human	M#EGEDNEEEVVY*SNK	MEGEDNEEEVVY*SNK	934.3506	NA	NA	NA	NA	NA	NA	NA	NA	NA	NA	NA	NA	NA	NA	NA	NA	NA	NA	NA	NA	NA	NA	NA	NA	NA	NA	NA	NA	NA	NA	NA	NA	NA	NA	NA	NA	7969	50057	21162	21806
MAP6 143	MAP6	143	MAP6	MAP6	%143	human	SEY*QPSDAPFER	SEY*QPSDAPFER	753.3008	NA	NA	NA	NA	NA	NA	NA	NA	NA	NA	NA	NA	NA	NA	NA	NA	NA	NA	NA	NA	NA	NA	NA	NA	NA	NA	NA	NA	NA	NA	NA	NA	NA	NA	NA	NA	56761	151186	66954	49419
PKP4 1115	PKP4	1115	PKP4; PKP4	plakophilin 4; plakophilin 4 iso2	%1115; %1072	human	LQHQQLY*YSQDDSNRK	LQHQQLY*YSQDDSNRK	701.6479	NA	NA	NA	NA	NA	NA	NA	NA	NA	NA	NA	NA	NA	NA	NA	NA	NA	211643	NA	3823	3442	42720	NA	NA	NA	NA	NA	NA	NA	NA	NA	NA	NA	NA	NA	NA	NA	NA	NA	NA
SLC7A14 731	SLC7A14	731	SLC7A14	Slc7a14	731	human	GFYY*QQMSDAK	GFYY*QQMSDAK	709.2783	NA	NA	NA	NA	NA	NA	NA	NA	NA	NA	NA	NA	NA	NA	NA	NA	NA	NA	NA	NA	NA	NA	NA	NA	NA	NA	NA	NA	NA	NA	NA	NA	NA	NA	NA	NA	135798	419243	72523	139959
FAM62A 820	FAM62A	820	FAM62A	ESYT1	%820	human	HLS*PYATLTVGDSSHK	HLS*PYATLTVGDSSHK	598.2804	NA	NA	NA	NA	NA	NA	NA	NA	NA	NA	NA	NA	NA	NA	NA	NA	NA	NA	NA	NA	NA	NA	NA	NA	NA	NA	NA	NA	NA	NA	NA	NA	NA	NA	NA	NA	141627	26306	NA	45454
SHC3 344	SHC3	344	SHC3; SHC3	Shc3; Shc3 iso2	344; 221	human	M#QSLDEPWTEEEGDGSDHPYYNS*IPSK	MQSLDEPWTEEEGDGSDHPYYNS*IPSK	1069.7639	NA	NA	NA	NA	NA	NA	NA	NA	NA	NA	NA	NA	NA	NA	NA	NA	NA	NA	NA	NA	NA	244558	NA	NA	NA	NA	NA	NA	NA	NA	NA	NA	NA	NA	NA	NA	72198	58162	3637	14876
PARD3 1177	PARD3	1177	PARD3	PARD3	%1177	human	TY*SFEQPWPNAR	TY*SFEQPWPNAR	788.335	NA	NA	NA	NA	NA	NA	NA	NA	NA	NA	NA	NA	NA	NA	NA	NA	NA	NA	NA	NA	NA	NA	NA	NA	NA	NA	NA	NA	NA	NA	NA	NA	NA	NA	NA	NA	51923	8864	NA	4270
ABI1 431	ABI1	431	ABI1; ABI1	Abi-1; Abi-1 iso3	%431; %375	human	QY*NDPYADGDPAWAPK	QY*NDPYADGDPAWAPK	944.3829	NA	NA	NA	NA	NA	NA	NA	NA	NA	NA	NA	NA	NA	NA	NA	NA	NA	324147	NA	10056	5005	822633	NA	NA	NA	NA	NA	NA	NA	NA	NA	NA	NA	NA	NA	NA	24839	10199	2608	4712
FRK 497	FRK	497	FRK	FRK	%497	human	WKLEDYFETDSSY*SDANNFIR	WKLEDYFETDSSY*SDANNFIR	894.0462	NA	NA	NA	NA	NA	NA	NA	NA	NA	NA	NA	NA	NA	NA	NA	NA	NA	NA	NA	NA	NA	319115	NA	NA	NA	NA	NA	NA	NA	NA	NA	NA	NA	NA	NA	NA	NA	NA	NA	NA
DCBLD2 717	DCBLD2	717	DCBLD2	DCBLD2	%717	human	ATGNQPPPLVGTYNT*LLSR	ATGNQPPPLVGTYNT*LLSR	693.6805	NA	NA	NA	NA	NA	NA	NA	NA	NA	NA	NA	NA	NA	NA	NA	NA	NA	240374	34416	51506	31418	1732900	NA	NA	NA	NA	NA	NA	NA	NA	NA	NA	NA	NA	NA	NA	NA	NA	NA	NA
CACNG4 277	CACNG4	277	CACNG4	Cacng4	277	human	GELSM#Y*TLSR	GELSMY*TLSR	626.7676	NA	NA	NA	NA	NA	NA	NA	NA	NA	NA	NA	NA	NA	NA	NA	NA	NA	NA	NA	NA	NA	NA	NA	NA	NA	NA	NA	NA	NA	NA	NA	NA	NA	NA	NA	NA	26798	64147	22116	17616
EFS 123, 128	EFS	123, 128	EFS	EFS	123, 128	human	SGPPAGPCPPS*PDLIY*KIPR	SGPPAGPCPPS*PDLIY*KIPR	760.3492	NA	NA	NA	NA	NA	NA	NA	NA	NA	NA	NA	NA	NA	NA	NA	NA	NA	NA	NA	NA	NA	489124	NA	NA	NA	NA	NA	NA	NA	NA	NA	NA	NA	NA	NA	NA	NA	NA	NA	NA
ROBO1 1413	ROBO1	1413	ROBO1	ROBO1	1413	human	AAAAEY*AGLK	AAAAEY*AGLK	522.7417	NA	NA	NA	NA	NA	NA	NA	NA	NA	NA	NA	NA	NA	NA	NA	NA	NA	62980	NA	NA	NA	202547	NA	NA	NA	NA	NA	NA	NA	NA	NA	NA	NA	NA	NA	NA	NA	NA	NA	NA
PCDHGC3 735	PCDHGC3	735	PCDHGC3	PCDHGC3	735	human	APVSSLY*R	APVSSLY*R	486.7312	NA	NA	NA	NA	NA	NA	NA	NA	NA	NA	NA	NA	NA	NA	NA	NA	NA	50636	8138	10553	3921	44196	NA	NA	NA	NA	NA	NA	NA	NA	NA	NA	NA	NA	NA	NA	17308	43757	13216	19978
NDUFAF2 106	NDUFAF2	106	NDUFAF2	Ndufaf2	106	human	SQDFY*EKEK	SQDFY*EKEK	627.2579	NA	NA	NA	NA	NA	NA	NA	NA	NA	NA	NA	NA	NA	NA	NA	NA	NA	NA	NA	NA	NA	24368	NA	NA	NA	NA	NA	NA	NA	NA	NA	NA	NA	NA	NA	NA	NA	NA	NA	NA
ACSL3 591; ACSL4 582	ACSL3; ACSL4	591; 582	ACSL3; ACSL4	ACSL3; ACSL4	%591; 582	human	LQAGEY*VSLGK	LQAGEY*VSLGK	622.7998	NA	NA	NA	NA	NA	NA	NA	NA	NA	NA	NA	NA	NA	NA	NA	NA	NA	NA	NA	NA	NA	NA	NA	NA	NA	NA	NA	NA	NA	NA	NA	NA	NA	NA	NA	NA	13881	6976	NA	6098
PTK2 575, 577	PTK2	575, 577	PTK2; PTK2	FAK; FAK iso2	%575, %577; %423, %425	human	YMEDST*YY*K	YMEDST*YY*K	680.2162	NA	NA	NA	NA	NA	NA	NA	NA	NA	NA	NA	NA	NA	NA	NA	NA	NA	28132	NA	NA	NA	61007	NA	NA	NA	NA	NA	NA	NA	NA	NA	NA	NA	NA	NA	NA	NA	NA	NA	NA
GIT1 383, 385, 388	GIT1	383, 385, 388	GIT1; GIT1	GIT1; GIT1 iso3	%383, %385, %388; %396, %398, %401	human	SQSDLDDQHDY*DS*VAS*DEDTDQEPLR	SQSDLDDQHDY*DS*VAS*DEDTDQEPLR	1074.0445	NA	NA	NA	NA	NA	NA	NA	NA	NA	NA	NA	NA	NA	NA	NA	NA	NA	NA	NA	NA	NA	5066	NA	NA	NA	NA	NA	NA	NA	NA	NA	NA	NA	NA	NA	NA	NA	NA	NA	NA
GIT1 383, 388	GIT1	383, 388	GIT1; GIT1	GIT1; GIT1 iso3	%383, %388; %396, %401	human	SQSDLDDQHDY*DSVAS*DEDTDQEPLR	SQSDLDDQHDY*DSVAS*DEDTDQEPLR	1047.389	NA	NA	NA	NA	NA	NA	NA	NA	NA	NA	NA	NA	NA	NA	NA	NA	NA	63727	NA	NA	NA	130103	NA	NA	NA	NA	NA	NA	NA	NA	NA	NA	NA	NA	NA	NA	NA	NA	NA	NA
TJAP1 352	TJAP1	352	TJAP1	TJAP1	%352	human	NSPLPNCTY*ATR	NSPLPNCTY*ATR	737.3132	NA	NA	NA	NA	NA	NA	NA	NA	NA	NA	NA	NA	NA	NA	NA	NA	NA	106123	4376	8053	6688	438508	NA	NA	NA	NA	NA	NA	NA	NA	NA	NA	NA	NA	NA	NA	NA	NA	NA	NA
LSM14B 64	LSM14B	64	LSM14B	LSM14B	64	human	SFGTEDRPTDRPAPPREEIY*EYIIFR	SFGTEDRPTDRPAPPREEIY*EYIIFR	809.3868	NA	NA	NA	NA	NA	NA	NA	NA	NA	NA	NA	NA	NA	NA	NA	NA	NA	126282	NA	NA	10869	329100	NA	NA	NA	NA	NA	NA	NA	NA	NA	NA	NA	NA	NA	NA	NA	NA	NA	NA
SHC3 308	SHC3	308	SHC3; SHC3	Shc3; Shc3 iso2	308; 185	human	QY*LQCPTK	QY*LQCPTK	559.241	NA	NA	NA	NA	NA	NA	NA	NA	NA	NA	NA	NA	NA	NA	NA	NA	NA	NA	NA	NA	NA	NA	NA	NA	NA	NA	NA	NA	NA	NA	NA	NA	NA	NA	NA	NA	464485	455099	232977	261307
GMPR2 285	GMPR2	285	GMPR2	GMPR2	285	human	YAGGVAEY*R	YAGGVAEY*R	533.2237	NA	NA	NA	NA	NA	NA	NA	NA	NA	NA	NA	NA	NA	NA	NA	NA	NA	NA	NA	NA	NA	NA	NA	NA	NA	NA	NA	NA	NA	NA	NA	NA	NA	NA	NA	NA	NA	NA	NA	NA
GAB2 322	GAB2	322	GAB2	Gab2	322	human	EFGDLLVDNMDVPATPLS*AYQIPR	EFGDLLVDNMDVPATPLS*AYQIPR	914.4346	NA	NA	NA	NA	NA	NA	NA	NA	NA	NA	NA	NA	NA	NA	NA	NA	NA	330324	NA	NA	11556	450633	NA	NA	NA	NA	NA	NA	NA	NA	NA	NA	NA	NA	NA	NA	NA	NA	NA	NA
PRC1 464	PRC1	464	PRC1; PRC1; PRC1	PRC1; PRC1 iso2; PRC1 iso3	%464; %434; %423	human	QTETEMLY*GSAPR	QTETEMLY*GSAPR	781.8315	NA	NA	NA	NA	NA	NA	NA	NA	NA	NA	NA	NA	NA	NA	NA	NA	NA	526499	NA	NA	NA	28868	NA	NA	NA	NA	NA	NA	NA	NA	NA	NA	NA	NA	NA	NA	NA	NA	NA	NA
TCP1 544	TCP1	544	TCP1	CCT-alpha	%544	human	DDKHGS*YEDAVHSGALND	DDKHGS*YEDAVHSGALND	670.6006	NA	NA	NA	NA	NA	NA	NA	NA	NA	NA	NA	NA	NA	NA	NA	NA	NA	NA	NA	NA	NA	120353	NA	NA	NA	NA	NA	NA	NA	NA	NA	NA	NA	NA	NA	NA	NA	NA	NA	NA
FAM50A 53; FAM50B 53	FAM50A; FAM50B	53; 53	FAM50A; FAM50B	FAM50A; FAM50B	%53; %53	human	FSAHY*DAVEAELK	FSAHY*DAVEAELK	520.5641	NA	NA	NA	NA	NA	NA	NA	NA	NA	NA	NA	NA	NA	NA	NA	NA	NA	249863	NA	NA	NA	371874	NA	NA	NA	NA	NA	NA	NA	NA	NA	NA	NA	NA	NA	NA	NA	NA	NA	NA
PLCG1 771, 775	PLCG1	771, 775	PLCG1; PLCG1	PLCG1; PLCG1 iso2	%771, %775; %771, %775	human	IGTAEPDY*GALY*EGR	IGTAEPDY*GALY*EGR	886.3524	NA	NA	NA	NA	NA	NA	NA	NA	NA	NA	NA	NA	NA	NA	NA	NA	NA	NA	NA	NA	NA	NA	NA	NA	NA	NA	NA	NA	NA	NA	NA	NA	NA	NA	NA	NA	87919	NA	NA	NA
NUCKS1 144	NUCKS1	144	NUCKS1	NUCKS	%144	human	LMEDDDDS*DYGSSK	LMEDDDDS*DYGSSK	828.7846	NA	NA	NA	NA	NA	NA	NA	NA	NA	NA	NA	NA	NA	NA	NA	NA	NA	325988	NA	NA	NA	43385	NA	NA	NA	NA	NA	NA	NA	NA	NA	NA	NA	NA	NA	NA	NA	NA	NA	NA
STAM2 371	STAM2	371	STAM2	STAM2	%371	human	LVNEAPVY*SVYSK	LVNEAPVY*SVYSK	774.8709	NA	NA	NA	NA	NA	NA	NA	NA	NA	NA	NA	NA	NA	NA	NA	NA	NA	NA	NA	NA	NA	NA	NA	NA	NA	NA	NA	NA	NA	NA	NA	NA	NA	NA	NA	NA	73590	18678	NA	4108
PTPN13 1328	PTPN13	1328	PTPN13; PTPN13	PTPN13; PTPN13 iso3	1328; 1309	human	GDSDMDEATY*SSSQDHQTPK	GDSDMDEATY*SSSQDHQTPK	760.2862	NA	NA	NA	NA	NA	NA	NA	NA	NA	NA	NA	NA	NA	NA	NA	NA	NA	NA	NA	NA	NA	NA	NA	NA	NA	NA	NA	NA	NA	NA	NA	NA	NA	NA	NA	NA	20712	1752	NA	NA
TJP2 1179	TJP2	1179	TJP2; TJP2	ZO2; ZO2 iso6	1179; 1032	human	GYY*GQSAR	GYY*GQSAR	491.1949	NA	NA	NA	NA	NA	NA	NA	NA	NA	NA	NA	NA	NA	NA	NA	NA	NA	NA	NA	NA	NA	NA	NA	NA	NA	NA	NA	NA	NA	NA	NA	NA	NA	NA	NA	NA	92901	8782	NA	6276
CDH2 496	CDH2	496	CDH2	CDH2	496	human	DVNENPY*FAPNPK	DVNENPY*FAPNPK	792.8401	NA	NA	NA	NA	NA	NA	NA	NA	NA	NA	NA	NA	NA	NA	NA	NA	NA	672448	3184	4979	12377	615496	NA	NA	NA	NA	NA	NA	NA	NA	NA	NA	NA	NA	NA	NA	39396	13461	9181	7077
MAP1B 1922	MAP1B	1922	MAP1B	MAP1B	%1922	human	SPSDSGYS*YETIGK	SPSDSGYS*YETIGK	785.8191	NA	NA	NA	NA	NA	NA	NA	NA	NA	NA	NA	NA	NA	NA	NA	NA	NA	NA	NA	NA	NA	NA	NA	NA	NA	NA	NA	NA	NA	NA	NA	NA	NA	NA	NA	NA	246506	283668	78515	148802
EPHA2 577	EPHA2	577	EPHA2	EphA2	577	human	QSPEDVYFS*KSEQLKPLK	QSPEDVYFS*KSEQLKPLK	735.0276	NA	NA	NA	NA	NA	NA	NA	NA	NA	NA	NA	NA	NA	NA	NA	NA	NA	1821510	7504	NA	10571	693380	NA	NA	NA	NA	NA	NA	NA	NA	NA	NA	NA	NA	NA	NA	NA	NA	NA	NA
MAP1B 2025	MAP1B	2025	MAP1B	MAP1B	%2025	human	ITSFPESEGYSY*ETSTK	ITSFPESEGYSY*ETSTK	1003.4194	NA	NA	NA	NA	NA	NA	NA	NA	NA	NA	NA	NA	NA	NA	NA	NA	NA	60777	15315	16004	15819	187240	NA	NA	NA	NA	NA	NA	NA	NA	NA	NA	NA	NA	NA	NA	21765	32194	11649	40307
EFNB3 337	EFNB3	337	EFNB3	EFNB3	337	human	VSGDYGHPVYIVQDGPPQSPPNIY*YKV	VSGDYGHPVYIVQDGPPQSPPNIY*YKV	1023.818	NA	NA	NA	NA	NA	NA	NA	NA	NA	NA	NA	NA	NA	NA	NA	NA	NA	165506	8494	22241	11089	565866	NA	NA	NA	NA	NA	NA	NA	NA	NA	NA	NA	NA	NA	NA	NA	NA	NA	NA
ADAM22 833	ADAM22	833	ADAM22	ADAM22 iso2	833	human	RDY*NVAK	RDY*NVAK	473.2131	NA	NA	NA	NA	NA	NA	NA	NA	NA	NA	NA	NA	NA	NA	NA	NA	NA	NA	NA	NA	NA	NA	NA	NA	NA	NA	NA	NA	NA	NA	NA	NA	NA	NA	NA	NA	4143	8923	NA	4483
ARVCF 284	ARVCF	284	ARVCF	ARVCF	284	human	SLAADDEGGPELEPDYGT*ATR	SLAADDEGGPELEPDYGT*ATR	748.6495	NA	NA	NA	NA	NA	NA	NA	NA	NA	NA	NA	NA	NA	NA	NA	NA	NA	407692	8891	24345	7933	926761	NA	NA	NA	NA	NA	NA	NA	NA	NA	NA	NA	NA	NA	NA	NA	NA	NA	NA
ISCU 43	ISCU	43	ISCU; ISCU	NIFUN; NIFUN iso2	%43; %18	human	VVDHY*ENPR	VVDHY*ENPR	604.7584	NA	NA	NA	NA	NA	NA	NA	NA	NA	NA	NA	NA	NA	NA	NA	NA	NA	NA	NA	NA	NA	15185	NA	NA	NA	NA	NA	NA	NA	NA	NA	NA	NA	NA	NA	NA	NA	NA	NA	NA
MLLT4 1213	MLLT4	1213	MLLT4; MLLT4	afadin; afadin iso3	%1213; %1213	human	EY*FTFPASK	EY*FTFPASK	585.2494	NA	NA	NA	NA	NA	NA	NA	NA	NA	NA	NA	NA	NA	NA	NA	NA	NA	736412	6630	NA	28691	1303890	NA	NA	NA	NA	NA	NA	NA	NA	NA	NA	NA	NA	NA	NA	173805	38158	10308	26286
PCDH1 897	PCDH1	897	PCDH1; PCDH1	PCDH1; PCDH1 iso2	%897; %897	human	DLY*APKPSGK	DLY*APKPSGK	578.2759	NA	NA	NA	NA	NA	NA	NA	NA	NA	NA	NA	NA	NA	NA	NA	NA	NA	23299	784	NA	NA	27467	NA	NA	NA	NA	NA	NA	NA	NA	NA	NA	NA	NA	NA	NA	200518	348427	98103	115394
PKP2 166	PKP2	166	PKP2; PKP2	plakophilin 2; plakophilin 2 iso2	%166; %166	human	AHYTHSDY*QYSQR	AHYTHSDY*QYSQR	579.2335	NA	NA	NA	NA	NA	NA	NA	NA	NA	NA	NA	NA	NA	NA	NA	NA	NA	89419	NA	NA	1573	27713	NA	NA	NA	NA	NA	NA	NA	NA	NA	NA	NA	NA	NA	NA	37546	NA	NA	NA
PKP4 421	PKP4	421	PKP4; PKP4	plakophilin 4; plakophilin 4 iso2	%421; %421	human	TYY*SPVYR	TYY*SPVYR	564.7417	NA	NA	NA	NA	NA	NA	NA	NA	NA	NA	NA	NA	NA	NA	NA	NA	NA	NA	NA	NA	NA	NA	NA	NA	NA	NA	NA	NA	NA	NA	NA	NA	NA	NA	NA	NA	178835	76156	20466	22690
NAGPA 486	NAGPA	486	NAGPA	NAGPA	486	human	RLHGDY*AYHPL	RLHGDY*AYHPL	474.5502	NA	NA	NA	NA	NA	NA	NA	NA	NA	NA	NA	NA	NA	NA	NA	NA	NA	NA	32249	52678	23132	48684	NA	NA	NA	NA	NA	NA	NA	NA	NA	NA	NA	NA	NA	NA	NA	NA	NA	NA
INPPL1 1162	INPPL1	1162	INPPL1	SHIP-2	%1162	human	GLPSDY*GRPLSFPPPR	GLPSDY*GRPLSFPPPR	612.6328	NA	NA	NA	NA	NA	NA	NA	NA	NA	NA	NA	NA	NA	NA	NA	NA	NA	740793	NA	4689	7421	798871	NA	NA	NA	NA	NA	NA	NA	NA	NA	NA	NA	NA	NA	NA	NA	NA	NA	NA
SEMA6A 992	SEMA6A	992	SEMA6A	SEMA6A	992	human	QPSLNAY*NSLTR	QPSLNAY*NSLTR	722.335	NA	NA	NA	NA	NA	NA	NA	NA	NA	NA	NA	NA	NA	NA	NA	NA	NA	NA	4704	8822	4744	383085	NA	NA	NA	NA	NA	NA	NA	NA	NA	NA	NA	NA	NA	NA	136517	327880	56574	82364
SIRPA 428	SIRPA	428	SIRPA	SHPS1	%428	human	EITQDTNDITY*ADLNLPK	EITQDTNDITY*ADLNLPK	1072.4934	NA	NA	NA	NA	NA	NA	NA	NA	NA	NA	NA	NA	NA	NA	NA	NA	NA	544769	41271	51715	16884	650859	NA	NA	NA	NA	NA	NA	NA	NA	NA	NA	NA	NA	NA	NA	6862	14385	9810	13899
SLC20A1 378	SLC20A1	378	SLC20A1	SLC20A1	378	human	YQY*HTVHK	YQY*HTVHK	578.2528	NA	NA	NA	NA	NA	NA	NA	NA	NA	NA	NA	NA	NA	NA	NA	NA	NA	NA	NA	NA	NA	NA	NA	NA	NA	NA	NA	NA	NA	NA	NA	NA	NA	NA	NA	NA	24482	39452	26048	27252
FMN2 184	FMN2	184	FMN2	formin 2	184	human	TSSGSDTDIY*SFH	TSSGSDTDIY*SFH	748.7825	NA	NA	NA	NA	NA	NA	NA	NA	NA	NA	NA	NA	NA	NA	NA	NA	NA	NA	6390	14626	4295	252132	NA	NA	NA	NA	NA	NA	NA	NA	NA	NA	NA	NA	NA	NA	142866	388777	225677	146420
SHC3 341, 344	SHC3	341, 344	SHC3; SHC3	Shc3; Shc3 iso2	%341, 344; %218, 221	human	MQSLDEPWTEEEGDGSDHPY*YNS*IPSK	MQSLDEPWTEEEGDGSDHPY*YNS*IPSK	1091.0877	NA	NA	NA	NA	NA	NA	NA	NA	NA	NA	NA	NA	NA	NA	NA	NA	NA	NA	NA	NA	NA	190348	NA	NA	NA	NA	NA	NA	NA	NA	NA	NA	NA	NA	NA	NA	NA	NA	NA	NA
HECTD1 1660	HECTD1	1660	HECTD1	HECTD1	1660	human	SLY*DFLDSCR	SLY*DFLDSCR	678.2705	NA	NA	NA	NA	NA	NA	NA	NA	NA	NA	NA	NA	NA	NA	NA	NA	NA	NA	NA	NA	NA	1367350	NA	NA	NA	NA	NA	NA	NA	NA	NA	NA	NA	NA	NA	NA	NA	NA	NA	NA
RPH3A 356	RPH3A	356	RPH3A	rabphilin 3A	356	human	MSHPSGPY*SQASAAAPQPAAAR	MSHPSGPY*SQASAAAPQPAAAR	745	NA	NA	NA	NA	NA	NA	NA	NA	NA	NA	NA	NA	NA	NA	NA	NA	NA	35804	NA	NA	NA	60734	NA	NA	NA	NA	NA	NA	NA	NA	NA	NA	NA	NA	NA	NA	NA	NA	NA	NA
EZR 483	EZR	483	EZR	ezrin	%483	human	TKEELHLVMTAPPPPPPPVYEPVSY*H	TKEELHLVMTAPPPPPPPVYEPVSY*H	752.1184	NA	NA	NA	NA	NA	NA	NA	NA	NA	NA	NA	NA	NA	NA	NA	NA	NA	318553	13681	11067	19089	832681	NA	NA	NA	NA	NA	NA	NA	NA	NA	NA	NA	NA	NA	NA	NA	NA	NA	NA
BAIAP2 505	BAIAP2	505	BAIAP2	IRSp53	%505	human	FSQGLDDY*GAR	FSQGLDDY*GAR	654.7664	NA	NA	NA	NA	NA	NA	NA	NA	NA	NA	NA	NA	NA	NA	NA	NA	NA	87140	5334	8164	4578	238417	NA	NA	NA	NA	NA	NA	NA	NA	NA	NA	NA	NA	NA	NA	100020	35322	18182	19072
CRMP1 53	CRMP1	53	CRMP1	CRMP-1 iso3	53	human	TIDFDAY*SVGR	TIDFDAY*SVGR	662.2845	NA	NA	NA	NA	NA	NA	NA	NA	NA	NA	NA	NA	NA	NA	NA	NA	NA	132971	8556	NA	16912	1235170	NA	NA	NA	NA	NA	NA	NA	NA	NA	NA	NA	NA	NA	NA	6661	NA	NA	2425
KIF26B 1677	KIF26B	1677	KIF26B	KIF26B	1677	human	ATVSHY*ECLSLER	ATVSHY*ECLSLER	822.858	NA	NA	NA	NA	NA	NA	NA	NA	NA	NA	NA	NA	NA	NA	NA	NA	NA	499887	NA	NA	NA	259457	NA	NA	NA	NA	NA	NA	NA	NA	NA	NA	NA	NA	NA	NA	NA	NA	NA	NA
DBNL 141	DBNL	141	DBNL; DBNL	DBNL; DBNL iso2	141; 141	human	ASGANYS*FHK	ASGANYS*FHK	581.2399	NA	NA	NA	NA	NA	NA	NA	NA	NA	NA	NA	NA	NA	NA	NA	NA	NA	NA	NA	NA	NA	29739	NA	NA	NA	NA	NA	NA	NA	NA	NA	NA	NA	NA	NA	NA	NA	3163	2915	NA
EPB49 64	EPB49	64	EPB49; EPB49	dematin; dematin iso2	64; 64	human	AILDIERPDLM#IY*EPHFTY	AILDIERPDLMIY*EPHFTY	811.3796	NA	NA	NA	NA	NA	NA	NA	NA	NA	NA	NA	NA	NA	NA	NA	NA	NA	1652340	8115	NA	15345	883120	NA	NA	NA	NA	NA	NA	NA	NA	NA	NA	NA	NA	NA	NA	50807	NA	NA	NA
MAP1B 1400, 1410	MAP1B	1400, 1410	MAP1B	MAP1B	%1400, %1410	human	VLSPLRS*PPLIGSESAY*ESFLSADDK	VLSPLRS*PPLIGSESAY*ESFLSADDK	980.1223	NA	NA	NA	NA	NA	NA	NA	NA	NA	NA	NA	NA	NA	NA	NA	NA	NA	118845	16963	12344	57365	160112	NA	NA	NA	NA	NA	NA	NA	NA	NA	NA	NA	NA	NA	NA	NA	NA	NA	NA
FRAS1 3969	FRAS1	3969	FRAS1	FRAS1	3969	human	HY*CTVR	HY*CTVR	458.1808	NA	NA	NA	NA	NA	NA	NA	NA	NA	NA	NA	NA	NA	NA	NA	NA	NA	NA	NA	NA	NA	NA	NA	NA	NA	NA	NA	NA	NA	NA	NA	NA	NA	NA	NA	NA	13381	17763	6141	6801
MAP1B 1870	MAP1B	1870	MAP1B	MAP1B	%1870	human	TPGDFSY*AYQKPEETTR	TPGDFSY*AYQKPEETTR	690.6332	NA	NA	NA	NA	NA	NA	NA	NA	NA	NA	NA	NA	NA	NA	NA	NA	NA	108588	10710	12737	13254	155909	NA	NA	NA	NA	NA	NA	NA	NA	NA	NA	NA	NA	NA	NA	257410	231583	109007	161646
BCR 246	BCR	246	BCR	Bcr	%246	human	SSESSCGVDGDY*EDAELNPR	SSESSCGVDGDY*EDAELNPR	1133.9257	NA	NA	NA	NA	NA	NA	NA	NA	NA	NA	NA	NA	NA	NA	NA	NA	NA	103849	NA	NA	NA	187315	NA	NA	NA	NA	NA	NA	NA	NA	NA	NA	NA	NA	NA	NA	NA	NA	NA	NA
SEZ6L2 898, 906	SEZ6L2	898, 906	SEZ6L2; SEZ6L2	SEZ6L2; SEZ6L2 iso3	898, 906; 841, 849	human	Y*EAGDTREY*EVSI	Y*EAGDTREY*EVSI	846.3155	NA	NA	NA	NA	NA	NA	NA	NA	NA	NA	NA	NA	NA	NA	NA	NA	NA	NA	156214	NA	NA	NA	NA	NA	NA	NA	NA	NA	NA	NA	NA	NA	NA	NA	NA	NA	NA	NA	NA	NA
GJC1 357	GJC1	357	GJC1	Cx45	357	human	LDLAVQAYS*HQNNPHGPR	LDLAVQAYS*HQNNPHGPR	699.6602	NA	NA	NA	NA	NA	NA	NA	NA	NA	NA	NA	NA	NA	NA	NA	NA	NA	NA	NA	NA	NA	NA	NA	NA	NA	NA	NA	NA	NA	NA	NA	NA	NA	NA	NA	NA	25847	15895	NA	4149
SNIP 268	SNIP	268	SNIP; SNIP	SNIP; SNIP iso6	%268; %396	human	GEGLY*ADPYGLLHEGR	GEGLY*ADPYGLLHEGR	609.6085	NA	NA	NA	NA	NA	NA	NA	NA	NA	NA	NA	NA	NA	NA	NA	NA	NA	1895690	10666	NA	9325	437648	NA	NA	NA	NA	NA	NA	NA	NA	NA	NA	NA	NA	NA	NA	108318	3365	NA	NA
ABI1 281	ABI1	281	ABI1	ABI1	281	human	AVPTPSPPTIGPAPGSAPGS*QYGTM#TR	AVPTPSPPTIGPAPGSAPGS*QYGTMTR	897.7543	NA	NA	NA	NA	NA	NA	NA	NA	NA	NA	NA	NA	NA	NA	NA	NA	NA	NA	NA	NA	NA	190084	NA	NA	NA	NA	NA	NA	NA	NA	NA	NA	NA	NA	NA	NA	NA	NA	NA	NA
TUBB 222; TUBB2A 222; TUBB2B 222; TUBB2C 222; TUBB4 222; TUBB6 222	TUBB; TUBB2A; TUBB2B; TUBB2C; TUBB4; TUBB6	222; 222; 222; 222; 222; 222	TUBB; TUBB2A; TUBB2B; TUBB2C; TUBB4; TUBB6	TUBB; TUBB2A; TUBB2B; TUBB2C; TUBB4; TUBB6	222; 222; 222; 222; 222; 222	human	LTTPTY*GDLNHLVSAT	LTTPTY*GDLNHLVSAT	891.9191	NA	NA	NA	NA	NA	NA	NA	NA	NA	NA	NA	NA	NA	NA	NA	NA	NA	715747	19980	24017	21661	1947630	NA	NA	NA	NA	NA	NA	NA	NA	NA	NA	NA	NA	NA	NA	233340	82630	33737	39048
ROCK2 722	ROCK2	722	ROCK2	ROCK2	%722	human	IY*ESIEEAK	IY*ESIEEAK	581.2574	NA	NA	NA	NA	NA	NA	NA	NA	NA	NA	NA	NA	NA	NA	NA	NA	NA	45032	NA	NA	2341	211643	NA	NA	NA	NA	NA	NA	NA	NA	NA	NA	NA	NA	NA	NA	NA	13772	9031	10607
WASF3 225	WASF3	225	WASF3	WASF3	%225	human	LSQSVY*HGASSEGSLSPDTR	LSQSVY*HGASSEGSLSPDTR	719.9865	NA	NA	NA	NA	NA	NA	NA	NA	NA	NA	NA	NA	NA	NA	NA	NA	NA	153667	NA	NA	3633	862678	NA	NA	NA	NA	NA	NA	NA	NA	NA	NA	NA	NA	NA	NA	127961	20473	12061	17849
MAP1B 1922, 1923	MAP1B	1922, 1923	MAP1B	MAP1B	%1922, %1923	human	SPSDSGYS*Y*ETIGK	SPSDSGYS*Y*ETIGK	825.8022	NA	NA	NA	NA	NA	NA	NA	NA	NA	NA	NA	NA	NA	NA	NA	NA	NA	NA	6602	6189	3792	38658	NA	NA	NA	NA	NA	NA	NA	NA	NA	NA	NA	NA	NA	NA	NA	NA	NA	NA
EPHB1 594; EPHB2 596	EPHB1; EPHB2	594; 596	EPHB1; EPHB2; EPHB2	EphB1; EphB2; EphB2 iso2	%594; %596; %596	human	IY*IDPFTYEDPNEAVR	IY*IDPFTYEDPNEAVR	1011.4483	NA	NA	NA	NA	NA	NA	NA	NA	NA	NA	NA	NA	NA	NA	NA	NA	NA	75329	6555	NA	NA	1515110	NA	NA	NA	NA	NA	NA	NA	NA	NA	NA	NA	NA	NA	NA	NA	NA	NA	NA
PSD3 533	PSD3	533	PSD3	PSD3	533	human	SSGVTNGLNDASDSIY*TK	SSGVTNGLNDASDSIY*TK	954.9148	NA	NA	NA	NA	NA	NA	NA	NA	NA	NA	NA	NA	NA	NA	NA	NA	NA	59939	NA	NA	NA	172252	NA	NA	NA	NA	NA	NA	NA	NA	NA	NA	NA	NA	NA	NA	300143	24126	5737	12983
EPHB2 577	EPHB2	577	EPHB2; EPHB2	EphB2; EphB2 iso2	%577; %577	human	ADSEY*TDKLQHYTSGHMTPGMK	ADSEY*TDKLQHYTSGHMTPGMK	645.0251	NA	NA	NA	NA	NA	NA	NA	NA	NA	NA	NA	NA	NA	NA	NA	NA	NA	60715	NA	NA	NA	374959	NA	NA	NA	NA	NA	NA	NA	NA	NA	NA	NA	NA	NA	NA	NA	NA	NA	NA
RASA1 460	RASA1	460	RASA1	RASA1	%460	human	EIY*NTIR	EIY*NTIR	494.7286	NA	NA	NA	NA	NA	NA	NA	NA	NA	NA	NA	NA	NA	NA	NA	NA	NA	76239	1429	4783	2621	1111440	NA	NA	NA	NA	NA	NA	NA	NA	NA	NA	NA	NA	NA	NA	342496	592651	361052	243905
TIAM1 1323	TIAM1	1323	TIAM1	Tiam1	%1323	human	LSIY*EDWDPFR	LSIY*EDWDPFR	760.8265	NA	NA	NA	NA	NA	NA	NA	NA	NA	NA	NA	NA	NA	NA	NA	NA	NA	645035	NA	NA	9467	2143390	NA	NA	NA	NA	NA	NA	NA	NA	NA	NA	NA	NA	NA	NA	46787	13005	3693	9076
MAPK14 180, 182	MAPK14	180, 182	MAPK14; MAPK14	p38-alpha; p38-alpha iso2	%180, %182; %180, %182	human	HTDDEMT*GY*VATR	HTDDEMT*GY*VATR	828.2941	NA	NA	NA	NA	NA	NA	NA	NA	NA	NA	NA	NA	NA	NA	NA	NA	NA	95898	NA	NA	NA	1035750	NA	NA	NA	NA	NA	NA	NA	NA	NA	NA	NA	NA	NA	NA	NA	NA	NA	NA
PARD6B 101	PARD6B	101	PARD6B	PARD6B	%101	human	KEEADY*SAFGTDTLIK	KEEADY*SAFGTDTLIK	934.4217	NA	NA	NA	NA	NA	NA	NA	NA	NA	NA	NA	NA	NA	NA	NA	NA	NA	NA	NA	NA	NA	NA	NA	NA	NA	NA	NA	NA	NA	NA	NA	NA	NA	NA	NA	NA	9338	NA	NA	2339
SHROOM3 501	SHROOM3	501	SHROOM3	SHRM	%501	human	ESGY*IAPQGACNK	ESGY*IAPQGACNK	737.8053	NA	NA	NA	NA	NA	NA	NA	NA	NA	NA	NA	NA	NA	NA	NA	NA	NA	130825	NA	NA	NA	71001	NA	NA	NA	NA	NA	NA	NA	NA	NA	NA	NA	NA	NA	NA	NA	NA	NA	NA
PCDH1 1058	PCDH1	1058	PCDH1	PCDH1 iso2	%1058	human	SY*YDSGLEESETPSSK	SY*YDSGLEESETPSSK	929.8669	NA	NA	NA	NA	NA	NA	NA	NA	NA	NA	NA	NA	NA	NA	NA	NA	NA	NA	NA	NA	NA	NA	NA	NA	NA	NA	NA	NA	NA	NA	NA	NA	NA	NA	NA	NA	76592	207424	66846	76443
PCDH1 1089	PCDH1	1089	PCDH1	PCDH1 iso2	1089	human	LGPLALPEDHY*ER	LGPLALPEDHY*ER	795.3716	NA	NA	NA	NA	NA	NA	NA	NA	NA	NA	NA	NA	NA	NA	NA	NA	NA	NA	NA	NA	NA	NA	NA	NA	NA	NA	NA	NA	NA	NA	NA	NA	NA	NA	NA	NA	192585	29347	NA	10872
PAK7 182	PAK7	182	PAK7	PAK5	182	human	HGEAYY*SEVKPLK	HGEAYY*SEVKPLK	534.2518	NA	NA	NA	NA	NA	NA	NA	NA	NA	NA	NA	NA	NA	NA	NA	NA	NA	360521	NA	NA	6089	236613	NA	NA	NA	NA	NA	NA	NA	NA	NA	NA	NA	NA	NA	NA	NA	NA	NA	NA
ERBB2IP 981	ERBB2IP	981	ERBB2IP	Erbin	%981	human	GPTSGPQSAPQIYGPPQYNIQY*SSSAAVK	GPTSGPQSAPQIYGPPQYNIQY*SSSAAVK	1025.1483	NA	NA	NA	NA	NA	NA	NA	NA	NA	NA	NA	NA	NA	NA	NA	NA	NA	94402	NA	NA	7952	93689	NA	NA	NA	NA	NA	NA	NA	NA	NA	NA	NA	NA	NA	NA	NA	NA	NA	NA
ATM 380	ATM	380	ATM; LOC651610	ATM; LOC651610	380; 258	human	ESSDY*SVPCK	ESSDY*SVPCK	626.2336	NA	NA	NA	NA	NA	NA	NA	NA	NA	NA	NA	NA	NA	NA	NA	NA	NA	65207	NA	NA	NA	78128	NA	NA	NA	NA	NA	NA	NA	NA	NA	NA	NA	NA	NA	NA	NA	NA	NA	NA
PDGFRB 775	PDGFRB	775	PDGFRB	PDGFRb	%775	human	NYMAPY*DNYVPSAPER	NYMAPY*DNYVPSAPER	983.9057	NA	NA	NA	NA	NA	NA	NA	NA	NA	NA	NA	NA	NA	NA	NA	NA	NA	NA	NA	NA	NA	148252	NA	NA	NA	NA	NA	NA	NA	NA	NA	NA	NA	NA	NA	NA	11737	16736	3403	9373
ROR1 836	ROR1	836	ROR1	ROR1	%836	human	AHY*QPTGPPR	AHY*QPTGPPR	602.269	NA	NA	NA	NA	NA	NA	NA	NA	NA	NA	NA	NA	NA	NA	NA	NA	NA	168797	NA	NA	NA	51814	NA	NA	NA	NA	NA	NA	NA	NA	NA	NA	NA	NA	NA	NA	97208	221932	62239	82851
MAPK14 180	MAPK14	180	MAPK14; MAPK14	p38-alpha; p38-alpha iso2	%180; %180	human	HTDDEM#T*GYVATR	HTDDEMT*GYVATR	796.3084	NA	NA	NA	NA	NA	NA	NA	NA	NA	NA	NA	NA	NA	NA	NA	NA	NA	63727	NA	NA	NA	189675	NA	NA	NA	NA	NA	NA	NA	NA	NA	NA	NA	NA	NA	NA	NA	2223	NA	2416
PCDHGA1 753; PCDHGA10 757; PCDHGA11 754; PCDHGA12 753; PCDHGA2 753; PCDHGA3 753; PCDHGA4 753; PCDHGA5 753; PCDHGA6 753; PCDHGA7 753	PCDHGA1; PCDHGA10; PCDHGA11; PCDHGA12; PCDHGA2; PCDHGA3; PCDHGA4; PCDHGA5; PCDHGA6; PCDHGA7	753; 757; 754; 753; 753; 753; 753; 753; 753; 753	PCDHGA1; PCDHGA10; PCDHGA11; PCDHGA12; PCDHGA2; PCDHGA3; PCDHGA4; PCDHGA5; PCDHGA6; PCDHGA7	PCDHGA1; PCDHGA10; PCDHGA11; PCDHGA12; PCDHGA2; PCDHGA3; PCDHGA4; PCDHGA5; PCDHGA6; PCDHGA7	753; 757; 754; 753; 753; 753; 753; 753; 753; 753	human	AFLQTY*SHEV	AFLQTY*SHEV	637.7763	NA	NA	NA	NA	NA	NA	NA	NA	NA	NA	NA	NA	NA	NA	NA	NA	NA	NA	NA	NA	NA	NA	NA	NA	NA	NA	NA	NA	NA	NA	NA	NA	NA	NA	NA	NA	55089	45392	2127	15000
SPRED2 250	SPRED2	250	SPRED2	SPRED2	250	human	GKYPDPSEDADSS*YVR	GKYPDPSEDADSS*YVR	622.5912	NA	NA	NA	NA	NA	NA	NA	NA	NA	NA	NA	NA	NA	NA	NA	NA	NA	112920	6143	NA	2167	110093	NA	NA	NA	NA	NA	NA	NA	NA	NA	NA	NA	NA	NA	NA	NA	NA	NA	NA
TBC1D15 215	TBC1D15	215	TBC1D15	TBC1D15 iso2	%215	human	SLSQSFENLLDEPAY*GLIQK	SLSQSFENLLDEPAY*GLIQK	1166.5591	NA	NA	NA	NA	NA	NA	NA	NA	NA	NA	NA	NA	NA	NA	NA	NA	NA	60606	NA	NA	NA	132174	NA	NA	NA	NA	NA	NA	NA	NA	NA	NA	NA	NA	NA	NA	NA	NA	NA	NA
SGK269 462	SGK269	462	SGK269	SgK269	462	human	NLVPTEEQAKPY*R	NLVPTEEQAKPY*R	812.8902	NA	NA	NA	NA	NA	NA	NA	NA	NA	NA	NA	NA	NA	NA	NA	NA	NA	78068	2391	6288	5309	209292	NA	NA	NA	NA	NA	NA	NA	NA	NA	NA	NA	NA	NA	NA	NA	NA	NA	NA
WASF3 286	WASF3	286	WASF3	WASF3	286	human	AAEHEY*RPPSASAR	AAEHEY*RPPSASAR	541.2421	NA	NA	NA	NA	NA	NA	NA	NA	NA	NA	NA	NA	NA	NA	NA	NA	NA	638973	2515	6109	4091	669328	NA	NA	NA	NA	NA	NA	NA	NA	NA	NA	NA	NA	NA	NA	NA	NA	NA	NA
ABHD14B 147	ABHD14B	147	ABHD14B	ABHD14B	147	human	INAANY*ASVK	INAANY*ASVK	565.7657	NA	NA	NA	NA	NA	NA	NA	NA	NA	NA	NA	NA	NA	NA	NA	NA	NA	30331	NA	NA	6527	59067	NA	NA	NA	NA	NA	NA	NA	NA	NA	NA	NA	NA	NA	NA	NA	NA	NA	NA
PCDHGB1 796	PCDHGB1	796	PCDHGB1	PCDHGB1	796	human	IAY*DPSLSSH	IAY*DPSLSSH	585.2474	NA	NA	NA	NA	NA	NA	NA	NA	NA	NA	NA	NA	NA	NA	NA	NA	NA	NA	NA	NA	NA	NA	NA	NA	NA	NA	NA	NA	NA	NA	NA	NA	NA	NA	NA	NA	16069	37758	19174	13218
FYN 28	FYN	28	FYN; FYN	Fyn; Fyn iso2	%28; %28	human	DGSLNQSSGY*R	DGSLNQSSGY*R	632.2537	NA	NA	NA	NA	NA	NA	NA	NA	NA	NA	NA	NA	NA	NA	NA	NA	NA	NA	NA	NA	NA	4273	NA	NA	NA	NA	NA	NA	NA	NA	NA	NA	NA	NA	NA	NA	101326	122909	41930	30798
RBM14 645	RBM14	645	RBM14	RBM14	%645	human	RLPDAHSDY*AR	RLPDAHSDY*AR	460.8734	NA	NA	NA	NA	NA	NA	NA	NA	NA	NA	NA	NA	NA	NA	NA	NA	NA	1568810	NA	NA	6173	135898	NA	NA	NA	NA	NA	NA	NA	NA	NA	NA	NA	NA	NA	NA	154636	2554	NA	9679
ABCA2 1393	ABCA2	1393	ABCA2	ABCA2	1393	human	GDEGAGYTDVY*GDYRPL	GDEGAGYTDVY*GDYRPL	964.3909	NA	NA	NA	NA	NA	NA	NA	NA	NA	NA	NA	NA	NA	NA	NA	NA	NA	NA	41173	41147	10781	NA	NA	NA	NA	NA	NA	NA	NA	NA	NA	NA	NA	NA	NA	NA	NA	25142	4652	8596
NHSL2 1217	NHSL2	1217	NHSL2	NHSL2	1217	human	RIIAQFSKDY*ETTDNPST	RIIAQFSKDY*ETTDNPST	1083.4912	NA	NA	NA	NA	NA	NA	NA	NA	NA	NA	NA	NA	NA	NA	NA	NA	NA	197619	NA	NA	NA	128758	NA	NA	NA	NA	NA	NA	NA	NA	NA	NA	NA	NA	NA	NA	NA	NA	NA	NA
RBM4 345; RBM4B 340	RBM4; RBM4B	345; 340	RBM4; RBM4B	RBM4; RBM30	%345; %340	human	NSLY*DMAR	NSLY*DMAR	525.2097	NA	NA	NA	NA	NA	NA	NA	NA	NA	NA	NA	NA	NA	NA	NA	NA	NA	584555	2355	NA	17744	243481	NA	NA	NA	NA	NA	NA	NA	NA	NA	NA	NA	NA	NA	NA	NA	NA	NA	NA
C9orf78 147	C9orf78	147	C9orf78	HCA59	%147	human	NAEDCLY*ELPENIR	NAEDCLY*ELPENIR	908.3846	NA	NA	NA	NA	NA	NA	NA	NA	NA	NA	NA	NA	NA	NA	NA	NA	NA	2923240	8201	46371	24773	2890590	NA	NA	NA	NA	NA	NA	NA	NA	NA	NA	NA	NA	NA	NA	46020	5476	NA	5767
PVRL1 396	PVRL1	396	PVRL1	nectin 1	396	human	HVY*GNGYSK	HVY*GNGYSK	552.7291	NA	NA	NA	NA	NA	NA	NA	NA	NA	NA	NA	NA	NA	NA	NA	NA	NA	NA	NA	NA	NA	3912	NA	NA	NA	NA	NA	NA	NA	NA	NA	NA	NA	NA	NA	NA	NA	NA	NA	NA
RAI1 305	RAI1	305	RAI1	RAI1	305	human	HHAQETLHY*QNLAK	HHAQETLHY*QNLAK	885.4096	NA	NA	NA	NA	NA	NA	NA	NA	NA	NA	NA	NA	NA	NA	NA	NA	NA	147535	NA	NA	NA	NA	NA	NA	NA	NA	NA	NA	NA	NA	NA	NA	NA	NA	NA	NA	NA	NA	NA	NA
NPDC1 251	NPDC1	251	NPDC1	NPDC1	%251	human	LAQSAEMYHY*QHQR	LAQSAEMYHY*QHQR	614.5978	NA	NA	NA	NA	NA	NA	NA	NA	NA	NA	NA	NA	NA	NA	NA	NA	NA	NA	7510	8767	3945	17053	NA	NA	NA	NA	NA	NA	NA	NA	NA	NA	NA	NA	NA	NA	136285	46706	NA	22160
SLC39A3 147	SLC39A3	147	SLC39A3	SLC39A3	147	human	GHALY*VEPHGHGPSLSVQGLSR	GHALY*VEPHGHGPSLSVQGLSR	595.2905	NA	NA	NA	NA	NA	NA	NA	NA	NA	NA	NA	NA	NA	NA	NA	NA	NA	321606	16982	23906	NA	42831	NA	NA	NA	NA	NA	NA	NA	NA	NA	NA	NA	NA	NA	NA	NA	NA	NA	NA
IGF1R 1166; INSR 1190	IGF1R; INSR	1166; 1190	IGF1R; INSR; INSR	IGF1R; InsR; InsR iso2	%1166; %1190; %1178	human	DIYETDYY*RK	DIYETDYY*RK	482.5377	NA	NA	NA	NA	NA	NA	NA	NA	NA	NA	NA	NA	NA	NA	NA	NA	NA	40844	6230	11148	2690	274360	NA	NA	NA	NA	NA	NA	NA	NA	NA	NA	NA	NA	NA	NA	149128	222228	60577	65503
SLITRK6 805	SLITRK6	805	SLITRK6	SLITRK6	%805	human	LMETLMY*SRPR	LMETLMY*SRPR	492.8961	NA	NA	NA	NA	NA	NA	NA	NA	NA	NA	NA	NA	NA	NA	NA	NA	NA	211484	3321	NA	NA	1097060	NA	NA	NA	NA	NA	NA	NA	NA	NA	NA	NA	NA	NA	NA	NA	NA	NA	NA
SDK1 2195	SDK1	2195	SDK1	SDK1	2195	human	QSAGGVY*TPAGPGAR	QSAGGVY*TPAGPGAR	734.8326	NA	NA	NA	NA	NA	NA	NA	NA	NA	NA	NA	NA	NA	NA	NA	NA	NA	98376	NA	3808	NA	81591	NA	NA	NA	NA	NA	NA	NA	NA	NA	NA	NA	NA	NA	NA	25132	45597	10152	9405
EPHB2 781	EPHB2	781	EPHB2; EPHB2	EphB2; EphB2 iso2	%781; %781	human	FLEDDTSDPTYT*SALGGKIPIR	FLEDDTSDPTYT*SALGGKIPIR	826.0596	NA	NA	NA	NA	NA	NA	NA	NA	NA	NA	NA	NA	NA	NA	NA	NA	NA	329983	5872	NA	10642	754298	NA	NA	NA	NA	NA	NA	NA	NA	NA	NA	NA	NA	NA	NA	NA	NA	NA	NA
TMEM119 128	TMEM119	128	TMEM119	TMEM119	128	human	ASAYY*PSSFPK	ASAYY*PSSFPK	649.2787	NA	NA	NA	NA	NA	NA	NA	NA	NA	NA	NA	NA	NA	NA	NA	NA	NA	136156	8436	12839	7716	951349	NA	NA	NA	NA	NA	NA	NA	NA	NA	NA	NA	NA	NA	NA	137871	745747	275595	234764
SYP 250	SYP	250	SYP	SYP	250	human	APPGAPEKQPAPGDAY*GDAGYGQGPGGYGPQ	APPGAPEKQPAPGDAY*GDAGYGQGPGGYGPQ	1003.1013	NA	NA	NA	NA	NA	NA	NA	NA	NA	NA	NA	NA	NA	NA	NA	NA	NA	NA	30434	25356	10244	18371	NA	NA	NA	NA	NA	NA	NA	NA	NA	NA	NA	NA	NA	NA	NA	NA	NA	NA
TNK2 284	TNK2	284	TNK2; TNK2	Ack; Ack iso3	%284; %347	human	PQNDDHY*VMQEHR	PQNDDHY*VMQEHR	583.5664	NA	NA	NA	NA	NA	NA	NA	NA	NA	NA	NA	NA	NA	NA	NA	NA	NA	217292	NA	NA	5225	120574	NA	NA	NA	NA	NA	NA	NA	NA	NA	NA	NA	NA	NA	NA	NA	NA	NA	NA
HNRNPK 280	HNRNPK	280	HNRNPK; HNRNPK	hnRNP K; hnRNP K iso2	%280; %280	human	RDY*DDMSPR	RDY*DDMSPR	617.7315	NA	NA	NA	NA	NA	NA	NA	NA	NA	NA	NA	NA	NA	NA	NA	NA	NA	663000	NA	NA	NA	194493	NA	NA	NA	NA	NA	NA	NA	NA	NA	NA	NA	NA	NA	NA	20893	1445	NA	2716
ROBO2 1035	ROBO2	1035	ROBO2	ROBO2	1035	human	GFGY*SLPDQNK	GFGY*SLPDQNK	653.2792	NA	NA	NA	NA	NA	NA	NA	NA	NA	NA	NA	NA	NA	NA	NA	NA	NA	NA	NA	NA	NA	NA	NA	NA	NA	NA	NA	NA	NA	NA	NA	NA	NA	NA	NA	NA	129688	266731	116450	86527
RP9 142	RP9	142	RP9	RP9	%142	human	VAHEDPMY*DIIR	VAHEDPMY*DIIR	769.8391	NA	NA	NA	NA	NA	NA	NA	NA	NA	NA	NA	NA	NA	NA	NA	NA	NA	1180950	NA	NA	6501	174873	NA	NA	NA	NA	NA	NA	NA	NA	NA	NA	NA	NA	NA	NA	17092	6923	NA	3578
PGRMC1 181	PGRMC1	181	PGRMC1	PGRMC1	%181	human	EGEEPTVYS*DEEEPKDESAR	EGEEPTVYS*DEEEPKDESAR	792.6515	NA	NA	NA	NA	NA	NA	NA	NA	NA	NA	NA	NA	NA	NA	NA	NA	NA	48287	5222	NA	14333	176358	NA	NA	NA	NA	NA	NA	NA	NA	NA	NA	NA	NA	NA	NA	NA	NA	NA	NA
ROBO2 997	ROBO2	997	ROBO2	ROBO2	997	human	TSYNSSSQITQATPY*ATT	TSYNSSSQITQATPY*ATT	1000.9279	NA	NA	NA	NA	NA	NA	NA	NA	NA	NA	NA	NA	NA	NA	NA	NA	NA	NA	NA	NA	NA	NA	NA	NA	NA	NA	NA	NA	NA	NA	NA	NA	NA	NA	NA	NA	57237	31378	11735	22908
ALK 566, 569	ALK	566, 569	ALK	NPM-ALK	566, 569	human/ALK_mutant	NKPTSLWNPT*YGS*WFTEKPTK	NKPTSLWNPT*YGS*WFTEKPTK	881.3958	NA	NA	NA	NA	NA	NA	NA	NA	NA	NA	NA	NA	NA	NA	NA	NA	NA	76229	NA	NA	NA	176049	NA	NA	NA	NA	NA	NA	NA	NA	NA	NA	NA	NA	NA	NA	NA	NA	NA	NA
RAPGEF1 329	RAPGEF1	329	RAPGEF1	RapGEF1	329	human	QDFDVDCY*AQR	QDFDVDCY*AQR	748.7792	NA	NA	NA	NA	NA	NA	NA	NA	NA	NA	NA	NA	NA	NA	NA	NA	NA	NA	6390	14626	4295	252132	NA	NA	NA	NA	NA	NA	NA	NA	NA	NA	NA	NA	NA	NA	NA	NA	NA	NA
ALK 567, 569	ALK	567, 569	ALK	NPM-ALK	%567, 569	human/ALK_mutant	NKPTSLWNPTY*GS*WFTEKPTKK	NKPTSLWNPTY*GS*WFTEKPTKK	924.0941	NA	NA	NA	NA	NA	NA	NA	NA	NA	NA	NA	NA	NA	NA	NA	NA	NA	286330	NA	NA	NA	338070	NA	NA	NA	NA	NA	NA	NA	NA	NA	NA	NA	NA	NA	NA	NA	NA	NA	NA
PTPN11 547	PTPN11	547	PTPN11	SHP-2	%547	human	KGHEYT*NIK	KGHEYT*NIK	585.2712	NA	NA	NA	NA	NA	NA	NA	NA	NA	NA	NA	NA	NA	NA	NA	NA	NA	7040	NA	NA	NA	18499	NA	NA	NA	NA	NA	NA	NA	NA	NA	NA	NA	NA	NA	NA	NA	NA	NA	NA
ALK 644	ALK	644	ALK	NPM-ALK	%644	human/ALK_mutant	HFPCGNVNY*GYQQQGLPLEAATAPGAGHYEDTILK	HFPCGNVNY*GYQQQGLPLEAATAPGAGHYEDTILK	1299.5961	NA	NA	NA	NA	NA	NA	NA	NA	NA	NA	NA	NA	NA	NA	NA	NA	NA	12740000	NA	61416	16081	619187	NA	NA	NA	NA	NA	NA	NA	NA	NA	NA	NA	NA	NA	NA	NA	NA	NA	NA
LPHN2 1372	LPHN2	1372	LPHN2; LPHN2	latrophilin 2; latrophilin 2 iso2	1372; 1316	human	DSLY*TSMPNLR	DSLY*TSMPNLR	688.7994	NA	NA	NA	NA	NA	NA	NA	NA	NA	NA	NA	NA	NA	NA	NA	NA	NA	206219	NA	NA	NA	606500	NA	NA	NA	NA	NA	NA	NA	NA	NA	NA	NA	NA	NA	NA	250097	145680	45323	53587
FAIM2 38	FAIM2	38	FAIM2	FAIM2	%38	human	EAPAVPSAPPSY*EEATSGEGM#K	EAPAVPSAPPSY*EEATSGEGMK	767.6591	NA	NA	NA	NA	NA	NA	NA	NA	NA	NA	NA	NA	NA	NA	NA	NA	NA	44858	8526	4610	3208	NA	NA	NA	NA	NA	NA	NA	NA	NA	NA	NA	NA	NA	NA	NA	143121	468346	226364	160281
EFR3B 723	EFR3B	723	EFR3B	EFR3B	723	human	VPAEEITY*ETLKK	VPAEEITY*ETLKK	534.2672	NA	NA	NA	NA	NA	NA	NA	NA	NA	NA	NA	NA	NA	NA	NA	NA	NA	197987	8286	12832	9277	1044240	NA	NA	NA	NA	NA	NA	NA	NA	NA	NA	NA	NA	NA	NA	50401	14635	5565	8378
EEF1D 247; EEF1D 174	EEF1D; EEF1D	247; 174	EEF1D; EEF1D	eEF1D iso2; eEF1D iso4	247; 174	human	GFY*EALFDGHPPGK	GFY*EALFDGHPPGK	807.8531	NA	NA	NA	NA	NA	NA	NA	NA	NA	NA	NA	NA	NA	NA	NA	NA	NA	NA	NA	NA	31205	231727	NA	NA	NA	NA	NA	NA	NA	NA	NA	NA	NA	NA	NA	NA	11450	9314	NA	18764
FAM32A 103	FAM32A	103	FAM32A	FAM32A	103	human	HLDTLTEHY*DIPK	HLDTLTEHY*DIPK	554.5905	NA	NA	NA	NA	NA	NA	NA	NA	NA	NA	NA	NA	NA	NA	NA	NA	NA	1471520	27098	32290	43365	1317480	NA	NA	NA	NA	NA	NA	NA	NA	NA	NA	NA	NA	NA	NA	239883	29888	NA	69855
ASAP3 843	ASAP3	843	ASAP3	DDEFL1	843	human	SGTTPSEMY*LPVR	SGTTPSEMY*LPVR	759.3389	NA	NA	NA	NA	NA	NA	NA	NA	NA	NA	NA	NA	NA	NA	NA	NA	NA	NA	4078	NA	9999	213453	NA	NA	NA	NA	NA	NA	NA	NA	NA	NA	NA	NA	NA	NA	NA	NA	NA	NA
C4orf16 145	C4orf16	145	C4orf16	AP1AR	%145	human	IVQQYHPSNNGEY*QSSGPEDDFESCLR	IVQQYHPSNNGEY*QSSGPEDDFESCLR	1079.4469	NA	NA	NA	NA	NA	NA	NA	NA	NA	NA	NA	NA	NA	NA	NA	NA	NA	NA	10134	14653	NA	21252	NA	NA	NA	NA	NA	NA	NA	NA	NA	NA	NA	NA	NA	NA	6218	23945	8265	7236
C4orf16 165	C4orf16	165	C4orf16	AP1AR	%165	human	SQY*EVFR	SQY*EVFR	504.713	NA	NA	NA	NA	NA	NA	NA	NA	NA	NA	NA	NA	NA	NA	NA	NA	NA	47069	88825	221734	56476	419468	NA	NA	NA	NA	NA	NA	NA	NA	NA	NA	NA	NA	NA	NA	39840	499228	298863	146797
PDGFRA 988	PDGFRA	988	PDGFRA	PDGFRa	%988	human	MRVDSDNAY*IGVTYKNEEDKLKDWEGGLDEQR	MRVDSDNAY*IGVTYKNEEDKLKDWEGGLDEQR	964.1898	NA	NA	NA	NA	NA	NA	NA	NA	NA	NA	NA	NA	NA	NA	NA	NA	NA	67384	NA	NA	NA	122903	NA	NA	NA	NA	NA	NA	NA	NA	NA	NA	NA	NA	NA	NA	NA	NA	NA	NA
EPHA2 960	EPHA2	960	EPHA2	EphA2	%960	human	IAY*SLLGLK	IAY*SLLGLK	529.2883	NA	NA	NA	NA	NA	NA	NA	NA	NA	NA	NA	NA	NA	NA	NA	NA	NA	NA	NA	NA	NA	NA	NA	NA	NA	NA	NA	NA	NA	NA	NA	NA	NA	NA	NA	NA	37394	NA	NA	NA
UBAP2L 592	UBAP2L	592	UBAP2L; UBAP2L	NICE-4; NICE-4 iso2	%592; %592	human	TSQNNAQGPLY*EQR	TSQNNAQGPLY*EQR	843.3676	NA	NA	NA	NA	NA	NA	NA	NA	NA	NA	NA	NA	NA	NA	NA	NA	NA	NA	NA	NA	8902	34204	NA	NA	NA	NA	NA	NA	NA	NA	NA	NA	NA	NA	NA	NA	10088	9863	NA	15690
FKBP8 364	FKBP8	364	FKBP8	FKBP8	364	human	STETALY*R	STETALY*R	510.7235	NA	NA	NA	NA	NA	NA	NA	NA	NA	NA	NA	NA	NA	NA	NA	NA	NA	7808	NA	NA	NA	19693	NA	NA	NA	NA	NA	NA	NA	NA	NA	NA	NA	NA	NA	NA	NA	NA	NA	NA
CRKL 197, 207	CRKL	197, 207	CRKL	CrkL	197, %207	human	NSNS*YGIPEPAHAY*AQPQ	NSNS*YGIPEPAHAY*AQPQ	1052.4141	NA	NA	NA	NA	NA	NA	NA	NA	NA	NA	NA	NA	NA	NA	NA	NA	NA	55351	NA	7358	NA	369001	NA	NA	NA	NA	NA	NA	NA	NA	NA	NA	NA	NA	NA	NA	NA	NA	NA	NA
PARD6B 102	PARD6B	102	PARD6B	PARD6B	102	human	KEEADYS*AFGTDTLIK	KEEADYS*AFGTDTLIK	623.2836	NA	NA	NA	NA	NA	NA	NA	NA	NA	NA	NA	NA	NA	NA	NA	NA	NA	93965	NA	NA	3201	211011	NA	NA	NA	NA	NA	NA	NA	NA	NA	NA	NA	NA	NA	NA	NA	NA	NA	NA
PDS5B 1218, 1223	PDS5B	1218, 1223	PDS5B	APRIN	%1218, 1223	human	GRLDSSEMDHS*ENEDY*TM#SSPLPGKK	GRLDSSEMDHS*ENEDY*TMSSPLPGKK	1029.41	NA	NA	NA	NA	NA	NA	NA	NA	NA	NA	NA	NA	NA	NA	NA	NA	NA	NA	NA	NA	NA	NA	NA	NA	NA	NA	NA	NA	NA	NA	NA	NA	NA	NA	NA	NA	NA	NA	NA	NA
PDHA1 295, 301, 303; PDHA2 293, 299, 301	PDHA1; PDHA2	295, 301, 303; 293, 299, 301	PDHA1; PDHA2	PDHA1; PDHA2	%295, %301, %303; %293, %299, %301	human	YHGHSMS*DPGVSY*RT*REEIQEVR	YHGHSMS*DPGVSY*RT*REEIQEVR	991.7311	NA	NA	NA	NA	NA	NA	NA	NA	NA	NA	NA	NA	NA	NA	NA	NA	NA	104964	NA	NA	4537	253089	NA	NA	NA	NA	NA	NA	NA	NA	NA	NA	NA	NA	NA	NA	NA	NA	NA	NA
ALK 152, 156	ALK	152, 156	ALK	NPM-ALK	%152, %156	human/ALK_mutant	TSTIM#TDY*NPNY*CFAGK	TSTIMTDY*NPNY*CFAGK	1079.8986	NA	NA	NA	NA	NA	NA	NA	NA	NA	NA	NA	NA	NA	NA	NA	NA	NA	NA	NA	NA	NA	NA	NA	NA	NA	NA	NA	NA	NA	NA	NA	NA	NA	NA	NA	NA	NA	NA	NA	NA
AGTRAP 135	AGTRAP	135	AGTRAP	AGTRAP	%135	human	SAYQT*IDSAEAPADPFAVPEGR	SAYQT*IDSAEAPADPFAVPEGR	1186.5257	NA	NA	NA	NA	NA	NA	NA	NA	NA	NA	NA	NA	NA	NA	NA	NA	NA	NA	28272	40766	15178	67804	NA	NA	NA	NA	NA	NA	NA	NA	NA	NA	NA	NA	NA	NA	NA	NA	NA	NA
CPSF6 74	CPSF6	74	CPSF6	CPSF6	%74	human	GAAPNVVY*TYTGKR	GAAPNVVY*TYTGKR	788.8796	NA	NA	NA	NA	NA	NA	NA	NA	NA	NA	NA	NA	NA	NA	NA	NA	NA	1009800	NA	NA	3082	86810	NA	NA	NA	NA	NA	NA	NA	NA	NA	NA	NA	NA	NA	NA	NA	NA	NA	NA
SHC3 341, 342	SHC3	341, 342	SHC3; SHC3	Shc3; Shc3 iso2	%341, %342; %218, %219	human	M#QSLDEPWTEEEGDGSDHPY*Y*NSIPSK	MQSLDEPWTEEEGDGSDHPY*Y*NSIPSK	1096.4194	NA	NA	NA	NA	NA	NA	NA	NA	NA	NA	NA	NA	NA	NA	NA	NA	NA	NA	NA	NA	NA	NA	NA	NA	NA	NA	NA	NA	NA	NA	NA	NA	NA	NA	NA	NA	NA	NA	NA	NA
HSPD1 227	HSPD1	227	HSPD1	HSP60	%227	human	GYISPY*FINTSK	GYISPY*FINTSK	735.3392	NA	NA	NA	NA	NA	NA	NA	NA	NA	NA	NA	NA	NA	NA	NA	NA	NA	NA	NA	NA	NA	NA	NA	NA	NA	NA	NA	NA	NA	NA	NA	NA	NA	NA	NA	NA	12612	26505	NA	58791
DDR2 469	DDR2	469	DDR2; DDR2	DDR2; DDR2 iso3	469; 79	human	SSSPSEQGSNS*TYDRIFPLRPDYQEPSR	SSSPSEQGSNS*TYDRIFPLRPDYQEPSR	1094.1563	NA	NA	NA	NA	NA	NA	NA	NA	NA	NA	NA	NA	NA	NA	NA	NA	NA	NA	NA	NA	NA	NA	NA	NA	NA	NA	NA	NA	NA	NA	NA	NA	NA	NA	NA	NA	NA	NA	NA	NA
RBM4 272	RBM4	272	RBM4	RBM4	272	human	SHLTSTSLDPY*DR	SHLTSTSLDPY*DR	786.3405	NA	NA	NA	NA	NA	NA	NA	NA	NA	NA	NA	NA	NA	NA	NA	NA	NA	NA	NA	NA	NA	43618	NA	NA	NA	NA	NA	NA	NA	NA	NA	NA	NA	NA	NA	NA	NA	NA	NA	NA
PRKCD 334	PRKCD	334	PRKCD; PRKCD	PKCD; PKCD iso13	%334; %334	human	TGVAGEDMQDNSGTY*GK	TGVAGEDMQDNSGTY*GK	905.3535	NA	NA	NA	NA	NA	NA	NA	NA	NA	NA	NA	NA	NA	NA	NA	NA	NA	NA	NA	NA	NA	76156	NA	NA	NA	NA	NA	NA	NA	NA	NA	NA	NA	NA	NA	NA	NA	NA	NA	NA
MERTK 753; TYRO3 685	MERTK; TYRO3	753; 685	MERTK; TYRO3	Mer; Tyro3	%753; %685	human	KIYSGDY*YR	KIYSGDY*YR	622.771	NA	NA	NA	NA	NA	NA	NA	NA	NA	NA	NA	NA	NA	NA	NA	NA	NA	32928	2012	3235	NA	108316	NA	NA	NA	NA	NA	NA	NA	NA	NA	NA	NA	NA	NA	NA	NA	NA	NA	NA
PAG1 340	PAG1	340	PAG1	PAG	340	human	SGQSLTVPEST*YTSIQGDPQR	SGQSLTVPEST*YTSIQGDPQR	1166.0286	NA	NA	NA	NA	NA	NA	NA	NA	NA	NA	NA	NA	NA	NA	NA	NA	NA	6112850	97662	180753	55962	1095810	NA	NA	NA	NA	NA	NA	NA	NA	NA	NA	NA	NA	NA	NA	NA	NA	NA	NA
SHC1 426	SHC1	426	SHC1; SHC1; SHC1	Shc1; Shc1 iso2; Shc1 iso3	%426; %316; %271	human	ELFDDPS*YVNVQNLDK	ELFDDPS*YVNVQNLDK	659.2943	NA	NA	NA	NA	NA	NA	NA	NA	NA	NA	NA	NA	NA	NA	NA	NA	NA	NA	NA	NA	NA	NA	NA	NA	NA	NA	NA	NA	NA	NA	NA	NA	NA	NA	NA	NA	NA	NA	NA	NA
EFS 381	EFS	381	EFS	EFS	381	human	AEEY*DYVHLK	AEEY*DYVHLK	673.7868	NA	NA	NA	NA	NA	NA	NA	NA	NA	NA	NA	NA	NA	NA	NA	NA	NA	294349	2248	5729	9280	1716060	NA	NA	NA	NA	NA	NA	NA	NA	NA	NA	NA	NA	NA	NA	NA	NA	NA	NA
EFS 381, 383	EFS	381, 383	EFS	EFS	381, 383	human	AEEY*DY*VHLK	AEEY*DY*VHLK	713.77	NA	NA	NA	NA	NA	NA	NA	NA	NA	NA	NA	NA	NA	NA	NA	NA	NA	176425	NA	NA	4258	621544	NA	NA	NA	NA	NA	NA	NA	NA	NA	NA	NA	NA	NA	NA	NA	NA	NA	NA
SPRED2 249	SPRED2	249	SPRED2	SPRED2	249	human	GKYPDPSEDADS*SYVR	GKYPDPSEDADS*SYVR	622.5912	NA	NA	NA	NA	NA	NA	NA	NA	NA	NA	NA	NA	NA	NA	NA	NA	NA	NA	NA	NA	NA	NA	NA	NA	NA	NA	NA	NA	NA	NA	NA	NA	NA	NA	NA	NA	NA	NA	NA	NA
ILF3 694	ILF3	694	ILF3	NFAT90 iso2	694	human	FTDCY*GYHDFGSS	FTDCY*GYHDFGSS	818.2765	NA	NA	NA	NA	NA	NA	NA	NA	NA	NA	NA	NA	NA	NA	NA	NA	NA	1216990	NA	6385	11112	514385	NA	NA	NA	NA	NA	NA	NA	NA	NA	NA	NA	NA	NA	NA	NA	NA	NA	NA
MAP1B 1917, 1925	MAP1B	1917, 1925	MAP1B	MAP1B	%1917, 1925	human	TTKSPS*DSGYSYET*IGK	TTKSPS*DSGYSYET*IGK	990.8974	NA	NA	NA	NA	NA	NA	NA	NA	NA	NA	NA	NA	NA	NA	NA	NA	NA	27659	5197	4640	7540	78066	NA	NA	NA	NA	NA	NA	NA	NA	NA	NA	NA	NA	NA	NA	NA	NA	NA	NA
LPHN2 1406, 1407	LPHN2	1406, 1407	LPHN2; LPHN2	latrophilin 2; latrophilin 2 iso2	%1406, 1407; %1350, 1351	human	RSENEDIY*Y*K	RSENEDIY*Y*K	738.7758	NA	NA	NA	NA	NA	NA	NA	NA	NA	NA	NA	NA	NA	NA	NA	NA	NA	NA	NA	NA	NA	NA	NA	NA	NA	NA	NA	NA	NA	NA	NA	NA	NA	NA	NA	NA	19544	1775	NA	NA
EMD 161, 167	EMD	161, 167	EMD	emerin	%161, %167	human	DSAY*QSITHY*RPVSASR	DSAY*QSITHY*RPVSASR	699.9645	NA	NA	NA	NA	NA	NA	NA	NA	NA	NA	NA	NA	NA	NA	NA	NA	NA	NA	NA	NA	NA	NA	NA	NA	NA	NA	NA	NA	NA	NA	NA	NA	NA	NA	NA	NA	NA	NA	NA	NA
ARVCF 267, 282	ARVCF	267, 282	ARVCF	ARVCF	%267, %282	human	GLEDDTRS*LAADDEGGPELEPDY*GTATR	GLEDDTRS*LAADDEGGPELEPDY*GTATR	1037.4219	NA	NA	NA	NA	NA	NA	NA	NA	NA	NA	NA	NA	NA	NA	NA	NA	NA	NA	NA	NA	NA	NA	NA	NA	NA	NA	NA	NA	NA	NA	NA	NA	NA	NA	NA	NA	NA	NA	NA	NA
CLASP2 938	CLASP2	938	CLASP2; CLASP2	CLASP2; CLASP2 iso4	%938; %501	human	NSEDIY*SSLR	NSEDIY*SSLR	632.2663	NA	NA	NA	NA	NA	NA	NA	NA	NA	NA	NA	NA	NA	NA	NA	NA	NA	NA	NA	NA	NA	NA	NA	NA	NA	NA	NA	NA	NA	NA	NA	NA	NA	NA	NA	NA	201891	84178	25963	57720
EPHB2 779, 780	EPHB2	779, 780	EPHB2; EPHB2	EphB2; EphB2 iso2	%779, %780; %779, %780	human	FLEDDTSDPT*Y*TSALGGK	FLEDDTSDPT*Y*TSALGGK	1038.908	NA	NA	NA	NA	NA	NA	NA	NA	NA	NA	NA	NA	NA	NA	NA	NA	NA	NA	NA	NA	NA	207972	NA	NA	NA	NA	NA	NA	NA	NA	NA	NA	NA	NA	NA	NA	NA	NA	NA	NA
TUBA1A 272; TUBA1B 272; TUBA1C 272; TUBA3C 272; TUBA3D 272; TUBA3E 272; TUBA4A 272	TUBA1A; TUBA1B; TUBA1C; TUBA3C; TUBA3D; TUBA3E; TUBA4A	272; 272; 272; 272; 272; 272; 272	TUBA1A; TUBA1B; TUBA1C; TUBA3C; TUBA3D; TUBA3E; TUBA4A	TUBA1A; TUBA1B; TUBA1C; TUBA3C; TUBA3D; TUBA3E; TUBA4A	%272; %272; %272; %272; %272; %272; %272	human	IHFPLATY*APVISAEK	IHFPLATY*APVISAEK	612.9814	NA	NA	NA	NA	NA	NA	NA	NA	NA	NA	NA	NA	NA	NA	NA	NA	NA	2200340	50481	53149	119106	5764400	NA	NA	NA	NA	NA	NA	NA	NA	NA	NA	NA	NA	NA	NA	NA	NA	NA	NA
PDHA1 293, 300; PDHA2 291, 298	PDHA1; PDHA2	293, 300; 291, 298	PDHA1; PDHA2	PDHA1; PDHA2	%293, %300; %291, %298	human	YHGHS*MSDPGVS*YR	YHGHS*MSDPGVS*YR	584.8794	NA	NA	NA	NA	NA	NA	NA	NA	NA	NA	NA	NA	NA	NA	NA	NA	NA	NA	NA	NA	NA	NA	NA	NA	NA	NA	NA	NA	NA	NA	NA	NA	NA	NA	NA	NA	NA	NA	NA	NA
HEG1 1347	HEG1	1347	HEG1	HEG1	1347	human	NGLY*PAYTGLPGSR	NGLY*PAYTGLPGSR	773.3585	NA	NA	NA	NA	NA	NA	NA	NA	NA	NA	NA	NA	NA	NA	NA	NA	NA	NA	NA	NA	NA	NA	NA	NA	NA	NA	NA	NA	NA	NA	NA	NA	NA	NA	NA	NA	NA	NA	NA	NA
FAF2 80	FAF2	80	FAF2	ETEA	80	human	IYS*YVVSRPQPR	IYS*YVVSRPQPR	772.8847	NA	NA	NA	NA	NA	NA	NA	NA	NA	NA	NA	NA	NA	NA	NA	NA	NA	NA	NA	NA	NA	NA	NA	NA	NA	NA	NA	NA	NA	NA	NA	NA	NA	NA	NA	NA	NA	NA	NA	NA
BMPR2 550	BMPR2	550	BMPR2	BMPR2	550	human	IGPYPDYSSSS*YIEDSIHHTDSIVK	IGPYPDYSSSS*YIEDSIHHTDSIVK	723.3259	NA	NA	NA	NA	NA	NA	NA	NA	NA	NA	NA	NA	NA	NA	NA	NA	NA	NA	NA	NA	NA	NA	NA	NA	NA	NA	NA	NA	NA	NA	NA	NA	NA	NA	NA	NA	54097	109489	27882	30484
ABL1 226	ABL1	226	ABL1; ABL1	Abl; Abl iso2	%226; %245	human	NKPTVY*GVSPNYDK	NKPTVY*GVSPNYDK	831.3822	NA	NA	NA	NA	NA	NA	NA	NA	NA	NA	NA	NA	NA	NA	NA	NA	NA	NA	NA	NA	NA	NA	NA	NA	NA	NA	NA	NA	NA	NA	NA	NA	NA	NA	NA	NA	8994	8375	2773	3790
YEATS2 15	YEATS2	15	YEATS2	YEATS2	%15	human	TIKETDPDY*EDVSVALPNKR	TIKETDPDY*EDVSVALPNKR	790.7123	NA	NA	NA	NA	NA	NA	NA	NA	NA	NA	NA	NA	NA	NA	NA	NA	NA	448985	NA	NA	6969	19387	NA	NA	NA	NA	NA	NA	NA	NA	NA	NA	NA	NA	NA	NA	NA	NA	NA	NA
LPHN3 1392	LPHN3	1392	LPHN3	latrophilin 3	1392	human	CGDAEDVY*YK	CGDAEDVY*YK	650.2336	NA	NA	NA	NA	NA	NA	NA	NA	NA	NA	NA	NA	NA	NA	NA	NA	NA	NA	NA	NA	NA	NA	NA	NA	NA	NA	NA	NA	NA	NA	NA	NA	NA	NA	NA	NA	NA	NA	NA	NA
MREG 39	MREG	39	MREG	MREG	39	human	ALPEKEPLVSDNNPYSS*FGATLVR	ALPEKEPLVSDNNPYSS*FGATLVR	895.4371	NA	NA	NA	NA	NA	NA	NA	NA	NA	NA	NA	NA	NA	NA	NA	NA	NA	NA	NA	NA	NA	NA	NA	NA	NA	NA	NA	NA	NA	NA	NA	NA	NA	NA	NA	NA	NA	NA	NA	NA
DDR2 736, 740, 741	DDR2	736, 740, 741	DDR2	DDR2	%736, %740, %741	human	NLY*SGDY*Y*RIQGR	NLY*SGDY*Y*RIQGR	922.8439	NA	NA	NA	NA	NA	NA	NA	NA	NA	NA	NA	NA	NA	NA	NA	NA	NA	1013990	5867	NA	6039	1187450	NA	NA	NA	NA	NA	NA	NA	NA	NA	NA	NA	NA	NA	NA	NA	NA	NA	NA
DDR2 740, 741	DDR2	740, 741	DDR2	DDR2	%740, %741	human	NLYSGDY*Y*RIQGR	NLYSGDY*Y*RIQGR	882.8608	NA	NA	NA	NA	NA	NA	NA	NA	NA	NA	NA	NA	NA	NA	NA	NA	NA	111481	NA	NA	NA	255496	NA	NA	NA	NA	NA	NA	NA	NA	NA	NA	NA	NA	NA	NA	NA	NA	NA	NA
OR51F1 141, 146, 159	OR51F1	141, 146, 159	OR51F1	OR51F1	141, 146, 159	human	Y*TTILT*NSRIIQMGLLM#IT*R	Y*TTILT*NSRIIQMGLLMIT*R	865.4023	NA	NA	NA	NA	NA	NA	NA	NA	NA	NA	NA	NA	NA	NA	NA	NA	NA	NA	NA	NA	NA	NA	NA	NA	NA	NA	NA	NA	NA	NA	NA	NA	NA	NA	NA	NA	NA	NA	NA	NA
SEZ6L2 883, 885	SEZ6L2	883, 885	SEZ6L2; SEZ6L2	SEZ6L2; SEZ6L2 iso3	883, %885; 826, %828	human	SLFGFSGSHS*YS*PITVESDFSNPLYEAGDTR	SLFGFSGSHS*YS*PITVESDFSNPLYEAGDTR	1176.4954	NA	NA	NA	NA	NA	NA	NA	NA	NA	NA	NA	NA	NA	NA	NA	NA	NA	33442	106679	102040	12716	135501	NA	NA	NA	NA	NA	NA	NA	NA	NA	NA	NA	NA	NA	NA	NA	NA	NA	NA
GTF2F2 124	GTF2F2	124	GTF2F2	GTF2F2	%124	human	AECRPAASENY*MR	AECRPAASENY*MR	545.5532	NA	NA	NA	NA	NA	NA	NA	NA	NA	NA	NA	NA	NA	NA	NA	NA	NA	63957	NA	NA	NA	23343	NA	NA	NA	NA	NA	NA	NA	NA	NA	NA	NA	NA	NA	NA	NA	NA	NA	NA
PSMC2 4	PSMC2	4	PSMC2	PSMC2	%4	human	PDY*LGADQR	PDY*LGADQR	557.7319	NA	NA	NA	NA	NA	NA	NA	NA	NA	NA	NA	NA	NA	NA	NA	NA	NA	NA	NA	NA	NA	NA	NA	NA	NA	NA	NA	NA	NA	NA	NA	NA	NA	NA	NA	NA	17259	39850	10563	14766
KIDINS220 12	KIDINS220	12	KIDINS220	Kidins220	12	human	NY*VEEENIPALK	NY*VEEENIPALK	749.8449	NA	NA	NA	NA	NA	NA	NA	NA	NA	NA	NA	NA	NA	NA	NA	NA	NA	NA	NA	NA	NA	NA	NA	NA	NA	NA	NA	NA	NA	NA	NA	NA	NA	NA	NA	NA	80939	166978	92673	83485
ZNRF1 95	ZNRF1	95	ZNRF1	ZNRF1	95	human	APGGGGSASDS*TYAHGNGYQETGGGHHR	APGGGGSASDS*TYAHGNGYQETGGGHHR	692.0326	NA	NA	NA	NA	NA	NA	NA	NA	NA	NA	NA	NA	NA	NA	NA	NA	NA	NA	NA	NA	NA	20743	NA	NA	NA	NA	NA	NA	NA	NA	NA	NA	NA	NA	NA	NA	NA	NA	NA	NA
EPB41L4B 479; EPB41L4B 493	EPB41L4B; EPB41L4B	479; 493	EPB41L4B; EPB41L4B	EHM2 iso2; EHM2 iso3	%479; %493	human	ASASGDDSHFDY*VHDQNQK	ASASGDDSHFDY*VHDQNQK	734.2904	NA	NA	NA	NA	NA	NA	NA	NA	NA	NA	NA	NA	NA	NA	NA	NA	NA	NA	NA	NA	NA	NA	NA	NA	NA	NA	NA	NA	NA	NA	NA	NA	NA	NA	NA	NA	13267	4964	NA	1583
SFPQ 251	SFPQ	251	SFPQ	PSF	251	human	QHHPPY*HQQHHQGPPPGGPGGR	QHHPPY*HQQHHQGPPPGGPGGR	621.5308	NA	NA	NA	NA	NA	NA	NA	NA	NA	NA	NA	NA	NA	NA	NA	NA	NA	27891	NA	NA	NA	NA	NA	NA	NA	NA	NA	NA	NA	NA	NA	NA	NA	NA	NA	NA	NA	NA	NA	NA
RET 688	RET	688	RET	Ret	688	human	RPAQAFPVSYS*SSGAR	RPAQAFPVSYS*SSGAR	880.9094	NA	NA	NA	NA	NA	NA	NA	NA	NA	NA	NA	NA	NA	NA	NA	NA	NA	NA	NA	NA	NA	NA	NA	NA	NA	NA	NA	NA	NA	NA	NA	NA	NA	NA	NA	NA	NA	NA	NA	NA
ZFR 120	ZFR	120	ZFR	ZFR	120	human	TATDYGY*TQR	TATDYGY*TQR	628.2532	NA	NA	NA	NA	NA	NA	NA	NA	NA	NA	NA	NA	NA	NA	NA	NA	NA	67541	NA	NA	NA	23279	NA	NA	NA	NA	NA	NA	NA	NA	NA	NA	NA	NA	NA	NA	NA	NA	NA	NA
ABI1 198	ABI1	198	ABI1; ABI1	Abi-1; Abi-1 iso3	%198; %198	human	NTPY*KTLEPVKPPTVPNDYMTSPAR	NTPY*KTLEPVKPPTVPNDYMTSPAR	966.1365	NA	NA	NA	NA	NA	NA	NA	NA	NA	NA	NA	NA	NA	NA	NA	NA	NA	415848	NA	NA	4989	417891	NA	NA	NA	NA	NA	NA	NA	NA	NA	NA	NA	NA	NA	NA	NA	NA	NA	NA
EZR 478	EZR	478	EZR	ezrin	%478	human	TKEELHLVMTAPPPPPPPVY*EPVSY	TKEELHLVMTAPPPPPPPVY*EPVSY	956.8025	NA	NA	NA	NA	NA	NA	NA	NA	NA	NA	NA	NA	NA	NA	NA	NA	NA	348422	13838	NA	17957	1546040	NA	NA	NA	NA	NA	NA	NA	NA	NA	NA	NA	NA	NA	NA	NA	NA	NA	NA
EZR 482	EZR	482	EZR	ezrin	482	human	TKEELHLVMTAPPPPPPPVYEPVS*YH	TKEELHLVMTAPPPPPPPVYEPVS*YH	1002.4888	NA	NA	NA	NA	NA	NA	NA	NA	NA	NA	NA	NA	NA	NA	NA	NA	NA	366562	9787	NA	25981	1145240	NA	NA	NA	NA	NA	NA	NA	NA	NA	NA	NA	NA	NA	NA	NA	NA	NA	NA
ABI1 200	ABI1	200	ABI1; ABI1	Abi-1; Abi-1 iso3	%200; %200	human	NTPYKT*LEPVKPPTVPNDYMTSPAR	NTPYKT*LEPVKPPTVPNDYMTSPAR	724.8542	NA	NA	NA	NA	NA	NA	NA	NA	NA	NA	NA	NA	NA	NA	NA	NA	NA	447574	NA	NA	6179	372488	NA	NA	NA	NA	NA	NA	NA	NA	NA	NA	NA	NA	NA	NA	NA	NA	NA	NA
KIF26A 1660	KIF26A	1660	KIF26A	KIF26A	1660	human	HSGGSSGY*ESLR	HSGGSSGY*ESLR	658.767	NA	NA	NA	NA	NA	NA	NA	NA	NA	NA	NA	NA	NA	NA	NA	NA	NA	NA	NA	NA	NA	NA	NA	NA	NA	NA	NA	NA	NA	NA	NA	NA	NA	NA	NA	NA	70963	70308	8722	21924
ABI1 333	ABI1	333	ABI1; ABI1	Abi-1; Abi-1 iso3	%333; %306	human	HNSTTSSTSSGGY*RR	HNSTTSSTSSGGY*RR	559.9041	NA	NA	NA	NA	NA	NA	NA	NA	NA	NA	NA	NA	NA	NA	NA	NA	NA	74373	NA	NA	NA	32143	NA	NA	NA	NA	NA	NA	NA	NA	NA	NA	NA	NA	NA	NA	NA	NA	NA	NA
ABI1 355	ABI1	355	ABI1; ABI1	Abi-1; Abi-1 iso3	355; 328	human	RTPSVTAQFSAQPHVNGGPLY*SQNSI	RTPSVTAQFSAQPHVNGGPLY*SQNSI	946.1187	NA	NA	NA	NA	NA	NA	NA	NA	NA	NA	NA	NA	NA	NA	NA	NA	NA	72692	NA	NA	NA	124996	NA	NA	NA	NA	NA	NA	NA	NA	NA	NA	NA	NA	NA	NA	NA	NA	NA	NA
TMEM35 156	TMEM35	156	TMEM35	TMEM35	156	human	SSEKKPLPGNAEEQPSLY*EKAPQGK	SSEKKPLPGNAEEQPSLY*EKAPQGK	698.843	NA	NA	NA	NA	NA	NA	NA	NA	NA	NA	NA	NA	NA	NA	NA	NA	NA	78604	NA	NA	NA	79860	NA	NA	NA	NA	NA	NA	NA	NA	NA	NA	NA	NA	NA	NA	NA	NA	NA	NA
SEZ6L 1012	SEZ6L	1012	SEZ6L	SEZ6L	1012	human	TVETEFDNPIY*ETGETR	TVETEFDNPIY*ETGETR	1040.941	NA	NA	NA	NA	NA	NA	NA	NA	NA	NA	NA	NA	NA	NA	NA	NA	NA	NA	168689	419756	40281	135697	NA	NA	NA	NA	NA	NA	NA	NA	NA	NA	NA	NA	NA	NA	NA	NA	NA	NA
WAC 25	WAC	25	WAC	WAC	%25	human	RGDSQPY*QALK	RGDSQPY*QALK	671.8112	NA	NA	NA	NA	NA	NA	NA	NA	NA	NA	NA	NA	NA	NA	NA	NA	NA	59667	NA	NA	NA	19437	NA	NA	NA	NA	NA	NA	NA	NA	NA	NA	NA	NA	NA	NA	NA	NA	NA	NA
ABI2 213, 216	ABI2	213, 216	ABI2; ABI2	Abi-2; Abi-2 iso2	%213, %216; %207, %210	human	TLEPVRPPVVPNDY*VPS*PTR	TLEPVRPPVVPNDY*VPS*PTR	1197.0687	NA	NA	NA	NA	NA	NA	NA	NA	NA	NA	NA	NA	NA	NA	NA	NA	NA	336653	NA	NA	NA	387438	NA	NA	NA	NA	NA	NA	NA	NA	NA	NA	NA	NA	NA	NA	NA	NA	NA	NA
SLC10A4 421	SLC10A4	421	SLC10A4	SLC10A4	421	human	KLKEEEMADTSYGT*VK	KLKEEEMADTSYGT*VK	636.9602	NA	NA	NA	NA	NA	NA	NA	NA	NA	NA	NA	NA	NA	NA	NA	NA	NA	NA	11995	16472	7149	53861	NA	NA	NA	NA	NA	NA	NA	NA	NA	NA	NA	NA	NA	NA	NA	NA	NA	NA
SV2A 94	SV2A	94	SV2A	SV2A	%94	human	DEDDEIY*EGEYQGIPR	DEDDEIY*EGEYQGIPR	1004.3964	NA	NA	NA	NA	NA	NA	NA	NA	NA	NA	NA	NA	NA	NA	NA	NA	NA	NA	74159	150001	28362	80674	NA	NA	NA	NA	NA	NA	NA	NA	NA	NA	NA	NA	NA	NA	NA	NA	NA	NA
ABI2 285	ABI2	285	ABI2	Abi-2 iso2	285	human	ENSGSGSVGVPIAVPTPSPPSVFPGHPVQFYS*M#NRPASR	ENSGSGSVGVPIAVPTPSPPSVFPGHPVQFYS*MNRPASR	1026.4925	NA	NA	NA	NA	NA	NA	NA	NA	NA	NA	NA	NA	NA	NA	NA	NA	NA	104394	NA	NA	NA	214312	NA	NA	NA	NA	NA	NA	NA	NA	NA	NA	NA	NA	NA	NA	NA	NA	NA	NA
TSPAN3 243	TSPAN3	243	TSPAN3	TSPAN3	%243	human	SRDPAY*ELLITGGTYA	SRDPAY*ELLITGGTYA	903.9191	NA	NA	NA	NA	NA	NA	NA	NA	NA	NA	NA	NA	NA	NA	NA	NA	NA	162931	128074	144210	129250	1471740	NA	NA	NA	NA	NA	NA	NA	NA	NA	NA	NA	NA	NA	NA	NA	NA	NA	NA
ATP9A 488	ATP9A	488	ATP9A	ATP9A	488	human	YESNGVTDQAEAEKQY*EDSCR	YESNGVTDQAEAEKQY*EDSCR	853.6708	NA	NA	NA	NA	NA	NA	NA	NA	NA	NA	NA	NA	NA	NA	NA	NA	NA	NA	7708	9176	6129	40913	NA	NA	NA	NA	NA	NA	NA	NA	NA	NA	NA	NA	NA	NA	NA	NA	NA	NA
DCBLD2 565, 569	DCBLD2	565, 569	DCBLD2	DCBLD2	%565, 569	human	KTEGTY*DLPY*WDR	KTEGTY*DLPY*WDR	902.355	NA	NA	NA	NA	NA	NA	NA	NA	NA	NA	NA	NA	NA	NA	NA	NA	NA	NA	4732	NA	NA	140941	NA	NA	NA	NA	NA	NA	NA	NA	NA	NA	NA	NA	NA	NA	NA	NA	NA	NA
EPHA4 602	EPHA4	602	EPHA4	EphA4	%602	human	TYVDPFTY*EDPNQAVR	TYVDPFTY*EDPNQAVR	997.9302	NA	NA	NA	NA	NA	NA	NA	NA	NA	NA	NA	NA	NA	NA	NA	NA	NA	NA	NA	NA	NA	NA	NA	NA	NA	NA	NA	NA	NA	NA	NA	NA	NA	NA	NA	NA	133276	66196	14202	25536
DCBLD2 655	DCBLD2	655	DCBLD2	DCBLD2	%655	human	STFKPEEGKEAGYADLDPY*NSPGQEVYH	STFKPEEGKEAGYADLDPY*NSPGQEVYH	1070.1309	NA	NA	NA	NA	NA	NA	NA	NA	NA	NA	NA	NA	NA	NA	NA	NA	NA	NA	NA	NA	NA	99073	NA	NA	NA	NA	NA	NA	NA	NA	NA	NA	NA	NA	NA	NA	NA	NA	NA	NA
RUNDC2B 205; SNX29 358	RUNDC2B; SNX29	205; 358	RUNDC2B; SNX29	RUNDC2B; SNX29	205; 358	human	SIDDEDVDENEDDVY*GNSSGR	SIDDEDVDENEDDVY*GNSSGR	1205.4455	NA	NA	NA	NA	NA	NA	NA	NA	NA	NA	NA	NA	NA	NA	NA	NA	NA	NA	4644	7945	NA	NA	NA	NA	NA	NA	NA	NA	NA	NA	NA	NA	NA	NA	NA	NA	NA	NA	NA	NA
MAPT 514	MAPT	514	MAPT; MAPT; MAPT; MAPT; MAPT; MAPT	tau; tau iso2; tau iso3; tau iso5; tau iso6; tau iso8	%514; %102; %138; %197; %139; %197	human	SGY*SSPGSPGTPGSR	SGY*SSPGSPGTPGSR	737.3039	NA	NA	NA	NA	NA	NA	NA	NA	NA	NA	NA	NA	NA	NA	NA	NA	NA	NA	NA	NA	NA	13655	NA	NA	NA	NA	NA	NA	NA	NA	NA	NA	NA	NA	NA	NA	NA	NA	NA	NA
VIPAR 11	VIPAR	11	VIPAR	FLJ12707	%11	human	TKGDEEEY*WNSSK	TKGDEEEY*WNSSK	826.8274	NA	NA	NA	NA	NA	NA	NA	NA	NA	NA	NA	NA	NA	NA	NA	NA	NA	NA	NA	NA	NA	35003	NA	NA	NA	NA	NA	NA	NA	NA	NA	NA	NA	NA	NA	NA	NA	NA	NA	NA
CBL 731	CBL	731	CBL	Cbl	%731	human	ACDCDQQIDSCTY*EA	ACDCDQQIDSCTY*EA	958.3126	NA	NA	NA	NA	NA	NA	NA	NA	NA	NA	NA	NA	NA	NA	NA	NA	NA	NA	NA	NA	NA	49374	NA	NA	NA	NA	NA	NA	NA	NA	NA	NA	NA	NA	NA	NA	NA	NA	NA	NA
CBL 774	CBL	774	CBL	Cbl	%774	human	ANTGPEESENEDDGY*DVPKPPVPAVLAR	ANTGPEESENEDDGY*DVPKPPVPAVLAR	1016.1274	NA	NA	NA	NA	NA	NA	NA	NA	NA	NA	NA	NA	NA	NA	NA	NA	NA	382741	7591	NA	NA	1062180	NA	NA	NA	NA	NA	NA	NA	NA	NA	NA	NA	NA	NA	NA	NA	NA	NA	NA
CRK 251	CRK	251	CRK	Crk	%251	human	VPNAY*DKTALA	VPNAY*DKTALA	621.7919	NA	NA	NA	NA	NA	NA	NA	NA	NA	NA	NA	9922	8464	NA	NA	NA	NA	NA	NA	NA	NA	303418	NA	NA	NA	5238	9716	NA	NA	NA	NA	NA	NA	NA	NA	NA	NA	NA	NA	NA
NRCAM 1225, 1226	NRCAM	1225, 1226	NRCAM	NRCAM	%1225, %1226	human	KEDDGTFGEY*S*DAEDHKPLK	KEDDGTFGEY*S*DAEDHKPLK	814.3242	NA	NA	NA	NA	NA	NA	NA	NA	NA	NA	NA	NA	NA	NA	NA	NA	NA	NA	5284	14039	NA	86485	NA	NA	NA	NA	NA	NA	NA	NA	NA	NA	NA	NA	NA	NA	NA	NA	NA	NA
TUBB 221; TUBB2A 221; TUBB2B 221; TUBB2C 221; TUBB4 221	TUBB; TUBB2A; TUBB2B; TUBB2C; TUBB4	221; 221; 221; 221; 221	TUBB; TUBB2A; TUBB2B; TUBB2C; TUBB4	TUBB; TUBB2A; TUBB2B; TUBB2C; TUBB4	221; 221; 221; %221; 221	human	LTTPT*YGDLNHLVSATMSGVTTCLR	LTTPT*YGDLNHLVSATMSGVTTCLR	930.1064	NA	NA	NA	NA	NA	NA	NA	NA	NA	NA	NA	NA	NA	NA	NA	NA	NA	862889	9046	NA	22094	1571650	NA	NA	NA	NA	NA	NA	NA	NA	NA	NA	NA	NA	NA	NA	NA	NA	NA	NA
HNRNPK 280, 284	HNRNPK	280, 284	HNRNPK; HNRNPK	hnRNP K; hnRNP K iso2	%280, %284; %280, %284	human	RDY*DDMS*PR	RDY*DDMS*PR	657.7147	NA	NA	NA	NA	NA	NA	NA	NA	NA	NA	NA	NA	NA	NA	NA	NA	NA	167287	NA	NA	NA	40867	NA	NA	NA	NA	NA	NA	NA	NA	NA	NA	NA	NA	NA	NA	NA	NA	NA	NA
CTNND1 221	CTNND1	221	CTNND1; CTNND1; CTNND1	CTNND1; CTNND1 iso3; CTNND1 iso4	%221; %221; %221	human	NFHYPPDGYSRHYEDGY*PGGSDNYGSLSR	NFHYPPDGYSRHYEDGY*PGGSDNYGSLSR	847.5995	NA	NA	NA	NA	NA	NA	NA	NA	NA	NA	NA	NA	NA	NA	NA	NA	NA	234036	3073	9071	6708	170725	NA	NA	NA	NA	NA	NA	NA	NA	NA	NA	NA	NA	NA	NA	NA	NA	NA	NA
ATP6V1D 118	ATP6V1D	118	ATP6V1D	ATP6V1D	118	human	DNVAGVTLPVFEHYHEGTDS*YELTGLAR	DNVAGVTLPVFEHYHEGTDS*YELTGLAR	1057.4871	NA	NA	NA	NA	NA	NA	NA	NA	NA	NA	NA	NA	NA	NA	NA	NA	NA	120097	NA	NA	11000	324062	NA	NA	NA	NA	NA	NA	NA	NA	NA	NA	NA	NA	NA	NA	NA	NA	NA	NA
CTNND1 228, 230	CTNND1	228, 230	CTNND1; CTNND1; CTNND1	CTNND1; CTNND1 iso3; CTNND1 iso4	%228, %230; %228, %230; %228, %230	human	HYEDGYPGGSDNY*GS*LSR	HYEDGYPGGSDNY*GS*LSR	711.9244	NA	NA	NA	NA	NA	NA	NA	NA	NA	NA	NA	NA	NA	NA	NA	NA	NA	421526	14782	4520	22161	148262	NA	NA	NA	NA	NA	NA	NA	NA	NA	NA	NA	NA	NA	NA	NA	NA	NA	NA
CTNND1 228, 232	CTNND1	228, 232	CTNND1; CTNND1; CTNND1	CTNND1; CTNND1 iso3; CTNND1 iso4	%228, %232; %228, %232; %228, %232	human	HYEDGYPGGSDNY*GSLS*R	HYEDGYPGGSDNY*GSLS*R	1067.383	NA	NA	NA	NA	NA	NA	NA	NA	NA	NA	NA	NA	NA	NA	NA	NA	NA	317679	6439	9119	9396	80729	NA	NA	NA	NA	NA	NA	NA	NA	NA	NA	NA	NA	NA	NA	NA	NA	NA	NA
CTNND1 248	CTNND1	248	CTNND1; CTNND1; CTNND1	CTNND1; CTNND1 iso3; CTNND1 iso4	%248; %248; %248	human	YRPSMEGY*RAPSR	YRPSMEGY*RAPSR	550.58	NA	NA	NA	NA	NA	NA	NA	NA	NA	NA	NA	NA	NA	NA	NA	NA	NA	988560	2448	4654	10093	218122	NA	NA	NA	NA	NA	NA	NA	NA	NA	NA	NA	NA	NA	NA	NA	NA	NA	NA
CTNND1 280	CTNND1	280	CTNND1; CTNND1; CTNND1	CTNND1; CTNND1 iso3; CTNND1 iso4	%280; %280; %280	human	FHPEPY*GLEDDQR	FHPEPY*GLEDDQR	841.846	NA	NA	NA	NA	NA	NA	NA	NA	NA	NA	NA	NA	NA	NA	NA	NA	NA	323773	2101	5274	4553	277578	NA	NA	NA	NA	NA	NA	NA	NA	NA	NA	NA	NA	NA	NA	NA	NA	NA	NA
PKP4 425	PKP4	425	PKP4; PKP4; PKP4	plakophilin 4; plakophilin 4 iso2; plakophilin 4 iso4	%425; %425; %277	human	TYYSPVY*R	TYYSPVY*R	564.7417	NA	NA	NA	NA	NA	NA	NA	NA	NA	NA	NA	NA	NA	NA	NA	NA	NA	914058	14618	20591	17318	385704	NA	NA	NA	NA	NA	NA	NA	NA	NA	NA	NA	NA	NA	NA	NA	NA	NA	NA
PNKD 119	PNKD	119	PNKD	PNKD iso2	119	human	LSNTGEY*ESQR	LSNTGEY*ESQR	682.2799	NA	NA	NA	NA	NA	NA	NA	NA	NA	NA	NA	NA	NA	NA	NA	NA	NA	NA	NA	NA	NA	13051	NA	NA	NA	NA	NA	NA	NA	NA	NA	NA	NA	NA	NA	NA	NA	NA	NA	NA
PRSS2 218; TRY6 218	PRSS2; TRY6	218; 218	PRSS2; TRY6	trypsin 2; TRY6	218; 218	human	LQGIVSWGY*GCAQK	LQGIVSWGY*GCAQK	823.8735	NA	NA	NA	NA	NA	NA	NA	NA	NA	NA	NA	NA	NA	NA	NA	NA	NA	208903	279146	3691390	232246	87628	NA	NA	NA	NA	NA	NA	NA	NA	NA	NA	NA	NA	NA	NA	NA	NA	NA	NA
KIT 570	KIT	570	KIT	Kit	%570	human	NGNNYVY*IDPTQLPYDHK	NGNNYVY*IDPTQLPYDHK	744.3317	NA	NA	NA	NA	NA	NA	NA	NA	NA	NA	NA	NA	NA	NA	NA	NA	NA	NA	NA	NA	NA	NA	NA	NA	NA	NA	NA	NA	NA	NA	NA	NA	NA	NA	NA	NA	23231	17223	16494	9726
ARVCF 259	ARVCF	259	ARVCF	ARVCF	259	human	FQAEPY*GLEDDTR	FQAEPY*GLEDDTR	810.8325	NA	NA	NA	NA	NA	NA	NA	NA	NA	NA	NA	NA	NA	NA	NA	NA	NA	NA	NA	NA	NA	NA	NA	NA	NA	NA	NA	NA	NA	NA	NA	NA	NA	NA	NA	NA	39954	57510	11143	11946
AFAP1 94	AFAP1	94	AFAP1	AFAP	%94	human	SSLPEGYY*EEAVPLSPGK	SSLPEGYY*EEAVPLSPGK	1001.9559	NA	NA	NA	NA	NA	NA	NA	NA	NA	NA	NA	NA	NA	NA	NA	NA	NA	NA	NA	NA	NA	NA	NA	NA	NA	NA	NA	NA	NA	NA	NA	NA	NA	NA	NA	NA	549051	72234	24335	107995
AFAP1 94, 101	AFAP1	94, 101	AFAP1	AFAP	%94, 101	human	SSLPEGYY*EEAVPLS*PGK	SSLPEGYY*EEAVPLS*PGK	694.9618	NA	NA	NA	NA	NA	NA	NA	NA	NA	NA	NA	NA	NA	NA	NA	NA	NA	NA	NA	NA	NA	NA	NA	NA	NA	NA	NA	NA	NA	NA	NA	NA	NA	NA	NA	NA	29158	NA	NA	NA
AKAP12 374	AKAP12	374	AKAP12	AKAP12	374	human	LSAEY*EK	LSAEY*EK	460.1941	NA	NA	NA	NA	NA	NA	NA	NA	NA	NA	NA	NA	NA	NA	NA	NA	NA	NA	NA	NA	NA	NA	NA	NA	NA	NA	NA	NA	NA	NA	NA	NA	NA	NA	NA	NA	42933	89148	72234	53914
ANK1 603; ANK2 630; ANK3 632	ANK1; ANK2; ANK3	603; 630; 632	ANK1; ANK1; ANK1; ANK2; ANK3; ANK3	ANK1; ANK1 iso11; ANK1 iso21; ANK2; ANK3; ANK3 iso2	%603; %603; %636; 630; 632; 626	human	NGY*TPLHIAAK	NGY*TPLHIAAK	632.8079	NA	NA	NA	NA	NA	NA	NA	NA	NA	NA	NA	NA	NA	NA	NA	NA	NA	NA	NA	NA	NA	NA	NA	NA	NA	NA	NA	NA	NA	NA	NA	NA	NA	NA	NA	NA	54670	NA	NA	NA
ANK3 1649	ANK3	1649	ANK3	ANK3	1649	human	SNINM#Y*SSSLPFK	SNINMY*SSSLPFK	792.3442	NA	NA	NA	NA	NA	NA	NA	NA	NA	NA	NA	NA	NA	NA	NA	NA	NA	NA	NA	NA	NA	NA	NA	NA	NA	NA	NA	NA	NA	NA	NA	NA	NA	NA	NA	NA	28109	18338	8736	6961
FRS2 470	FRS2	470	FRS2	FRS2	470	human	TELY*AVIDIER	TELY*AVIDIER	701.3367	NA	NA	NA	NA	NA	NA	NA	NA	NA	NA	NA	NA	NA	NA	NA	NA	NA	9731	NA	NA	NA	2550	NA	NA	NA	NA	NA	NA	NA	NA	NA	NA	NA	NA	NA	NA	NA	NA	NA	NA
SLC7A14 730, 731	SLC7A14	730, 731	SLC7A14	Slc7a14	730, 731	human	GFY*Y*QQMSDAK	GFY*Y*QQMSDAK	749.2615	NA	NA	NA	NA	NA	NA	NA	NA	NA	NA	NA	NA	NA	NA	NA	NA	NA	NA	NA	NA	NA	NA	NA	NA	NA	NA	NA	NA	NA	NA	NA	NA	NA	NA	NA	NA	21902	NA	NA	NA
NETO2 398	NETO2	398	NETO2	NETO2	398	human	TGFQEVFDPPHY*ELF	TGFQEVFDPPHY*ELF	953.4084	NA	NA	NA	NA	NA	NA	NA	NA	NA	NA	NA	NA	NA	NA	NA	NA	NA	NA	NA	NA	NA	NA	NA	NA	NA	NA	NA	NA	NA	NA	NA	NA	NA	NA	NA	NA	213858	346970	84825	120263
RCN2 311	RCN2	311	RCN2	RCN2	311	human	QLHDDY*FYHDEL	QLHDDY*FYHDEL	558.8872	NA	NA	NA	NA	NA	NA	NA	NA	NA	NA	NA	NA	NA	NA	NA	NA	NA	NA	NA	NA	NA	NA	NA	NA	NA	NA	NA	NA	NA	NA	NA	NA	NA	NA	NA	NA	55050	16780	4800	19731
TTYH3 472	TTYH3	472	TTYH3	TTYH3	472	human	SNAPVT*EYM#SQNANFQNPR	SNAPVT*EYMSQNANFQNPR	755.3194	NA	NA	NA	NA	NA	NA	NA	NA	NA	NA	NA	NA	NA	NA	NA	NA	NA	NA	NA	NA	NA	NA	NA	NA	NA	NA	NA	NA	NA	NA	NA	NA	NA	NA	NA	NA	9328	9024	NA	4336
PDGFRB 686, 692	PDGFRB	686, 692	PDGFRB	PDGFRb	%686, %692	human	Y*GDLVDY*LHR	Y*GDLVDY*LHR	705.7782	NA	NA	NA	NA	NA	NA	NA	NA	NA	NA	NA	NA	NA	NA	NA	NA	NA	NA	NA	NA	NA	NA	NA	NA	NA	NA	NA	NA	NA	NA	NA	NA	NA	NA	NA	NA	39352	NA	NA	NA
CTNND2 399	CTNND2	399	CTNND2	CTNND2	399	human	ASY*SSQHGHLGPELR	ASY*SSQHGHLGPELR	573.5931	NA	NA	NA	NA	NA	NA	NA	NA	NA	NA	NA	NA	NA	NA	NA	NA	NA	NA	NA	NA	NA	NA	NA	NA	NA	NA	NA	NA	NA	NA	NA	NA	NA	NA	NA	NA	18558	11615	4432	3844
GAB2 614, 622	GAB2	614, 622	GAB2	Gab2	%614, %622	human	KSTGSVDY*LALDFQPS*SPSPHR	KSTGSVDY*LALDFQPS*SPSPHR	850.3752	NA	NA	NA	NA	NA	NA	NA	NA	NA	NA	NA	NA	NA	NA	NA	NA	NA	157810	6252	NA	NA	911828	NA	NA	NA	NA	NA	NA	NA	NA	NA	NA	NA	NA	NA	NA	NA	NA	NA	NA
CBL 675	CBL	675	CBL	Cbl	%675	human	IKPSSSANAIYS*LAAR	IKPSSSANAIYS*LAAR	576.9609	NA	NA	NA	NA	NA	NA	NA	NA	NA	NA	NA	NA	NA	NA	NA	NA	NA	NA	NA	NA	NA	NA	NA	NA	NA	NA	NA	NA	NA	NA	NA	NA	NA	NA	NA	NA	30450	5587	NA	NA
DAGLB 573	DAGLB	573	DAGLB	DAGLBETA	%573	human	WSPAY*SFSSDSPLDSSPK	WSPAY*SFSSDSPLDSSPK	1019.4275	NA	NA	NA	NA	NA	NA	NA	NA	NA	NA	NA	NA	NA	NA	NA	NA	NA	NA	NA	NA	NA	NA	NA	NA	NA	NA	NA	NA	NA	NA	NA	NA	NA	NA	NA	NA	11737	30838	21789	16493
UNC5B 895; UNC5C 881	UNC5B; UNC5C	895; 881	UNC5B; UNC5C	UNC5B; UNC5C	895; 881	human	YLNY*FATK	YLNY*FATK	550.2466	NA	NA	NA	NA	NA	NA	NA	NA	NA	NA	NA	NA	NA	NA	NA	NA	NA	NA	NA	NA	NA	NA	NA	NA	NA	NA	NA	NA	NA	NA	NA	NA	NA	NA	NA	NA	654297	893598	191028	331363
FAM171A1 477	FAM171A1	477	FAM171A1	FAM171A1	477	human	EGY*ESSGNDDYR	EGY*ESSGNDDYR	736.2541	NA	NA	NA	NA	NA	NA	NA	NA	NA	NA	NA	NA	NA	NA	NA	NA	NA	NA	NA	NA	NA	NA	NA	NA	NA	NA	NA	NA	NA	NA	NA	NA	NA	NA	NA	NA	5123	10317	2260	4933
CTTN 154	CTTN	154	CTTN; CTTN	cortactin; cortactin iso2	%154; %154	human	HASQKDY*SSGFGGK	HASQKDY*SSGFGGK	516.8875	NA	NA	NA	NA	NA	NA	NA	NA	NA	NA	NA	NA	NA	NA	NA	NA	NA	NA	NA	2375	1640	57054	NA	NA	NA	NA	NA	NA	NA	NA	NA	NA	NA	NA	NA	NA	NA	NA	NA	NA
NMNAT2 287	NMNAT2	287	NMNAT2	NMNAT2	287	human	LALQHGDGHVVDY*LSQPVIDYILK	LALQHGDGHVVDY*LSQPVIDYILK	925.1369	NA	NA	NA	NA	NA	NA	NA	NA	NA	NA	NA	NA	NA	NA	NA	NA	NA	NA	NA	NA	NA	NA	NA	NA	NA	NA	NA	NA	NA	NA	NA	NA	NA	NA	NA	NA	79995	NA	4405	NA
PLCG1 472	PLCG1	472	PLCG1; PLCG1	PLCG1; PLCG1 iso2	%472; %472	human	KLAEGSAY*EEVPT	KLAEGSAY*EEVPT	737.3291	NA	NA	NA	NA	NA	NA	NA	NA	NA	NA	NA	NA	NA	NA	NA	NA	NA	NA	NA	NA	NA	NA	NA	NA	NA	NA	NA	NA	NA	NA	NA	NA	NA	NA	NA	NA	59185	187580	53581	48588
DHX9 68	DHX9	68	DHX9	DDX9	%68	human	DFVNY*LVR	DFVNY*LVR	553.2575	NA	NA	NA	NA	NA	NA	NA	NA	NA	NA	NA	NA	NA	NA	NA	NA	NA	NA	NA	NA	NA	NA	NA	NA	NA	NA	NA	NA	NA	NA	NA	NA	NA	NA	NA	NA	9305	NA	NA	NA
EMD 94	EMD	94	EMD	emerin	%94	human	GYNDDY*YEESYFTTR	GYNDDY*YEESYFTTR	1001.8726	NA	NA	NA	NA	NA	NA	NA	NA	NA	NA	NA	NA	NA	NA	NA	NA	NA	NA	NA	NA	NA	NA	NA	NA	NA	NA	NA	NA	NA	NA	NA	NA	NA	NA	NA	NA	272476	NA	NA	2429
PLCG1 775	PLCG1	775	PLCG1; PLCG1	PLCG1; PLCG1 iso2	%775; %775	human	IGTAEPDYGALY*EGR	IGTAEPDYGALY*EGR	846.3693	NA	NA	NA	NA	NA	NA	NA	NA	NA	NA	NA	NA	NA	NA	NA	NA	NA	NA	NA	NA	NA	NA	NA	NA	NA	NA	NA	NA	NA	NA	NA	NA	NA	NA	NA	NA	431620	41942	7653	10592
CTNND1 97	CTNND1	97	CTNND1; CTNND1; CTNND1	CTNND1; CTNND1 iso3; CTNND1 iso4	%97; %97; %97	human	LNGPQDHSHLLYS*TIPR	LNGPQDHSHLLYS*TIPR	1014.4886	NA	NA	NA	NA	NA	NA	NA	NA	NA	NA	NA	NA	NA	NA	NA	NA	NA	NA	NA	NA	NA	NA	NA	NA	NA	NA	NA	NA	NA	NA	NA	NA	NA	NA	NA	NA	33821	11524	NA	4787
DAAM1 912	DAAM1	912	DAAM1	DAAM1	912	human	AVETELEY*QK	AVETELEY*QK	645.2867	NA	NA	NA	NA	NA	NA	NA	NA	NA	NA	NA	NA	NA	NA	NA	NA	NA	NA	NA	NA	NA	NA	NA	NA	NA	NA	NA	NA	NA	NA	NA	NA	NA	NA	NA	NA	19488	17155	3266	8826
LDLR 845, 846	LDLR	845, 846	LDLR	LDLR	%845, %846	human	TTEDEVHICHNQDGY*S*YPSR	TTEDEVHICHNQDGY*S*YPSR	856.656	NA	NA	NA	NA	NA	NA	NA	NA	NA	NA	NA	NA	NA	NA	NA	NA	NA	NA	NA	NA	NA	NA	NA	NA	NA	NA	NA	NA	NA	NA	NA	NA	NA	NA	NA	NA	20270	NA	NA	NA
ZDHHC17 105	ZDHHC17	105	ZDHHC17	HIP14	%105	human	ATQYGIY*ER	ATQYGIY*ER	590.7554	NA	NA	NA	NA	NA	NA	NA	NA	NA	NA	NA	NA	NA	NA	NA	NA	NA	NA	NA	NA	NA	NA	NA	NA	NA	NA	NA	NA	NA	NA	NA	NA	NA	NA	NA	NA	68762	7802	NA	3616
ZDHHC17 321	ZDHHC17	321	ZDHHC17	HIP14	321	human	GY*DNPSFLR	GY*DNPSFLR	574.7423	NA	NA	NA	NA	NA	NA	NA	NA	NA	NA	NA	NA	NA	NA	NA	NA	NA	NA	NA	NA	NA	NA	NA	NA	NA	NA	NA	NA	NA	NA	NA	NA	NA	NA	NA	NA	35130	37689	10605	12118
DMXL2 1960	DMXL2	1960	DMXL2	RC3	1960	human	NVTSSQY*DWSQPIVK	NVTSSQY*DWSQPIVK	916.4167	NA	NA	NA	NA	NA	NA	NA	NA	NA	NA	NA	NA	NA	NA	NA	NA	NA	NA	NA	NA	NA	NA	NA	NA	NA	NA	NA	NA	NA	NA	NA	NA	NA	NA	NA	NA	14545	27981	22123	15456
ZDHHC17 74, 78	ZDHHC17	74, 78	ZDHHC17	HIP14	74, 78	human	Y*NHGY*GEPLGR	Y*NHGY*GEPLGR	711.7656	NA	NA	NA	NA	NA	NA	NA	NA	NA	NA	NA	NA	NA	NA	NA	NA	NA	NA	NA	NA	NA	NA	NA	NA	NA	NA	NA	NA	NA	NA	NA	NA	NA	NA	NA	NA	106424	15612	3109	5267
ZDHHC17 78	ZDHHC17	78	ZDHHC17	HIP14	78	human	YNHGY*GEPLGR	YNHGY*GEPLGR	671.7824	NA	NA	NA	NA	NA	NA	NA	NA	NA	NA	NA	NA	NA	NA	NA	NA	NA	NA	NA	NA	NA	NA	NA	NA	NA	NA	NA	NA	NA	NA	NA	NA	NA	NA	NA	NA	37803	50450	12362	15901
ZDHHC17 91	ZDHHC17	91	ZDHHC17	HIP14	91	human	THIDDY*STWDIVK	THIDDY*STWDIVK	836.8664	NA	NA	NA	NA	NA	NA	NA	NA	NA	NA	NA	NA	NA	NA	NA	NA	NA	NA	NA	NA	NA	NA	NA	NA	NA	NA	NA	NA	NA	NA	NA	NA	NA	NA	NA	NA	60072	25644	5495	14770
KIAA1549 1685	KIAA1549	1685	KIAA1549	KIAA1549	1685	human	YEDY*GM#TPPTGPLPR	YEDY*GMTPPTGPLPR	895.3788	NA	NA	NA	NA	NA	NA	NA	NA	NA	NA	NA	NA	NA	NA	NA	NA	NA	NA	NA	NA	NA	NA	NA	NA	NA	NA	NA	NA	NA	NA	NA	NA	NA	NA	NA	NA	37733	72323	40947	29099
FLOT1 223	FLOT1	223	FLOT1	FLOT1	%223	human	AAY*DIEVNTR	AAY*DIEVNTR	616.2714	NA	NA	NA	NA	NA	NA	NA	NA	NA	NA	NA	NA	NA	NA	NA	NA	NA	NA	NA	NA	NA	NA	NA	NA	NA	NA	NA	NA	NA	NA	NA	NA	NA	NA	NA	NA	202940	312802	NA	118097
NT5DC2 457	NT5DC2	457	NT5DC2	NT5DC2	%457	human	TFHNPTY*FSR	TFHNPTY*FSR	675.2873	NA	NA	NA	NA	NA	NA	NA	NA	NA	NA	NA	NA	NA	NA	NA	NA	NA	NA	NA	NA	NA	NA	NA	NA	NA	NA	NA	NA	NA	NA	NA	NA	NA	NA	NA	NA	NA	NA	NA	NA
KIF26A 1751; KIF26B 1992	KIF26A; KIF26B	1751; 1992	KIF26A; KIF26B	KIF26A; KIF26B	1751; 1992	human	VY*EIDDVER	VY*EIDDVER	609.2579	NA	NA	NA	NA	NA	NA	NA	NA	NA	NA	NA	NA	NA	NA	NA	NA	NA	NA	NA	NA	NA	NA	NA	NA	NA	NA	NA	NA	NA	NA	NA	NA	NA	NA	NA	NA	154302	117324	65050	68112
DDR2 461, 471	DDR2	461, 471	DDR2; DDR2	DDR2; DDR2 iso3	%461, %471; %71, %81	human	SSS*PSEQGSNSTY*DR	SSS*PSEQGSNSTY*DR	881.3037	NA	NA	NA	NA	NA	NA	NA	NA	NA	NA	NA	NA	NA	NA	NA	NA	NA	NA	NA	NA	NA	NA	NA	NA	NA	NA	NA	NA	NA	NA	NA	NA	NA	NA	NA	NA	15376	4087	NA	NA
ISLR2 651	ISLR2	651	ISLR2	ISLR2	651	human	ASY*LESEK	ASY*LESEK	503.7101	NA	NA	NA	NA	NA	NA	NA	NA	NA	NA	NA	NA	NA	NA	NA	NA	NA	NA	NA	NA	NA	NA	NA	NA	NA	NA	NA	NA	NA	NA	NA	NA	NA	NA	NA	NA	30033	87953	32279	29155
GDI2 203	GDI2	203	GDI2	GDI2	%203	human	TDDYLDQPCY*ETINR	TDDYLDQPCY*ETINR	991.8955	NA	NA	NA	NA	NA	NA	NA	NA	NA	NA	NA	NA	NA	NA	NA	NA	NA	NA	NA	NA	NA	NA	NA	NA	NA	NA	NA	NA	NA	NA	NA	NA	NA	NA	NA	NA	88942	150210	69048	56137
GAB2 264, 266	GAB2	264, 266	GAB2	Gab2	%264, %266	human	HNTEFRDS*TY*DLPR	HNTEFRDS*TY*DLPR	637.5872	NA	NA	NA	NA	NA	NA	NA	NA	NA	NA	NA	NA	NA	NA	NA	NA	NA	NA	NA	NA	NA	NA	NA	NA	NA	NA	NA	NA	NA	NA	NA	NA	NA	NA	NA	NA	22741	NA	NA	NA
FERMT2 180	FERMT2	180	FERMT2; FERMT2	PLEKHC1; PLEKHC1 iso2	%180; %180	human	KLDDQSEDEALELEGPLITPGSGSIYS*SPGLYSK	KLDDQSEDEALELEGPLITPGSGSIYS*SPGLYSK	1225.9116	NA	NA	NA	NA	NA	NA	NA	NA	NA	NA	NA	NA	NA	NA	NA	NA	NA	213986	NA	NA	NA	536004	NA	NA	NA	NA	NA	NA	NA	NA	NA	NA	NA	NA	NA	NA	NA	NA	NA	NA
NECAP2 19; SLITRK6 690	NECAP2; SLITRK6	19; 690	NECAP2; SLITRK6	NECAP2; SLITRK6	19; 690	human	VHVY*R	VHVY*R	377.1758	NA	NA	NA	NA	NA	NA	NA	NA	NA	NA	NA	NA	NA	NA	NA	NA	NA	NA	NA	NA	NA	NA	NA	NA	NA	NA	NA	NA	NA	NA	NA	NA	NA	NA	NA	NA	84673	287849	73289	120959
MAP1B 1406, 1410	MAP1B	1406, 1410	MAP1B	MAP1B	%1406, %1410	human	VLSPLRSPPLIGS*ESAY*ESFLSADDK	VLSPLRSPPLIGS*ESAY*ESFLSADDK	980.1223	NA	NA	NA	NA	NA	NA	NA	NA	NA	NA	NA	NA	NA	NA	NA	NA	NA	NA	NA	NA	NA	NA	NA	NA	NA	NA	NA	NA	NA	NA	NA	NA	NA	NA	NA	NA	17157	3825	NA	NA
HRAS 64; KRAS 64; NRAS 64	HRAS; KRAS; NRAS	64; 64; 64	HRAS; KRAS; KRAS; NRAS	H-Ras; K-Ras; K-Ras iso2; N-Ras	64; 64; 64; 64	human	DILDTAGQEEY*SAM#R	DILDTAGQEEY*SAMR	897.8662	NA	NA	NA	NA	NA	NA	NA	NA	NA	NA	NA	NA	NA	NA	NA	NA	NA	NA	NA	NA	NA	NA	NA	NA	NA	NA	NA	NA	NA	NA	NA	NA	NA	NA	NA	NA	NA	16750	NA	6427
TRIM28 459	TRIM28	459	TRIM28	TRIM28	459	human	QGSGSSQPM#EVQEGYGFGSGDDPYS*SAEPHVSGVK	QGSGSSQPMEVQEGYGFGSGDDPYS*SAEPHVSGVK	1218.5052	NA	NA	NA	NA	NA	NA	NA	NA	NA	NA	NA	NA	NA	NA	NA	NA	NA	NA	NA	NA	NA	275747	NA	NA	NA	NA	NA	NA	NA	NA	NA	NA	NA	NA	NA	NA	NA	NA	NA	NA
ABI1 435	ABI1	435	ABI1; ABI1	Abi-1; Abi-1 iso3	435; 379	human	NDPY*ADGDPAWAPK	NDPY*ADGDPAWAPK	798.822	NA	NA	NA	NA	NA	NA	NA	NA	NA	NA	NA	NA	NA	NA	NA	NA	NA	470284	7776	5700	10632	307142	NA	NA	NA	NA	NA	NA	NA	NA	NA	NA	NA	NA	NA	NA	NA	NA	NA	NA
KIAA0528 292	KIAA0528	292	KIAA0528	KIAA0528	%292	human	NQTY*SFSPSK	NQTY*SFSPSK	619.7581	NA	NA	NA	NA	NA	NA	NA	NA	NA	NA	NA	NA	NA	NA	NA	NA	NA	NA	NA	NA	NA	NA	NA	NA	NA	NA	NA	NA	NA	NA	NA	NA	NA	NA	NA	NA	91491	35722	13227	21780
SEPSECS 346, 347	SEPSECS	346, 347	SEPSECS	SLA/LP	346, 347	human	EM#FS*Y*LSNQIK	EMFS*Y*LSNQIK	768.2981	NA	NA	NA	NA	NA	NA	NA	NA	NA	NA	NA	NA	NA	NA	NA	NA	NA	NA	NA	NA	NA	NA	NA	NA	NA	NA	NA	NA	NA	NA	NA	NA	NA	NA	NA	NA	84953	151604	41008	45414
ABI2 240	ABI2	240	ABI2; ABI2	Abi-2; Abi-2 iso2	240; 234	human	T*YSSSGSSGGSHPSSR	T*YSSSGSSGGSHPSSR	810.8179	NA	NA	NA	NA	NA	NA	NA	NA	NA	NA	NA	NA	NA	NA	NA	NA	NA	6170	NA	NA	NA	5543	NA	NA	NA	NA	NA	NA	NA	NA	NA	NA	NA	NA	NA	NA	NA	NA	NA	NA
LRP5 1473	LRP5	1473	LRP5	LRP5	1473	human	GGVPLY*DR	GGVPLY*DR	478.7155	NA	NA	NA	NA	NA	NA	NA	NA	NA	NA	NA	NA	NA	NA	NA	NA	NA	NA	NA	NA	NA	NA	NA	NA	NA	NA	NA	NA	NA	NA	NA	NA	NA	NA	NA	NA	451082	217329	1986	70763
SFRS11 434	SFRS11	434	SFRS11	SFRS11	%434	human	DYDEEEQGYDS*EK	DYDEEEQGYDS*EK	843.7882	NA	NA	NA	NA	NA	NA	NA	NA	NA	NA	NA	NA	NA	NA	NA	NA	NA	NA	NA	NA	NA	NA	NA	NA	NA	NA	NA	NA	NA	NA	NA	NA	NA	NA	NA	NA	27158	NA	NA	NA
SIN3A 13	SIN3A	13	SIN3A	SIN3A	13	human	RLDDQESPVY*AAQQR	RLDDQESPVY*AAQQR	619.2827	NA	NA	NA	NA	NA	NA	NA	NA	NA	NA	NA	NA	NA	NA	NA	NA	NA	693272	NA	NA	1601	67322	NA	NA	NA	NA	NA	NA	NA	NA	NA	NA	NA	NA	NA	NA	NA	NA	NA	NA
KPNA1 476; KPNA5 474	KPNA1; KPNA5	476; 474	KPNA1; KPNA5	KPNA1; KPNA5	476; 474	human	CALIEEAY*GLDK	CALIEEAY*GLDK	731.3202	NA	NA	NA	NA	NA	NA	NA	NA	NA	NA	NA	NA	NA	NA	NA	NA	NA	NA	NA	NA	NA	NA	NA	NA	NA	NA	NA	NA	NA	NA	NA	NA	NA	NA	NA	NA	22338	NA	NA	NA
PCDH8 1004	PCDH8	1004	PCDH8	PCDH8	1004	human	DNYY*QAQLPK	DNYY*QAQLPK	660.287	NA	NA	NA	NA	NA	NA	NA	NA	NA	NA	NA	NA	NA	NA	NA	NA	NA	NA	NA	NA	NA	NA	NA	NA	NA	NA	NA	NA	NA	NA	NA	NA	NA	NA	NA	NA	43531	249552	66315	89687
LAT2 59	LAT2	59	LAT2	LAB	%59	human	TYS*LVGQAWPGPLADM#APTR	TYS*LVGQAWPGPLADMAPTR	743.0133	NA	NA	NA	NA	NA	NA	NA	NA	NA	NA	NA	NA	NA	NA	NA	NA	NA	NA	NA	NA	NA	NA	NA	NA	NA	NA	NA	NA	NA	NA	NA	NA	NA	NA	NA	NA	18911	5445	NA	NA
LPHN1 1142	LPHN1	1142	LPHN1	latrophilin 1	1142	human	YY*TGTQSR	YY*TGTQSR	528.2133	NA	NA	NA	NA	NA	NA	NA	NA	NA	NA	NA	NA	NA	NA	NA	NA	NA	NA	NA	NA	NA	NA	NA	NA	NA	NA	NA	NA	NA	NA	NA	NA	NA	NA	NA	NA	36927	46909	10133	19487
MPZL1 206	MPZL1	206	MPZL1	PZR iso3	206	human	RDYTGAQSY*MHS	RDYTGAQSY*MHS	499.1939	NA	NA	NA	NA	NA	NA	NA	NA	NA	NA	NA	NA	NA	NA	NA	NA	NA	NA	NA	NA	NA	NA	NA	NA	NA	NA	NA	NA	NA	NA	NA	NA	NA	NA	NA	NA	10317	109030	16674	44924
AGTRAP 133	AGTRAP	133	AGTRAP	AGTRAP	%133	human	SAY*QTIDSAEAPADPFAVPEGR	SAY*QTIDSAEAPADPFAVPEGR	791.3529	NA	NA	NA	NA	NA	NA	NA	NA	NA	NA	NA	NA	NA	NA	NA	NA	NA	61841	47112	68916	52034	164148	NA	NA	NA	NA	NA	NA	NA	NA	NA	NA	NA	NA	NA	NA	NA	NA	NA	NA
RAP2C 166	RAP2C	166	RAP2C	RAP2C	166	human	QM#NY*SSLPEK	QMNY*SSLPEK	646.7651	NA	NA	NA	NA	NA	NA	NA	NA	NA	NA	NA	NA	NA	NA	NA	NA	NA	NA	NA	NA	NA	NA	NA	NA	NA	NA	NA	NA	NA	NA	NA	NA	NA	NA	NA	NA	35928	13526	6067	7954
NCK2 271	NCK2	271	NCK2	Nck2	271	human	HAPQISY*TGPSSSGR	HAPQISY*TGPSSSGR	812.8594	NA	NA	NA	NA	NA	NA	NA	NA	NA	NA	NA	NA	NA	NA	NA	NA	NA	NA	NA	NA	NA	NA	NA	NA	NA	NA	NA	NA	NA	NA	NA	NA	NA	NA	NA	NA	36723	37097	27580	10251
NDFIP1 42	NDFIP1	42	NDFIP1; NDFIP1	Ndfip1; Ndfip1 iso2	%42; %42	human	YQQLQNEEESGEPEQAAGDAPPPY*SSI	YQQLQNEEESGEPEQAAGDAPPPY*SSI	1005.424	NA	NA	NA	NA	NA	NA	NA	NA	NA	NA	NA	NA	NA	NA	NA	NA	NA	NA	NA	NA	NA	NA	NA	NA	NA	NA	NA	NA	NA	NA	NA	NA	NA	NA	NA	NA	46016	NA	NA	NA
F11R 280	F11R	280	F11R	F11R	%280	human	VIY*SQPSAR	VIY*SQPSAR	550.7604	NA	NA	NA	NA	NA	NA	NA	NA	NA	NA	NA	NA	NA	NA	NA	NA	NA	55709	NA	NA	NA	29585	NA	NA	NA	NA	NA	NA	NA	NA	NA	NA	NA	NA	NA	NA	NA	NA	NA	NA
CBLB 665	CBLB	665	CBLB	Cbl-b	%665	human	VFSNGHLGSEEY*DVPPR	VFSNGHLGSEEY*DVPPR	661.6263	NA	NA	NA	NA	NA	NA	NA	NA	NA	NA	NA	NA	NA	NA	NA	NA	NA	486964	6747	4666	3576	340167	NA	NA	NA	NA	NA	NA	NA	NA	NA	NA	NA	NA	NA	NA	NA	NA	NA	NA
PEAK1 641	PEAK1	641	PEAK1	SgK269	%641	human	NAIKVPIVINPNAYDNLAIY*K	NAIKVPIVINPNAYDNLAIY*K	808.4293	NA	NA	NA	NA	NA	NA	NA	NA	NA	NA	NA	NA	NA	NA	NA	NA	NA	355451	17705	NA	19378	410412	NA	NA	NA	NA	NA	NA	NA	NA	NA	NA	NA	NA	NA	NA	NA	NA	NA	NA
PRKCD 304, 313	PRKCD	304, 313	PRKCD; PRKCD	PKCD; PKCD iso13	%304, %313; %304, %313	human	RSDS*ASSEPVGIY*QGFEK	RSDS*ASSEPVGIY*QGFEK	706.2923	NA	NA	NA	NA	NA	NA	NA	NA	NA	NA	NA	NA	NA	NA	NA	NA	NA	148210	NA	NA	8013	242239	NA	NA	NA	NA	NA	NA	NA	NA	NA	NA	NA	NA	NA	NA	NA	NA	NA	NA
SEPT7 30	SEPT7	30	SEPT7	7-Sep	%30	human	NLEGY*VGFANLPNQVYR	NLEGY*VGFANLPNQVYR	1017.4777	NA	NA	NA	NA	NA	NA	NA	NA	NA	NA	NA	NA	NA	NA	NA	NA	NA	NA	NA	NA	NA	NA	NA	NA	NA	NA	NA	NA	NA	NA	NA	NA	NA	NA	NA	NA	7922	NA	NA	NA
SEPT9 278	SEPT9	278	SEPT9; SEPT9	SEPT9; SEPT9 iso8	%278; %166	human	APVDFGY*VGIDSILEQM#R	APVDFGY*VGIDSILEQMR	702.6586	NA	NA	NA	NA	NA	NA	NA	NA	NA	NA	NA	NA	NA	NA	NA	NA	NA	NA	NA	NA	NA	NA	NA	NA	NA	NA	NA	NA	NA	NA	NA	NA	NA	NA	NA	NA	9622	NA	3361	6114
PRPF4B 837, 849	PRPF4B	837, 849	PRPF4B	PRP4	%837, %849	human	LCDFGS*ASHVADNDITPY*LVSR	LCDFGS*ASHVADNDITPY*LVSR	866.3641	NA	NA	NA	NA	NA	NA	NA	NA	NA	NA	NA	NA	NA	NA	NA	NA	NA	934528	NA	NA	NA	43413	NA	NA	NA	NA	NA	NA	NA	NA	NA	NA	NA	NA	NA	NA	NA	NA	NA	NA
ATP6V1D 119	ATP6V1D	119	ATP6V1D	ATP6V1D	119	human	FEHYHEGTDSY*ELTGLAR	FEHYHEGTDSY*ELTGLAR	735.6477	NA	NA	NA	NA	NA	NA	NA	NA	NA	NA	NA	NA	NA	NA	NA	NA	NA	NA	NA	NA	NA	NA	NA	NA	NA	NA	NA	NA	NA	NA	NA	NA	NA	NA	NA	NA	8589	NA	NA	2068
BAMBI 251	BAMBI	251	BAMBI	BAMBI	251	human	HWGMY*SGHGK	HWGMY*SGHGK	413.8304	NA	NA	NA	NA	NA	NA	NA	NA	NA	NA	NA	NA	NA	NA	NA	NA	NA	NA	NA	NA	NA	NA	NA	NA	NA	NA	NA	NA	NA	NA	NA	NA	NA	NA	NA	NA	92701	61918	12423	18039
HNRNPK 369	HNRNPK	369	HNRNPK; HNRNPK	hnRNP K; hnRNP K iso2	369; 369	human	YEPQGGSGY*DYSYAGGR	YEPQGGSGY*DYSYAGGR	953.8676	NA	NA	NA	NA	NA	NA	NA	NA	NA	NA	NA	NA	NA	NA	NA	NA	NA	1313210	2309	3842	14514	1398870	NA	NA	NA	NA	NA	NA	NA	NA	NA	NA	NA	NA	NA	NA	NA	NA	NA	NA
PKP4 259	PKP4	259	PKP4; PKP4; PKP4	plakophilin 4; plakophilin 4 iso2; plakophilin 4 iso4	259; 259; 111	human	TSLGSGFGSPSVTDPRPLNPS*AYSSTTLPAAR	TSLGSGFGSPSVTDPRPLNPS*AYSSTTLPAAR	1091.1925	NA	NA	NA	NA	NA	NA	NA	NA	NA	NA	NA	NA	NA	NA	NA	NA	NA	729688	20897	NA	17129	178456	NA	NA	NA	NA	NA	NA	NA	NA	NA	NA	NA	NA	NA	NA	NA	NA	NA	NA
PKP4 306	PKP4	306	PKP4; PKP4	plakophilin 4; plakophilin 4 iso2	%306; %306	human	QTSNPNGPTPQY*QTTAR	QTSNPNGPTPQY*QTTAR	970.9285	NA	NA	NA	NA	NA	NA	NA	NA	NA	NA	NA	NA	NA	NA	NA	NA	NA	52133	905	3619	NA	13272	NA	NA	NA	NA	NA	NA	NA	NA	NA	NA	NA	NA	NA	NA	NA	NA	NA	NA
TMEM51 239	TMEM51	239	TMEM51	TMEM51	239	human	NVPPPSIEPLTPPPQY*DEVQEK	NVPPPSIEPLTPPPQY*DEVQEK	852.0753	NA	NA	NA	NA	NA	NA	NA	NA	NA	NA	NA	NA	NA	NA	NA	NA	NA	NA	NA	NA	NA	NA	NA	NA	NA	NA	NA	NA	NA	NA	NA	NA	NA	NA	NA	NA	11807	65665	19786	26301
PARD3 388	PARD3	388	PARD3	PARD3	%388	human	FSPDSQY*IDNR	FSPDSQY*IDNR	711.2903	NA	NA	NA	NA	NA	NA	NA	NA	NA	NA	NA	NA	NA	NA	NA	NA	NA	NA	NA	NA	NA	NA	NA	NA	NA	NA	NA	NA	NA	NA	NA	NA	NA	NA	NA	NA	58849	17332	NA	13409
PIK3R1 607	PIK3R1	607	PIK3R1	PIK3R1	%607	human	LNEWLGNENTEDQY*SLVEDDEDLPHHDEK	LNEWLGNENTEDQY*SLVEDDEDLPHHDEK	891.6244	NA	NA	NA	NA	NA	NA	NA	NA	NA	NA	NA	NA	NA	NA	NA	NA	NA	NA	NA	NA	NA	NA	NA	NA	NA	NA	NA	NA	NA	NA	NA	NA	NA	NA	NA	NA	32516	26608	3118	9473
PIK3AP1 570	PIK3AP1	570	PIK3AP1	BCAP	%570	human	SQERPGNFY*VSSESIR	SQERPGNFY*VSSESIR	645.9581	NA	NA	NA	NA	NA	NA	NA	NA	NA	NA	NA	NA	NA	NA	NA	NA	NA	NA	NA	NA	NA	NA	NA	NA	NA	NA	NA	NA	NA	NA	NA	NA	NA	NA	NA	NA	15416	8088	3424	NA
ARHGAP12 230, 240, 243	ARHGAP12	230, 240, 243	ARHGAP12; ARHGAP12	ARHGAP12; ARHGAP12 iso3	%230, %240, %243; %230, %240, %243	human	AT*TPPNQGRPDS*PVY*ANLQ	AT*TPPNQGRPDS*PVY*ANLQ	755.9708	NA	NA	NA	NA	NA	NA	NA	NA	NA	NA	NA	NA	NA	NA	NA	NA	NA	154037	NA	NA	NA	463921	NA	NA	NA	NA	NA	NA	NA	NA	NA	NA	NA	NA	NA	NA	NA	NA	NA	NA
TRIM9 78	TRIM9	78	TRIM9; TRIM9	TRIM9; TRIM9 iso5	78; 78	human	SEADSGY*GSYGGFASAPTTPCQK	SEADSGY*GSYGGFASAPTTPCQK	806.6579	NA	NA	NA	NA	NA	NA	NA	NA	NA	NA	NA	NA	NA	NA	NA	NA	NA	NA	NA	NA	NA	NA	NA	NA	NA	NA	NA	NA	NA	NA	NA	NA	NA	NA	NA	NA	12390	6832	4247	4673
SYT11 65	SYT11	65	SYT11	SYT11	65	human	GISIY*PETLSNK	GISIY*PETLSNK	701.3367	NA	NA	NA	NA	NA	NA	NA	NA	NA	NA	NA	NA	NA	NA	NA	NA	NA	NA	NA	NA	NA	NA	NA	NA	NA	NA	NA	NA	NA	NA	NA	NA	NA	NA	NA	NA	422341	211410	13154	70001
CEP164 203	CEP164	203	CEP164	CEP164	203	human	GLLGSIY*EDK	GLLGSIY*EDK	587.7732	NA	NA	NA	NA	NA	NA	NA	NA	NA	NA	NA	NA	NA	NA	NA	NA	NA	NA	NA	NA	NA	NA	NA	NA	NA	NA	NA	NA	NA	NA	NA	NA	NA	NA	NA	NA	22175	7227	NA	16866
ARHGEF10L 131	ARHGEF10L	131	ARHGEF10L	ARHGEF10L	%131	human	FTFPALEEDVIY*DDVPCESPDAHQPGAER	FTFPALEEDVIY*DDVPCESPDAHQPGAER	1128.8183	NA	NA	NA	NA	NA	NA	NA	NA	NA	NA	NA	NA	NA	NA	NA	NA	NA	49974	12346	NA	23511	159213	NA	NA	NA	NA	NA	NA	NA	NA	NA	NA	NA	NA	NA	NA	NA	NA	NA	NA
SH2D3C 277	SH2D3C	277	SH2D3C; SH2D3C	SHEP1; SHEP1 iso2	277; 120	human	AGES*YTHIQYL	AGES*YTHIQYL	681.2923	NA	NA	NA	NA	NA	NA	NA	NA	NA	NA	NA	NA	NA	NA	NA	NA	NA	NA	NA	NA	NA	NA	NA	NA	NA	NA	NA	NA	NA	NA	NA	NA	NA	NA	NA	NA	21262	6233	NA	3675
PLEKHA1 181	PLEKHA1	181	PLEKHA1	PLEKHA1	181	human	SQSHLPY*FTPKPPQDSAVIK	SQSHLPY*FTPKPPQDSAVIK	774.0506	NA	NA	NA	NA	NA	NA	NA	NA	NA	NA	NA	NA	NA	NA	NA	NA	NA	NA	NA	NA	NA	NA	NA	NA	NA	NA	NA	NA	NA	NA	NA	NA	NA	NA	NA	NA	16899	36297	18683	16361
ARSH 77; KIDINS220 1674	ARSH; KIDINS220	77; 1674	ARSH; KIDINS220	ARSH; Kidins220	77; 1674	human	AY*NLNR	AY*NLNR	415.6815	NA	NA	NA	NA	NA	NA	NA	NA	NA	NA	NA	NA	NA	NA	NA	NA	NA	NA	NA	NA	NA	NA	NA	NA	NA	NA	NA	NA	NA	NA	NA	NA	NA	NA	NA	NA	40460	80736	23054	25376
DKFZP564O0823 296	DKFZP564O0823	296	DKFZP564O0823	DKFZP564O0823	296	human	LLDDHDY*GSWGNY	LLDDHDY*GSWGNY	817.8116	NA	NA	NA	NA	NA	NA	NA	NA	NA	NA	NA	NA	NA	NA	NA	NA	NA	NA	NA	NA	NA	NA	NA	NA	NA	NA	NA	NA	NA	NA	NA	NA	NA	NA	NA	NA	NA	64594	30318	14761
SHANK2 960	SHANK2	960	SHANK2; SHANK2	SHANK2; SHANK2 iso1	%960; %371	human	YSLDSEDLY*SR	YSLDSEDLY*SR	714.2899	NA	NA	NA	NA	NA	NA	NA	NA	NA	NA	NA	NA	NA	NA	NA	NA	NA	NA	NA	NA	NA	NA	NA	NA	NA	NA	NA	NA	NA	NA	NA	NA	NA	NA	NA	NA	43480	33419	11432	12609
COX7A2L 52	COX7A2L	52	COX7A2L	COX7A2L	52	human	LTSDSTVY*DYAGK	LTSDSTVY*DYAGK	750.3187	NA	NA	NA	NA	NA	NA	NA	NA	NA	NA	NA	NA	NA	NA	NA	NA	NA	NA	NA	NA	NA	NA	NA	NA	NA	NA	NA	NA	NA	NA	NA	NA	NA	NA	NA	NA	25325	40402	16816	20114
SHANK2 983	SHANK2	983	SHANK2; SHANK2	SHANK2; SHANK2 iso1	983; 394	human	RGQM#PENPYS*EVGK	RGQMPENPYS*EVGK	563.243	NA	NA	NA	NA	NA	NA	NA	NA	NA	NA	NA	NA	NA	NA	NA	NA	NA	NA	NA	NA	NA	NA	NA	NA	NA	NA	NA	NA	NA	NA	NA	NA	NA	NA	NA	NA	15557	22318	10665	7749
PDHA1 300; PDHA2 298	PDHA1; PDHA2	300; 298	PDHA1; PDHA2	PDHA1; PDHA2	%300; %298	human	SM#SDPGVS*YR	SMSDPGVS*YR	597.7285	NA	NA	NA	NA	NA	NA	NA	NA	NA	NA	NA	NA	NA	NA	NA	NA	NA	NA	NA	NA	NA	NA	NA	NA	NA	NA	NA	NA	NA	NA	NA	NA	NA	NA	NA	NA	NA	33206	3088	87559
SHB 96	SHB	96	SHB	Shb	%96	human	DFEDPY*NGPGSSLR	DFEDPY*NGPGSSLR	817.3301	NA	NA	NA	NA	NA	NA	NA	NA	NA	NA	NA	NA	NA	NA	NA	NA	NA	NA	NA	NA	NA	NA	NA	NA	NA	NA	NA	NA	NA	NA	NA	NA	NA	NA	NA	NA	17424	109701	55285	30539
FUBP3 49	FUBP3	49	FUBP3	FBP3	%49	human	IDSIPHLNNSTPLVDPS*VYGYGVQK	IDSIPHLNNSTPLVDPS*VYGYGVQK	931.788	NA	NA	NA	NA	NA	NA	NA	NA	NA	NA	NA	NA	NA	NA	NA	NA	NA	NA	NA	NA	NA	NA	NA	NA	NA	NA	NA	NA	NA	NA	NA	NA	NA	NA	NA	NA	26305	6840	NA	5685
TMEM198 298	TMEM198	298	TMEM198	MGC99813	298	human	APPRPGPPDPAY*R	APPRPGPPDPAY*R	490.9012	NA	NA	NA	NA	NA	NA	NA	NA	NA	NA	NA	NA	NA	NA	NA	NA	NA	NA	NA	NA	NA	NA	NA	NA	NA	NA	NA	NA	NA	NA	NA	NA	NA	NA	NA	NA	70941	42010	20652	33743
KLC1 449	KLC1	449	KLC1; KLC1	KNS2; KNS2 iso4	%449; %449	human	DGTSFGEY*GGWYK	DGTSFGEY*GGWYK	773.798	NA	NA	NA	NA	NA	NA	NA	NA	NA	NA	NA	NA	NA	NA	NA	NA	NA	NA	NA	NA	NA	NA	NA	NA	NA	NA	NA	NA	NA	NA	NA	NA	NA	NA	NA	NA	10377	6955	NA	NA
KAT2A 735	KAT2A	735	KAT2A	GCN5	735	human	DPDQLYT*TLK	DPDQLYT*TLK	637.2892	NA	NA	NA	NA	NA	NA	NA	NA	NA	NA	NA	NA	NA	NA	NA	NA	NA	NA	NA	NA	NA	NA	NA	NA	NA	NA	NA	NA	NA	NA	NA	NA	NA	NA	NA	NA	19170	NA	1630	NA
SHC3 380	SHC3	380	SHC3; SHC3	Shc3; Shc3 iso2	%380; %257	human	EQTYY*QGR	EQTYY*QGR	562.7241	NA	NA	NA	NA	NA	NA	NA	NA	NA	NA	NA	NA	NA	NA	NA	NA	NA	NA	NA	NA	NA	NA	NA	NA	NA	NA	NA	NA	NA	NA	NA	NA	NA	NA	NA	NA	290894	598968	143150	212400
FLVCR1 22	FLVCR1	22	FLVCR1	FLVCR1	22	human	GY*LPLPR	GY*LPLPR	448.2255	NA	NA	NA	NA	NA	NA	NA	NA	NA	NA	NA	NA	NA	NA	NA	NA	NA	NA	NA	NA	NA	NA	NA	NA	NA	NA	NA	NA	NA	NA	NA	NA	NA	NA	NA	NA	119864	374780	201948	150676
PLCB3 855	PLCB3	855	PLCB3	PLCB3	%855	human	DYIPDDHQDY*AEALINPIK	DYIPDDHQDY*AEALINPIK	770.6824	NA	NA	NA	NA	NA	NA	NA	NA	NA	NA	NA	NA	NA	NA	NA	NA	NA	NA	NA	NA	NA	NA	NA	NA	NA	NA	NA	NA	NA	NA	NA	NA	NA	NA	NA	NA	14543	28085	NA	8330
OCRL 133	OCRL	133	OCRL	OCRL	%133	human	DSSSWY*QK	DSSSWY*QK	540.7053	NA	NA	NA	NA	NA	NA	NA	NA	NA	NA	NA	NA	NA	NA	NA	NA	NA	NA	NA	NA	NA	NA	NA	NA	NA	NA	NA	NA	NA	NA	NA	NA	NA	NA	NA	NA	19315	36570	19710	13491
SPTAN1 1176	SPTAN1	1176	SPTAN1	SPTAN1	%1176	human	QQQEVY*GMM#PR	QQQEVY*GMMPR	731.7964	NA	NA	NA	NA	NA	NA	NA	NA	NA	NA	NA	NA	NA	NA	NA	NA	NA	NA	NA	NA	NA	NA	NA	NA	NA	NA	NA	NA	NA	NA	NA	NA	NA	NA	NA	NA	1818160	64970	22230	52532
PTPN11 304	PTPN11	304	PTPN11	SHP-2	%304	human	VVLHDGDPNEPVSDY*INA	VVLHDGDPNEPVSDY*INA	1017.4462	NA	NA	NA	NA	NA	NA	NA	NA	NA	NA	NA	NA	NA	NA	NA	NA	NA	NA	NA	NA	NA	NA	NA	NA	NA	NA	NA	NA	NA	NA	NA	NA	NA	NA	NA	NA	23165	3424	NA	NA
ZBED6 145	ZBED6	145	ZBED6	ZBED6	%145	human	TSIVWHFFHVDPQY*TWR	TSIVWHFFHVDPQY*TWR	767.021	NA	NA	NA	NA	NA	NA	NA	NA	NA	NA	NA	NA	NA	NA	NA	NA	NA	1083720	NA	NA	NA	47974	NA	NA	NA	NA	NA	NA	NA	NA	NA	NA	NA	NA	NA	NA	NA	NA	NA	NA
PAPSS1 30	PAPSS1	30	PAPSS1	PAPSS1	%30	human	ATNVTY*QAHHVSR	ATNVTY*QAHHVSR	782.3568	NA	NA	NA	NA	NA	NA	NA	NA	NA	NA	NA	NA	NA	NA	NA	NA	NA	NA	NA	NA	NA	20251	NA	NA	NA	NA	NA	NA	NA	NA	NA	NA	NA	NA	NA	NA	NA	NA	NA	NA
ZMYM1 34	ZMYM1	34	ZMYM1; ZMYM1	ZMYM1; ZMYM1 iso3	34; 34	human	TEPDNAQEY*CHR	TEPDNAQEY*CHR	800.2983	NA	NA	NA	NA	NA	NA	NA	NA	NA	NA	NA	NA	NA	NA	NA	NA	NA	NA	NA	NA	NA	NA	NA	NA	NA	NA	NA	NA	NA	NA	NA	NA	NA	NA	NA	NA	14828	17792	7429	9662
PTPN13 363	PTPN13	363	PTPN13; PTPN13	PTPN13; PTPN13 iso3	363; 363	human	MDPIY*HTR	MDPIY*HTR	556.7334	NA	NA	NA	NA	NA	NA	NA	NA	NA	NA	NA	NA	NA	NA	NA	NA	NA	NA	NA	NA	NA	NA	NA	NA	NA	NA	NA	NA	NA	NA	NA	NA	NA	NA	NA	NA	328180	13750	6133	7179
MAP1B 1818, 1830	MAP1B	1818, 1830	MAP1B	MAP1B	%1818, %1830	human	SSS*SPPIDAASAEPY*GFR	SSS*SPPIDAASAEPY*GFR	999.8977	NA	NA	NA	NA	NA	NA	NA	NA	NA	NA	NA	NA	NA	NA	NA	NA	NA	NA	12161	9130	9310	154271	NA	NA	NA	NA	NA	NA	NA	NA	NA	NA	NA	NA	NA	NA	NA	NA	NA	NA
VANGL1 312	VANGL1	312	VANGL1	VANGL1	312	human	VY*NVDGPSNNATGQSR	VY*NVDGPSNNATGQSR	879.8758	NA	NA	NA	NA	NA	NA	NA	NA	NA	NA	NA	NA	NA	NA	NA	NA	NA	NA	NA	NA	NA	NA	NA	NA	NA	NA	NA	NA	NA	NA	NA	NA	NA	NA	NA	NA	NA	7099	NA	4105
PTPN18 389	PTPN18	389	PTPN18	BDP1	%389	human	SAEEAPLY*SK	SAEEAPLY*SK	587.755	NA	NA	NA	NA	NA	NA	NA	NA	NA	NA	NA	NA	NA	NA	NA	NA	NA	NA	NA	NA	NA	NA	NA	NA	NA	NA	NA	NA	NA	NA	NA	NA	NA	NA	NA	NA	152394	194158	7057	57970
ADD1 550	ADD1	550	ADD1; ADD1	ADD1; ADD1 iso2	%550; %550	human	AIIEKEY*QPHVIVSTTGPNPFTTLTDRELEEYRR	AIIEKEY*QPHVIVSTTGPNPFTTLTDRELEEYRR	817.4103	NA	NA	NA	NA	NA	NA	NA	NA	NA	NA	NA	NA	NA	NA	NA	NA	NA	483991	NA	NA	14017	198760	NA	NA	NA	NA	NA	NA	NA	NA	NA	NA	NA	NA	NA	NA	NA	NA	NA	NA
PTPRD 1910; PTPRF 1895; PTPRS 1926	PTPRD; PTPRF; PTPRS	1910; 1895; 1926	PTPRD; PTPRD; PTPRF; PTPRS	PTPRD; PTPRD iso5; PTPRF; PTPRS	1910; 1503; 1895; 1926	human	LEYLGSFDHY*AT	LEYLGSFDHY*AT	748.3107	NA	NA	NA	NA	NA	NA	NA	NA	NA	NA	NA	NA	NA	NA	NA	NA	NA	NA	NA	NA	NA	NA	NA	NA	NA	NA	NA	NA	NA	NA	NA	NA	NA	NA	NA	NA	394958	342969	83974	158300
ZFYVE9 520	ZFYVE9	520	ZFYVE9	SARA	520	human	SECYSNIY*EQR	SECYSNIY*EQR	764.7923	NA	NA	NA	NA	NA	NA	NA	NA	NA	NA	NA	NA	NA	NA	NA	NA	NA	NA	NA	NA	NA	NA	NA	NA	NA	NA	NA	NA	NA	NA	NA	NA	NA	NA	NA	NA	46383	205503	25405	37280
ADAM10 741	ADAM10	741	ADAM10	ADAM10	741	human	ESY*QMGHM	ESY*QMGHM	531.6747	NA	NA	NA	NA	NA	NA	NA	NA	NA	NA	NA	NA	NA	NA	NA	NA	NA	NA	NA	NA	NA	NA	NA	NA	NA	NA	NA	NA	NA	NA	NA	NA	NA	NA	NA	NA	6621	13806	1290	8168
PTPRN2 666	PTPRN2	666	PTPRN2	PTPRN2	666	human	AAY*QELCR	AAY*QELCR	545.723	NA	NA	NA	NA	NA	NA	NA	NA	NA	NA	NA	NA	NA	NA	NA	NA	NA	NA	NA	NA	NA	NA	NA	NA	NA	NA	NA	NA	NA	NA	NA	NA	NA	NA	NA	NA	23187	75489	29501	33925
ARHGEF2 894	ARHGEF2	894	ARHGEF2; ARHGEF2	ARHGEF2; ARHGEF2 iso2	%894; %893	human	SLPAGDALY*LSFNPPQPSR	SLPAGDALY*LSFNPPQPSR	704.005	NA	NA	NA	NA	NA	NA	NA	NA	NA	NA	NA	NA	NA	NA	NA	NA	NA	NA	NA	NA	NA	NA	NA	NA	NA	NA	NA	NA	NA	NA	NA	NA	NA	NA	NA	NA	468764	NA	NA	5077
CADM1 406	CADM1	406	CADM1	CADM1	406	human	GTY*FTHEAK	GTY*FTHEAK	567.2368	NA	NA	NA	NA	NA	NA	NA	NA	NA	NA	NA	NA	NA	NA	NA	NA	NA	NA	NA	NA	NA	NA	NA	NA	NA	NA	NA	NA	NA	NA	NA	NA	NA	NA	NA	NA	NA	37489	10425	14749
ISLR2 740	ISLR2	740	ISLR2	ISLR2	740	human	AQEINGNY*R	AQEINGNY*R	572.7428	NA	NA	NA	NA	NA	NA	NA	NA	NA	NA	NA	NA	NA	NA	NA	NA	NA	NA	NA	NA	NA	NA	NA	NA	NA	NA	NA	NA	NA	NA	NA	NA	NA	NA	NA	NA	13263	21127	5108	9455
CRMP1 499	CRMP1	499	CRMP1; CRMP1	CRMP-1; CRMP-1 iso3	499; 613	human	GMY*DGPVYEVPATPK	GMY*DGPVYEVPATPK	568.5844	NA	NA	NA	NA	NA	NA	NA	NA	NA	NA	NA	NA	NA	NA	NA	NA	NA	168962	NA	NA	NA	873667	NA	NA	NA	NA	NA	NA	NA	NA	NA	NA	NA	NA	NA	NA	NA	NA	NA	NA
PRKCSH 423	PRKCSH	423	PRKCSH	PRKCSH	423	human	ELTTNEY*VYR	ELTTNEY*VYR	684.2976	NA	NA	NA	NA	NA	NA	NA	NA	NA	NA	NA	NA	NA	NA	NA	NA	NA	NA	32993	24581	108033	496190	NA	NA	NA	NA	NA	NA	NA	NA	NA	NA	NA	NA	NA	NA	NA	NA	NA	NA
MAP1B 1793, 1796	MAP1B	1793, 1796	MAP1B	MAP1B	%1793, %1796	human	ESS*PLY*SPTFSDSTSAVK	ESS*PLY*SPTFSDSTSAVK	1031.9183	NA	NA	NA	NA	NA	NA	NA	NA	NA	NA	NA	NA	NA	NA	NA	NA	NA	NA	41402	23501	34035	179516	NA	NA	NA	NA	NA	NA	NA	NA	NA	NA	NA	NA	NA	NA	NA	NA	NA	NA
CXADR 313	CXADR	313	CXADR; CXADR	CXADR; CXADR iso2	%313; %313	human	SYIGSNHSSLGSMSPSNM#EGY*SK	SYIGSNHSSLGSMSPSNMEGY*SK	839.3417	NA	NA	NA	NA	NA	NA	NA	NA	NA	NA	NA	NA	NA	NA	NA	NA	NA	NA	NA	NA	NA	NA	NA	NA	NA	NA	NA	NA	NA	NA	NA	NA	NA	NA	NA	NA	5312	36380	9956	15444
CXADR 314	CXADR	314	CXADR; CXADR	CXADR; CXADR iso2	%314; %314	human	SYIGSNHSSLGSM#SPSNM#EGYS*K	SYIGSNHSSLGSMSPSNMEGYS*K	844.6733	NA	NA	NA	NA	NA	NA	NA	NA	NA	NA	NA	NA	NA	NA	NA	NA	NA	NA	NA	NA	NA	NA	NA	NA	NA	NA	NA	NA	NA	NA	NA	NA	NA	NA	NA	NA	3624	27025	5393	7861
SYT1 217	SYT1	217	SYT1	SYT1	217	human	VPY*SELGGK	VPY*SELGGK	515.2363	NA	NA	NA	NA	NA	NA	NA	NA	NA	NA	NA	NA	NA	NA	NA	NA	NA	NA	NA	NA	NA	NA	NA	NA	NA	NA	NA	NA	NA	NA	NA	NA	NA	NA	NA	NA	42618	57581	16661	21811
MTMR10 708	MTMR10	708	MTMR10	MTMR10	%708	human	SGPLEACY*GELGQSR	SGPLEACY*GELGQSR	852.3584	NA	NA	NA	NA	NA	NA	NA	NA	NA	NA	NA	NA	NA	NA	NA	NA	NA	444414	NA	17513	3749	389891	NA	NA	NA	NA	NA	NA	NA	NA	NA	NA	NA	NA	NA	NA	NA	NA	NA	NA
USP8 1106	USP8	1106	USP8	USP8	1106	human	LFY*TSLGPR	LFY*TSLGPR	567.2732	NA	NA	NA	NA	NA	NA	NA	NA	NA	NA	NA	NA	NA	NA	NA	NA	NA	NA	NA	NA	NA	NA	NA	NA	NA	NA	NA	NA	NA	NA	NA	NA	NA	NA	NA	NA	25967	34705	10576	9602
RAB14 8	RAB14	8	RAB14	Rab14	%8	human	NY*SYIFK	NY*SYIFK	507.7203	NA	NA	NA	NA	NA	NA	NA	NA	NA	NA	NA	NA	NA	NA	NA	NA	NA	NA	NA	NA	NA	NA	NA	NA	NA	NA	NA	NA	NA	NA	NA	NA	NA	NA	NA	NA	7210	50405	26566	18032
SF3B1 44	SF3B1	44	SF3B1	SF3B1	44	human	GYYDQEIY*GGSDSR	GYYDQEIY*GGSDSR	845.3251	NA	NA	NA	NA	NA	NA	NA	NA	NA	NA	NA	NA	NA	NA	NA	NA	NA	NA	NA	NA	NA	NA	NA	NA	NA	NA	NA	NA	NA	NA	NA	NA	NA	NA	NA	NA	18763	NA	NA	NA
KCNQ5 96	KCNQ5	96	KCNQ5	Kv7.5	96	human	PLSY*TSSQSCR	PLSY*TSSQSCR	683.2789	NA	NA	NA	NA	NA	NA	NA	NA	NA	NA	NA	NA	NA	NA	NA	NA	NA	NA	NA	NA	NA	NA	NA	NA	NA	NA	NA	NA	NA	NA	NA	NA	NA	NA	NA	NA	30327	20124	3045	12062
HNRNPK 138	HNRNPK	138	HNRNPK; HNRNPK	hnRNP K; hnRNP K iso2	%138; %138	human	IIPTLEEGLQLPSPTATSQLPLESDAVECLNYQHY*K	IIPTLEEGLQLPSPTATSQLPLESDAVECLNYQHY*K	1034.505	NA	NA	NA	NA	NA	NA	NA	NA	NA	NA	NA	NA	NA	NA	NA	NA	NA	162602	NA	22026	25573	79658	NA	NA	NA	NA	NA	NA	NA	NA	NA	NA	NA	NA	NA	NA	NA	NA	NA	NA
ALK 644, 657	ALK	644, 657	ALK	NPM-ALK	%644, 657	human/ALK_mutant	HFPCGNVNY*GYQQQGLPLEAAT*APGAGHYEDTILK	HFPCGNVNY*GYQQQGLPLEAAT*APGAGHYEDTILK	994.9405	NA	NA	NA	NA	NA	NA	NA	NA	NA	NA	NA	NA	NA	NA	NA	NA	NA	306883	7079	NA	NA	401468	NA	NA	NA	NA	NA	NA	NA	NA	NA	NA	NA	NA	NA	NA	NA	NA	NA	NA
DCHS1 3107	DCHS1	3107	DCHS1	DCHS1	3107	human	AGLLLPGAGATLY*R	AGLLLPGAGATLY*R	726.8842	NA	NA	NA	NA	NA	NA	NA	NA	NA	NA	NA	NA	NA	NA	NA	NA	NA	NA	NA	NA	NA	NA	NA	NA	NA	NA	NA	NA	NA	NA	NA	NA	NA	NA	NA	NA	24842	63006	23133	33591
PTPRF 1621	PTPRF	1621	PTPRF	PTPRF	1621	human	NLY*AHIQK	NLY*AHIQK	533.7577	NA	NA	NA	NA	NA	NA	NA	NA	NA	NA	NA	NA	NA	NA	NA	NA	NA	77366	1094	NA	1292	103239	NA	NA	NA	NA	NA	NA	NA	NA	NA	NA	NA	NA	NA	NA	NA	NA	NA	NA
PDGFRA 755	PDGFRA	755	PDGFRA	PDGFRa	755	human	KEVSKYS*DIQR	KEVSKYS*DIQR	716.8452	NA	NA	NA	NA	NA	NA	NA	NA	NA	NA	NA	NA	NA	NA	NA	NA	NA	4940	NA	NA	NA	35703	NA	NA	NA	NA	NA	NA	NA	NA	NA	NA	NA	NA	NA	NA	NA	NA	NA	NA
SEC16A 1380	SEC16A	1380	SEC16A; SEC16A	SEC16A; SEC16A iso4	%1380; %1007	human	SSLSSHSHQSQIY*R	SSLSSHSHQSQIY*R	566.2528	NA	NA	NA	NA	NA	NA	NA	NA	NA	NA	NA	NA	NA	NA	NA	NA	NA	42833	NA	NA	NA	85430	NA	NA	NA	NA	NA	NA	NA	NA	NA	NA	NA	NA	NA	NA	NA	NA	NA	NA
LGR4 932	LGR4	932	LGR4	LGR4	%932	human	ACFY*QSR	ACFY*QSR	506.1913	NA	NA	NA	NA	NA	NA	NA	NA	NA	NA	NA	NA	NA	NA	NA	NA	NA	NA	NA	NA	NA	NA	NA	NA	NA	NA	NA	NA	NA	NA	NA	NA	NA	NA	NA	NA	131675	44380	11118	12863
PDGFRA 762, 767	PDGFRA	762, 767	PDGFRA	PDGFRa	%762, %767	human	SLY*DRPAS*YK	SLY*DRPAS*YK	453.8509	NA	NA	NA	NA	NA	NA	NA	NA	NA	NA	NA	NA	NA	NA	NA	NA	NA	NA	NA	NA	NA	229837	NA	NA	NA	NA	NA	NA	NA	NA	NA	NA	NA	NA	NA	NA	NA	NA	NA	NA
GJC1 301	GJC1	301	GJC1	Cx45	%301	human	NIAVKPDQIQY*TELSNAK	NIAVKPDQIQY*TELSNAK	704.6839	NA	NA	NA	NA	NA	NA	NA	NA	NA	NA	NA	NA	NA	NA	NA	NA	NA	NA	NA	NA	NA	NA	NA	NA	NA	NA	NA	NA	NA	NA	NA	NA	NA	NA	NA	NA	18824	19682	6562	6718
MAP4K4 36; MINK1 36; TNIK 36	MAP4K4; MINK1; TNIK	36; 36; 36	MAP4K4; MINK1; MINK1; TNIK	HGK; MINK; MINK iso4; TNIK	36; 36; 36; 36	human	GNGTY*GQVYK	GNGTY*GQVYK	583.7475	NA	NA	NA	NA	NA	NA	NA	NA	NA	NA	NA	NA	NA	NA	NA	NA	NA	NA	NA	NA	NA	NA	NA	NA	NA	NA	NA	NA	NA	NA	NA	NA	NA	NA	NA	NA	51531	9463	2850	5462
JAM3 338	JAM3	338	JAM3	JAM3	338	human	NPGKPDGVNY*IR	NPGKPDGVNY*IR	470.5573	NA	NA	NA	NA	NA	NA	NA	NA	NA	NA	NA	NA	NA	NA	NA	NA	NA	NA	NA	NA	NA	NA	NA	NA	NA	NA	NA	NA	NA	NA	NA	NA	NA	NA	NA	NA	63115	220698	84644	132024
AFAP1 537	AFAP1	537	AFAP1	AFAP1	537	human	GLGEEVLYDNAGLY*DNLPPPHIFAR	GLGEEVLYDNAGLY*DNLPPPHIFAR	950.7881	NA	NA	NA	NA	NA	NA	NA	NA	NA	NA	NA	NA	NA	NA	NA	NA	NA	332254	NA	NA	NA	33816	NA	NA	NA	NA	NA	NA	NA	NA	NA	NA	NA	NA	NA	NA	NA	NA	NA	NA
KIRREL2 673	KIRREL2	673	KIRREL2	KIRREL2	673	human	AFTSY*IKPT	AFTSY*IKPT	554.2597	NA	NA	NA	NA	NA	NA	NA	NA	NA	NA	NA	NA	NA	NA	NA	NA	NA	NA	NA	NA	NA	NA	NA	NA	NA	NA	NA	NA	NA	NA	NA	NA	NA	NA	NA	NA	28219	49456	11755	13125
RGS5 73	RGS5	73	RGS5	RGS5	73	human	LLQNNY*GLASFK	LLQNNY*GLASFK	724.3527	NA	NA	NA	NA	NA	NA	NA	NA	NA	NA	NA	NA	NA	NA	NA	NA	NA	NA	NA	NA	NA	NA	NA	NA	NA	NA	NA	NA	NA	NA	NA	NA	NA	NA	NA	NA	298479	348471	50385	86945
MARK3 531	MARK3	531	MARK3; MARK3; MARK3	MARK3; MARK3 iso3; MARK3 iso6	%531; %508; %492	human	NTY*VCSER	NTY*VCSER	554.7101	NA	NA	NA	NA	NA	NA	NA	NA	NA	NA	NA	NA	NA	NA	NA	NA	NA	NA	NA	NA	NA	NA	NA	NA	NA	NA	NA	NA	NA	NA	NA	NA	NA	NA	NA	NA	30827	50886	20888	18722
MFAP3 357	MFAP3	357	MFAP3	MFAP3	357	human	DGAY*ENCQL	DGAY*ENCQL	575.1996	NA	NA	NA	NA	NA	NA	NA	NA	NA	NA	NA	NA	NA	NA	NA	NA	NA	NA	NA	NA	NA	NA	NA	NA	NA	NA	NA	NA	NA	NA	NA	NA	NA	NA	NA	NA	NA	142299	NA	22948
RICS 1203	RICS	1203	RICS	RICS	1203	human	LEQHQVY*GAR	LEQHQVY*GAR	640.7928	NA	NA	NA	NA	NA	NA	NA	NA	NA	NA	NA	NA	NA	NA	NA	NA	NA	NA	NA	NA	NA	NA	NA	NA	NA	NA	NA	NA	NA	NA	NA	NA	NA	NA	NA	NA	36941	7643	NA	NA
MLLT4 1480	MLLT4	1480	MLLT4; MLLT4	afadin; afadin iso3	%1480; %1480	human	DLQY*ITVSK	DLQY*ITVSK	573.7758	NA	NA	NA	NA	NA	NA	NA	NA	NA	NA	NA	NA	NA	NA	NA	NA	NA	NA	NA	NA	NA	NA	NA	NA	NA	NA	NA	NA	NA	NA	NA	NA	NA	NA	NA	NA	61200	14105	NA	11553
MLLT4 1675	MLLT4	1675	MLLT4	afadin	%1675	human	DY*EPPSPSPAPGAPPPPPQR	DY*EPPSPSPAPGAPPPPPQR	711.9929	NA	NA	NA	NA	NA	NA	NA	NA	NA	NA	NA	NA	NA	NA	NA	NA	NA	NA	NA	NA	NA	NA	NA	NA	NA	NA	NA	NA	NA	NA	NA	NA	NA	NA	NA	NA	6055	NA	NA	NA
MLLT4 202	MLLT4	202	MLLT4; MLLT4	afadin; afadin iso3	%202; %202	human	LAAEVY*K	LAAEVY*K	437.2095	NA	NA	NA	NA	NA	NA	NA	NA	NA	NA	NA	NA	NA	NA	NA	NA	NA	NA	NA	NA	NA	NA	NA	NA	NA	NA	NA	NA	NA	NA	NA	NA	NA	NA	NA	NA	241961	34610	9696	38207
ODZ3 59; TTC3 268; TTC3L 258	ODZ3; TTC3; TTC3L	59; 268; 258	ODZ3; TTC3; TTC3L	ODZ3; TTC3; TTC3L	59; 268; 258	human	LLY*GNR	LLY*GNR	408.1942	NA	NA	NA	NA	NA	NA	NA	NA	NA	NA	NA	NA	NA	NA	NA	NA	NA	NA	NA	NA	NA	NA	NA	NA	NA	NA	NA	NA	NA	NA	NA	NA	NA	NA	NA	NA	116237	121594	55021	32973
NHS 738	NHS	738	NHS	NHS	738	human	TY*DSFLEK	TY*DSFLEK	541.7257	NA	NA	NA	NA	NA	NA	NA	NA	NA	NA	NA	NA	NA	NA	NA	NA	NA	NA	NA	NA	NA	NA	NA	NA	NA	NA	NA	NA	NA	NA	NA	NA	NA	NA	NA	NA	80815	20453	12269	7389
PANX1 10	PANX1	10	PANX1	PANX1	10	human	TEY*VFSDFLLK	TEY*VFSDFLLK	721.3362	NA	NA	NA	NA	NA	NA	NA	NA	NA	NA	NA	NA	NA	NA	NA	NA	NA	NA	NA	NA	NA	NA	NA	NA	NA	NA	NA	NA	NA	NA	NA	NA	NA	NA	NA	NA	26964	22361	NA	NA
LAYN 359	LAYN	359	LAYN	LAYN	359	human	SVESGFVTNDIY*EFSPDQM#GR	SVESGFVTNDIY*EFSPDQMGR	825.3454	NA	NA	NA	NA	NA	NA	NA	NA	NA	NA	NA	NA	NA	NA	NA	NA	NA	NA	NA	NA	NA	NA	NA	NA	NA	NA	NA	NA	NA	NA	NA	NA	NA	NA	NA	NA	10165	15839	NA	NA
PCDH1 1057	PCDH1	1057	PCDH1	PCDH1 iso2	1057	human	QELQDPSQHS*YYDSGLEESETPSSK	QELQDPSQHS*YYDSGLEESETPSSK	974.4047	NA	NA	NA	NA	NA	NA	NA	NA	NA	NA	NA	NA	NA	NA	NA	NA	NA	NA	NA	NA	NA	NA	NA	NA	NA	NA	NA	NA	NA	NA	NA	NA	NA	NA	NA	NA	20763	3794	NA	NA
GPM6B 327	GPM6B	327	GPM6B	GPM6B	327	human	EQLNSY*T	EQLNSY*T	467.6813	NA	NA	NA	NA	NA	NA	NA	NA	NA	NA	NA	NA	NA	NA	NA	NA	NA	NA	NA	NA	NA	NA	NA	NA	NA	NA	NA	NA	NA	NA	NA	NA	NA	NA	NA	NA	12922	113807	30797	31144
EBF1 412; EBF2 403; EBF3 413	EBF1; EBF2; EBF3	412; 403; 413	EBF1; EBF2; EBF3	EBF1; EBF2; EBF3	412; 403; 413	human	AADIAEALY*SVPR	AADIAEALY*SVPR	728.3476	NA	NA	NA	NA	NA	NA	NA	NA	NA	NA	NA	NA	NA	NA	NA	NA	NA	NA	NA	NA	NA	NA	NA	NA	NA	NA	NA	NA	NA	NA	NA	NA	NA	NA	NA	NA	53219	NA	4415	5478
PCDH1 1158	PCDH1	1158	PCDH1	PCDH1 iso2	1158	human	LSTFVPY*QDR	LSTFVPY*QDR	653.2974	NA	NA	NA	NA	NA	NA	NA	NA	NA	NA	NA	NA	NA	NA	NA	NA	NA	NA	NA	NA	NA	NA	NA	NA	NA	NA	NA	NA	NA	NA	NA	NA	NA	NA	NA	NA	288452	453633	110032	192438
PCDH1 1192	PCDH1	1192	PCDH1	PCDH1 iso2	1192	human	LLPSYS*AF	LLPSYS*AF	489.2226	NA	NA	NA	NA	NA	NA	NA	NA	NA	NA	NA	NA	NA	NA	NA	NA	NA	NA	NA	NA	NA	NA	NA	NA	NA	NA	NA	NA	NA	NA	NA	NA	NA	NA	NA	NA	105664	390282	148346	126223
PRKCD 302, 313	PRKCD	302, 313	PRKCD; PRKCD	PKCD; PKCD iso13	%302, %313; %302, %313	human	S*DSASSEPVGIY*QGFEK	S*DSASSEPVGIY*QGFEK	980.8843	NA	NA	NA	NA	NA	NA	NA	NA	NA	NA	NA	NA	NA	NA	NA	NA	NA	37066	NA	NA	NA	153108	NA	NA	NA	NA	NA	NA	NA	NA	NA	NA	NA	NA	NA	NA	NA	NA	NA	NA
PCDH1 958, 962	PCDH1	958, 962	PCDH1; PCDH1	PCDH1; PCDH1 iso2	958, %962; 958, %962	human	IHLPLNY*PPGS*PDLGR	IHLPLNY*PPGS*PDLGR	635.9602	NA	NA	NA	NA	NA	NA	NA	NA	NA	NA	NA	NA	NA	NA	NA	NA	NA	NA	NA	NA	NA	NA	NA	NA	NA	NA	NA	NA	NA	NA	NA	NA	NA	NA	NA	NA	78674	3113	NA	NA
PCDH18 1022	PCDH18	1022	PCDH18	PCDH18	1022	human	LLPPSLDT*YSECSEVDR	LLPPSLDT*YSECSEVDR	1030.9478	NA	NA	NA	NA	NA	NA	NA	NA	NA	NA	NA	NA	NA	NA	NA	NA	NA	NA	NA	NA	NA	NA	NA	NA	NA	NA	NA	NA	NA	NA	NA	NA	NA	NA	NA	NA	28547	46398	8051	12469
PCDH18 743	PCDH18	743	PCDH18	PCDH18	%743	human	VAESTY*QHHPK	VAESTY*QHHPK	688.8034	NA	NA	NA	NA	NA	NA	NA	NA	NA	NA	NA	NA	NA	NA	NA	NA	NA	NA	NA	NA	NA	NA	NA	NA	NA	NA	NA	NA	NA	NA	NA	NA	NA	NA	NA	NA	4172	3929	938	1733
PRKDC 882	PRKDC	882	PRKDC; LOC731751	DNA-PK; LOC731751	882; 882	human	S*YVAWDR	S*YVAWDR	488.6999	NA	NA	NA	NA	NA	NA	NA	NA	NA	NA	NA	NA	NA	NA	NA	NA	NA	NA	NA	NA	NA	141065	NA	NA	NA	NA	NA	NA	NA	NA	NA	NA	NA	NA	NA	NA	NA	NA	NA	NA
LRRTM2 511	LRRTM2	511	LRRTM2	Lrrtm2	511	human	CQQLPY*K	CQQLPY*K	508.7172	NA	NA	NA	NA	NA	NA	NA	NA	NA	NA	NA	NA	NA	NA	NA	NA	NA	NA	NA	NA	NA	NA	NA	NA	NA	NA	NA	NA	NA	NA	NA	NA	NA	NA	NA	NA	87231	118277	38420	40201
TMEM51 134	TMEM51	134	TMEM51	TMEM51	134	human	YYVPSY*EEVM#	YYVPSY*EEVM	688.2618	NA	NA	NA	NA	NA	NA	NA	NA	NA	NA	NA	NA	NA	NA	NA	NA	NA	NA	NA	NA	NA	NA	NA	NA	NA	NA	NA	NA	NA	NA	NA	NA	NA	NA	NA	NA	2879	NA	NA	4929
PCDHGA1 878, 890; PCDHGA10 883, 895; PCDHGA11 882, 894; PCDHGA12 879, 891; PCDHGA2 879, 891; PCDHGA3 879, 891; PCDHGA4 878, 890; PCDHGA5 878, 890; PCDHGA6 879, 891; PCDHGA7 879, 891; PCDHGA9 879, 891; PCDHGB1 874, 886; PCDHGB2 878, 890; PCDHGB3 876, 888; PCDHGB4 870, 882; PCDHGB5 870, 882; PCDHGB6 877, 889; PCDHGB7 876, 888; PCDHGC3 881, 893; PCDHGC4 885, 897; PCDHGC5 891, 903	PCDHGA1; PCDHGA10; PCDHGA11; PCDHGA12; PCDHGA2; PCDHGA3; PCDHGA4; PCDHGA5; PCDHGA6; PCDHGA7; PCDHGA9; PCDHGB1; PCDHGB2; PCDHGB3; PCDHGB4; PCDHGB5; PCDHGB6; PCDHGB7; PCDHGC3; PCDHGC4; PCDHGC5	878, 890; 883, 895; 882, 894; 879, 891; 879, 891; 879, 891; 878, 890; 878, 890; 879, 891; 879, 891; 879, 891; 874, 886; 878, 890; 876, 888; 870, 882; 870, 882; 877, 889; 876, 888; 881, 893; 885, 897; 891, 903	PCDHGA1; PCDHGA10; PCDHGA11; PCDHGA12; PCDHGA2; PCDHGA3; PCDHGA4; PCDHGA5; PCDHGA6; PCDHGA7; PCDHGA9; PCDHGB1; PCDHGB2; PCDHGB3; PCDHGB4; PCDHGB5; PCDHGB6; PCDHGB7; PCDHGC3; PCDHGC4; PCDHGC5	PCDHGA1; PCDHGA10; PCDHGA11; PCDHGA12; PCDHGA2; PCDHGA3; PCDHGA4; PCDHGA5; PCDHGA6; PCDHGA7; PCDHGA9; PCDHGB1; PCDHGB2; PCDHGB3; PCDHGB4; PCDHGB5; PCDHGB6; PCDHGB7; PCDHGC3; PCDHGC4; Pcdhgc5	878, %890; 883, 895; 882, %894; 879, %891; 879, %891; 879, %891; 878, 890; 878, %890; 879, %891; 879, %891; 879, %891; 874, %886; 878, %890; 876, %888; 870, %882; 870, %882; 877, %889; 876, %888; 881, %893; 885, 897; 891, 903	human	Y*GPQFTLQHVPDY*R	Y*GPQFTLQHVPDY*R	627.5971	NA	NA	NA	NA	NA	NA	NA	NA	NA	NA	NA	NA	NA	NA	NA	NA	NA	NA	NA	NA	NA	NA	NA	NA	NA	NA	NA	NA	NA	NA	NA	NA	NA	NA	NA	NA	229286	3140	NA	NA
PCDHGB1 746	PCDHGB1	746	PCDHGB1	PCDHGB1	746	human	SGPGVPPNHSEGTLPY*SY	SGPGVPPNHSEGTLPY*SY	969.9171	NA	NA	NA	NA	NA	NA	NA	NA	NA	NA	NA	NA	NA	NA	NA	NA	NA	NA	NA	NA	NA	NA	NA	NA	NA	NA	NA	NA	NA	NA	NA	NA	NA	NA	NA	NA	9741	29352	7869	10636
NETO2 422	NETO2	422	NETO2	NETO2	422	human	DLSEELDNY*QK	DLSEELDNY*QK	717.2952	NA	NA	NA	NA	NA	NA	NA	NA	NA	NA	NA	NA	NA	NA	NA	NA	NA	NA	NA	NA	NA	NA	NA	NA	NA	NA	NA	NA	NA	NA	NA	NA	NA	NA	NA	NA	NA	148386	22299	39237
PLCG1 1253	PLCG1	1253	PLCG1; PLCG1	PLCG1; PLCG1 iso2	%1253; %1254	human	Y*QQPFEDFR	Y*QQPFEDFR	655.2661	NA	NA	NA	NA	NA	NA	NA	NA	NA	NA	NA	NA	NA	NA	NA	NA	NA	NA	NA	5449	NA	253123	NA	NA	NA	NA	NA	NA	NA	NA	NA	NA	NA	NA	NA	NA	NA	NA	NA	NA
PDGFRB 692	PDGFRB	692	PDGFRB	PDGFRb	%692	human	YGDLVDY*LHR	YGDLVDY*LHR	665.795	NA	NA	NA	NA	NA	NA	NA	NA	NA	NA	NA	NA	NA	NA	NA	NA	NA	NA	NA	NA	NA	NA	NA	NA	NA	NA	NA	NA	NA	NA	NA	NA	NA	NA	NA	NA	43712	31637	11046	16902
RBM4 194	RBM4	194	RBM4	RBM4	%194	human	VADLTEQYNEQY*GAVR	VADLTEQYNEQY*GAVR	968.4278	NA	NA	NA	NA	NA	NA	NA	NA	NA	NA	NA	NA	NA	NA	NA	NA	NA	587831	8135	7899	29027	555024	NA	NA	NA	NA	NA	NA	NA	NA	NA	NA	NA	NA	NA	NA	NA	NA	NA	NA
PKP4 1098	PKP4	1098	PKP4; PKP4	plakophilin 4; plakophilin 4 iso2	%1098; %1055	human	YISSY*SSPAR	YISSY*SSPAR	605.7606	NA	NA	NA	NA	NA	NA	NA	NA	NA	NA	NA	NA	NA	NA	NA	NA	NA	NA	NA	NA	NA	NA	NA	NA	NA	NA	NA	NA	NA	NA	NA	NA	NA	NA	NA	NA	20654	20137	6855	5526
PKP4 114	PKP4	114	PKP4; PKP4	plakophilin 4; plakophilin 4 iso2	%114; %114	human	VSDAVQPNNY*LIR	VSDAVQPNNY*LIR	784.8771	NA	NA	NA	NA	NA	NA	NA	NA	NA	NA	NA	NA	NA	NA	NA	NA	NA	NA	NA	NA	NA	NA	NA	NA	NA	NA	NA	NA	NA	NA	NA	NA	NA	NA	NA	NA	118395	87771	20250	33307
SYT11 301	SYT11	301	SYT11	SYT11	301	human	SLSY*QPVAQR	SLSY*QPVAQR	614.7897	NA	NA	NA	NA	NA	NA	NA	NA	NA	NA	NA	NA	NA	NA	NA	NA	NA	NA	NA	NA	NA	NA	NA	NA	NA	NA	NA	NA	NA	NA	NA	NA	NA	NA	NA	NA	55849	68682	28138	38245
PKP4 1156	PKP4	1156	PKP4; PKP4	plakophilin 4; plakophilin 4 iso2	%1156; %1113	human	VHFPASTDY*STQYGLK	VHFPASTDY*STQYGLK	631.9521	NA	NA	NA	NA	NA	NA	NA	NA	NA	NA	NA	NA	NA	NA	NA	NA	NA	NA	NA	NA	NA	NA	NA	NA	NA	NA	NA	NA	NA	NA	NA	NA	NA	NA	NA	NA	205610	NA	NA	NA
PKP4 1160	PKP4	1160	PKP4; PKP4	plakophilin 4; plakophilin 4 iso2	1160; 1117	human	VHFPASTDYSTQY*GLK	VHFPASTDYSTQY*GLK	947.4246	NA	NA	NA	NA	NA	NA	NA	NA	NA	NA	NA	NA	NA	NA	NA	NA	NA	NA	NA	NA	NA	NA	NA	NA	NA	NA	NA	NA	NA	NA	NA	NA	NA	NA	NA	NA	120726	NA	NA	NA
ROBO1 1114	ROBO1	1114	ROBO1	ROBO1	%1114	human	QEVAPVQY*NIVEQNK	QEVAPVQY*NIVEQNK	919.9379	NA	NA	NA	NA	NA	NA	NA	NA	NA	NA	NA	NA	NA	NA	NA	NA	NA	119142	NA	NA	5831	250110	NA	NA	NA	NA	NA	NA	NA	NA	NA	NA	NA	NA	NA	NA	NA	NA	NA	NA
HCCS 61	HCCS	61	HCCS	HCCS	61	human	AY*EYVECPIR	AY*EYVECPIR	690.2887	NA	NA	NA	NA	NA	NA	NA	NA	NA	NA	NA	NA	NA	NA	NA	NA	NA	54381	NA	NA	NA	649316	NA	NA	NA	NA	NA	NA	NA	NA	NA	NA	NA	NA	NA	NA	NA	NA	NA	NA
TMEM108 507	TMEM108	507	TMEM108	TMEM108	507	human	TANPENNLSY*WNNTI	TANPENNLSY*WNNTI	915.8884	NA	NA	NA	NA	NA	NA	NA	NA	NA	NA	NA	NA	NA	NA	NA	NA	NA	NA	NA	NA	NA	NA	NA	NA	NA	NA	NA	NA	NA	NA	NA	NA	NA	NA	NA	NA	NA	19630	6633	8625
PTK2 570, 574	PTK2	570, 574	PTK2; PTK2	FAK; FAK iso2	%570, %574; %418, %422	human	Y*M#EDS*TYYK	Y*MEDS*TYYK	688.2137	NA	NA	NA	NA	NA	NA	NA	NA	NA	NA	NA	NA	NA	NA	NA	NA	NA	NA	NA	NA	NA	8562	NA	NA	NA	NA	NA	NA	NA	NA	NA	NA	NA	NA	NA	NA	NA	NA	NA	NA
PLXND1 1367	PLXND1	1367	PLXND1	PLXND1	1367	human	CSSLY*EER	CSSLY*EER	562.2099	NA	NA	NA	NA	NA	NA	NA	NA	NA	NA	NA	NA	NA	NA	NA	NA	NA	NA	NA	NA	NA	NA	NA	NA	NA	NA	NA	NA	NA	NA	NA	NA	NA	NA	NA	NA	28975	37176	15885	15679
PVRL3 526	PVRL3	526	PVRL3	PVRL3	526	human	FVSDEHY*DENEDDLVSH	FVSDEHY*DENEDDLVSH	710.6039	NA	NA	NA	NA	NA	NA	NA	NA	NA	NA	NA	NA	NA	NA	NA	NA	NA	NA	NA	NA	NA	NA	NA	NA	NA	NA	NA	NA	NA	NA	NA	NA	NA	NA	NA	NA	18057	54546	15494	15989
TMIGD2 188	TMIGD2	188	TMIGD2	MGC23244 iso2	%188	human	DSGNAFY*SNVLYRPR	DSGNAFY*SNVLYRPR	613.6122	NA	NA	NA	NA	NA	NA	NA	NA	NA	NA	NA	NA	NA	NA	NA	NA	NA	580623	13257	14981	17781	2471510	NA	NA	NA	NA	NA	NA	NA	NA	NA	NA	NA	NA	NA	NA	NA	NA	NA	NA
ROBO1 1038	ROBO1	1038	ROBO1	ROBO1	%1038	human	QTNLM#LPESTVY*GDVDLSNK	QTNLMLPESTVY*GDVDLSNK	774.0187	NA	NA	NA	NA	NA	NA	NA	NA	NA	NA	NA	NA	NA	NA	NA	NA	NA	NA	NA	NA	NA	NA	NA	NA	NA	NA	NA	NA	NA	NA	NA	NA	NA	NA	NA	NA	12136	3603	NA	6862
ROBO1 1075	ROBO1	1075	ROBO1	ROBO1	1075	human	FVNPSGQPTPYAT*TQLI	FVNPSGQPTPYAT*TQLI	957.4559	NA	NA	NA	NA	NA	NA	NA	NA	NA	NA	NA	NA	NA	NA	NA	NA	NA	NA	NA	NA	NA	NA	NA	NA	NA	NA	NA	NA	NA	NA	NA	NA	NA	NA	NA	NA	21687	9162	NA	3355
ROBO1 1476	ROBO1	1476	ROBO1	ROBO1	1476	human	ETY*TDDLPPPPVPPPAIK	ETY*TDDLPPPPVPPPAIK	1013.9923	NA	NA	NA	NA	NA	NA	NA	NA	NA	NA	NA	NA	NA	NA	NA	NA	NA	NA	NA	NA	NA	NA	NA	NA	NA	NA	NA	NA	NA	NA	NA	NA	NA	NA	NA	NA	19661	38663	15951	18230
GNAI3 354	GNAI3	354	GNAI3	G-alpha3(i)	%354	human	NNLKECGLY*	NNLKECGLY*	595.7492	NA	NA	NA	NA	NA	NA	NA	NA	NA	NA	NA	NA	NA	NA	NA	NA	NA	798504	4130	7799	6241	504998	NA	NA	NA	NA	NA	NA	NA	NA	NA	NA	NA	NA	NA	NA	NA	NA	NA	NA
ADCY7 892	ADCY7	892	ADCY7	ADCY7	892	human	VFY*TECDVNK	VFY*TECDVNK	677.7729	NA	NA	NA	NA	NA	NA	NA	NA	NA	NA	NA	NA	NA	NA	NA	NA	NA	NA	NA	NA	NA	NA	NA	NA	NA	NA	NA	NA	NA	NA	NA	NA	NA	NA	NA	NA	28860	21775	6902	13969
TYK2 827	TYK2	827	TYK2	Tyk2	%827	human	SPSEKEHFY*QR	SPSEKEHFY*QR	496.5487	NA	NA	NA	NA	NA	NA	NA	NA	NA	NA	NA	NA	NA	NA	NA	NA	NA	14514	NA	NA	NA	39431	NA	NA	NA	NA	NA	NA	NA	NA	NA	NA	NA	NA	NA	NA	NA	NA	NA	NA
ROBO2 985	ROBO2	985	ROBO2	ROBO2	985	human	TSY*NSSSQITQATPY	TSY*NSSSQITQATPY	864.3616	NA	NA	NA	NA	NA	NA	NA	NA	NA	NA	NA	NA	NA	NA	NA	NA	NA	NA	NA	NA	NA	NA	NA	NA	NA	NA	NA	NA	NA	NA	NA	NA	NA	NA	NA	NA	50696	55539	19875	25678
SGCB 44	SGCB	44	SGCB	SGCB	44	human	AGY*IPIDEDR	AGY*IPIDEDR	614.7659	NA	NA	NA	NA	NA	NA	NA	NA	NA	NA	NA	NA	NA	NA	NA	NA	NA	NA	NA	NA	NA	NA	NA	NA	NA	NA	NA	NA	NA	NA	NA	NA	NA	NA	NA	NA	12751	17050	7355	5933
SCARF2 559	SCARF2	559	SCARF2; SCARF2	SREC-II; SREC-II iso3	559; 564	human	SFDTTDEGPVY*CVPHEEAPAESR	SFDTTDEGPVY*CVPHEEAPAESR	891.6985	NA	NA	NA	NA	NA	NA	NA	NA	NA	NA	NA	NA	NA	NA	NA	NA	NA	NA	NA	NA	NA	NA	NA	NA	NA	NA	NA	NA	NA	NA	NA	NA	NA	NA	NA	NA	30157	28688	6876	12818
TSPAN14 3	TSPAN14	3	TSPAN14	TSPAN14	3	human	MHY*YR	MHY*YR	425.1593	NA	NA	NA	NA	NA	NA	NA	NA	NA	NA	NA	NA	NA	NA	NA	NA	NA	NA	NA	NA	NA	NA	NA	NA	NA	NA	NA	NA	NA	NA	NA	NA	NA	NA	NA	NA	9268	36369	24765	29161
SEMA6D 1031	SEMA6D	1031	SEMA6D	SEMA6D	1031	human	QSSY*TSNGTLPR	QSSY*TSNGTLPR	695.8036	NA	NA	NA	NA	NA	NA	NA	NA	NA	NA	NA	NA	NA	NA	NA	NA	NA	NA	NA	NA	NA	NA	NA	NA	NA	NA	NA	NA	NA	NA	NA	NA	NA	NA	NA	NA	77437	179393	51646	58318
SEMA6A 912, 916	SEMA6A	912, 916	SEMA6A	SEMA6A	912, 916	human	HSSSY*GVDY*K	HSSSY*GVDY*K	651.7256	NA	NA	NA	NA	NA	NA	NA	NA	NA	NA	NA	NA	NA	NA	NA	NA	NA	NA	NA	NA	NA	NA	NA	NA	NA	NA	NA	NA	NA	NA	NA	NA	NA	NA	NA	NA	62672	2480	NA	NA
UBAP2L 834	UBAP2L	834	UBAP2L; UBAP2L	NICE-4; NICE-4 iso2	%834; %834	human	FPLDY*YSIPFPTPTTPLTGR	FPLDY*YSIPFPTPTTPLTGR	1182.0716	NA	NA	NA	NA	NA	NA	NA	NA	NA	NA	NA	NA	NA	NA	NA	NA	NA	224217	29946	NA	17653	243126	NA	NA	NA	NA	NA	NA	NA	NA	NA	NA	NA	NA	NA	NA	NA	NA	NA	NA
SEMA6A 922	SEMA6A	922	SEMA6A	SEMA6A	922	human	RSYPT*NSLTR	RSYPT*NSLTR	637.7981	NA	NA	NA	NA	NA	NA	NA	NA	NA	NA	NA	NA	NA	NA	NA	NA	NA	NA	NA	NA	NA	NA	NA	NA	NA	NA	NA	NA	NA	NA	NA	NA	NA	NA	NA	NA	3320	6822	3119	2804
DDR2 470, 485	DDR2	470, 485	DDR2; DDR2	DDR2; DDR2 iso3	470, 485; 80, 95	human	SSSPSEQGSNST*YDRIFPLRPDYQEPS*R	SSSPSEQGSNST*YDRIFPLRPDYQEPS*R	1120.8117	NA	NA	NA	NA	NA	NA	NA	NA	NA	NA	NA	NA	NA	NA	NA	NA	NA	NA	4082	6001	NA	188003	NA	NA	NA	NA	NA	NA	NA	NA	NA	NA	NA	NA	NA	NA	NA	NA	NA	NA
ASAP3 733	ASAP3	733	ASAP3	DDEFL1	%733	human	LDISNKTY*ETVASLGAATPQGESEDCPPPLPVK	LDISNKTY*ETVASLGAATPQGESEDCPPPLPVK	1188.8987	NA	NA	NA	NA	NA	NA	NA	NA	NA	NA	NA	NA	NA	NA	NA	NA	NA	57615	NA	NA	NA	283143	NA	NA	NA	NA	NA	NA	NA	NA	NA	NA	NA	NA	NA	NA	NA	NA	NA	NA
UNC5A 377	UNC5A	377	UNC5A	UNC5A	377	human	TY*QGSLCPR	TY*QGSLCPR	581.2416	NA	NA	NA	NA	NA	NA	NA	NA	NA	NA	NA	NA	NA	NA	NA	NA	NA	NA	NA	NA	NA	NA	NA	NA	NA	NA	NA	NA	NA	NA	NA	NA	NA	NA	NA	NA	42428	58152	23670	28682
MATR3 598, 604	MATR3	598, 604	MATR3; MATR3	matrin 3; matrin 3 iso3	%598, %604; %598, %604	human	SYS*PDGKES*PSDKK	SYS*PDGKES*PSDKK	562.2216	NA	NA	NA	NA	NA	NA	NA	NA	NA	NA	NA	NA	NA	NA	NA	NA	NA	123002	NA	NA	NA	NA	NA	NA	NA	NA	NA	NA	NA	NA	NA	NA	NA	NA	NA	NA	NA	NA	NA	NA
KCNB1 816	KCNB1	816	KCNB1	Kv2.1	816	human	QNCIYS*TEALTGK	QNCIYS*TEALTGK	782.8393	NA	NA	NA	NA	NA	NA	NA	NA	NA	NA	NA	NA	NA	NA	NA	NA	NA	NA	NA	NA	NA	NA	NA	NA	NA	NA	NA	NA	NA	NA	NA	NA	NA	NA	NA	NA	37268	31966	10150	10213
HSP90B1 678	HSP90B1	678	HSP90B1	GRP94	%678	human	DISTNYY*ASQK	DISTNYY*ASQK	685.2872	NA	NA	NA	NA	NA	NA	NA	NA	NA	NA	NA	NA	NA	NA	NA	NA	NA	NA	NA	NA	NA	NA	NA	NA	NA	NA	NA	NA	NA	NA	NA	NA	NA	NA	NA	NA	5514	11760	2374	16408
DDX39A 38; DDX39B 39	DDX39A; DDX39B	38; 39	DDX39A; DDX39B	DDX39; BAT1	%38; %39	human	GSY*VSIHSSGFR	GSY*VSIHSSGFR	688.8034	NA	NA	NA	NA	NA	NA	NA	NA	NA	NA	NA	NA	NA	NA	NA	NA	NA	417005	NA	NA	5748	215831	NA	NA	NA	NA	NA	NA	NA	NA	NA	NA	NA	NA	NA	NA	NA	NA	NA	NA
SLC20A1 376, 378	SLC20A1	376, 378	SLC20A1	SLC20A1	376, 378	human	SQAVSNQINSSGHY*QY*HTVHK	SQAVSNQINSSGHY*QY*HTVHK	849.0267	NA	NA	NA	NA	NA	NA	NA	NA	NA	NA	NA	NA	NA	NA	NA	NA	NA	NA	NA	NA	NA	NA	NA	NA	NA	NA	NA	NA	NA	NA	NA	NA	NA	NA	NA	NA	57575	9263	NA	1746
DHX29 811	DHX29	811	DHX29	DDX29	811	human	YQEY*IPVQTGAH	YQEY*IPVQTGAH	743.3241	NA	NA	NA	NA	NA	NA	NA	NA	NA	NA	NA	NA	NA	NA	NA	NA	NA	NA	NA	NA	NA	NA	NA	NA	NA	NA	NA	NA	NA	NA	NA	NA	NA	NA	NA	NA	NA	8272	6960	12029
CALU 106	CALU	106	CALU	CALU	%106	human	WIY*EDVER	WIY*EDVER	595.2499	NA	NA	NA	NA	NA	NA	NA	NA	NA	NA	NA	NA	NA	NA	NA	NA	NA	NA	NA	NA	NA	NA	NA	NA	NA	NA	NA	NA	NA	NA	NA	NA	NA	NA	NA	NA	31802	44021	11061	59479
LETM1 141	LETM1	141	LETM1	LETM1	141	human	KLEEGGPVY*SPPAEVVVKK	KLEEGGPVY*SPPAEVVVKK	702.7009	NA	NA	NA	NA	NA	NA	NA	NA	NA	NA	NA	NA	NA	NA	NA	NA	NA	56969	NA	NA	NA	229744	NA	NA	NA	NA	NA	NA	NA	NA	NA	NA	NA	NA	NA	NA	NA	NA	NA	NA
SMC3 560	SMC3	560	SMC3	bamacan	560	human	LFY*HIVDSDEVSTK	LFY*HIVDSDEVSTK	866.8951	NA	NA	NA	NA	NA	NA	NA	NA	NA	NA	NA	NA	NA	NA	NA	NA	NA	NA	NA	NA	NA	NA	NA	NA	NA	NA	NA	NA	NA	NA	NA	NA	NA	NA	NA	NA	23703	NA	NA	NA
CLK2 58, 63	CLK2	58, 63	CLK2; CLK2	CLK2; CLK2 iso2	58, 63; 58, 63	human	SRSS*YDDRS*SDRR	SRSS*YDDRS*SDRR	582.8913	NA	NA	NA	NA	NA	NA	NA	NA	NA	NA	NA	NA	NA	NA	NA	NA	NA	8628	NA	NA	NA	NA	NA	NA	NA	NA	NA	NA	NA	NA	NA	NA	NA	NA	NA	NA	NA	NA	NA	NA
CASK 788	CASK	788	CASK; CASK; CASK	CASK; CASK iso2; CASK iso3	%788; %783; %759	human	NY*YFVSH	NY*YFVSH	505.1944	NA	NA	NA	NA	NA	NA	NA	NA	NA	NA	NA	NA	NA	NA	NA	NA	NA	NA	NA	NA	NA	NA	NA	NA	NA	NA	NA	NA	NA	NA	NA	NA	NA	NA	NA	NA	74386	16073	9136	9555
DNAJB1 176; DNAJB4 172	DNAJB1; DNAJB4	176; 172	DNAJB1; DNAJB4	DNAJB1; DNAJB4	%176; %172	human	VSLEEIY*SGCTK	VSLEEIY*SGCTK	733.3177	NA	NA	NA	NA	NA	NA	NA	NA	NA	NA	NA	NA	NA	NA	NA	NA	NA	NA	NA	NA	NA	NA	NA	NA	NA	NA	NA	NA	NA	NA	NA	NA	NA	NA	NA	NA	25991	9087	5248	2874
SLC35E1 402	SLC35E1	402	SLC35E1	SLC35E1	402	human	QSYPNS*YSLNR	QSYPNS*YSLNR	704.7983	NA	NA	NA	NA	NA	NA	NA	NA	NA	NA	NA	NA	NA	NA	NA	NA	NA	NA	NA	NA	NA	NA	NA	NA	NA	NA	NA	NA	NA	NA	NA	NA	NA	NA	NA	NA	49765	32381	9303	14743
EPHB3 794	EPHB3	794	EPHB3	EphB3	794	human	FLEDDPSDPTYTS*SLGGKIPIR	FLEDDPSDPTYTS*SLGGKIPIR	830.0596	NA	NA	NA	NA	NA	NA	NA	NA	NA	NA	NA	NA	NA	NA	NA	NA	NA	372460	NA	NA	9799	223440	NA	NA	NA	NA	NA	NA	NA	NA	NA	NA	NA	NA	NA	NA	NA	NA	NA	NA
ERBB4 1242	ERBB4	1242	ERBB4	HER4	%1242	human	AFDNPDY*WNH	AFDNPDY*WNH	679.7455	NA	NA	NA	NA	NA	NA	NA	NA	NA	NA	NA	NA	NA	NA	NA	NA	NA	NA	NA	NA	NA	NA	NA	NA	NA	NA	NA	NA	NA	NA	NA	NA	NA	NA	NA	NA	21376	44287	20650	12514
FGFR4 642	FGFR4	642	FGFR4; FGFR4	FGFR4; FGFR4 iso3	%642; %874	human	GVHHIDY*YKK	GVHHIDY*YKK	447.2113	NA	NA	NA	NA	NA	NA	NA	NA	NA	NA	NA	NA	NA	NA	NA	NA	NA	25258	1574	NA	NA	45608	NA	NA	NA	NA	NA	NA	NA	NA	NA	NA	NA	NA	NA	NA	NA	NA	NA	NA
LPPR4 501	LPPR4	501	LPPR4	LPPR4	501	human	VGVNGDHHGPGNQY*LK	VGVNGDHHGPGNQY*LK	591.2686	NA	NA	NA	NA	NA	NA	NA	NA	NA	NA	NA	NA	NA	NA	NA	NA	NA	47522	1303	NA	NA	71547	NA	NA	NA	NA	NA	NA	NA	NA	NA	NA	NA	NA	NA	NA	NA	NA	NA	NA
GATAD2B 317	GATAD2B	317	GATAD2B	GATAD2B	%317	human	TTSSAIY*MNLASHIQPGTVNR	TTSSAIY*MNLASHIQPGTVNR	781.0384	NA	NA	NA	NA	NA	NA	NA	NA	NA	NA	NA	NA	NA	NA	NA	NA	NA	1395450	NA	NA	NA	53616	NA	NA	NA	NA	NA	NA	NA	NA	NA	NA	NA	NA	NA	NA	NA	NA	NA	NA
FGFR1 776	FGFR1	776	FGFR1	FGFR1	%776	human	DQY*SPSFPDTR	DQY*SPSFPDTR	696.777	NA	NA	NA	NA	NA	NA	NA	NA	NA	NA	NA	NA	NA	NA	NA	NA	NA	NA	NA	NA	NA	NA	NA	NA	NA	NA	NA	NA	NA	NA	NA	NA	NA	NA	NA	NA	14309	87585	36705	35170
SLC39A6 487	SLC39A6	487	SLC39A6	ermelin	487	human	VDTDDRTEGY*LR	VDTDDRTEGY*LR	507.219	NA	NA	NA	NA	NA	NA	NA	NA	NA	NA	NA	NA	NA	NA	NA	NA	NA	NA	NA	NA	NA	NA	NA	NA	NA	NA	NA	NA	NA	NA	NA	NA	NA	NA	NA	NA	47196	141365	31121	40670
SYT1 181; SYT2 178	SYT1; SYT2	181; 178	SYT1; SYT2	SYT1; SYT2	181; 178	human	LDMGGTSDPY*VK	LDMGGTSDPY*VK	681.786	NA	NA	NA	NA	NA	NA	NA	NA	NA	NA	NA	NA	NA	NA	NA	NA	NA	NA	NA	NA	NA	NA	NA	NA	NA	NA	NA	NA	NA	NA	NA	NA	NA	NA	NA	NA	29711	40518	27585	17551
PDGFRA 754	PDGFRA	754	PDGFRA	PDGFRa	%754	human	KEVSKY*SDIQR	KEVSKY*SDIQR	478.2326	NA	NA	NA	NA	NA	NA	NA	NA	NA	NA	NA	NA	NA	NA	NA	NA	NA	77966	1117	4594	3784	258427	NA	NA	NA	NA	NA	NA	NA	NA	NA	NA	NA	NA	NA	NA	NA	NA	NA	NA
HNRNPK 380	HNRNPK	380	HNRNPK; HNRNPK	hnRNP K; hnRNP K iso2	%380; %380	human	GSY*GDLGGPIITTQVTIPK	GSY*GDLGGPIITTQVTIPK	999.0032	NA	NA	NA	NA	NA	NA	NA	NA	NA	NA	NA	NA	NA	NA	NA	NA	NA	1233940	3569	NA	12491	518058	NA	NA	NA	NA	NA	NA	NA	NA	NA	NA	NA	NA	NA	NA	NA	NA	NA	NA
CTNNB1 30	CTNNB1	30	CTNNB1	CTNNB1	%30	human	WQQQSY*LDSGIHSGATTTAPSLSGK	WQQQSY*LDSGIHSGATTTAPSLSGK	900.7482	NA	NA	NA	NA	NA	NA	NA	NA	NA	NA	NA	NA	NA	NA	NA	NA	NA	NA	NA	NA	NA	NA	NA	NA	NA	NA	NA	NA	NA	NA	NA	NA	NA	NA	NA	NA	10489	33233	8805	13370
ABLIM1 396	ABLIM1	396	ABLIM1; ABLIM1	abLIM; abLIM iso2	%396; %108	human	AIY*DIERPDLI	AIY*DIERPDLI	699.3392	NA	NA	NA	NA	NA	NA	NA	NA	NA	NA	NA	NA	NA	NA	NA	NA	NA	NA	NA	NA	NA	NA	NA	NA	NA	NA	NA	NA	NA	NA	NA	NA	NA	NA	NA	NA	57370	16303	7385	6845
ABLIM1 405	ABLIM1	405	ABLIM1; ABLIM1	abLIM; abLIM iso2	405; 117	human	AIYDIERPDLIT*YEPFYTSGYDDK	AIYDIERPDLIT*YEPFYTSGYDDK	988.7791	NA	NA	NA	NA	NA	NA	NA	NA	NA	NA	NA	NA	NA	NA	NA	NA	NA	NA	NA	NA	NA	NA	NA	NA	NA	NA	NA	NA	NA	NA	NA	NA	NA	NA	NA	NA	33552	NA	NA	NA
ABLIM1 406	ABLIM1	406	ABLIM1; ABLIM1	abLIM; abLIM iso2	%406; %118	human	TY*EPFYTSGYDDK	TY*EPFYTSGYDDK	833.3215	NA	NA	NA	NA	NA	NA	NA	NA	NA	NA	NA	NA	NA	NA	NA	NA	NA	NA	NA	NA	NA	NA	NA	NA	NA	NA	NA	NA	NA	NA	NA	NA	NA	NA	NA	NA	96443	NA	NA	4833
NHSL2 1012	NHSL2	1012	NHSL2	NHSL2	1012	human	KPSVLY*LPLTSPTAQMEAYVAEPR	KPSVLY*LPLTSPTAQMEAYVAEPR	914.4588	NA	NA	NA	NA	NA	NA	NA	NA	NA	NA	NA	NA	NA	NA	NA	NA	NA	840495	9856	NA	26754	384731	NA	NA	NA	NA	NA	NA	NA	NA	NA	NA	NA	NA	NA	NA	NA	NA	NA	NA
LPHN2 1351	LPHN2	1351	LPHN2; LPHN2	latrophilin 2; latrophilin 2 iso2	1351; 1295	human	SEGTDSY*VSQLTAEAEDHLQSPNR	SEGTDSY*VSQLTAEAEDHLQSPNR	905.3908	NA	NA	NA	NA	NA	NA	NA	NA	NA	NA	NA	NA	NA	NA	NA	NA	NA	NA	NA	NA	NA	NA	NA	NA	NA	NA	NA	NA	NA	NA	NA	NA	NA	NA	NA	NA	27034	3456	NA	NA
RET 1062	RET	1062	RET	Ret	%1062	human	ALPSTWIENKLY*GMSDPNWPGESPVPLTR	ALPSTWIENKLY*GMSDPNWPGESPVPLTR	1112.5317	NA	NA	NA	NA	NA	NA	NA	NA	NA	NA	NA	NA	NA	NA	NA	NA	NA	NA	20845	22745	NA	118563	NA	NA	NA	NA	NA	NA	NA	NA	NA	NA	NA	NA	NA	NA	NA	NA	NA	NA
KIT 729	KIT	729	KIT	Kit	729	human	ESSCSDSTNEYMDM#KPGVS*YVVPTK	ESSCSDSTNEYMDMKPGVS*YVVPTK	969.7305	NA	NA	NA	NA	NA	NA	NA	NA	NA	NA	NA	NA	NA	NA	NA	NA	NA	NA	NA	NA	NA	NA	NA	NA	NA	NA	NA	NA	NA	NA	NA	NA	NA	NA	NA	NA	28709	31505	7379	14516
ROCK2 1319	ROCK2	1319	ROCK2	ROCK2	%1319	human	VYY*DISTAK	VYY*DISTAK	570.2546	NA	NA	NA	NA	NA	NA	NA	NA	NA	NA	NA	NA	NA	NA	NA	NA	NA	NA	NA	NA	NA	NA	NA	NA	NA	NA	NA	NA	NA	NA	NA	NA	NA	NA	NA	NA	14332	10478	9213	8354
ARHGAP12 240, 243	ARHGAP12	240, 243	ARHGAP12; ARHGAP12	ARHGAP12; ARHGAP12 iso3	%240, %243; %240, %243	human	ATTPPNQGRPDS*PVY*ANLQELK	ATTPPNQGRPDS*PVY*ANLQELK	852.7226	NA	NA	NA	NA	NA	NA	NA	NA	NA	NA	NA	NA	NA	NA	NA	NA	NA	1087310	NA	NA	NA	463797	NA	NA	NA	NA	NA	NA	NA	NA	NA	NA	NA	NA	NA	NA	NA	NA	NA	NA
KIAA0754 39	KIAA0754	39	KIAA0754	KIAA0754	%39	human	SIY*DTMR	SIY*DTMR	483.1935	NA	NA	NA	NA	NA	NA	NA	NA	NA	NA	NA	NA	NA	NA	NA	NA	NA	918152	NA	4943	2201	453033	NA	NA	NA	NA	NA	NA	NA	NA	NA	NA	NA	NA	NA	NA	NA	NA	NA	NA
ROR2 873	ROR2	873	ROR2	ROR2	%873	human	SHHSGSGSTSTGY*VTTAPSNTSMADR	SHHSGSGSTSTGY*VTTAPSNTSMADR	892.7046	NA	NA	NA	NA	NA	NA	NA	NA	NA	NA	NA	NA	NA	NA	NA	NA	NA	NA	NA	NA	NA	21456	NA	NA	NA	NA	NA	NA	NA	NA	NA	NA	NA	NA	NA	NA	NA	NA	NA	NA
SLITRK6 678	SLITRK6	678	SLITRK6	SLITRK6	678	human	TTHHTTERPSASLY*EQHMVSPM	TTHHTTERPSASLY*EQHMVSPM	874.0489	NA	NA	NA	NA	NA	NA	NA	NA	NA	NA	NA	NA	NA	NA	NA	NA	NA	206644	NA	NA	NA	443634	NA	NA	NA	NA	NA	NA	NA	NA	NA	NA	NA	NA	NA	NA	NA	NA	NA	NA
CACNB1 447	CACNB1	447	CACNB1	CACNB1	447	human	SNLQGPY*LASGDQPLER	SNLQGPY*LASGDQPLER	962.9437	NA	NA	NA	NA	NA	NA	NA	NA	NA	NA	NA	NA	NA	NA	NA	NA	NA	NA	NA	NA	NA	NA	NA	NA	NA	NA	NA	NA	NA	NA	NA	NA	NA	NA	NA	NA	3971	14648	4868	5360
CNN2 12; CNN3 10	CNN2; CNN3	12; 10	CNN2; CNN3	calponin 2; calponin 3	%12; %10	human	GPSY*GLSAEVK	GPSY*GLSAEVK	594.2708	NA	NA	NA	NA	NA	NA	NA	NA	NA	NA	NA	NA	NA	NA	NA	NA	NA	NA	NA	NA	NA	NA	NA	NA	NA	NA	NA	NA	NA	NA	NA	NA	NA	NA	NA	NA	9448	9211	4276	5976
NHSL2 152	NHSL2	152	NHSL2	NHSL2	152	human	SLLQEEYEEQY*SEAR	SLLQEEYEEQY*SEAR	977.4093	NA	NA	NA	NA	NA	NA	NA	NA	NA	NA	NA	NA	NA	NA	NA	NA	NA	7279870	52174	71987	68317	3631400	NA	NA	NA	NA	NA	NA	NA	NA	NA	NA	NA	NA	NA	NA	NA	NA	NA	NA
BMPR2 247	BMPR2	247	BMPR2	BMPR2	247	human	NIY*RVPLM#EHDNIAR	NIY*RVPLMEHDNIAR	646.3081	NA	NA	NA	NA	NA	NA	NA	NA	NA	NA	NA	NA	NA	NA	NA	NA	NA	NA	NA	NA	NA	NA	NA	NA	NA	NA	NA	NA	NA	NA	NA	NA	NA	NA	NA	NA	32466	37983	13356	13571
BMPR2 314	BMPR2	314	BMPR2	BMPR2	314	human	GLAY*LHTELPR	GLAY*LHTELPR	675.3343	NA	NA	NA	NA	NA	NA	NA	NA	NA	NA	NA	NA	NA	NA	NA	NA	NA	NA	NA	NA	NA	NA	NA	NA	NA	NA	NA	NA	NA	NA	NA	NA	NA	NA	NA	NA	48829	9204	NA	4064
DCP1B 191	DCP1B	191	DCP1B	Dcp1b	%191	human	KITSSSAIY*DNPNLIKPIPVKPSENQQQR	KITSSSAIY*DNPNLIKPIPVKPSENQQQR	837.1855	NA	NA	NA	NA	NA	NA	NA	NA	NA	NA	NA	NA	NA	NA	NA	NA	NA	NA	NA	NA	10939	166678	NA	NA	NA	NA	NA	NA	NA	NA	NA	NA	NA	NA	NA	NA	NA	NA	NA	NA
TUBA1A 185; TUBA1B 185; TUBA1C 185; TUBA4A 185	TUBA1A; TUBA1B; TUBA1C; TUBA4A	185; 185; 185; 185	TUBA1A; TUBA1B; TUBA1C; TUBA4A	TUBA1A; TUBA1B; TUBA1C; TUBA4A	185; 185; 185; 185	human	SKLEFSIYPAPQVSTAVVEPY*NSILTTH	SKLEFSIYPAPQVSTAVVEPY*NSILTTH	1057.8598	NA	NA	NA	NA	NA	NA	NA	NA	NA	NA	NA	NA	NA	NA	NA	NA	NA	296431	NA	19870	24538	577360	NA	NA	NA	NA	NA	NA	NA	NA	NA	NA	NA	NA	NA	NA	NA	NA	NA	NA
TUBA1A 224; TUBA1B 224; TUBA1C 224; TUBA3C 224; TUBA3D 224; TUBA3E 224; TUBA4A 224; TUBA4B 163; TUBA8 224	TUBA1A; TUBA1B; TUBA1C; TUBA3C; TUBA3D; TUBA3E; TUBA4A; TUBA4B; TUBA8	224; 224; 224; 224; 224; 224; 224; 163; 224	TUBA1A; TUBA1B; TUBA1C; TUBA3C; TUBA3D; TUBA3E; TUBA4A; TUBA4B; TUBA8	TUBA1A; TUBA1B; TUBA1C; TUBA3C; TUBA3D; TUBA3E; TUBA4A; TUBA4B; TUBA8	%224; %224; %224; %224; %224; %224; %224; %163; %224	human	NLDIERPTY*TNLNR	NLDIERPTY*TNLNR	600.2876	NA	NA	NA	NA	NA	NA	NA	NA	NA	NA	NA	NA	NA	NA	NA	NA	NA	962482	16674	11430	38336	2660650	NA	NA	NA	NA	NA	NA	NA	NA	NA	NA	NA	NA	NA	NA	NA	NA	NA	NA
PDGFRB 771	PDGFRB	771	PDGFRB	PDGFRb	%771	human	YADIESSNY*M#APYDNYVPSAPER	YADIESSNY*MAPYDNYVPSAPER	916.7106	NA	NA	NA	NA	NA	NA	NA	NA	NA	NA	NA	NA	NA	NA	NA	NA	NA	NA	NA	NA	NA	NA	NA	NA	NA	NA	NA	NA	NA	NA	NA	NA	NA	NA	NA	NA	25115	19664	8863	12160
PRKCD 313	PRKCD	313	PRKCD; PRKCD	PKCD; PKCD iso13	%313; %313	human	RSDSASSEPVGIY*QGFEK	RSDSASSEPVGIY*QGFEK	679.6369	NA	NA	NA	NA	NA	NA	NA	NA	NA	NA	NA	NA	NA	NA	NA	NA	NA	331894	NA	NA	6681	620174	NA	NA	NA	NA	NA	NA	NA	NA	NA	NA	NA	NA	NA	NA	NA	NA	NA	NA
NOSIP 14	NOSIP	14	NOSIP	NOSIP	%14	human	NCTAGAVY*TYHEK	NCTAGAVY*TYHEK	797.3238	NA	NA	NA	NA	NA	NA	NA	NA	NA	NA	NA	NA	NA	NA	NA	NA	NA	55386	NA	NA	NA	48587	NA	NA	NA	NA	NA	NA	NA	NA	NA	NA	NA	NA	NA	NA	NA	NA	NA	NA
HNRNPH1 266; HNRNPH2 266	HNRNPH1; HNRNPH2	266; 266	HNRNPH1; HNRNPH2	hnRNP H1; hnRNP H2	%266; %266	human	DLNY*CFSGMSDHR	DLNY*CFSGMSDHR	561.2093	NA	NA	NA	NA	NA	NA	NA	NA	NA	NA	NA	NA	NA	NA	NA	NA	NA	1224030	NA	NA	NA	342816	NA	NA	NA	NA	NA	NA	NA	NA	NA	NA	NA	NA	NA	NA	NA	NA	NA	NA
VDAC1 67	VDAC1	67	VDAC1	VDAC-1	%67	human	WTEY*GLTFTEK	WTEY*GLTFTEK	727.8156	NA	NA	NA	NA	NA	NA	NA	NA	NA	NA	NA	NA	NA	NA	NA	NA	NA	NA	NA	NA	NA	NA	NA	NA	NA	NA	NA	NA	NA	NA	NA	NA	NA	NA	NA	NA	16689	11795	NA	14469
RPH3A 357	RPH3A	357	RPH3A	rabphilin 3A	357	human	MSHPSGPYS*QASAAAPQPA	MSHPSGPYS*QASAAAPQPA	967.9088	NA	NA	NA	NA	NA	NA	NA	NA	NA	NA	NA	NA	NA	NA	NA	NA	NA	85524	2204	NA	1870	78061	NA	NA	NA	NA	NA	NA	NA	NA	NA	NA	NA	NA	NA	NA	NA	NA	NA	NA
HRAS 32; KRAS 32; NRAS 32	HRAS; KRAS; NRAS	32; 32; 32	HRAS; KRAS; KRAS; NRAS	H-Ras; K-Ras; K-Ras iso2; N-Ras	32; 32; 32; 32	human	FVDEY*DPTIEDSYR	FVDEY*DPTIEDSYR	914.8693	NA	NA	NA	NA	NA	NA	NA	NA	NA	NA	NA	NA	NA	NA	NA	NA	NA	NA	NA	NA	NA	NA	NA	NA	NA	NA	NA	NA	NA	NA	NA	NA	NA	NA	NA	NA	26300	90326	38797	30265
LRP5 1528, 1531	LRP5	1528, 1531	LRP5	LRP5	1528, 1531	human	PY*RPY*IIR	PY*RPY*IIR	619.2802	NA	NA	NA	NA	NA	NA	NA	NA	NA	NA	NA	NA	NA	NA	NA	NA	NA	NA	NA	NA	NA	NA	NA	NA	NA	NA	NA	NA	NA	NA	NA	NA	NA	NA	NA	NA	245196	37165	9209	11810
STK4 433	STK4	433	STK4	MST1	%433	human	IPQDGDY*EFLK	IPQDGDY*EFLK	702.8078	NA	NA	NA	NA	NA	NA	NA	NA	NA	NA	NA	NA	NA	NA	NA	NA	NA	NA	NA	NA	NA	232824	NA	NA	NA	NA	NA	NA	NA	NA	NA	NA	NA	NA	NA	NA	NA	NA	NA	NA
TNIK 963	TNIK	963	TNIK	TNIK	%963	human	VSTHSQEMDSGTEY*GMGSSTK	VSTHSQEMDSGTEY*GMGSSTK	766.9679	NA	NA	NA	NA	NA	NA	NA	NA	NA	NA	NA	NA	NA	NA	NA	NA	NA	83716	NA	NA	NA	36862	NA	NA	NA	NA	NA	NA	NA	NA	NA	NA	NA	NA	NA	NA	NA	NA	NA	NA
CXCR7 355	CXCR7	355	CXCR7	CMKOR1	%355	human	VSETEYS*ALEQSTK	VSETEYS*ALEQSTK	826.3586	NA	NA	NA	NA	NA	NA	NA	NA	NA	NA	NA	NA	NA	NA	NA	NA	NA	NA	21339	27534	6130	34040	NA	NA	NA	NA	NA	NA	NA	NA	NA	NA	NA	NA	NA	NA	NA	NA	NA	NA
LYN 115	LYN	115	LYN; LYN	Lyn; Lyn iso2	115; 94	human	EGFIPS*NYVAK	EGFIPS*NYVAK	652.7998	NA	NA	NA	NA	NA	NA	NA	NA	NA	NA	NA	NA	NA	NA	NA	NA	NA	NA	NA	NA	NA	NA	NA	NA	NA	NA	NA	NA	NA	NA	NA	NA	NA	NA	NA	NA	19261	6564	NA	2972
NAALADL2 106	NAALADL2	106	NAALADL2	NAALADL2	%106	human	LQEESDY*ITHY	LQEESDY*ITHY	739.2978	NA	NA	NA	NA	NA	NA	NA	NA	NA	NA	NA	NA	NA	NA	NA	NA	NA	NA	NA	NA	NA	NA	NA	NA	NA	NA	NA	NA	NA	NA	NA	NA	NA	NA	NA	NA	NA	64366	51216	13765
SLC7A14 511	SLC7A14	511	SLC7A14	Slc7a14	511	human	STYNVNHPNY*GTV	STYNVNHPNY*GTV	773.3221	NA	NA	NA	NA	NA	NA	NA	NA	NA	NA	NA	NA	NA	NA	NA	NA	NA	NA	NA	NA	NA	NA	NA	NA	NA	NA	NA	NA	NA	NA	NA	NA	NA	NA	NA	NA	5457	63920	74007	28621
RAB6A 56; RAB6B 56	RAB6A; RAB6B	56; 56	RAB6A; RAB6A; RAB6B	RAB6A; RAB6A iso2; RAB6B	56; 56; 56	human	TM#Y*LEDR	TMY*LEDR	512.1963	NA	NA	NA	NA	NA	NA	NA	NA	NA	NA	NA	NA	NA	NA	NA	NA	NA	NA	NA	NA	NA	NA	NA	NA	NA	NA	NA	NA	NA	NA	NA	NA	NA	NA	NA	NA	5982	14957	7861	3139
KIDINS220 1460	KIDINS220	1460	KIDINS220	Kidins220	1460	human	RGDVIDY*SSSGVSTNDASPLDPITEEDEK	RGDVIDY*SSSGVSTNDASPLDPITEEDEK	1059.4645	NA	NA	NA	NA	NA	NA	NA	NA	NA	NA	NA	NA	NA	NA	NA	NA	NA	NA	NA	NA	NA	NA	NA	NA	NA	NA	NA	NA	NA	NA	NA	NA	NA	NA	NA	NA	49722	92944	7223	18787
KIDINS220 1572	KIDINS220	1572	KIDINS220	Kidins220	1572	human	AKEY*LSDALLDK	AKEY*LSDALLDK	723.3498	NA	NA	NA	NA	NA	NA	NA	NA	NA	NA	NA	NA	NA	NA	NA	NA	NA	NA	NA	NA	NA	NA	NA	NA	NA	NA	NA	NA	NA	NA	NA	NA	NA	NA	NA	NA	65467	64582	6693	19514
EPB49 70	EPB49	70	EPB49; EPB49	dematin; dematin iso2	70; 70	human	FTY*SLLEHVELPR	FTY*SLLEHVELPR	561.9429	NA	NA	NA	NA	NA	NA	NA	NA	NA	NA	NA	NA	NA	NA	NA	NA	NA	NA	NA	NA	NA	NA	NA	NA	NA	NA	NA	NA	NA	NA	NA	NA	NA	NA	NA	NA	31523	NA	NA	NA
STAT5A 694; STAT5B 699	STAT5A; STAT5B	694; 699	STAT5A; STAT5B	STAT5A; STAT5B	%694; %699	human	AVDGY*VKPQIK	AVDGY*VKPQIK	649.3312	NA	NA	NA	NA	NA	NA	NA	NA	NA	NA	NA	NA	NA	NA	NA	NA	NA	41228	NA	NA	NA	54223	NA	NA	NA	NA	NA	NA	NA	NA	NA	NA	NA	NA	NA	NA	NA	NA	NA	NA
CCDC120 398	CCDC120	398	CCDC120	CCDC120	%398	human	SSEVLY*ERPQPTPAFSSR	SSEVLY*ERPQPTPAFSSR	711	NA	NA	NA	NA	NA	NA	NA	NA	NA	NA	NA	NA	NA	NA	NA	NA	NA	329130	NA	NA	NA	137485	NA	NA	NA	NA	NA	NA	NA	NA	NA	NA	NA	NA	NA	NA	NA	NA	NA	NA
TMIGD2 192	TMIGD2	192	TMIGD2	MGC23244	%192	human	DSGNSPGNAFY*SNVLYRPR	DSGNSPGNAFY*SNVLYRPR	1097.4893	NA	NA	NA	NA	NA	NA	NA	NA	NA	NA	NA	NA	NA	NA	NA	NA	NA	118898	NA	8479	NA	299315	NA	NA	NA	NA	NA	NA	NA	NA	NA	NA	NA	NA	NA	NA	NA	NA	NA	NA
NDFIP1 19	NDFIP1	19	NDFIP1; NDFIP1	Ndfip1; Ndfip1 iso2	19; 19	human	Y*QQLQNEEESGEPEQA	Y*QQLQNEEESGEPEQA	979.8862	NA	NA	NA	NA	NA	NA	NA	NA	NA	NA	NA	NA	NA	NA	NA	NA	NA	NA	NA	NA	NA	NA	NA	NA	NA	NA	NA	NA	NA	NA	NA	NA	NA	NA	NA	NA	19411	NA	NA	NA
PHOX2B 78	PHOX2B	78	PHOX2B	PHOX2B	78	human	DHQSSPY*AAVPYK	DHQSSPY*AAVPYK	771.8349	NA	NA	NA	NA	NA	NA	NA	NA	NA	NA	NA	NA	NA	NA	NA	NA	NA	957109	NA	NA	NA	73230	NA	NA	NA	NA	NA	NA	NA	NA	NA	NA	NA	NA	NA	NA	NA	NA	NA	NA
APH1A 257	APH1A	257	APH1A	APH1A	257	human	VM#VYS*ALR	VMVYS*ALR	517.7407	NA	NA	NA	NA	NA	NA	NA	NA	NA	NA	NA	NA	NA	NA	NA	NA	NA	50096	58256	102873	48060	538880	NA	NA	NA	NA	NA	NA	NA	NA	NA	NA	NA	NA	NA	NA	NA	NA	NA	NA
NUP35 300	NUP35	300	NUP35	NUP35	300	human	ASTSDY*QVISDR	ASTSDY*QVISDR	711.3008	NA	NA	NA	NA	NA	NA	NA	NA	NA	NA	NA	NA	NA	NA	NA	NA	NA	177209	7552	6868	2368	140061	NA	NA	NA	NA	NA	NA	NA	NA	NA	NA	NA	NA	NA	NA	NA	NA	NA	NA
NT5C1A 34	NT5C1A	34	NT5C1A	NT5C1A	34	human	IFY*DNLAPK	IFY*DNLAPK	580.773	NA	NA	NA	NA	NA	NA	NA	NA	NA	NA	NA	NA	NA	NA	NA	NA	NA	144754	2401	45970	12189	1846170	NA	NA	NA	NA	NA	NA	NA	NA	NA	NA	NA	NA	NA	NA	NA	NA	NA	NA
SEMA6D 930	SEMA6D	930	SEMA6D	SEMA6D	930	human	EASLY*SPPSTLPR	EASLY*SPPSTLPR	749.3529	NA	NA	NA	NA	NA	NA	NA	NA	NA	NA	NA	NA	NA	NA	NA	NA	NA	NA	NA	NA	NA	NA	NA	NA	NA	NA	NA	NA	NA	NA	NA	NA	NA	NA	NA	NA	112450	248421	72894	98453
COPS3 423	COPS3	423	COPS3	COPS3	%423	human	SMGSQEDDSGNKPSSYS*	SMGSQEDDSGNKPSSYS*	928.338	NA	NA	NA	NA	NA	NA	NA	NA	NA	NA	NA	NA	NA	NA	NA	NA	NA	NA	NA	NA	NA	9083	NA	NA	NA	NA	NA	NA	NA	NA	NA	NA	NA	NA	NA	NA	NA	NA	NA	NA
ESYT1 359	ESYT1	359	ESYT1	ESYT1	359	human	SDPY*ALVR	SDPY*ALVR	500.7286	NA	NA	NA	NA	NA	NA	NA	NA	NA	NA	NA	NA	NA	NA	NA	NA	NA	192006	18456	24536	137930	1098510	NA	NA	NA	NA	NA	NA	NA	NA	NA	NA	NA	NA	NA	NA	NA	NA	NA	NA
SRRM2 2390	SRRM2	2390	SRRM2	SRm300	%2390	human	VPLSAY*ER	VPLSAY*ER	507.7364	NA	NA	NA	NA	NA	NA	NA	NA	NA	NA	NA	NA	NA	NA	NA	NA	NA	473025	NA	NA	4887	276998	NA	NA	NA	NA	NA	NA	NA	NA	NA	NA	NA	NA	NA	NA	NA	NA	NA	NA
SLC23A2 60	SLC23A2	60	SLC23A2	SLC23A2	60	human	AIY*TTENGIAEK	AIY*TTENGIAEK	695.3185	NA	NA	NA	NA	NA	NA	NA	NA	NA	NA	NA	NA	NA	NA	NA	NA	NA	NA	24811	49561	10827	62591	NA	NA	NA	NA	NA	NA	NA	NA	NA	NA	NA	NA	NA	NA	NA	NA	NA	NA
CMTM4 27	CMTM4	27	CMTM4	CMTM4	%27	human	SMISGASSPY*QPTTEPVSQR	SMISGASSPY*QPTTEPVSQR	1101.9905	NA	NA	NA	NA	NA	NA	NA	NA	NA	NA	NA	NA	NA	NA	NA	NA	NA	NA	NA	NA	NA	100339	NA	NA	NA	NA	NA	NA	NA	NA	NA	NA	NA	NA	NA	NA	NA	NA	NA	NA
FUBP3 51	FUBP3	51	FUBP3	FBP3	%51	human	IDSIPHLNNSTPLVDPSVY*GYGVQK	IDSIPHLNNSTPLVDPSVY*GYGVQK	931.788	NA	NA	NA	NA	NA	NA	NA	NA	NA	NA	NA	NA	NA	NA	NA	NA	NA	1596730	76350	21248	20121	236833	NA	NA	NA	NA	NA	NA	NA	NA	NA	NA	NA	NA	NA	NA	NA	NA	NA	NA
PDGFRA 760, 767	PDGFRA	760, 767	PDGFRA	PDGFRa	760, %767	human	S*LYDRPAS*YK	S*LYDRPAS*YK	680.2727	NA	NA	NA	NA	NA	NA	NA	NA	NA	NA	NA	NA	NA	NA	NA	NA	NA	NA	2594	2534	5517	762899	NA	NA	NA	NA	NA	NA	NA	NA	NA	NA	NA	NA	NA	NA	NA	NA	NA	NA
SEZ6L 999	SEZ6L	999	SEZ6L	SEZ6L	999	human	LPLM#YSHPYS*QITVETEFDNPIYETGETR	LPLMYSHPYS*QITVETEFDNPIYETGETR	1176.1969	NA	NA	NA	NA	NA	NA	NA	NA	NA	NA	NA	NA	NA	NA	NA	NA	NA	NA	33391	53721	16630	61734	NA	NA	NA	NA	NA	NA	NA	NA	NA	NA	NA	NA	NA	NA	NA	NA	NA	NA
SLITRK6 833	SLITRK6	833	SLITRK6	SLITRK6	%833	human	ANLHAEPDY*LEVLEQQT	ANLHAEPDY*LEVLEQQT	1025.4619	NA	NA	NA	NA	NA	NA	NA	NA	NA	NA	NA	NA	NA	NA	NA	NA	NA	805659	NA	NA	NA	1544150	NA	NA	NA	NA	NA	NA	NA	NA	NA	NA	NA	NA	NA	NA	NA	NA	NA	NA
C10orf28 218	C10orf28	218	C10orf28	GIDRP88	%218	human	VLEILY*EFPR	VLEILY*EFPR	679.8414	NA	NA	NA	NA	NA	NA	NA	NA	NA	NA	NA	NA	NA	NA	NA	NA	NA	109380	8580	NA	14439	894836	NA	NA	NA	NA	NA	NA	NA	NA	NA	NA	NA	NA	NA	NA	NA	NA	NA	NA
BAI2 1339	BAI2	1339	BAI2	BAI2	%1339	human	WLRPTEPGSEGDY*M#VLPR	WLRPTEPGSEGDY*MVLPR	733.6695	NA	NA	NA	NA	NA	NA	NA	NA	NA	NA	NA	NA	NA	NA	NA	NA	NA	NA	NA	NA	NA	NA	NA	NA	NA	NA	NA	NA	NA	NA	NA	NA	NA	NA	NA	NA	78358	35839	18947	17325
SFRS9 179	SFRS9	179	SFRS9	SFRS9	%179	human	SHEGETSY*IR	SHEGETSY*IR	629.7586	NA	NA	NA	NA	NA	NA	NA	NA	NA	NA	NA	NA	NA	NA	NA	NA	NA	NA	NA	NA	NA	NA	NA	NA	NA	NA	NA	NA	NA	NA	NA	NA	NA	NA	NA	NA	43467	NA	1298	NA
EPHA4 601	EPHA4	601	EPHA4	EphA4	601	human	T*YEDPNQAVR	T*YEDPNQAVR	636.7664	NA	NA	NA	NA	NA	NA	NA	NA	NA	NA	NA	NA	NA	NA	NA	NA	NA	NA	NA	NA	NA	NA	NA	NA	NA	NA	NA	NA	NA	NA	NA	NA	NA	NA	NA	NA	52661	85309	48928	21343
RPL23A 74; RPL23AP13 74; RPL23AP43 162; RPL23AP74 74; XP_946605 84	RPL23A; RPL23AP13; RPL23AP43; RPL23AP74; XP_946605	74; 74; 162; 74; 84	RPL23A; RPL23AP13; RPL23AP43; RPL23AP74; XP_946605	RPL23A; RPL23AP13; RPL23AP43; hCG_2001000; XP_946605	74; 74; 162; 74; 84	human	LDHY*AIIK	LDHY*AIIK	526.7624	NA	NA	NA	NA	NA	NA	NA	NA	NA	NA	NA	NA	NA	NA	NA	NA	NA	NA	NA	NA	NA	NA	NA	NA	NA	NA	NA	NA	NA	NA	NA	NA	NA	NA	NA	NA	24896	20372	7769	34283
THRAP3 228	THRAP3	228	THRAP3	Trap150	228	human	ASESSKPWPDATY*GTGSASR	ASESSKPWPDATY*GTGSASR	712.3074	NA	NA	NA	NA	NA	NA	NA	NA	NA	NA	NA	NA	NA	NA	NA	NA	NA	342457	NA	NA	3882	44687	NA	NA	NA	NA	NA	NA	NA	NA	NA	NA	NA	NA	NA	NA	NA	NA	NA	NA
NHSL2 457	NHSL2	457	NHSL2	NHSL2	457	human	DNPAGCSGSAGY*PER	DNPAGCSGSAGY*PER	809.3036	NA	NA	NA	NA	NA	NA	NA	NA	NA	NA	NA	NA	NA	NA	NA	NA	NA	46467	NA	NA	NA	16443	NA	NA	NA	NA	NA	NA	NA	NA	NA	NA	NA	NA	NA	NA	NA	NA	NA	NA
UNC5B 892, 895; UNC5C 878, 881	UNC5B; UNC5C	892, 895; 878, 881	UNC5B; UNC5C	UNC5B; UNC5C	892, 895; 878, 881	human	Y*LNY*FATK	Y*LNY*FATK	590.2298	NA	NA	NA	NA	NA	NA	NA	NA	NA	NA	NA	NA	NA	NA	NA	NA	NA	NA	NA	NA	NA	NA	NA	NA	NA	NA	NA	NA	NA	NA	NA	NA	NA	NA	NA	NA	12319	NA	NA	NA
APOO 43	APOO	43	APOO	ApoO	43	human	VDELSLY*SVPEGQSK	VDELSLY*SVPEGQSK	865.8979	NA	NA	NA	NA	NA	NA	NA	NA	NA	NA	NA	NA	NA	NA	NA	NA	NA	NA	NA	NA	NA	310093	NA	NA	NA	NA	NA	NA	NA	NA	NA	NA	NA	NA	NA	NA	NA	NA	NA	NA
PLEKHO1 253	PLEKHO1	253	PLEKHO1	PLEKHO1	253	human	TDKGATY*TPQAPK	TDKGATY*TPQAPK	729.3372	NA	NA	NA	NA	NA	NA	NA	NA	NA	NA	NA	NA	NA	NA	NA	NA	NA	17266	NA	NA	NA	11060	NA	NA	NA	NA	NA	NA	NA	NA	NA	NA	NA	NA	NA	NA	NA	NA	NA	NA
MAP2 592	MAP2	592	MAP2; MAP2	MAP2; MAP2 iso3	%592; %588	human	SIEPGSDY*YELSDTR	SIEPGSDY*YELSDTR	906.3722	NA	NA	NA	NA	NA	NA	NA	NA	NA	NA	NA	NA	NA	NA	NA	NA	NA	NA	NA	NA	NA	NA	NA	NA	NA	NA	NA	NA	NA	NA	NA	NA	NA	NA	NA	NA	36389	9313	NA	13392
TEX2 299	TEX2	299	TEX2; TEX2	HT008; HT008 iso2	%299; %299	human	LSEVIY*EPFQLLSK	LSEVIY*EPFQLLSK	873.4417	NA	NA	NA	NA	NA	NA	NA	NA	NA	NA	NA	NA	NA	NA	NA	NA	NA	262576	12671	23874	36332	1053230	NA	NA	NA	NA	NA	NA	NA	NA	NA	NA	NA	NA	NA	NA	NA	NA	NA	NA
CSTF2 115	CSTF2	115	CSTF2	CSTF2	%115	human	SLGTGAPVIESPY*GETISPEDAPESISK	SLGTGAPVIESPY*GETISPEDAPESISK	971.1214	NA	NA	NA	NA	NA	NA	NA	NA	NA	NA	NA	NA	NA	NA	NA	NA	NA	305766	NA	NA	NA	275392	NA	NA	NA	NA	NA	NA	NA	NA	NA	NA	NA	NA	NA	NA	NA	NA	NA	NA
AHCTF1 1790	AHCTF1	1790	AHCTF1; AHCTF1	ELYS; ELYS iso2	%1790; %1825	human	EISEASENIY*SDVR	EISEASENIY*SDVR	846.3616	NA	NA	NA	NA	NA	NA	NA	NA	NA	NA	NA	NA	NA	NA	NA	NA	NA	2043330	4470	52447	45281	2737980	NA	NA	NA	NA	NA	NA	NA	NA	NA	NA	NA	NA	NA	NA	NA	NA	NA	NA
MGRN1 537	MGRN1	537	MGRN1	MGRN1 iso2	537	human	GPPADIY*LPGRPTSM#	GPPADIY*LPGRPTSM	834.3786	NA	NA	NA	NA	NA	NA	NA	NA	NA	NA	NA	NA	NA	NA	NA	NA	NA	NA	NA	NA	NA	NA	NA	NA	NA	NA	NA	NA	NA	NA	NA	NA	NA	NA	NA	NA	NA	14817	5402	4898
DHX9 132	DHX9	132	DHX9	DDX9	%132	human	AENNSEVGASGY*GVPGPTWDR	AENNSEVGASGY*GVPGPTWDR	1121.9737	NA	NA	NA	NA	NA	NA	NA	NA	NA	NA	NA	NA	NA	NA	NA	NA	NA	510396	NA	NA	NA	141984	NA	NA	NA	NA	NA	NA	NA	NA	NA	NA	NA	NA	NA	NA	NA	NA	NA	NA
ALK 46	ALK	46	ALK	ALK	46	ALK_mutant	EPLSY*SR	EPLSY*SR	466.1997	NA	NA	NA	NA	NA	NA	NA	NA	NA	NA	NA	NA	NA	NA	NA	NA	NA	13365	NA	NA	NA	119070	NA	NA	NA	NA	NA	NA	NA	NA	NA	NA	NA	NA	NA	NA	NA	NA	NA	NA
IGF1R 1014	IGF1R	1014	IGF1R	IGF1R	1014	human	ELGQGSFGM#VY*EGVAK	ELGQGSFGMVY*EGVAK	884.3866	NA	NA	NA	NA	NA	NA	NA	NA	NA	NA	NA	NA	NA	NA	NA	NA	NA	NA	NA	NA	NA	NA	NA	NA	NA	NA	NA	NA	NA	NA	NA	NA	NA	NA	NA	NA	178340	304825	109677	92901
SNIP 268, 272	SNIP	268, 272	SNIP; SNIP	SNIP; SNIP iso6	%268, %272; %396, %400	human	GEGLY*ADPY*GLLHEGR	GEGLY*ADPY*GLLHEGR	953.8923	NA	NA	NA	NA	NA	NA	NA	NA	NA	NA	NA	NA	NA	NA	NA	NA	NA	NA	NA	NA	NA	NA	NA	NA	NA	NA	NA	NA	NA	NA	NA	NA	NA	NA	NA	NA	56010	NA	NA	NA
ICA1 262	ICA1	262	ICA1	ICA1	262	human	GYQPY*EFTTLK	GYQPY*EFTTLK	713.8181	NA	NA	NA	NA	NA	NA	NA	NA	NA	NA	NA	NA	NA	NA	NA	NA	NA	627187	81231	170678	80089	5063360	NA	NA	NA	NA	NA	NA	NA	NA	NA	NA	NA	NA	NA	NA	NA	NA	NA	NA
APH1A 256	APH1A	256	APH1A	APH1A	256	human	VMVY*SALR	VMVY*SALR	509.7432	NA	NA	NA	NA	NA	NA	NA	NA	NA	NA	NA	NA	NA	NA	NA	NA	NA	503918	65795	150363	37655	1373500	NA	NA	NA	NA	NA	NA	NA	NA	NA	NA	NA	NA	NA	NA	NA	NA	NA	NA
MRPL46 84	MRPL46	84	MRPL46	MRPL46	84	human	SLY*SDHELR	SLY*SDHELR	600.2583	NA	NA	NA	NA	NA	NA	NA	NA	NA	NA	NA	NA	NA	NA	NA	NA	NA	NA	NA	NA	NA	77256	NA	NA	NA	NA	NA	NA	NA	NA	NA	NA	NA	NA	NA	NA	NA	NA	NA	NA
CYCS 49	CYCS	49	CYCS	CYCS	%49	human	TGQAPGYSY*TAANK	TGQAPGYSY*TAANK	754.8245	NA	NA	NA	NA	NA	NA	NA	NA	NA	NA	NA	NA	NA	NA	NA	NA	NA	NA	NA	NA	NA	NA	NA	NA	NA	NA	NA	NA	NA	NA	NA	NA	NA	NA	NA	NA	24052	33374	6377	9399
SLC35E1 394	SLC35E1	394	SLC35E1	SLC35E1	%394	human	NNILTDHFQY*SR	NNILTDHFQY*SR	794.3512	NA	NA	NA	NA	NA	NA	NA	NA	NA	NA	NA	NA	NA	NA	NA	NA	NA	NA	NA	NA	NA	NA	NA	NA	NA	NA	NA	NA	NA	NA	NA	NA	NA	NA	NA	NA	54673	48215	3618	15731
ABLIM1 678	ABLIM1	678	ABLIM1; ABLIM1	abLIM; abLIM iso2	678; 355	human	QYNSY*GDVSGGVR	QYNSY*GDVSGGVR	741.3065	NA	NA	NA	NA	NA	NA	NA	NA	NA	NA	NA	NA	NA	NA	NA	NA	NA	NA	NA	NA	NA	NA	NA	NA	NA	NA	NA	NA	NA	NA	NA	NA	NA	NA	NA	NA	28039	NA	NA	NA
KIT 568	KIT	568	KIT	Kit	%568	human	VVEEINGNNY*VYIDPTQLPYDHK	VVEEINGNNY*VYIDPTQLPYDHK	934.1004	NA	NA	NA	NA	NA	NA	NA	NA	NA	NA	NA	NA	NA	NA	NA	NA	NA	NA	NA	NA	NA	NA	NA	NA	NA	NA	NA	NA	NA	NA	NA	NA	NA	NA	NA	NA	104522	26894	3522	15813
BAI3 1239	BAI3	1239	BAI3	BAI3	1239	human	GTNPEGLSYST*LPGNVISK	GTNPEGLSYST*LPGNVISK	1007.4801	NA	NA	NA	NA	NA	NA	NA	NA	NA	NA	NA	NA	NA	NA	NA	NA	NA	NA	NA	NA	NA	NA	NA	NA	NA	NA	NA	NA	NA	NA	NA	NA	NA	NA	NA	NA	224016	145291	16410	60811
KIT 609	KIT	609	KIT	Kit	609	human	TAY*GLIK	TAY*GLIK	423.2121	NA	NA	NA	NA	NA	NA	NA	NA	NA	NA	NA	NA	NA	NA	NA	NA	NA	NA	NA	NA	NA	NA	NA	NA	NA	NA	NA	NA	NA	NA	NA	NA	NA	NA	NA	NA	76442	90755	43800	26253
SLC8A1 574	SLC8A1	574	SLC8A1	NCX1	574	human	GNVIVPY*K	GNVIVPY*K	485.2439	NA	NA	NA	NA	NA	NA	NA	NA	NA	NA	NA	NA	NA	NA	NA	NA	NA	NA	NA	NA	NA	NA	NA	NA	NA	NA	NA	NA	NA	NA	NA	NA	NA	NA	NA	NA	12143	19270	4859	7442
BAI3 1419	BAI3	1419	BAI3	BAI3	1419	human	SRY*SDLDFEK	SRY*SDLDFEK	670.2819	NA	NA	NA	NA	NA	NA	NA	NA	NA	NA	NA	NA	NA	NA	NA	NA	NA	NA	NA	NA	NA	NA	NA	NA	NA	NA	NA	NA	NA	NA	NA	NA	NA	NA	NA	NA	32253	66745	21562	13074
BAI3 1482	BAI3	1482	BAI3	BAI3	1482	human	NPSEYPHY*TTI	NPSEYPHY*TTI	701.2898	NA	NA	NA	NA	NA	NA	NA	NA	NA	NA	NA	NA	NA	NA	NA	NA	NA	NA	NA	NA	NA	NA	NA	NA	NA	NA	NA	NA	NA	NA	NA	NA	NA	NA	NA	NA	479981	986001	263542	325571
C1orf43 176	C1orf43	176	C1orf43	Nice-3	176	human	YGTGVFGQNEY*LR	YGTGVFGQNEY*LR	792.3481	NA	NA	NA	NA	NA	NA	NA	NA	NA	NA	NA	NA	NA	NA	NA	NA	NA	NA	NA	NA	NA	NA	NA	NA	NA	NA	NA	NA	NA	NA	NA	NA	NA	NA	NA	NA	27651	17454	NA	7343
CACNA1B 2128	CACNA1B	2128	CACNA1B	CACNA1B	2128	human	FY*SCDR	FY*SCDR	464.157	NA	NA	NA	NA	NA	NA	NA	NA	NA	NA	NA	NA	NA	NA	NA	NA	NA	NA	NA	NA	NA	NA	NA	NA	NA	NA	NA	NA	NA	NA	NA	NA	NA	NA	NA	NA	15137	40833	12130	12188
ANK3 534	ANK3	534	ANK3; ANK3	ANK3; ANK3 iso2	534; 528	human	SGYT*PLHLSAR	SGYT*PLHLSAR	641.303	NA	NA	NA	NA	NA	NA	NA	NA	NA	NA	NA	NA	NA	NA	NA	NA	NA	NA	NA	NA	NA	NA	NA	NA	NA	NA	NA	NA	NA	NA	NA	NA	NA	NA	NA	NA	41938	NA	NA	NA
CCDC112 94	CCDC112	94	CCDC112	CCDC112	%94	human	LIY*EELIK	LIY*EELIK	550.7856	NA	NA	NA	NA	NA	NA	NA	NA	NA	NA	NA	NA	NA	NA	NA	NA	NA	NA	NA	NA	NA	NA	NA	NA	NA	NA	NA	NA	NA	NA	NA	NA	NA	NA	NA	NA	NA	24866	10197	10564
PTPN18 314	PTPN18	314	PTPN18	BDP1	314	human	ENCAPLY*DDALFLR	ENCAPLY*DDALFLR	888.8868	NA	NA	NA	NA	NA	NA	NA	NA	NA	NA	NA	NA	NA	NA	NA	NA	NA	NA	NA	NA	NA	NA	NA	NA	NA	NA	NA	NA	NA	NA	NA	NA	NA	NA	NA	NA	NA	26815	4127	10175
FAM171B 524	FAM171B	524	FAM171B	FAM171B	524	human	YLTGNEEAY*GR	YLTGNEEAY*GR	676.7796	NA	NA	NA	NA	NA	NA	NA	NA	NA	NA	NA	NA	NA	NA	NA	NA	NA	NA	NA	NA	NA	NA	NA	NA	NA	NA	NA	NA	NA	NA	NA	NA	NA	NA	NA	NA	133600	105596	33641	55781
SLITRK5 945	SLITRK5	945	SLITRK5	SLITRK5	%945	human	LNVEPDY*LEVLEK	LNVEPDY*LEVLEK	820.8946	NA	NA	NA	NA	NA	NA	NA	NA	NA	NA	NA	NA	NA	NA	NA	NA	NA	NA	NA	NA	NA	NA	NA	NA	NA	NA	NA	NA	NA	NA	NA	NA	NA	NA	NA	NA	54204	23458	16498	14653
ACSL1 567; ACSL5 552	ACSL1; ACSL5	567; 552	ACSL1; ACSL5	ACSL1; ACSL5	567; 552	human	LAQGEY*IAPEK	LAQGEY*IAPEK	649.805	NA	NA	NA	NA	NA	NA	NA	NA	NA	NA	NA	NA	NA	NA	NA	NA	NA	NA	NA	NA	NA	NA	NA	NA	NA	NA	NA	NA	NA	NA	NA	NA	NA	NA	NA	NA	12409	9504	4405	6191
CELSR2 2650	CELSR2	2650	CELSR2	CELSR2	%2650	human	SYNCPSPY*ADGR	SYNCPSPY*ADGR	733.774	NA	NA	NA	NA	NA	NA	NA	NA	NA	NA	NA	NA	NA	NA	NA	NA	NA	NA	NA	NA	NA	NA	NA	NA	NA	NA	NA	NA	NA	NA	NA	NA	NA	NA	NA	NA	31453	54951	14981	21541
IGSF9B 820	IGSF9B	820	IGSF9B	IGSF9B	820	human	ELSLY*K	ELSLY*K	416.6962	NA	NA	NA	NA	NA	NA	NA	NA	NA	NA	NA	NA	NA	NA	NA	NA	NA	NA	NA	NA	NA	NA	NA	NA	NA	NA	NA	NA	NA	NA	NA	NA	NA	NA	NA	NA	109010	174267	57176	49908
AS3MT 17	AS3MT	17	AS3MT	AS3MT	17	human	DVQTYY*GQVLK	DVQTYY*GQVLK	697.3236	NA	NA	NA	NA	NA	NA	NA	NA	NA	NA	NA	NA	NA	NA	NA	NA	NA	NA	NA	NA	NA	NA	NA	NA	NA	NA	NA	NA	NA	NA	NA	NA	NA	NA	NA	NA	NA	3518	NA	NA
CHD1 1068; CHD2 1068	CHD1; CHD2	1068; 1068	CHD1; CHD2	CHD-1; CHD-2	%1068; %1068	human	ELEEIY*M#LPR	ELEEIY*MLPR	694.812	NA	NA	NA	NA	NA	NA	NA	NA	NA	NA	NA	NA	NA	NA	NA	NA	NA	NA	NA	NA	NA	NA	NA	NA	NA	NA	NA	NA	NA	NA	NA	NA	NA	NA	NA	NA	56092	NA	NA	NA
PDGFRB 717	PDGFRB	717	PDGFRB	PDGFRb	717	human	RPPSAELYS*NALPVGLPLPSHV	RPPSAELYS*NALPVGLPLPSHV	798.7454	NA	NA	NA	NA	NA	NA	NA	NA	NA	NA	NA	NA	NA	NA	NA	NA	NA	NA	NA	NA	NA	NA	NA	NA	NA	NA	NA	NA	NA	NA	NA	NA	NA	NA	NA	NA	15061	9137	9033	6333
DISP2 1349	DISP2	1349	DISP2	DISP2	1349	human	ETVY*DPSLPASH	ETVY*DPSLPASH	698.295	NA	NA	NA	NA	NA	NA	NA	NA	NA	NA	NA	NA	NA	NA	NA	NA	NA	NA	NA	NA	NA	NA	NA	NA	NA	NA	NA	NA	NA	NA	NA	NA	NA	NA	NA	NA	20170	35404	10859	11136
FAM163A 129	FAM163A	129	FAM163A	FAM163A	129	human	LSFAPTYY*K	LSFAPTYY*K	585.2676	NA	NA	NA	NA	NA	NA	NA	NA	NA	NA	NA	NA	NA	NA	NA	NA	NA	NA	NA	NA	NA	NA	NA	NA	NA	NA	NA	NA	NA	NA	NA	NA	NA	NA	NA	NA	22809	33235	16159	19078
SLC4A2 233	SLC4A2	233	SLC4A2	SLC4A2	233	human	SY*NLQER	SY*NLQER	495.208	NA	NA	NA	NA	NA	NA	NA	NA	NA	NA	NA	NA	NA	NA	NA	NA	NA	NA	NA	NA	NA	NA	NA	NA	NA	NA	NA	NA	NA	NA	NA	NA	NA	NA	NA	NA	69349	130795	34882	42473
CXADR 300, 313	CXADR	300, 313	CXADR; CXADR	CXADR; CXADR iso2	300, %313; 300, %313	human	SYIGSNHS*SLGSM#SPSNM#EGY*SK	SYIGSNHS*SLGSMSPSNMEGY*SK	871.3288	NA	NA	NA	NA	NA	NA	NA	NA	NA	NA	NA	NA	NA	NA	NA	NA	NA	NA	NA	NA	NA	NA	NA	NA	NA	NA	NA	NA	NA	NA	NA	NA	NA	NA	NA	NA	5677	NA	NA	NA
FAM171A1 596	FAM171A1	596	FAM171A1	FAM171A1	596	human	LPGDHSY*VSQPLVVPADQQLEIER	LPGDHSY*VSQPLVVPADQQLEIER	924.1198	NA	NA	NA	NA	NA	NA	NA	NA	NA	NA	NA	NA	NA	NA	NA	NA	NA	NA	NA	NA	NA	NA	NA	NA	NA	NA	NA	NA	NA	NA	NA	NA	NA	NA	NA	NA	43512	46689	3324	24497
NMNAT2 287, 295	NMNAT2	287, 295	NMNAT2	NMNAT2	287, 295	human	LALQHGDGHVVDY*LSQPVIDY*ILK	LALQHGDGHVVDY*LSQPVIDY*ILK	951.7923	NA	NA	NA	NA	NA	NA	NA	NA	NA	NA	NA	NA	NA	NA	NA	NA	NA	NA	NA	NA	NA	NA	NA	NA	NA	NA	NA	NA	NA	NA	NA	NA	NA	NA	NA	NA	18485	2978	NA	NA
TMEM130 412	TMEM130	412	TMEM130	TMEM130	412	human	LLETPSEY*LEIVR	LLETPSEY*LEIVR	821.4104	NA	NA	NA	NA	NA	NA	NA	NA	NA	NA	NA	NA	NA	NA	NA	NA	NA	NA	NA	NA	NA	NA	NA	NA	NA	NA	NA	NA	NA	NA	NA	NA	NA	NA	NA	NA	33983	61864	37027	28036
KCNQ5 500	KCNQ5	500	KCNQ5	Kv7.5	500	human	SSQPKPVIDADTALGTDDVY*DEK	SSQPKPVIDADTALGTDDVY*DEK	848.7178	NA	NA	NA	NA	NA	NA	NA	NA	NA	NA	NA	NA	NA	NA	NA	NA	NA	NA	NA	NA	NA	NA	NA	NA	NA	NA	NA	NA	NA	NA	NA	NA	NA	NA	NA	NA	11629	29946	3421	4670
GGT7 21	GGT7	21	GGT7	GGTL3	21	human	DY*M#SITSFPR	DY*MSITSFPR	656.7676	NA	NA	NA	NA	NA	NA	NA	NA	NA	NA	NA	NA	NA	NA	NA	NA	NA	NA	NA	NA	NA	NA	NA	NA	NA	NA	NA	NA	NA	NA	NA	NA	NA	NA	NA	NA	NA	12411	7527	2515
KIDINS220 1079	KIDINS220	1079	KIDINS220	Kidins220	1079	human	EQISIGGLAY*PPLPLHEGPPR	EQISIGGLAY*PPLPLHEGPPR	774.3945	NA	NA	NA	NA	NA	NA	NA	NA	NA	NA	NA	NA	NA	NA	NA	NA	NA	NA	NA	NA	NA	NA	NA	NA	NA	NA	NA	NA	NA	NA	NA	NA	NA	NA	NA	NA	130625	52898	2528	21808
GPR126 1171	GPR126	1171	GPR126	VIGR	1171	human	SLSSSSIGSNST*YLTSK	SLSSSSIGSNST*YLTSK	899.909	NA	NA	NA	NA	NA	NA	NA	NA	NA	NA	NA	NA	NA	NA	NA	NA	NA	NA	NA	NA	NA	NA	NA	NA	NA	NA	NA	NA	NA	NA	NA	NA	NA	NA	NA	NA	9050	9285	NA	1474
KIDINS220 1146	KIDINS220	1146	KIDINS220	Kidins220	1146	human	FAPYLY*TPR	FAPYLY*TPR	604.281	NA	NA	NA	NA	NA	NA	NA	NA	NA	NA	NA	NA	NA	NA	NA	NA	NA	NA	NA	NA	NA	NA	NA	NA	NA	NA	NA	NA	NA	NA	NA	NA	NA	NA	NA	NA	609396	563457	137727	166078
ZDHHC13 59	ZDHHC13	59	ZDHHC13	ZDHHC13	59	human	ATQY*GIFER	ATQY*GIFER	582.7579	NA	NA	NA	NA	NA	NA	NA	NA	NA	NA	NA	NA	NA	NA	NA	NA	NA	NA	NA	NA	NA	NA	NA	NA	NA	NA	NA	NA	NA	NA	NA	NA	NA	NA	NA	NA	533713	683199	209243	246738
VPS45 318	VPS45	318	VPS45	VPS45A	318	human	AFVENY*PQFK	AFVENY*PQFK	661.7945	NA	NA	NA	NA	NA	NA	NA	NA	NA	NA	NA	NA	NA	NA	NA	NA	NA	NA	NA	NA	NA	NA	NA	NA	NA	NA	NA	NA	NA	NA	NA	NA	NA	NA	NA	NA	62412	42665	14929	21163
KIAA1147 213	KIAA1147	213	KIAA1147	KIAA1147	213	human	GSSLPPVY*WLPSIHR	GSSLPPVY*WLPSIHR	894.9453	NA	NA	NA	NA	NA	NA	NA	NA	NA	NA	NA	NA	NA	NA	NA	NA	NA	NA	NA	NA	NA	NA	NA	NA	NA	NA	NA	NA	NA	NA	NA	NA	NA	NA	NA	NA	NA	93591	55198	13108
IFNGR1 397	IFNGR1	397	IFNGR1	IFNGR1	%397	human	ALNSY*HSR	ALNSY*HSR	514.2215	NA	NA	NA	NA	NA	NA	NA	NA	NA	NA	NA	NA	NA	NA	NA	NA	NA	NA	NA	NA	NA	NA	NA	NA	NA	NA	NA	NA	NA	NA	NA	NA	NA	NA	NA	NA	487686	1111570	231631	508476
KIDINS220 307	KIDINS220	307	KIDINS220	Kidins220	307	human	TALY*WAVEK	TALY*WAVEK	580.773	NA	NA	NA	NA	NA	NA	NA	NA	NA	NA	NA	NA	NA	NA	NA	NA	NA	NA	NA	NA	NA	NA	NA	NA	NA	NA	NA	NA	NA	NA	NA	NA	NA	NA	NA	NA	45653	42643	12086	12321
IFNGR1 457	IFNGR1	457	IFNGR1	IFNGR1	%457	human	APTSFGY*DKPH	APTSFGY*DKPH	650.2739	NA	NA	NA	NA	NA	NA	NA	NA	NA	NA	NA	NA	NA	NA	NA	NA	NA	NA	NA	NA	NA	NA	NA	NA	NA	NA	NA	NA	NA	NA	NA	NA	NA	NA	NA	NA	315038	1315290	290702	489947
IGSF3 1176	IGSF3	1176	IGSF3	IGSF3	1176	human	EPHLNY*SPTCLEPPVLSIHPGAID	EPHLNY*SPTCLEPPVLSIHPGAID	912.7628	NA	NA	NA	NA	NA	NA	NA	NA	NA	NA	NA	NA	NA	NA	NA	NA	NA	NA	NA	NA	NA	NA	NA	NA	NA	NA	NA	NA	NA	NA	NA	NA	NA	NA	NA	NA	NA	98255	10098	38048
IGSF9B 1171	IGSF9B	1171	IGSF9B	IGSF9B	1171	human	WY*EPQPR	WY*EPQPR	528.221	NA	NA	NA	NA	NA	NA	NA	NA	NA	NA	NA	NA	NA	NA	NA	NA	NA	NA	NA	NA	NA	NA	NA	NA	NA	NA	NA	NA	NA	NA	NA	NA	NA	NA	NA	NA	28426	34639	8567	8980
LRRC24 509	LRRC24	509	LRRC24	LRRC24	509	human	VPPPVAY*EIHC	VPPPVAY*EIHC	681.3016	NA	NA	NA	NA	NA	NA	NA	NA	NA	NA	NA	NA	NA	NA	NA	NA	NA	NA	NA	NA	NA	NA	NA	NA	NA	NA	NA	NA	NA	NA	NA	NA	NA	NA	NA	NA	22388	4597	NA	NA
FRAS1 3985	FRAS1	3985	FRAS1	FRAS1	%3985	human	NVNILSEPEAAY*TFK	NVNILSEPEAAY*TFK	888.4162	NA	NA	NA	NA	NA	NA	NA	NA	NA	NA	NA	NA	NA	NA	NA	NA	NA	NA	NA	NA	NA	NA	NA	NA	NA	NA	NA	NA	NA	NA	NA	NA	NA	NA	NA	NA	85094	43941	NA	9490
ZDHHC5 711; ZDHHC8 761	ZDHHC5; ZDHHC8	711; 761	ZDHHC5; ZDHHC8	ZDHHC5; ZDHHC8	%711; %761	human	KVSGVGGTTY*EI	KVSGVGGTTY*EI	645.8025	NA	NA	NA	NA	NA	NA	NA	NA	NA	NA	NA	NA	NA	NA	NA	NA	NA	NA	NA	NA	NA	NA	NA	NA	NA	NA	NA	NA	NA	NA	NA	NA	NA	NA	NA	NA	87189	124669	52884	43367
ANKRD27 928	ANKRD27	928	ANKRD27	ANKRD27	928	human	LY*DLPDEPFTR	LY*DLPDEPFTR	723.3211	NA	NA	NA	NA	NA	NA	NA	NA	NA	NA	NA	NA	NA	NA	NA	NA	NA	NA	NA	NA	NA	NA	NA	NA	NA	NA	NA	NA	NA	NA	NA	NA	NA	NA	NA	NA	22381	41835	12255	10496
KIAA1549 1786	KIAA1549	1786	KIAA1549	KIAA1549	1786	human	GSQYGGPGWPS*YGEDEAGR	GSQYGGPGWPS*YGEDEAGR	1025.4024	NA	NA	NA	NA	NA	NA	NA	NA	NA	NA	NA	NA	NA	NA	NA	NA	NA	NA	NA	NA	NA	NA	NA	NA	NA	NA	NA	NA	NA	NA	NA	NA	NA	NA	NA	NA	9905	12766	2018	5531
ARHGEF12 66	ARHGEF12	66	ARHGEF12	ARHGEF12	66	human	SEIY*GLVQR	SEIY*GLVQR	572.7736	NA	NA	NA	NA	NA	NA	NA	NA	NA	NA	NA	NA	NA	NA	NA	NA	NA	NA	NA	NA	NA	NA	NA	NA	NA	NA	NA	NA	NA	NA	NA	NA	NA	NA	NA	NA	28717	NA	2119	NA
LPHN1 1337	LPHN1	1337	LPHN1	latrophilin 1	%1337	human	AEIELLY*K	AEIELLY*K	529.7621	NA	NA	NA	NA	NA	NA	NA	NA	NA	NA	NA	NA	NA	NA	NA	NA	NA	NA	NA	NA	NA	NA	NA	NA	NA	NA	NA	NA	NA	NA	NA	NA	NA	NA	NA	NA	109882	36037	1818	14374
ARL13B 406	ARL13B	406	ARL13B	ARL13B	406	human	HNDFY*R	HNDFY*R	466.1765	NA	NA	NA	NA	NA	NA	NA	NA	NA	NA	NA	NA	NA	NA	NA	NA	NA	NA	NA	NA	NA	NA	NA	NA	NA	NA	NA	NA	NA	NA	NA	NA	NA	NA	NA	NA	24436	113929	45507	31268
KCNB1 691	KCNB1	691	KCNB1	Kv2.1	691	human	LGMY*HDPLR	LGMY*HDPLR	591.2623	NA	NA	NA	NA	NA	NA	NA	NA	NA	NA	NA	NA	NA	NA	NA	NA	NA	NA	NA	NA	NA	NA	NA	NA	NA	NA	NA	NA	NA	NA	NA	NA	NA	NA	NA	NA	21601	44953	10704	21363
SLC4A2 66	SLC4A2	66	SLC4A2	SLC4A2	66	human	SY*GEEDFEYHR	SY*GEEDFEYHR	756.2774	NA	NA	NA	NA	NA	NA	NA	NA	NA	NA	NA	NA	NA	NA	NA	NA	NA	NA	NA	NA	NA	NA	NA	NA	NA	NA	NA	NA	NA	NA	NA	NA	NA	NA	NA	NA	64399	84326	14464	64075
GDI2 442	GDI2	442	GDI2	GDI2	%442	human	KNDIY*GED	KNDIY*GED	517.1973	NA	NA	NA	NA	NA	NA	NA	NA	NA	NA	NA	NA	NA	NA	NA	NA	NA	NA	NA	NA	NA	NA	NA	NA	NA	NA	NA	NA	NA	NA	NA	NA	NA	NA	NA	NA	13197	10626	7355	NA
GPSM1 150	GPSM1	150	GPSM1	GPSM1	150	human	ALY*NIGNVYHAK	ALY*NIGNVYHAK	481.5658	NA	NA	NA	NA	NA	NA	NA	NA	NA	NA	NA	NA	NA	NA	NA	NA	NA	NA	NA	NA	NA	NA	NA	NA	NA	NA	NA	NA	NA	NA	NA	NA	NA	NA	NA	NA	33236	NA	NA	NA
PAK7 183	PAK7	183	PAK7	PAK5	183	human	HGEAYYS*EVK	HGEAYYS*EVK	631.7581	NA	NA	NA	NA	NA	NA	NA	NA	NA	NA	NA	NA	NA	NA	NA	NA	NA	NA	NA	NA	NA	NA	NA	NA	NA	NA	NA	NA	NA	NA	NA	NA	NA	NA	NA	NA	38289	5493	1508	3056
HRAS 157; NRAS 157	HRAS; NRAS	157; 157	HRAS; NRAS	H-Ras; N-Ras	%157; %157	human	QGVEDAFY*TLVR	QGVEDAFY*TLVR	739.3398	NA	NA	NA	NA	NA	NA	NA	NA	NA	NA	NA	NA	NA	NA	NA	NA	NA	NA	NA	NA	NA	NA	NA	NA	NA	NA	NA	NA	NA	NA	NA	NA	NA	NA	NA	NA	51433	57605	15894	24691
RFTN1 122	RFTN1	122	RFTN1; RFTN1	RFTN1; RFTN1 iso2	122; 107	human	TDLHNEGY*ILELDCCSSLDHPTDQK	TDLHNEGY*ILELDCCSSLDHPTDQK	1014.0948	NA	NA	NA	NA	NA	NA	NA	NA	NA	NA	NA	NA	NA	NA	NA	NA	NA	NA	NA	NA	NA	NA	NA	NA	NA	NA	NA	NA	NA	NA	NA	NA	NA	NA	NA	NA	28090	2953	2252	NA
PRKACB 69	PRKACB	69	PRKACB; PRKACB	PKACb; PKACb iso2	%69; %116	human	ATEQY*YAM#K	ATEQY*YAMK	600.7358	NA	NA	NA	NA	NA	NA	NA	NA	NA	NA	NA	NA	NA	NA	NA	NA	NA	NA	NA	NA	NA	NA	NA	NA	NA	NA	NA	NA	NA	NA	NA	NA	NA	NA	NA	NA	89287	48138	21495	24877
MLLT4 262	MLLT4	262	MLLT4; MLLT4	afadin; afadin iso3	%262; %262	human	IYADSLKPNIPY*K	IYADSLKPNIPY*K	801.4024	NA	NA	NA	NA	NA	NA	NA	NA	NA	NA	NA	NA	NA	NA	NA	NA	NA	NA	NA	NA	NA	NA	NA	NA	NA	NA	NA	NA	NA	NA	NA	NA	NA	NA	NA	NA	28360	NA	NA	NA
GRB2 209	GRB2	209	GRB2	Grb2	%209	human	NY*VTPVNR	NY*VTPVNR	521.7395	NA	NA	NA	NA	NA	NA	NA	NA	NA	NA	NA	NA	NA	NA	NA	NA	NA	NA	NA	NA	NA	NA	NA	NA	NA	NA	NA	NA	NA	NA	NA	NA	NA	NA	NA	NA	59058	39127	1939	12096
LPHN2 1407	LPHN2	1407	LPHN2; LPHN2	latrophilin 2; latrophilin 2 iso2	1407; 1351	human	RSENEDIYY*K	RSENEDIYY*K	698.7927	NA	NA	NA	NA	NA	NA	NA	NA	NA	NA	NA	NA	NA	NA	NA	NA	NA	NA	NA	NA	NA	NA	NA	NA	NA	NA	NA	NA	NA	NA	NA	NA	NA	NA	NA	NA	144930	45996	11665	21272
KIAA0528 292, 295	KIAA0528	292, 295	KIAA0528	KIAA0528	%292, %295	human	NQTY*SFS*PSK	NQTY*SFS*PSK	659.7413	NA	NA	NA	NA	NA	NA	NA	NA	NA	NA	NA	NA	NA	NA	NA	NA	NA	NA	NA	NA	NA	NA	NA	NA	NA	NA	NA	NA	NA	NA	NA	NA	NA	NA	NA	NA	43815	NA	NA	NA
SEZ6 981	SEZ6	981	SEZ6	SEZ6	981	human	AFDNPTY*ETGETR	AFDNPTY*ETGETR	790.8169	NA	NA	NA	NA	NA	NA	NA	NA	NA	NA	NA	NA	NA	NA	NA	NA	NA	NA	NA	NA	NA	NA	NA	NA	NA	NA	NA	NA	NA	NA	NA	NA	NA	NA	NA	NA	3238	18502	5127	4104
KIDINS220 1144	KIDINS220	1144	KIDINS220	Kidins220	1144	human	PFFAPY*LYTPR	PFFAPY*LYTPR	726.3416	NA	NA	NA	NA	NA	NA	NA	NA	NA	NA	NA	NA	NA	NA	NA	NA	NA	NA	NA	NA	NA	NA	NA	NA	NA	NA	NA	NA	NA	NA	NA	NA	NA	NA	NA	NA	254044	208172	35822	40876
FAM171A2 852	FAM171A2	852	FAM171A2	FAM171A2	852	human	HSY*IDLQAGGGAR	HSY*IDLQAGGGAR	712.8196	NA	NA	NA	NA	NA	NA	NA	NA	NA	NA	NA	NA	NA	NA	NA	NA	NA	NA	NA	NA	NA	NA	NA	NA	NA	NA	NA	NA	NA	NA	NA	NA	NA	NA	NA	NA	26779	22646	NA	8167
SLC38A2 20	SLC38A2	20	SLC38A2	SLC38A2	%20	human	FSISPDEDSSSY*SSNSDFNYSYPTK	FSISPDEDSSSY*SSNSDFNYSYPTK	968.7184	NA	NA	NA	NA	NA	NA	NA	NA	NA	NA	NA	NA	NA	NA	NA	NA	NA	NA	NA	NA	NA	NA	NA	NA	NA	NA	NA	NA	NA	NA	NA	NA	NA	NA	NA	NA	37317	153486	43972	59434
SGK269 665	SGK269	665	SGK269	SgK269	%665	human	SHTY*EEIETESK	SHTY*EEIETESK	766.8112	NA	NA	NA	NA	NA	NA	NA	NA	NA	NA	NA	NA	NA	NA	NA	NA	NA	NA	NA	NA	NA	NA	NA	NA	NA	NA	NA	NA	NA	NA	NA	NA	NA	NA	NA	NA	3553	19278	7621	6885
PCDH1 958	PCDH1	958	PCDH1; PCDH1	PCDH1; PCDH1 iso2	958; 958	human	IHLPLNY*PPGSPDLGR	IHLPLNY*PPGSPDLGR	609.3047	NA	NA	NA	NA	NA	NA	NA	NA	NA	NA	NA	NA	NA	NA	NA	NA	NA	NA	NA	NA	NA	NA	NA	NA	NA	NA	NA	NA	NA	NA	NA	NA	NA	NA	NA	NA	36049	30074	7402	7482
SRP9 4	SRP9	4	SRP9	SRP9	4	human	PQY*QTWEEFSR	PQY*QTWEEFSR	775.8192	NA	NA	NA	NA	NA	NA	NA	NA	NA	NA	NA	NA	NA	NA	NA	NA	NA	NA	NA	NA	NA	NA	NA	NA	NA	NA	NA	NA	NA	NA	NA	NA	NA	NA	NA	NA	10801	13119	1904	2232
ACVR1B 463	ACVR1B	463	ACVR1B	ALK4	463	human	LRPNIPNWWQSY*EALR	LRPNIPNWWQSY*EALR	708.3456	NA	NA	NA	NA	NA	NA	NA	NA	NA	NA	NA	NA	NA	NA	NA	NA	NA	NA	NA	NA	NA	NA	NA	NA	NA	NA	NA	NA	NA	NA	NA	NA	NA	NA	NA	NA	11715	25438	5245	7288
LPHN1 1252	LPHN1	1252	LPHN1	latrophilin 1	1252	human	NGNFNNSY*SLR	NGNFNNSY*SLR	683.2828	NA	NA	NA	NA	NA	NA	NA	NA	NA	NA	NA	NA	NA	NA	NA	NA	NA	NA	NA	NA	NA	NA	NA	NA	NA	NA	NA	NA	NA	NA	NA	NA	NA	NA	NA	NA	26650	281140	134078	61149
RACGAP1 241	RACGAP1	241	RACGAP1	MgcRacGAP	241	human	STIETVPY*WTR	STIETVPY*WTR	716.8291	NA	NA	NA	NA	NA	NA	NA	NA	NA	NA	NA	NA	NA	NA	NA	NA	NA	NA	NA	NA	NA	NA	NA	NA	NA	NA	NA	NA	NA	NA	NA	NA	NA	NA	NA	NA	287551	39898	7846	89987
PCNXL3 279	PCNXL3	279	PCNXL3	PCNXL3	%279	human	GAGGY*QPLDR	GAGGY*QPLDR	557.2399	NA	NA	NA	NA	NA	NA	NA	NA	NA	NA	NA	NA	NA	NA	NA	NA	NA	NA	NA	NA	NA	NA	NA	NA	NA	NA	NA	NA	NA	NA	NA	NA	NA	NA	NA	NA	27867	21532	2892	9848
UNC5B 511	UNC5B	511	UNC5B	UNC5B	511	human	GVLPPGTY*PSDFAR	GVLPPGTY*PSDFAR	778.8609	NA	NA	NA	NA	NA	NA	NA	NA	NA	NA	NA	NA	NA	NA	NA	NA	NA	NA	NA	NA	NA	NA	NA	NA	NA	NA	NA	NA	NA	NA	NA	NA	NA	NA	NA	NA	318646	770681	280827	340524
PLXNA4 1605	PLXNA4	1605	PLXNA4	PLXNA4	1605	human	QVTAY*NAVNNSTVSR	QVTAY*NAVNNSTVSR	852.3911	NA	NA	NA	NA	NA	NA	NA	NA	NA	NA	NA	NA	NA	NA	NA	NA	NA	NA	NA	NA	NA	NA	NA	NA	NA	NA	NA	NA	NA	NA	NA	NA	NA	NA	NA	NA	8746	8042	NA	1831
LPHN2 1233	LPHN2	1233	LPHN2; LPHN2	latrophilin 2; latrophilin 2 iso2	1233; 1177	human	DTSAM#DTLPLNGNFNNS*YSLHK	DTSAMDTLPLNGNFNNS*YSLHK	845.7001	NA	NA	NA	NA	NA	NA	NA	NA	NA	NA	NA	NA	NA	NA	NA	NA	NA	NA	NA	NA	NA	NA	NA	NA	NA	NA	NA	NA	NA	NA	NA	NA	NA	NA	NA	NA	132462	90514	8053	29000
NEO1 1436	NEO1	1436	NEO1	NEO1	%1436	human	M#LEDSESSY*EPDELTK	MLEDSESSY*EPDELTK	984.887	NA	NA	NA	NA	NA	NA	NA	NA	NA	NA	NA	NA	NA	NA	NA	NA	NA	NA	NA	NA	NA	NA	NA	NA	NA	NA	NA	NA	NA	NA	NA	NA	NA	NA	NA	NA	26452	55903	19200	22629
RGS5 117	RGS5	117	RGS5	RGS5	117	human	QIY*EEFIQTEAPK	QIY*EEFIQTEAPK	838.3844	NA	NA	NA	NA	NA	NA	NA	NA	NA	NA	NA	NA	NA	NA	NA	NA	NA	NA	NA	NA	NA	NA	NA	NA	NA	NA	NA	NA	NA	NA	NA	NA	NA	NA	NA	NA	21436	93366	36727	35876
NDFIP1 49, 55	NDFIP1	49, 55	NDFIP1; NDFIP1	Ndfip1; Ndfip1 iso2	49, %55; 49, %55	human	SAES*AAYFDY*K	SAES*AAYFDY*K	706.2464	NA	NA	NA	NA	NA	NA	NA	NA	NA	NA	NA	NA	NA	NA	NA	NA	NA	NA	NA	NA	NA	NA	NA	NA	NA	NA	NA	NA	NA	NA	NA	NA	NA	NA	NA	NA	72031	NA	NA	NA
RICS 1219	RICS	1219	RICS	RICS	1219	human	YNT*YVAPGR	YNT*YVAPGR	560.7448	NA	NA	NA	NA	NA	NA	NA	NA	NA	NA	NA	NA	NA	NA	NA	NA	NA	NA	NA	NA	NA	NA	NA	NA	NA	NA	NA	NA	NA	NA	NA	NA	NA	NA	NA	NA	9056	14358	4574	4899
LRP1B 4562	LRP1B	4562	LRP1B	LRP1B	4562	human	GPLTAGPTNYSNPVY*AK	GPLTAGPTNYSNPVY*AK	915.4271	NA	NA	NA	NA	NA	NA	NA	NA	NA	NA	NA	NA	NA	NA	NA	NA	NA	NA	NA	NA	NA	NA	NA	NA	NA	NA	NA	NA	NA	NA	NA	NA	NA	NA	NA	NA	21763	8478	NA	3787
SEZ6L2 884	SEZ6L2	884	SEZ6L2; SEZ6L2	SEZ6L2; SEZ6L2 iso3	884; 827	human	SLFGFSGSHSY*SPI	SLFGFSGSHSY*SPI	783.3372	NA	NA	NA	NA	NA	NA	NA	NA	NA	NA	NA	NA	NA	NA	NA	NA	NA	NA	NA	NA	NA	NA	NA	NA	NA	NA	NA	NA	NA	NA	NA	NA	NA	NA	NA	NA	79137	1000110	335562	230878
TIAM1 384	TIAM1	384	TIAM1	Tiam1	%384	human	QGVY*ENFR	QGVY*ENFR	546.7291	NA	NA	NA	NA	NA	NA	NA	NA	NA	NA	NA	NA	NA	NA	NA	NA	NA	NA	NA	NA	NA	NA	NA	NA	NA	NA	NA	NA	NA	NA	NA	NA	NA	NA	NA	NA	310226	50163	15424	28418
LRP6 1460	LRP6	1460	LRP6	LRP6	1460	human	SIMGGSSGPPY*DR	SIMGGSSGPPY*DR	702.2867	NA	NA	NA	NA	NA	NA	NA	NA	NA	NA	NA	NA	NA	NA	NA	NA	NA	NA	NA	NA	NA	NA	NA	NA	NA	NA	NA	NA	NA	NA	NA	NA	NA	NA	NA	NA	102493	131697	29204	52263
SLC16A9 277	SLC16A9	277	SLC16A9	SLC16A9	277	human	VAEQTY*FCK	VAEQTY*FCK	613.2516	NA	NA	NA	NA	NA	NA	NA	NA	NA	NA	NA	NA	NA	NA	NA	NA	NA	NA	NA	NA	NA	NA	NA	NA	NA	NA	NA	NA	NA	NA	NA	NA	NA	NA	NA	NA	38791	37310	5239	16964
SPRED1 211	SPRED1	211	SPRED1	SPRED1	211	human	SMEY*VQR	SMEY*VQR	496.699	NA	NA	NA	NA	NA	NA	NA	NA	NA	NA	NA	NA	NA	NA	NA	NA	NA	NA	NA	NA	NA	NA	NA	NA	NA	NA	NA	NA	NA	NA	NA	NA	NA	NA	NA	NA	84308	124171	31565	40019
SPRED1 294	SPRED1	294	SPRED1	SPRED1	294	human	KSDYLY*SCGDETK	KSDYLY*SCGDETK	823.3262	NA	NA	NA	NA	NA	NA	NA	NA	NA	NA	NA	NA	NA	NA	NA	NA	NA	NA	NA	NA	NA	NA	NA	NA	NA	NA	NA	NA	NA	NA	NA	NA	NA	NA	NA	NA	17613	37946	7209	11657
CKB 39	CKB	39	CKB	B-CK	%39	human	VLTPELY*AELR	VLTPELY*AELR	692.3496	NA	NA	NA	NA	NA	NA	NA	NA	NA	NA	NA	NA	NA	NA	NA	NA	NA	NA	NA	NA	NA	NA	NA	NA	NA	NA	NA	NA	NA	NA	NA	NA	NA	NA	NA	NA	21492	NA	10133	NA
PALMD 140	PALMD	140	PALMD	PALMD	%140	human	AEESIEDIY*ANIPDLPK	AEESIEDIY*ANIPDLPK	998.9612	NA	NA	NA	NA	NA	NA	NA	NA	NA	NA	NA	NA	NA	NA	NA	NA	NA	NA	NA	NA	NA	NA	NA	NA	NA	NA	NA	NA	NA	NA	NA	NA	NA	NA	NA	NA	15394	NA	NA	3816
ROBO1 1019	ROBO1	1019	ROBO1	ROBO1	1019	human	ANY*NNQLDNK	ANY*NNQLDNK	637.2641	NA	NA	NA	NA	NA	NA	NA	NA	NA	NA	NA	NA	NA	NA	NA	NA	NA	NA	NA	NA	NA	NA	NA	NA	NA	NA	NA	NA	NA	NA	NA	NA	NA	NA	NA	NA	15766	54791	18884	24729
PI4K2B 133	PI4K2B	133	PI4K2B	PI4K2B	133	human	ISQGSSGS*YFVK	ISQGSSGS*YFVK	670.3001	NA	NA	NA	NA	NA	NA	NA	NA	NA	NA	NA	NA	NA	NA	NA	NA	NA	NA	NA	NA	NA	NA	NA	NA	NA	NA	NA	NA	NA	NA	NA	NA	NA	NA	NA	NA	9729	12688	5235	5473
SV2C 41	SV2C	41	SV2C	SV2C	41	human	AQDEY*TQR	AQDEY*TQR	545.7137	NA	NA	NA	NA	NA	NA	NA	NA	NA	NA	NA	NA	NA	NA	NA	NA	NA	NA	NA	NA	NA	NA	NA	NA	NA	NA	NA	NA	NA	NA	NA	NA	NA	NA	NA	NA	1703	3862	1629	NA
PIK3R2 460	PIK3R2	460	PIK3R2	PIK3R2	460	human	SREY*DQLYEEYTR	SREY*DQLYEEYTR	916.3804	NA	NA	NA	NA	NA	NA	NA	NA	NA	NA	NA	NA	NA	NA	NA	NA	NA	NA	NA	NA	NA	NA	NA	NA	NA	NA	NA	NA	NA	NA	NA	NA	NA	NA	NA	NA	20559	9609	NA	2965
NPDC1 249	NPDC1	249	NPDC1	NPDC1	%249	human	LAQSAEM#Y*HYQHQR	LAQSAEMY*HYQHQR	619.9294	NA	NA	NA	NA	NA	NA	NA	NA	NA	NA	NA	NA	NA	NA	NA	NA	NA	NA	NA	NA	NA	NA	NA	NA	NA	NA	NA	NA	NA	NA	NA	NA	NA	NA	NA	NA	78092	43972	NA	17734
PTPRR 370	PTPRR	370	PTPRR	PTP-SL	%370	human	VAMEY*LQSASR	VAMEY*LQSASR	667.7941	NA	NA	NA	NA	NA	NA	NA	NA	NA	NA	NA	NA	NA	NA	NA	NA	NA	NA	NA	NA	NA	NA	NA	NA	NA	NA	NA	NA	NA	NA	NA	NA	NA	NA	NA	NA	35495	41800	6534	6326
ROBO2 1176	ROBO2	1176	ROBO2	ROBO2	1176	human	AY*QFDIAK	AY*QFDIAK	518.231	NA	NA	NA	NA	NA	NA	NA	NA	NA	NA	NA	NA	NA	NA	NA	NA	NA	NA	NA	NA	NA	NA	NA	NA	NA	NA	NA	NA	NA	NA	NA	NA	NA	NA	NA	NA	164477	102726	3439	47693
UNC5C 484	UNC5C	484	UNC5C	UNC5C	484	human	VYNT*SGAVTPQDDLSEFTSK	VYNT*SGAVTPQDDLSEFTSK	746.9983	NA	NA	NA	NA	NA	NA	NA	NA	NA	NA	NA	NA	NA	NA	NA	NA	NA	NA	NA	NA	NA	NA	NA	NA	NA	NA	NA	NA	NA	NA	NA	NA	NA	NA	NA	NA	55067	36478	9415	21782
SH2B1 439	SH2B1	439	SH2B1	SH2-B-beta	%439	human	LSQGAY*GGLSDRPSASISPS	LSQGAY*GGLSDRPSASISPS	1015.465	NA	NA	NA	NA	NA	NA	NA	NA	NA	NA	NA	NA	NA	NA	NA	NA	NA	NA	NA	NA	NA	NA	NA	NA	NA	NA	NA	NA	NA	NA	NA	NA	NA	NA	NA	NA	10931	13226	7529	11840
DBI 32	DBI	32	DBI	DBI	%32	human	TKPSDEEM#LFIYGHY*K	TKPSDEEMLFIYGHY*K	685.3041	NA	NA	NA	NA	NA	NA	NA	NA	NA	NA	NA	NA	NA	NA	NA	NA	NA	NA	NA	NA	NA	NA	NA	NA	NA	NA	NA	NA	NA	NA	NA	NA	NA	NA	NA	NA	14058	2900	NA	NA
CELSR3 3051	CELSR3	3051	CELSR3	CELSR3	3051	human	IY*AGGGTGSLSQPASR	IY*AGGGTGSLSQPASR	801.3696	NA	NA	NA	NA	NA	NA	NA	NA	NA	NA	NA	NA	NA	NA	NA	NA	NA	NA	NA	NA	NA	NA	NA	NA	NA	NA	NA	NA	NA	NA	NA	NA	NA	NA	NA	NA	43324	62194	9506	13470
KIAA1012 181	KIAA1012	181	KIAA1012	TRS85	181	human	IQHNSDYSY*PK	IQHNSDYSY*PK	716.3007	NA	NA	NA	NA	NA	NA	NA	NA	NA	NA	NA	NA	NA	NA	NA	NA	NA	NA	NA	NA	NA	NA	NA	NA	NA	NA	NA	NA	NA	NA	NA	NA	NA	NA	NA	NA	2205	1924	NA	NA
PLEKHA6 686	PLEKHA6	686	PLEKHA6	PLEKHA6	%686	human	GGLGPSATY*SSNSPASPL	GGLGPSATY*SSNSPASPL	871.8853	NA	NA	NA	NA	NA	NA	NA	NA	NA	NA	NA	NA	NA	NA	NA	NA	NA	NA	NA	NA	NA	NA	NA	NA	NA	NA	NA	NA	NA	NA	NA	NA	NA	NA	NA	NA	35725	17755	2943	10181
RALA 75; RALB 75	RALA; RALB	75; 75	RALA; RALB	Ral; RALB	75; 75	human	GQEDY*AAIR	GQEDY*AAIR	551.7319	NA	NA	NA	NA	NA	NA	NA	NA	NA	NA	NA	NA	NA	NA	NA	NA	NA	NA	NA	NA	NA	NA	NA	NA	NA	NA	NA	NA	NA	NA	NA	NA	NA	NA	NA	NA	10932	36809	20671	13362
CKMT1A 153; CKMT1B 153	CKMT1A; CKMT1B	153; 153	CKMT1A; CKMT1B	CKMT1A; CKMT1B	%153; 153	human	SGY*FDER	SGY*FDER	477.1737	NA	NA	NA	NA	NA	NA	NA	NA	NA	NA	NA	NA	NA	NA	NA	NA	NA	NA	NA	NA	NA	NA	NA	NA	NA	NA	NA	NA	NA	NA	NA	NA	NA	NA	NA	NA	3458	9178	NA	17732
FAM171A1 419	FAM171A1	419	FAM171A1	FAM171A1	419	human	LSY*STSQEFSSR	LSY*STSQEFSSR	736.3087	NA	NA	NA	NA	NA	NA	NA	NA	NA	NA	NA	NA	NA	NA	NA	NA	NA	NA	NA	NA	NA	NA	NA	NA	NA	NA	NA	NA	NA	NA	NA	NA	NA	NA	NA	NA	66802	NA	NA	NA
ATP5H 150	ATP5H	150	ATP5H	ATP5H	%150	human	Y*PYWPHQPI	Y*PYWPHQPI	640.7786	NA	NA	NA	NA	NA	NA	NA	NA	NA	NA	NA	NA	NA	NA	NA	NA	NA	NA	NA	NA	NA	NA	NA	NA	NA	NA	NA	NA	NA	NA	NA	NA	NA	NA	NA	NA	NA	3875	NA	11335
SLC12A4 61	SLC12A4	61	SLC12A4	SLC12A4	%61	human	GIDY*YDR	GIDY*YDR	491.1893	NA	NA	NA	NA	NA	NA	NA	NA	NA	NA	NA	NA	NA	NA	NA	NA	NA	NA	NA	NA	NA	NA	NA	NA	NA	NA	NA	NA	NA	NA	NA	NA	NA	NA	NA	NA	39008	81667	22547	26038
TMEM198 316	TMEM198	316	TMEM198	MGC99813	316	human	FNGDVLSPS*YIQSFR	FNGDVLSPS*YIQSFR	905.414	NA	NA	NA	NA	NA	NA	NA	NA	NA	NA	NA	NA	NA	NA	NA	NA	NA	NA	NA	NA	NA	NA	NA	NA	NA	NA	NA	NA	NA	NA	NA	NA	NA	NA	NA	NA	37455	46543	8797	18531
SEMA4B 782	SEMA4B	782	SEMA4B	SEMA4B	%782	human	GY*QSLSDSPPGSR	GY*QSLSDSPPGSR	715.801	NA	NA	NA	NA	NA	NA	NA	NA	NA	NA	NA	NA	NA	NA	NA	NA	NA	NA	NA	NA	NA	NA	NA	NA	NA	NA	NA	NA	NA	NA	NA	NA	NA	NA	NA	NA	NA	10380	NA	3919
SLC16A14 10	SLC16A14	10	SLC16A14	SLC16A14	10	human	EDIGY*DFEDGPK	EDIGY*DFEDGPK	732.782	NA	NA	NA	NA	NA	NA	NA	NA	NA	NA	NA	NA	NA	NA	NA	NA	NA	NA	NA	NA	NA	NA	NA	NA	NA	NA	NA	NA	NA	NA	NA	NA	NA	NA	NA	NA	NA	15983	9310	7125
INSR 1038	INSR	1038	INSR; INSR	InsR; InsR iso2	1038; 1026	human	ELGQGSFGM#VY*EGNAR	ELGQGSFGMVY*EGNAR	905.8769	NA	NA	NA	NA	NA	NA	NA	NA	NA	NA	NA	NA	NA	NA	NA	NA	NA	NA	NA	NA	NA	NA	NA	NA	NA	NA	NA	NA	NA	NA	NA	NA	NA	NA	NA	NA	37015	41883	11985	21124
FAT3 4222	FAT3	4222	FAT3	FAT3	4222	human	NVY*QEVGPPQVPVRPM#	NVY*QEVGPPQVPVRPM	953.4501	NA	NA	NA	NA	NA	NA	NA	NA	NA	NA	NA	NA	NA	NA	NA	NA	NA	NA	NA	NA	NA	NA	NA	NA	NA	NA	NA	NA	NA	NA	NA	NA	NA	NA	NA	NA	11573	47128	13103	13863
INPPL1 987	INPPL1	987	INPPL1	SHIP-2	%987	human	NSFNNPAYY*VLEGVPHQLLPPEPPSPAR	NSFNNPAYY*VLEGVPHQLLPPEPPSPAR	1061.8482	NA	NA	NA	NA	NA	NA	NA	NA	NA	NA	NA	NA	NA	NA	NA	NA	NA	NA	NA	NA	NA	NA	NA	NA	NA	NA	NA	NA	NA	NA	NA	NA	NA	NA	NA	NA	42353	38951	NA	10155
LPPR4 661	LPPR4	661	LPPR4	LPPR4	661	human	QTY*ELNDLNR	QTY*ELNDLNR	673.2928	NA	NA	NA	NA	NA	NA	NA	NA	NA	NA	NA	NA	NA	NA	NA	NA	NA	NA	NA	NA	NA	NA	NA	NA	NA	NA	NA	NA	NA	NA	NA	NA	NA	NA	NA	NA	77624	168269	38077	47251
SLC38A2 30	SLC38A2	30	SLC38A2	SLC38A2	%30	human	SSNSDFNYSY*PTK	SSNSDFNYSY*PTK	795.3114	NA	NA	NA	NA	NA	NA	NA	NA	NA	NA	NA	NA	NA	NA	NA	NA	NA	NA	NA	NA	NA	NA	NA	NA	NA	NA	NA	NA	NA	NA	NA	NA	NA	NA	NA	NA	20712	520824	226068	187938
VWA5B2 671	VWA5B2	671	VWA5B2	VWA5B2	671	human	IFQSSY*IR	IFQSSY*IR	547.2575	NA	NA	NA	NA	NA	NA	NA	NA	NA	NA	NA	NA	NA	NA	NA	NA	NA	NA	NA	NA	NA	NA	NA	NA	NA	NA	NA	NA	NA	NA	NA	NA	NA	NA	NA	NA	53182	31593	7563	11175
PPP1R16B 453	PPP1R16B	453	PPP1R16B	PPP1R16B	453	human	VHEVPDY*SM#AYGNPGVADATPPWSSYK	VHEVPDY*SMAYGNPGVADATPPWSSYK	1012.1037	NA	NA	NA	NA	NA	NA	NA	NA	NA	NA	NA	NA	NA	NA	NA	NA	NA	NA	NA	NA	NA	NA	NA	NA	NA	NA	NA	NA	NA	NA	NA	NA	NA	NA	NA	NA	25706	NA	NA	NA
SLC38A9 98	SLC38A9	98	SLC38A9	SLC38A9	%98	human	ALIAPDHVVPAPEECYVY*SPLGSAYK	ALIAPDHVVPAPEECYVY*SPLGSAYK	976.1293	NA	NA	NA	NA	NA	NA	NA	NA	NA	NA	NA	NA	NA	NA	NA	NA	NA	NA	NA	NA	NA	NA	NA	NA	NA	NA	NA	NA	NA	NA	NA	NA	NA	NA	NA	NA	29089	29125	5142	13875
KIDINS220 1150, 1151	KIDINS220	1150, 1151	KIDINS220	Kidins220	1150, 1151	human	Y*Y*PGGSQHLISR	Y*Y*PGGSQHLISR	769.3155	NA	NA	NA	NA	NA	NA	NA	NA	NA	NA	NA	NA	NA	NA	NA	NA	NA	NA	NA	NA	NA	NA	NA	NA	NA	NA	NA	NA	NA	NA	NA	NA	NA	NA	NA	NA	268468	33396	6005	4153
STAM2 418	STAM2	418	STAM2	STAM2	418	human	QSY*SLGPDQIGPLR	QSY*SLGPDQIGPLR	805.8823	NA	NA	NA	NA	NA	NA	NA	NA	NA	NA	NA	NA	NA	NA	NA	NA	NA	NA	NA	NA	NA	NA	NA	NA	NA	NA	NA	NA	NA	NA	NA	NA	NA	NA	NA	NA	23666	44819	10725	11431
GPRIN1 225	GPRIN1	225	GPRIN1	GRIN1	225	human	T*YTVSPR	T*YTVSPR	452.2022	NA	NA	NA	NA	NA	NA	NA	NA	NA	NA	NA	NA	NA	NA	NA	NA	NA	NA	NA	NA	NA	NA	NA	NA	NA	NA	NA	NA	NA	NA	NA	NA	NA	NA	NA	NA	56949	36488	19304	13856
ARC 274	ARC	274	ARC	ARG3.1	274	human	EFLQY*SEGTLSR	EFLQY*SEGTLSR	755.3347	NA	NA	NA	NA	NA	NA	NA	NA	NA	NA	NA	NA	NA	NA	NA	NA	NA	NA	NA	NA	NA	NA	NA	NA	NA	NA	NA	NA	NA	NA	NA	NA	NA	NA	NA	NA	22932	22648	6863	6513
PTPN13 943	PTPN13	943	PTPN13; PTPN13	PTPN13; PTPN13 iso3	943; 943	human	SLY*QPLQNSSK	SLY*QPLQNSSK	672.8134	NA	NA	NA	NA	NA	NA	NA	NA	NA	NA	NA	NA	NA	NA	NA	NA	NA	NA	NA	NA	NA	NA	NA	NA	NA	NA	NA	NA	NA	NA	NA	NA	NA	NA	NA	NA	23780	8048	2217	NA
DNAJC5 192	DNAJC5	192	DNAJC5	CSP	%192	human	TADSHPSY*HTDGFN	TADSHPSY*HTDGFN	814.8043	NA	NA	NA	NA	NA	NA	NA	NA	NA	NA	NA	NA	NA	NA	NA	NA	NA	NA	NA	NA	NA	NA	NA	NA	NA	NA	NA	NA	NA	NA	NA	NA	NA	NA	NA	NA	NA	5411	NA	1431
HSP90AB1 301	HSP90AB1	301	HSP90AB1	HSP90B	%301	human	NPDDITQEEY*GEFYK	NPDDITQEEY*GEFYK	964.3853	NA	NA	NA	NA	NA	NA	NA	NA	NA	NA	NA	NA	NA	NA	NA	NA	NA	NA	NA	NA	NA	NA	NA	NA	NA	NA	NA	NA	NA	NA	NA	NA	NA	NA	NA	NA	27240	7246	NA	7858
VANGL2 341	VANGL2	341	VANGL2	VANGL2	341	human	DNSHNEY*YYEEAEHER	DNSHNEY*YYEEAEHER	722.2675	NA	NA	NA	NA	NA	NA	NA	NA	NA	NA	NA	NA	NA	NA	NA	NA	NA	NA	NA	NA	NA	NA	NA	NA	NA	NA	NA	NA	NA	NA	NA	NA	NA	NA	NA	NA	54105	35510	2310	13306
HSPD1 385	HSPD1	385	HSPD1	HSP60	385	human	DVTTSEY*EK	DVTTSEY*EK	576.2288	NA	NA	NA	NA	NA	NA	NA	NA	NA	NA	NA	NA	NA	NA	NA	NA	NA	NA	NA	NA	NA	NA	NA	NA	NA	NA	NA	NA	NA	NA	NA	NA	NA	NA	NA	NA	NA	4456	NA	15780
SLC9A1 683	SLC9A1	683	SLC9A1	NHE1	%683	human	INNY*LTVPAHK	INNY*LTVPAHK	450.5586	NA	NA	NA	NA	NA	NA	NA	NA	NA	NA	NA	NA	NA	NA	NA	NA	NA	NA	NA	NA	NA	NA	NA	NA	NA	NA	NA	NA	NA	NA	NA	NA	NA	NA	NA	NA	49397	43391	14025	22868
SCAMP3 37	SCAMP3	37	SCAMP3	SCAMP3	37	human	QYAT*LDVYNPFETR	QYAT*LDVYNPFETR	599.6012	NA	NA	NA	NA	NA	NA	NA	NA	NA	NA	NA	NA	NA	NA	NA	NA	NA	NA	NA	NA	NA	NA	NA	NA	NA	NA	NA	NA	NA	NA	NA	NA	NA	NA	NA	NA	NA	84572	28349	27877
PTPRO 1210	PTPRO	1210	PTPRO	PTPRO	%1210	human	SDVIY*ENVSK	SDVIY*ENVSK	617.2736	NA	NA	NA	NA	NA	NA	NA	NA	NA	NA	NA	NA	NA	NA	NA	NA	NA	NA	NA	NA	NA	NA	NA	NA	NA	NA	NA	NA	NA	NA	NA	NA	NA	NA	NA	NA	18975	87871	53322	32252
EMD 41	EMD	41	EMD	emerin	%41	human	IFEY*ETQR	IFEY*ETQR	583.2499	NA	NA	NA	NA	NA	NA	NA	NA	NA	NA	NA	NA	NA	NA	NA	NA	NA	NA	NA	NA	NA	NA	NA	NA	NA	NA	NA	NA	NA	NA	NA	NA	NA	NA	NA	NA	79833	21147	4613	11804
PTPRR 547	PTPRR	547	PTPRR	PTP-SL	547	human	HY*WYTSWPDHK	HY*WYTSWPDHK	533.8854	NA	NA	NA	NA	NA	NA	NA	NA	NA	NA	NA	NA	NA	NA	NA	NA	NA	NA	NA	NA	NA	NA	NA	NA	NA	NA	NA	NA	NA	NA	NA	NA	NA	NA	NA	NA	22089	6977	2753	NA
PALM 305	PALM	305	PALM	paralemmin	305	human	FM#GY*QNVEDEAETK	FMGY*QNVEDEAETK	878.8422	NA	NA	NA	NA	NA	NA	NA	NA	NA	NA	NA	NA	NA	NA	NA	NA	NA	NA	NA	NA	NA	NA	NA	NA	NA	NA	NA	NA	NA	NA	NA	NA	NA	NA	NA	NA	52991	78296	36403	51728
JAG2 1149	JAG2	1149	JAG2	JAG2	1149	human	DVLY*QCK	DVLY*QCK	503.2092	NA	NA	NA	NA	NA	NA	NA	NA	NA	NA	NA	NA	NA	NA	NA	NA	NA	NA	NA	NA	NA	NA	NA	NA	NA	NA	NA	NA	NA	NA	NA	NA	NA	NA	NA	NA	255168	631654	171229	229389
SPRED2 231; SPRED3 223	SPRED2; SPRED3	231; 223	SPRED2; SPRED3	SPRED2; Spred3	%231; 223	human	GYEDY*R	GYEDY*R	441.6551	NA	NA	NA	NA	NA	NA	NA	NA	NA	NA	NA	NA	NA	NA	NA	NA	NA	NA	NA	NA	NA	NA	NA	NA	NA	NA	NA	NA	NA	NA	NA	NA	NA	NA	NA	NA	70975	108986	51374	38601
KCNH2 388; KCNH6 237; KCNH7 388	KCNH2; KCNH6; KCNH7	388; 237; 388	KCNH2; KCNH2; KCNH2; KCNH2; KCNH6; KCNH7; KCNH7	Kv11.1; Kv11.1 iso2; Kv11.1 iso3; Kv11.1 iso5; Kv11.2; Kv11.3; Kv11.3 iso2	388; 48; 388; 388; 237; 388; 381	human	SLGADVLPEY*K	SLGADVLPEY*K	636.2996	NA	NA	NA	NA	NA	NA	NA	NA	NA	NA	NA	NA	NA	NA	NA	NA	NA	NA	NA	NA	NA	NA	NA	NA	NA	NA	NA	NA	NA	NA	NA	NA	NA	NA	NA	NA	20026	15431	8904	7703
ADAM9 815	ADAM9	815	ADAM9	ADAM9	%815	human	RPAPAPPLY*SSLT	RPAPAPPLY*SSLT	725.3605	NA	NA	NA	NA	NA	NA	NA	NA	NA	NA	NA	NA	NA	NA	NA	NA	NA	NA	NA	NA	NA	NA	NA	NA	NA	NA	NA	NA	NA	NA	NA	NA	NA	NA	NA	NA	13242	49322	27182	17191
KRIT1 260	KRIT1	260	KRIT1	KRIT1	260	human	FGLGAPDY*SK	FGLGAPDY*SK	567.747	NA	NA	NA	NA	NA	NA	NA	NA	NA	NA	NA	NA	NA	NA	NA	NA	NA	NA	NA	NA	NA	NA	NA	NA	NA	NA	NA	NA	NA	NA	NA	NA	NA	NA	NA	NA	32100	36382	27038	43561
DCBLD2 564	DCBLD2	564	DCBLD2	DCBLD2	564	human	KTEGT*YDLPYWDR	KTEGT*YDLPYWDR	575.2503	NA	NA	NA	NA	NA	NA	NA	NA	NA	NA	NA	NA	NA	NA	NA	NA	NA	NA	NA	NA	NA	NA	NA	NA	NA	NA	NA	NA	NA	NA	NA	NA	NA	NA	NA	NA	16344	43645	21328	31523
C11orf59 138	C11orf59	138	C11orf59	C11orf59	%138	human	IAAY*AYSALSQIR	IAAY*AYSALSQIR	753.8713	NA	NA	NA	NA	NA	NA	NA	NA	NA	NA	NA	NA	NA	NA	NA	NA	NA	NA	NA	NA	NA	NA	NA	NA	NA	NA	NA	NA	NA	NA	NA	NA	NA	NA	NA	NA	129952	5168	NA	NA
TOLLIP 13	TOLLIP	13	TOLLIP	TOLLIP	13	human	GPVY*IGELPQDFLR	GPVY*IGELPQDFLR	842.4107	NA	NA	NA	NA	NA	NA	NA	NA	NA	NA	NA	NA	NA	NA	NA	NA	NA	NA	NA	NA	NA	NA	NA	NA	NA	NA	NA	NA	NA	NA	NA	NA	NA	NA	NA	NA	78448	172043	47235	54812
USP8 810	USP8	810	USP8	USP8	810	human	NCY*QDDINR	NCY*QDDINR	639.2345	NA	NA	NA	NA	NA	NA	NA	NA	NA	NA	NA	NA	NA	NA	NA	NA	NA	NA	NA	NA	NA	NA	NA	NA	NA	NA	NA	NA	NA	NA	NA	NA	NA	NA	NA	NA	19861	28678	5901	9156
USP8 842	USP8	842	USP8	USP8	842	human	ALWTGQY*R	ALWTGQY*R	537.742	NA	NA	NA	NA	NA	NA	NA	NA	NA	NA	NA	NA	NA	NA	NA	NA	NA	NA	NA	NA	NA	NA	NA	NA	NA	NA	NA	NA	NA	NA	NA	NA	NA	NA	NA	NA	28745	27688	5870	6626
BAIAP2 337	BAIAP2	337	BAIAP2	IRSp53	%337	human	LSDSY*SNTLPVR	LSDSY*SNTLPVR	716.3294	NA	NA	NA	NA	NA	NA	NA	NA	NA	NA	NA	NA	NA	NA	NA	NA	NA	NA	NA	NA	NA	NA	NA	NA	NA	NA	NA	NA	NA	NA	NA	NA	NA	NA	NA	NA	27848	30524	13295	11772
RAB39 114	RAB39	114	RAB39	RAB39	%114	human	MY*VQPFR	MY*VQPFR	510.7223	NA	NA	NA	NA	NA	NA	NA	NA	NA	NA	NA	NA	NA	NA	NA	NA	NA	NA	NA	NA	NA	NA	NA	NA	NA	NA	NA	NA	NA	NA	NA	NA	NA	NA	NA	NA	39876	40283	18642	20059
DCHS1 3009	DCHS1	3009	DCHS1	DCHS1	3009	human	EPPSPPPSEHLYHQTLPS*YGGPGAGGPYPR	EPPSPPPSEHLYHQTLPS*YGGPGAGGPYPR	806.3725	NA	NA	NA	NA	NA	NA	NA	NA	NA	NA	NA	NA	NA	NA	NA	NA	NA	NA	NA	NA	NA	NA	NA	NA	NA	NA	NA	NA	NA	NA	NA	NA	NA	NA	NA	NA	6324	11034	5789	6001
LAPTM4B 367	LAPTM4B	367	LAPTM4B	LAPTM4B	%367	human	EPPPPY*VSA	EPPPPY*VSA	518.723	NA	NA	NA	NA	NA	NA	NA	NA	NA	NA	NA	NA	NA	NA	NA	NA	NA	NA	NA	NA	NA	NA	NA	NA	NA	NA	NA	NA	NA	NA	NA	NA	NA	NA	NA	NA	1424950	3322440	1743720	1870690
RAB7L1 190	RAB7L1	190	RAB7L1	RAB7L1	%190	human	STQGDY*INLQTK	STQGDY*INLQTK	724.3269	NA	NA	NA	NA	NA	NA	NA	NA	NA	NA	NA	NA	NA	NA	NA	NA	NA	NA	NA	NA	NA	NA	NA	NA	NA	NA	NA	NA	NA	NA	NA	NA	NA	NA	NA	NA	21501	37405	10641	14776
FLRT1 627	FLRT1	627	FLRT1	FLRT1	627	human	GPGLQM#LPINPY*R	GPGLQMLPINPY*R	776.3731	NA	NA	NA	NA	NA	NA	NA	NA	NA	NA	NA	NA	NA	NA	NA	NA	NA	NA	NA	NA	NA	NA	NA	NA	NA	NA	NA	NA	NA	NA	NA	NA	NA	NA	NA	NA	45314	50328	17746	22113
NTRK1 729	NTRK1	729	NTRK1; NTRK1	TrkA; TrkA iso2	729; 723	human	QPWY*QLSNTEAI	QPWY*QLSNTEAI	765.3372	NA	NA	NA	NA	NA	NA	NA	NA	NA	NA	NA	NA	NA	NA	NA	NA	NA	NA	NA	NA	NA	NA	NA	NA	NA	NA	NA	NA	NA	NA	NA	NA	NA	NA	NA	NA	5562	59606	7235	NA
BMPR1A 407	BMPR1A	407	BMPR1A	BMPR1A	407	human	RY*M#APEVLDESLNK	RY*MAPEVLDESLNK	587.6023	NA	NA	NA	NA	NA	NA	NA	NA	NA	NA	NA	NA	NA	NA	NA	NA	NA	NA	NA	NA	NA	NA	NA	NA	NA	NA	NA	NA	NA	NA	NA	NA	NA	NA	NA	NA	16248	32666	8681	11276
LGR4 944	LGR4	944	LGR4	LGR4	%944	human	YAY*NLPR	YAY*NLPR	488.718	NA	NA	NA	NA	NA	NA	NA	NA	NA	NA	NA	NA	NA	NA	NA	NA	NA	NA	NA	NA	NA	NA	NA	NA	NA	NA	NA	NA	NA	NA	NA	NA	NA	NA	NA	NA	100091	33566	9410	12221
LPHN1 1116	LPHN1	1116	LPHN1	latrophilin 1	1116	human	HSY*CCIR	HSY*CCIR	538.1961	NA	NA	NA	NA	NA	NA	NA	NA	NA	NA	NA	NA	NA	NA	NA	NA	NA	NA	NA	NA	NA	NA	NA	NA	NA	NA	NA	NA	NA	NA	NA	NA	NA	NA	NA	NA	53506	38580	15059	10913
ST3GAL5 35	ST3GAL5	35	ST3GAL5; ST3GAL5	ST3GAL5; ST3GAL5 iso3	%35; %12	human	PSEYTY*VK	PSEYTY*VK	533.7283	NA	NA	NA	NA	NA	NA	NA	NA	NA	NA	NA	NA	NA	NA	NA	NA	NA	NA	NA	NA	NA	NA	NA	NA	NA	NA	NA	NA	NA	NA	NA	NA	NA	NA	NA	NA	53318	53691	10272	21120
RGS19 143	RGS19	143	RGS19	RGS19	%143	human	LIY*EDYVSILSPK	LIY*EDYVSILSPK	810.4021	NA	NA	NA	NA	NA	NA	NA	NA	NA	NA	NA	NA	NA	NA	NA	NA	NA	NA	NA	NA	NA	NA	NA	NA	NA	NA	NA	NA	NA	NA	NA	NA	NA	NA	NA	NA	6096	37082	11794	5661
KIF16B 1079	KIF16B	1079	KIF16B; KIF16B	KIF16B; KIF16B iso5	1079; 923	human	IY*EVDGVQK	IY*EVDGVQK	565.7601	NA	NA	NA	NA	NA	NA	NA	NA	NA	NA	NA	NA	NA	NA	NA	NA	NA	NA	NA	NA	NA	NA	NA	NA	NA	NA	NA	NA	NA	NA	NA	NA	NA	NA	NA	NA	4042	17949	13029	14692
KIRREL2 603	KIRREL2	603	KIRREL2	KIRREL2	603	human	DPTNGY*YK	DPTNGY*YK	519.2024	NA	NA	NA	NA	NA	NA	NA	NA	NA	NA	NA	NA	NA	NA	NA	NA	NA	NA	NA	NA	NA	NA	NA	NA	NA	NA	NA	NA	NA	NA	NA	NA	NA	NA	NA	NA	45268	44825	13163	25324
LPHN1 1440, 1441	LPHN1	1440, 1441	LPHN1	latrophilin 1	%1440, 1441	human	NPLQGY*Y*QVR	NPLQGY*Y*QVR	699.2862	NA	NA	NA	NA	NA	NA	NA	NA	NA	NA	NA	NA	NA	NA	NA	NA	NA	NA	NA	NA	NA	NA	NA	NA	NA	NA	NA	NA	NA	NA	NA	NA	NA	NA	NA	NA	54884	8191	NA	NA
LPHN1 1441	LPHN1	1441	LPHN1	latrophilin 1	1441	human	NPLQGYY*QVR	NPLQGYY*QVR	659.303	NA	NA	NA	NA	NA	NA	NA	NA	NA	NA	NA	NA	NA	NA	NA	NA	NA	NA	NA	NA	NA	NA	NA	NA	NA	NA	NA	NA	NA	NA	NA	NA	NA	NA	NA	NA	205633	305859	45495	85860
TOR1AIP1 256	TOR1AIP1	256	TOR1AIP1	TOR1AIP1	256	human	SSSQY*IESFWQSSQSQNFTAHDK	SSSQY*IESFWQSSQSQNFTAHDK	924.724	NA	NA	NA	NA	NA	NA	NA	NA	NA	NA	NA	NA	NA	NA	NA	NA	NA	NA	NA	NA	NA	NA	NA	NA	NA	NA	NA	NA	NA	NA	NA	NA	NA	NA	NA	NA	32001	NA	NA	NA
PAK7 159	PAK7	159	PAK7	PAK5	159	human	SLYGDDLDPY*YR	SLYGDDLDPY*YR	778.8189	NA	NA	NA	NA	NA	NA	NA	NA	NA	NA	NA	NA	NA	NA	NA	NA	NA	NA	NA	NA	NA	NA	NA	NA	NA	NA	NA	NA	NA	NA	NA	NA	NA	NA	NA	NA	108937	19967	8666	6954
NRXN1 1441; NRXN2 1676	NRXN1; NRXN2	1441; 1676	NRXN1; NRXN1; NRXN2; NRXN2	NRXN1; NRXN1 iso2; NRXN2; NRXN2 iso2	1441; 406; 1676; 1606	human	NY*ISNSAQSNGAVVK	NY*ISNSAQSNGAVVK	816.3749	NA	NA	NA	NA	NA	NA	NA	NA	NA	NA	NA	NA	NA	NA	NA	NA	NA	NA	NA	NA	NA	NA	NA	NA	NA	NA	NA	NA	NA	NA	NA	NA	NA	NA	NA	NA	NA	10312	7632	7755
VLDLR 837	VLDLR	837	VLDLR	VLDLR	837	human	SM#NFDNPVY*LK	SMNFDNPVY*LK	712.3018	NA	NA	NA	NA	NA	NA	NA	NA	NA	NA	NA	NA	NA	NA	NA	NA	NA	NA	NA	NA	NA	NA	NA	NA	NA	NA	NA	NA	NA	NA	NA	NA	NA	NA	NA	NA	218015	149316	15441	42322
KCNQ2 821	KCNQ2	821	KCNQ2	Kv7.2	821	human	NSCY*AAVAPCAK	NSCY*AAVAPCAK	696.2778	NA	NA	NA	NA	NA	NA	NA	NA	NA	NA	NA	NA	NA	NA	NA	NA	NA	NA	NA	NA	NA	NA	NA	NA	NA	NA	NA	NA	NA	NA	NA	NA	NA	NA	NA	NA	15605	116207	37953	32469
LGALS3BP 443	LGALS3BP	443	LGALS3BP	LGALS3BP	443	human	YS*SDYFQAPSDYR	YS*SDYFQAPSDYR	839.8247	NA	NA	NA	NA	NA	NA	NA	NA	NA	NA	NA	NA	NA	NA	NA	NA	NA	NA	NA	NA	NA	NA	NA	NA	NA	NA	NA	NA	NA	NA	NA	NA	NA	NA	NA	NA	10747	NA	NA	NA
SCAMP5 229	SCAMP5	229	SCAMP5	SCAMP5	229	human	SATPNY*TYSNEM#	SATPNY*TYSNEM	737.2656	NA	NA	NA	NA	NA	NA	NA	NA	NA	NA	NA	NA	NA	NA	NA	NA	NA	NA	NA	NA	NA	NA	NA	NA	NA	NA	NA	NA	NA	NA	NA	NA	NA	NA	NA	NA	7441	21367	12996	10146
NRP2 880	NRP2	880	NRP2	NRP2 iso4	880	human	TS*HYTNGAPLAVEPTLTIK	TS*HYTNGAPLAVEPTLTIK	698.3487	NA	NA	NA	NA	NA	NA	NA	NA	NA	NA	NA	NA	NA	NA	NA	NA	NA	NA	NA	NA	NA	NA	NA	NA	NA	NA	NA	NA	NA	NA	NA	NA	NA	NA	NA	NA	28360	17311	NA	6622
JAK1 1034	JAK1	1034	JAK1	JAK1	%1034	human	AIETDKEY*YTVK	AIETDKEY*YTVK	770.3525	NA	NA	NA	NA	NA	NA	NA	NA	NA	NA	NA	NA	NA	NA	NA	NA	NA	NA	NA	NA	NA	NA	NA	NA	NA	NA	NA	NA	NA	NA	NA	NA	NA	NA	NA	NA	21144	28024	2097	7563
EMD 74	EMD	74	EMD	emerin	%74	human	GDADMY*DLPK	GDADMY*DLPK	602.7332	NA	NA	NA	NA	NA	NA	NA	NA	NA	NA	NA	NA	NA	NA	NA	NA	NA	NA	NA	NA	NA	NA	NA	NA	NA	NA	NA	NA	NA	NA	NA	NA	NA	NA	NA	NA	68751	30455	16021	27874
FUBP1 58	FUBP1	58	FUBP1	FBP1	%58	human	IGGDAGTSLNSNDY*GYGGQK	IGGDAGTSLNSNDY*GYGGQK	1027.4286	NA	NA	NA	NA	NA	NA	NA	NA	NA	NA	NA	NA	NA	NA	NA	NA	NA	NA	NA	NA	NA	NA	NA	NA	NA	NA	NA	NA	NA	NA	NA	NA	NA	NA	NA	NA	40522	NA	NA	NA
NHSL2 895	NHSL2	895	NHSL2	NHSL2	895	human	RPPSLVHKPPSVPEEY*ALTSPT	RPPSLVHKPPSVPEEY*ALTSPT	828.0841	NA	NA	NA	NA	NA	NA	NA	NA	NA	NA	NA	NA	NA	NA	NA	NA	NA	NA	NA	NA	NA	NA	NA	NA	NA	NA	NA	NA	NA	NA	NA	NA	NA	NA	NA	NA	202688	243337	116413	112126
SGK269 475	SGK269	475	SGK269	SgK269	%475	human	VVNLEQPLCKPY*TVV	VVNLEQPLCKPY*TVV	919.9597	NA	NA	NA	NA	NA	NA	NA	NA	NA	NA	NA	NA	NA	NA	NA	NA	NA	NA	NA	NA	NA	NA	NA	NA	NA	NA	NA	NA	NA	NA	NA	NA	NA	NA	NA	NA	71380	224548	NA	47458
FRYL 1514	FRYL	1514	FRYL	FRYL	1514	human	HLDIY*SGLNSHLNR	HLDIY*SGLNSHLNR	573.6052	NA	NA	NA	NA	NA	NA	NA	NA	NA	NA	NA	NA	NA	NA	NA	NA	NA	NA	NA	NA	NA	NA	NA	NA	NA	NA	NA	NA	NA	NA	NA	NA	NA	NA	NA	NA	22961	8269	NA	4168
PALM2 212	PALM2	212	PALM2	PALM2	%212	human	VVY*EVR	VVY*EVR	422.7019	NA	NA	NA	NA	NA	NA	NA	NA	NA	NA	NA	NA	NA	NA	NA	NA	NA	NA	NA	NA	NA	NA	NA	NA	NA	NA	NA	NA	NA	NA	NA	NA	NA	NA	NA	NA	190027	115237	58547	45939
PCDH17 800	PCDH17	800	PCDH17	PCDH17	800	human	YFDY*QTR	YFDY*QTR	536.7104	NA	NA	NA	NA	NA	NA	NA	NA	NA	NA	NA	NA	NA	NA	NA	NA	NA	NA	NA	NA	NA	NA	NA	NA	NA	NA	NA	NA	NA	NA	NA	NA	NA	NA	NA	NA	42175	82148	20424	25686
STK11 36	STK11	36	STK11	LKB1	%36	human	IDSTEVIY*QPR	IDSTEVIY*QPR	700.8265	NA	NA	NA	NA	NA	NA	NA	NA	NA	NA	NA	NA	NA	NA	NA	NA	NA	NA	NA	NA	NA	NA	NA	NA	NA	NA	NA	NA	NA	NA	NA	NA	NA	NA	NA	NA	6566	15919	12524	9857
KIDINS220 465	KIDINS220	465	KIDINS220	Kidins220	465	human	GLY*AQWGSGK	GLY*AQWGSGK	573.7526	NA	NA	NA	NA	NA	NA	NA	NA	NA	NA	NA	NA	NA	NA	NA	NA	NA	NA	NA	NA	NA	NA	NA	NA	NA	NA	NA	NA	NA	NA	NA	NA	NA	NA	NA	NA	113818	169820	44249	52825
PCDH18 885	PCDH18	885	PCDH18	PCDH18	885	human	GDSEAGDSDY*DLGR	GDSEAGDSDY*DLGR	768.7779	NA	NA	NA	NA	NA	NA	NA	NA	NA	NA	NA	NA	NA	NA	NA	NA	NA	NA	NA	NA	NA	NA	NA	NA	NA	NA	NA	NA	NA	NA	NA	NA	NA	NA	NA	NA	12035	3268	NA	4324
GPRIN3 481	GPRIN3	481	GPRIN3	GRIN3	481	human	ACSQAET*SYGLGK	ACSQAET*SYGLGK	726.2973	NA	NA	NA	NA	NA	NA	NA	NA	NA	NA	NA	NA	NA	NA	NA	NA	NA	NA	NA	NA	NA	NA	NA	NA	NA	NA	NA	NA	NA	NA	NA	NA	NA	NA	NA	NA	32467	NA	NA	NA
FERMT2 193	FERMT2	193	FERMT2	PLEKHC1	%193	human	TM#TPTY*DAHDGSPLSPT	TMTPTY*DAHDGSPLSPT	943.8793	NA	NA	NA	NA	NA	NA	NA	NA	NA	NA	NA	NA	NA	NA	NA	NA	NA	NA	NA	NA	NA	NA	NA	NA	NA	NA	NA	NA	NA	NA	NA	NA	NA	NA	NA	NA	4954	4037	2914	3716
TMEM63B 297	TMEM63B	297	TMEM63B	TMEM63B	297	human	LY*FTNLQSK	LY*FTNLQSK	597.2838	NA	NA	NA	NA	NA	NA	NA	NA	NA	NA	NA	NA	NA	NA	NA	NA	NA	NA	NA	NA	NA	NA	NA	NA	NA	NA	NA	NA	NA	NA	NA	NA	NA	NA	NA	NA	83636	68407	14304	20473
BMPR2 551	BMPR2	551	BMPR2	BMPR2	%551	human	IGPYPDYSSSSY*IEDSIHHTDSIVK	IGPYPDYSSSSY*IEDSIHHTDSIVK	964.0988	NA	NA	NA	NA	NA	NA	NA	NA	NA	NA	NA	NA	NA	NA	NA	NA	NA	NA	NA	NA	NA	NA	NA	NA	NA	NA	NA	NA	NA	NA	NA	NA	NA	NA	NA	NA	32557	59277	19969	20363
KIF23 582	KIF23	582	KIF23; KIF23	KIF23; KIF23 iso2	%582; %582	human	TTTIY*EEDK	TTTIY*EEDK	590.2445	NA	NA	NA	NA	NA	NA	NA	NA	NA	NA	NA	NA	NA	NA	NA	NA	NA	NA	NA	NA	NA	NA	NA	NA	NA	NA	NA	NA	NA	NA	NA	NA	NA	NA	NA	NA	30185	5107	NA	7969
BMPR2 708	BMPR2	708	BMPR2	BMPR2	%708	human	SSTSSSLLY*PLIK	SSTSSSLLY*PLIK	738.3733	NA	NA	NA	NA	NA	NA	NA	NA	NA	NA	NA	NA	NA	NA	NA	NA	NA	NA	NA	NA	NA	NA	NA	NA	NA	NA	NA	NA	NA	NA	NA	NA	NA	NA	NA	NA	19073	236646	78253	79895
SEMA5A 1028	SEMA5A	1028	SEMA5A	SEMA5A	1028	human	LDKY*DSVEAIK	LDKY*DSVEAIK	680.8234	NA	NA	NA	NA	NA	NA	NA	NA	NA	NA	NA	NA	NA	NA	NA	NA	NA	NA	NA	NA	NA	NA	NA	NA	NA	NA	NA	NA	NA	NA	NA	NA	NA	NA	NA	NA	10450	49670	21208	22211
CACNB1 63	CACNB1	63	CACNB1; CACNB1	CACNB1; CACNB1 iso2	63; 63	human	QGSAESY*TSRPSDSDVSLEEDR	QGSAESY*TSRPSDSDVSLEEDR	832.345	NA	NA	NA	NA	NA	NA	NA	NA	NA	NA	NA	NA	NA	NA	NA	NA	NA	NA	NA	NA	NA	NA	NA	NA	NA	NA	NA	NA	NA	NA	NA	NA	NA	NA	NA	NA	2820	7681	1689	1931
FAM163A 145	FAM163A	145	FAM163A	FAM163A	145	human	LAAPQSY*PVTWPGSGR	LAAPQSY*PVTWPGSGR	883.9167	NA	NA	NA	NA	NA	NA	NA	NA	NA	NA	NA	NA	NA	NA	NA	NA	NA	NA	NA	NA	NA	NA	NA	NA	NA	NA	NA	NA	NA	NA	NA	NA	NA	NA	NA	NA	51526	63942	NA	19114
NLGN4X 760; NLGN4Y 760	NLGN4X; NLGN4Y	760; 760	NLGN4X; NLGN4Y	NLGN4X; NLGN4Y	760; 760	human	LTCPPDY*TLTLR	LTCPPDY*TLTLR	765.3571	NA	NA	NA	NA	NA	NA	NA	NA	NA	NA	NA	NA	NA	NA	NA	NA	NA	NA	NA	NA	NA	NA	NA	NA	NA	NA	NA	NA	NA	NA	NA	NA	NA	NA	NA	NA	136054	377579	77537	103395
ABL2 272	ABL2	272	ABL2; ABL2	Arg; Arg iso4	%272; %236	human	CNKPTVY*GVSPI	CNKPTVY*GVSPI	707.8255	NA	NA	NA	NA	NA	NA	NA	NA	NA	NA	NA	NA	NA	NA	NA	NA	NA	NA	NA	NA	NA	NA	NA	NA	NA	NA	NA	NA	NA	NA	NA	NA	NA	NA	NA	NA	48890	158561	75726	44267
TMEM198 344	TMEM198	344	TMEM198	MGC99813	344	human	DADYEY*GSR	DADYEY*GSR	578.2032	NA	NA	NA	NA	NA	NA	NA	NA	NA	NA	NA	NA	NA	NA	NA	NA	NA	NA	NA	NA	NA	NA	NA	NA	NA	NA	NA	NA	NA	NA	NA	NA	NA	NA	NA	NA	10490	25704	9342	8749
RNF19A 604	RNF19A	604	RNF19A	RNF19	604	human	AM#AGSILNSY*IPLDK	AMAGSILNSY*IPLDK	844.9019	NA	NA	NA	NA	NA	NA	NA	NA	NA	NA	NA	NA	NA	NA	NA	NA	NA	NA	NA	NA	NA	NA	NA	NA	NA	NA	NA	NA	NA	NA	NA	NA	NA	NA	NA	NA	31470	40618	NA	16582
FRK 387	FRK	387	FRK	FRK	%387	human	VDNEDIY*ESR	VDNEDIY*ESR	660.2612	NA	NA	NA	NA	NA	NA	NA	NA	NA	NA	NA	NA	NA	NA	NA	NA	NA	NA	NA	NA	NA	NA	NA	NA	NA	NA	NA	NA	NA	NA	NA	NA	NA	NA	NA	NA	10438	20495	13301	9352
FYN 39	FYN	39	FYN; FYN	Fyn; Fyn iso2	%39; %39	human	YGTDPTPQHY*PSFGVT	YGTDPTPQHY*PSFGVT	923.8878	NA	NA	NA	NA	NA	NA	NA	NA	NA	NA	NA	NA	NA	NA	NA	NA	NA	NA	NA	NA	NA	NA	NA	NA	NA	NA	NA	NA	NA	NA	NA	NA	NA	NA	NA	NA	86032	163839	38632	58673
PKP4 261	PKP4	261	PKP4; PKP4	plakophilin 4; plakophilin 4 iso2	%261; %261	human	PLNPSAY*SSTTLPAAR	PLNPSAY*SSTTLPAAR	863.414	NA	NA	NA	NA	NA	NA	NA	NA	NA	NA	NA	NA	NA	NA	NA	NA	NA	NA	NA	NA	NA	NA	NA	NA	NA	NA	NA	NA	NA	NA	NA	NA	NA	NA	NA	NA	28238	7669	NA	NA
PLEKHA1 345	PLEKHA1	345	PLEKHA1	PLEKHA1	%345	human	GFY*ESLAK	GFY*ESLAK	497.7177	NA	NA	NA	NA	NA	NA	NA	NA	NA	NA	NA	NA	NA	NA	NA	NA	NA	NA	NA	NA	NA	NA	NA	NA	NA	NA	NA	NA	NA	NA	NA	NA	NA	NA	NA	NA	62784	23947	12937	7180
PGRMC2 196	PGRMC2	196	PGRMC2	PGRMC2	196	human	YDY*VGR	YDY*VGR	426.668	NA	NA	NA	NA	NA	NA	NA	NA	NA	NA	NA	NA	NA	NA	NA	NA	NA	NA	NA	NA	NA	NA	NA	NA	NA	NA	NA	NA	NA	NA	NA	NA	NA	NA	NA	NA	NA	NA	NA	7233
C11orf59 140	C11orf59	140	C11orf59	C11orf59	%140	human	AY*SALSQIR	AY*SALSQIR	544.7604	NA	NA	NA	NA	NA	NA	NA	NA	NA	NA	NA	NA	NA	NA	NA	NA	NA	NA	NA	NA	NA	NA	NA	NA	NA	NA	NA	NA	NA	NA	NA	NA	NA	NA	NA	NA	112744	126039	21951	44745
PVRL1 488	PVRL1	488	PVRL1	nectin 1	488	human	TLGY*QYDPEQL	TLGY*QYDPEQL	703.7974	NA	NA	NA	NA	NA	NA	NA	NA	NA	NA	NA	NA	NA	NA	NA	NA	NA	NA	NA	NA	NA	NA	NA	NA	NA	NA	NA	NA	NA	NA	NA	NA	NA	NA	NA	NA	53856	464057	111995	138622
MAP1B 1905, 1906	MAP1B	1905, 1906	MAP1B	MAP1B	%1905, %1906	human	TSDVGGYY*Y*EK	TSDVGGYY*Y*EK	721.2517	NA	NA	NA	NA	NA	NA	NA	NA	NA	NA	NA	NA	NA	NA	NA	NA	NA	NA	NA	NA	NA	NA	NA	NA	NA	NA	NA	NA	NA	NA	NA	NA	NA	NA	NA	NA	23251	NA	NA	NA
RALA 43; RALB 43	RALA; RALB	43; 43	RALA; RALB	Ral; RALB	%43; %43	human	YDEFVEDY*EPTK	YDEFVEDY*EPTK	807.816	NA	NA	NA	NA	NA	NA	NA	NA	NA	NA	NA	NA	NA	NA	NA	NA	NA	NA	NA	NA	NA	NA	NA	NA	NA	NA	NA	NA	NA	NA	NA	NA	NA	NA	NA	NA	36232	143984	62646	46782
PI4K2A 19	PI4K2A	19	PI4K2A	PI4K2A	19	human	AQPPDYT*FPSGSGAHFPQVPGGAVR	AQPPDYT*FPSGSGAHFPQVPGGAVR	874.0709	NA	NA	NA	NA	NA	NA	NA	NA	NA	NA	NA	NA	NA	NA	NA	NA	NA	NA	NA	NA	NA	NA	NA	NA	NA	NA	NA	NA	NA	NA	NA	NA	NA	NA	NA	NA	71044	604734	315934	294275
KIAA1549 1669	KIAA1549	1669	KIAA1549	KIAA1549	1669	human	ATQWGSFY*SPAQTA	ATQWGSFY*SPAQTA	797.8323	NA	NA	NA	NA	NA	NA	NA	NA	NA	NA	NA	NA	NA	NA	NA	NA	NA	NA	NA	NA	NA	NA	NA	NA	NA	NA	NA	NA	NA	NA	NA	NA	NA	NA	NA	NA	14233	39935	10399	8918
ROBO1 1073	ROBO1	1073	ROBO1	ROBO1	%1073	human	FVNPSGQPTPY*ATT	FVNPSGQPTPY*ATT	780.3425	NA	NA	NA	NA	NA	NA	NA	NA	NA	NA	NA	NA	NA	NA	NA	NA	NA	NA	NA	NA	NA	NA	NA	NA	NA	NA	NA	NA	NA	NA	NA	NA	NA	NA	NA	NA	92931	211308	93915	91525
PTK2 898	PTK2	898	PTK2; PTK2	FAK; FAK iso2	%898; %725	human	SLSSPADSY*NEGVK	SLSSPADSY*NEGVK	767.3271	NA	NA	NA	NA	NA	NA	NA	NA	NA	NA	NA	NA	NA	NA	NA	NA	NA	NA	NA	NA	NA	NA	NA	NA	NA	NA	NA	NA	NA	NA	NA	NA	NA	NA	NA	NA	9089	NA	NA	NA
TMEM192 215	TMEM192	215	TMEM192	TMEM192	215	human	IYAY*PSNITSETGFR	IYAY*PSNITSETGFR	600.2731	NA	NA	NA	NA	NA	NA	NA	NA	NA	NA	NA	NA	NA	NA	NA	NA	NA	NA	NA	NA	NA	NA	NA	NA	NA	NA	NA	NA	NA	NA	NA	NA	NA	NA	NA	NA	28516	30756	5076	9667
CELSR3 3017	CELSR3	3017	CELSR3	CELSR3	3017	human	LQY*PLVPQTR	LQY*PLVPQTR	647.8314	NA	NA	NA	NA	NA	NA	NA	NA	NA	NA	NA	NA	NA	NA	NA	NA	NA	NA	NA	NA	NA	NA	NA	NA	NA	NA	NA	NA	NA	NA	NA	NA	NA	NA	NA	NA	92905	104794	17340	41151
ODZ2 40; ODZ3 41; ODZ4 39	ODZ2; ODZ3; ODZ4	40; 41; 39	ODZ2; ODZ3; ODZ4	ODZ2; ODZ3; ODZ4	40; 41; 39	human	SY*SSSETLK	SY*SSSETLK	541.2261	NA	NA	NA	NA	NA	NA	NA	NA	NA	NA	NA	NA	NA	NA	NA	NA	NA	NA	NA	NA	NA	NA	NA	NA	NA	NA	NA	NA	NA	NA	NA	NA	NA	NA	NA	NA	88748	144756	42546	51205
ADIPOR1 85	ADIPOR1	85	ADIPOR1	ADIPOR1	85	human	MEEFVY*K	MEEFVY*K	513.2061	NA	NA	NA	NA	NA	NA	NA	NA	NA	NA	NA	NA	NA	NA	NA	NA	NA	NA	NA	NA	NA	NA	NA	NA	NA	NA	NA	NA	NA	NA	NA	NA	NA	NA	NA	NA	185205	208455	66680	80515
ALK 1506; ALK 566	ALK; ALK	1506; 566	ALK; ALK	ALK; NPM-ALK	1506; 566	human	PTSLWNPT*YGSWFTEK	PTSLWNPT*YGSWFTEK	997.4402	NA	NA	NA	NA	NA	NA	NA	NA	NA	NA	NA	NA	NA	NA	NA	NA	NA	NA	NA	NA	NA	NA	NA	NA	NA	NA	NA	NA	NA	NA	NA	NA	NA	NA	NA	NA	24865	16405	7769	12706
RPS9 96	RPS9	96	RPS9	RPS9	96	human	LDY*ILGLK	LDY*ILGLK	507.7672	NA	NA	NA	NA	NA	NA	NA	NA	NA	NA	NA	NA	NA	NA	NA	NA	NA	NA	NA	NA	NA	NA	NA	NA	NA	NA	NA	NA	NA	NA	NA	NA	NA	NA	NA	NA	6855	5459	NA	17363
NPDC1 249, 251	NPDC1	249, 251	NPDC1	NPDC1	%249, %251	human	LAQSAEMY*HY*QHQR	LAQSAEMY*HY*QHQR	961.3763	NA	NA	NA	NA	NA	NA	NA	NA	NA	NA	NA	NA	NA	NA	NA	NA	NA	NA	NA	NA	NA	NA	NA	NA	NA	NA	NA	NA	NA	NA	NA	NA	NA	NA	NA	NA	36771	NA	NA	NA
MAP2 996	MAP2	996	MAP2; MAP2	MAP2; MAP2 iso3	996; 992	human	GLGVTY*EQALAK	GLGVTY*EQALAK	665.3261	NA	NA	NA	NA	NA	NA	NA	NA	NA	NA	NA	NA	NA	NA	NA	NA	NA	NA	NA	NA	NA	NA	NA	NA	NA	NA	NA	NA	NA	NA	NA	NA	NA	NA	NA	NA	4090	NA	NA	2245
C15orf17 59	C15orf17	59	C15orf17	C15orf17	59	human	RGPY*MVTR	RGPY*MVTR	530.2439	NA	NA	NA	NA	NA	NA	NA	NA	NA	NA	NA	NA	NA	NA	NA	NA	NA	NA	NA	NA	NA	NA	NA	NA	NA	NA	NA	NA	NA	NA	NA	NA	NA	NA	NA	NA	10850	81078	38775	20522
OSBPL8 295	OSBPL8	295	OSBPL8	OSBPL8	295	human	SDSTHVTFY*GLLR	SDSTHVTFY*GLLR	525.9116	NA	NA	NA	NA	NA	NA	NA	NA	NA	NA	NA	NA	NA	NA	NA	NA	NA	NA	NA	NA	NA	NA	NA	NA	NA	NA	NA	NA	NA	NA	NA	NA	NA	NA	NA	NA	156221	NA	NA	2359
SEMA6D 728	SEMA6D	728	SEMA6D	SEMA6D	728	human	EY*QQNIDSPK	EY*QQNIDSPK	651.2741	NA	NA	NA	NA	NA	NA	NA	NA	NA	NA	NA	NA	NA	NA	NA	NA	NA	NA	NA	NA	NA	NA	NA	NA	NA	NA	NA	NA	NA	NA	NA	NA	NA	NA	NA	NA	8195	22639	8921	11557
SEMA6A 916	SEMA6A	916	SEMA6A	SEMA6A	916	human	HSSSYGVDY*K	HSSSYGVDY*K	611.7424	NA	NA	NA	NA	NA	NA	NA	NA	NA	NA	NA	NA	NA	NA	NA	NA	NA	NA	NA	NA	NA	NA	NA	NA	NA	NA	NA	NA	NA	NA	NA	NA	NA	NA	NA	NA	7592	58314	12395	22452
SEMA6D 837	SEMA6D	837	SEMA6D	SEMA6D	837	human	HDY*NTSFSNSNAHK	HDY*NTSFSNSNAHK	567.8933	NA	NA	NA	NA	NA	NA	NA	NA	NA	NA	NA	NA	NA	NA	NA	NA	NA	NA	NA	NA	NA	NA	NA	NA	NA	NA	NA	NA	NA	NA	NA	NA	NA	NA	NA	NA	6466	8049	2513	4108
PTPRF 1311	PTPRF	1311	PTPRF	PTPRF	%1311	human	LNY*QTPGM#R	LNY*QTPGMR	588.2494	NA	NA	NA	NA	NA	NA	NA	NA	NA	NA	NA	NA	NA	NA	NA	NA	NA	NA	NA	NA	NA	NA	NA	NA	NA	NA	NA	NA	NA	NA	NA	NA	NA	NA	NA	NA	4048	9636	5295	4634
PTPRN 746	PTPRN	746	PTPRN	PTPRN	%746	human	HPDFLPY*DHAR	HPDFLPY*DHAR	483.21	NA	NA	NA	NA	NA	NA	NA	NA	NA	NA	NA	NA	NA	NA	NA	NA	NA	NA	NA	NA	NA	NA	NA	NA	NA	NA	NA	NA	NA	NA	NA	NA	NA	NA	NA	NA	95681	150368	28530	45663
ANO4 190	ANO4	190	ANO4	TMEM16D	190	human	IY*YLPR	IY*YLPR	452.7201	NA	NA	NA	NA	NA	NA	NA	NA	NA	NA	NA	NA	NA	NA	NA	NA	NA	NA	NA	NA	NA	NA	NA	NA	NA	NA	NA	NA	NA	NA	NA	NA	NA	NA	NA	NA	13112	17789	3820	6147
KIT 747	KIT	747	KIT	Kit	747	human	IGSY*IER	IGSY*IER	459.2101	NA	NA	NA	NA	NA	NA	NA	NA	NA	NA	NA	NA	NA	NA	NA	NA	NA	NA	NA	NA	NA	NA	NA	NA	NA	NA	NA	NA	NA	NA	NA	NA	NA	NA	NA	NA	1157600	1224630	190298	467203
SNIP 334	SNIP	334	SNIP; SNIP	SNIP; SNIP iso6	334; 462	human	AAGGGGPLY*GDGYGFR	AAGGGGPLY*GDGYGFR	797.8379	NA	NA	NA	NA	NA	NA	NA	NA	NA	NA	NA	NA	NA	NA	NA	NA	NA	NA	NA	NA	NA	NA	NA	NA	NA	NA	NA	NA	NA	NA	NA	NA	NA	NA	NA	NA	301827	89419	46629	49995
TMEM55A 28	TMEM55A	28	TMEM55A	TMEM55A	28	human	SHSGNVTPTAPPY*LQESSPR	SHSGNVTPTAPPY*LQESSPR	735.6706	NA	NA	NA	NA	NA	NA	NA	NA	NA	NA	NA	NA	NA	NA	NA	NA	NA	NA	NA	NA	NA	NA	NA	NA	NA	NA	NA	NA	NA	NA	NA	NA	NA	NA	NA	NA	50933	56908	21985	35119
SLC12A7 92	SLC12A7	92	SLC12A7	SLC12A7	%92	human	LANY*TNLSQGVVEH	LANY*TNLSQGVVEH	812.872	NA	NA	NA	NA	NA	NA	NA	NA	NA	NA	NA	NA	NA	NA	NA	NA	NA	NA	NA	NA	NA	NA	NA	NA	NA	NA	NA	NA	NA	NA	NA	NA	NA	NA	NA	NA	32210	110930	31354	37224
IGSF10 2603	IGSF10	2603	IGSF10	IGSF10	2603	human	DSGIY*K	DSGIY*K	381.6571	NA	NA	NA	NA	NA	NA	NA	NA	NA	NA	NA	NA	NA	NA	NA	NA	NA	NA	NA	NA	NA	NA	NA	NA	NA	NA	NA	NA	NA	NA	NA	NA	NA	NA	NA	NA	426476	569644	159473	192487
SEC22B 111	SEC22B	111	SEC22B	SEC22L1	111	human	VPTVSRPYS*FIEFDTFIQK	VPTVSRPYS*FIEFDTFIQK	785.3871	NA	NA	NA	NA	NA	NA	NA	NA	NA	NA	NA	NA	NA	NA	NA	NA	NA	NA	NA	NA	NA	NA	NA	NA	NA	NA	NA	NA	NA	NA	NA	NA	NA	NA	NA	NA	43877	5722	6994	4534
BAI3 1237	BAI3	1237	BAI3	BAI3	1237	human	SY*STLPGNVISK	SY*STLPGNVISK	673.3236	NA	NA	NA	NA	NA	NA	NA	NA	NA	NA	NA	NA	NA	NA	NA	NA	NA	NA	NA	NA	NA	NA	NA	NA	NA	NA	NA	NA	NA	NA	NA	NA	NA	NA	NA	NA	24210	124413	69365	41869
KCNQ2 372	KCNQ2	372	KCNQ2	Kv7.2	%372	human	TVTVPM#Y*R	TVTVPMY*R	531.7381	NA	NA	NA	NA	NA	NA	NA	NA	NA	NA	NA	NA	NA	NA	NA	NA	NA	NA	NA	NA	NA	NA	NA	NA	NA	NA	NA	NA	NA	NA	NA	NA	NA	NA	NA	NA	15352	27228	13478	11215
FREQ 115	FREQ	115	FREQ	FREQ	%115	human	LYDLDNDGY*ITR	LYDLDNDGY*ITR	769.3321	NA	NA	NA	NA	NA	NA	NA	NA	NA	NA	NA	NA	NA	NA	NA	NA	NA	NA	NA	NA	NA	NA	NA	NA	NA	NA	NA	NA	NA	NA	NA	NA	NA	NA	NA	NA	7794	2570	NA	NA
RCN1 145	RCN1	145	RCN1	RCN1	145	human	QATY*GYYLGNPAEFH	QATY*GYYLGNPAEFH	905.8773	NA	NA	NA	NA	NA	NA	NA	NA	NA	NA	NA	NA	NA	NA	NA	NA	NA	NA	NA	NA	NA	NA	NA	NA	NA	NA	NA	NA	NA	NA	NA	NA	NA	NA	NA	NA	NA	NA	NA	NA
CLASP1 1179	CLASP1	1179	CLASP1; CLASP1	CLASP1; CLASP1 iso3	%1179; %1135	human	NSEEIY*SSLR	NSEEIY*SSLR	639.2741	NA	NA	NA	NA	NA	NA	NA	NA	NA	NA	NA	NA	NA	NA	NA	NA	NA	NA	NA	NA	NA	NA	NA	NA	NA	NA	NA	NA	NA	NA	NA	NA	NA	NA	NA	NA	235110	105875	36557	141019
NUMA1 1774	NUMA1	1774	NUMA1	NuMA-1	%1774	human	VESLESLY*FTPIPAR	VESLESLY*FTPIPAR	901.4422	NA	NA	NA	NA	NA	NA	NA	NA	NA	NA	NA	NA	NA	NA	NA	NA	NA	NA	NA	NA	NA	NA	NA	NA	NA	NA	NA	NA	NA	NA	NA	NA	NA	NA	NA	NA	351644	15567	11342	8118
EPHB3 608, 613; EPHB4 590, 595	EPHB3; EPHB4	608, 613; 590, 595	EPHB3; EPHB4	EphB3; EphB4	%608, %613; %590, %595	human	VY*IDPFT*YEDPNEAVR	VY*IDPFT*YEDPNEAVR	1044.4236	NA	NA	NA	NA	NA	NA	NA	NA	NA	NA	NA	NA	NA	NA	NA	NA	NA	NA	NA	NA	NA	NA	NA	NA	NA	NA	NA	NA	NA	NA	NA	NA	NA	NA	NA	NA	NA	NA	NA	NA
SLC12A2 275	SLC12A2	275	SLC12A2	NKCC1	%275	human	DAVVTY*TAESK	DAVVTY*TAESK	632.2789	NA	NA	NA	NA	NA	NA	NA	NA	NA	NA	NA	NA	NA	NA	NA	NA	NA	NA	NA	NA	NA	NA	NA	NA	NA	NA	NA	NA	NA	NA	NA	NA	NA	NA	NA	NA	39454	13370	NA	4210
SLC35E1 380	SLC35E1	380	SLC35E1	SLC35E1	%380	human	PHNGLLFPQHGDY*QYGR	PHNGLLFPQHGDY*QYGR	693.6459	NA	NA	NA	NA	NA	NA	NA	NA	NA	NA	NA	NA	NA	NA	NA	NA	NA	NA	NA	NA	NA	NA	NA	NA	NA	NA	NA	NA	NA	NA	NA	NA	NA	NA	NA	NA	120831	64725	NA	25103
EPHB4 906	EPHB4	906	EPHB4	EphB4	%906	human	QPHY*SAFGSVGEWLR	QPHY*SAFGSVGEWLR	605.2734	NA	NA	NA	NA	NA	NA	NA	NA	NA	NA	NA	NA	NA	NA	NA	NA	NA	NA	NA	NA	NA	NA	NA	NA	NA	NA	NA	NA	NA	NA	NA	NA	NA	NA	NA	NA	11917	11114	4206	9908
KIAA0247 293	KIAA0247	293	KIAA0247	4933426M11Rik	293	human	SEEY*TDDIPLLK	SEEY*TDDIPLLK	751.8367	NA	NA	NA	NA	NA	NA	NA	NA	NA	NA	NA	NA	NA	NA	NA	NA	NA	NA	NA	NA	NA	NA	NA	NA	NA	NA	NA	NA	NA	NA	NA	NA	NA	NA	NA	NA	6127	15959	NA	3914
ERBB4 1150	ERBB4	1150	ERBB4	HER4	%1150	human	GELDEEGY*M#TPM#R	GELDEEGY*MTPMR	820.3044	NA	NA	NA	NA	NA	NA	NA	NA	NA	NA	NA	NA	NA	NA	NA	NA	NA	NA	NA	NA	NA	NA	NA	NA	NA	NA	NA	NA	NA	NA	NA	NA	NA	NA	NA	NA	4604	NA	NA	NA
MIB1 376	MIB1	376	MIB1	MIB1	376	human	VQQIY*SDSDLK	VQQIY*SDSDLK	688.3107	NA	NA	NA	NA	NA	NA	NA	NA	NA	NA	NA	NA	NA	NA	NA	NA	NA	NA	NA	NA	NA	NA	NA	NA	NA	NA	NA	NA	NA	NA	NA	NA	NA	NA	NA	NA	21392	7665	NA	4350
PFDN6 82	PFDN6	82	PFDN6	PFDN6	82	human	RLDY*ITAEIK	RLDY*ITAEIK	651.3287	NA	NA	NA	NA	NA	NA	NA	NA	NA	NA	NA	NA	NA	NA	NA	NA	NA	NA	NA	NA	NA	NA	NA	NA	NA	NA	NA	NA	NA	NA	NA	NA	NA	NA	NA	NA	9561	4396	NA	3635
INO80E 143	INO80E	143	INO80E	CCDC95	143	human	YPPFPS*DYLALQLPEPSPLRPK	YPPFPS*DYLALQLPEPSPLRPK	869.1082	NA	NA	NA	NA	NA	NA	NA	NA	NA	NA	NA	NA	NA	NA	NA	NA	NA	NA	NA	NA	NA	NA	NA	NA	NA	NA	NA	NA	NA	NA	NA	NA	NA	NA	NA	NA	15023	3797	NA	5354
HIST1H2BB 84; HIST1H2BC 84; HIST1H2BD 84; HIST1H2BH 84; HIST1H2BK 84; HIST1H2BL 84; HIST1H2BM 84; HIST1H2BN 84; HIST1H2BO 84; HIST2H2BE 84; HIST2H2BF 84; HIST3H2BB 84	HIST1H2BB; HIST1H2BC; HIST1H2BD; HIST1H2BH; HIST1H2BK; HIST1H2BL; HIST1H2BM; HIST1H2BN; HIST1H2BO; HIST2H2BE; HIST2H2BF; HIST3H2BB	84; 84; 84; 84; 84; 84; 84; 84; 84; 84; 84; 84	HIST1H2BB; HIST1H2BC; HIST1H2BD; HIST1H2BH; HIST1H2BK; HIST1H2BL; HIST1H2BM; HIST1H2BN; HIST1H2BO; HIST2H2BE; HIST2H2BF; HIST3H2BB	H2B; H2B1C; H2B1D; H2B1H; H2B1K; H2B1L; H2B1M; H2B1N; H2BFH; H2B2E; H2B2F; HIST3H2BB	84; 84; 84; 84; 84; 84; 84; 84; 84; 84; 84; 84	human	LAHY*NK	LAHY*NK	413.1864	NA	NA	NA	NA	NA	NA	NA	NA	NA	NA	NA	NA	NA	NA	NA	NA	NA	NA	NA	NA	NA	NA	NA	NA	NA	NA	NA	NA	NA	NA	NA	NA	NA	NA	NA	NA	30246	NA	NA	NA
CALR 285	CALR	285	CALR	calreticulin	285	human	QIDNPDY*K	QIDNPDY*K	536.721	NA	NA	NA	NA	NA	NA	NA	NA	NA	NA	NA	NA	NA	NA	NA	NA	NA	NA	NA	NA	NA	NA	NA	NA	NA	NA	NA	NA	NA	NA	NA	NA	NA	NA	NA	NA	3039	4287	NA	13999
TFAM 99	TFAM	99	TFAM	TFAM	99	human	KIY*QDAYR	KIY*QDAYR	568.7604	NA	NA	NA	NA	NA	NA	NA	NA	NA	NA	NA	NA	NA	NA	NA	NA	NA	NA	NA	NA	NA	NA	NA	NA	NA	NA	NA	NA	NA	NA	NA	NA	NA	NA	NA	NA	8411	6271	NA	2726
DISP2 102	DISP2	102	DISP2	DISP2	102	human	ALQEY*QGGSSLPGLGDR	ALQEY*QGGSSLPGLGDR	914.4173	NA	NA	NA	NA	NA	NA	NA	NA	NA	NA	NA	NA	NA	NA	NA	NA	NA	NA	NA	NA	NA	NA	NA	NA	NA	NA	NA	NA	NA	NA	NA	NA	NA	NA	NA	NA	14375	50494	20093	17650
SLC39A6 522, 525	SLC39A6	522, 525	SLC39A6	ermelin	522, 525	human	HAHPQEVY*NEY*VPR	HAHPQEVY*NEY*VPR	633.5923	NA	NA	NA	NA	NA	NA	NA	NA	NA	NA	NA	NA	NA	NA	NA	NA	NA	NA	NA	NA	NA	NA	NA	NA	NA	NA	NA	NA	NA	NA	NA	NA	NA	NA	NA	NA	82637	3127	NA	NA
STXBP3 521	STXBP3	521	STXBP3	STXBP3	%521	human	ANY*LEDR	ANY*LEDR	480.6948	NA	NA	NA	NA	NA	NA	NA	NA	NA	NA	NA	NA	NA	NA	NA	NA	NA	NA	NA	NA	NA	NA	NA	NA	NA	NA	NA	NA	NA	NA	NA	NA	NA	NA	NA	NA	55588	89239	28191	42720
SYT1 312; SYT2 309; SYT5 278	SYT1; SYT2; SYT5	312; 309; 278	SYT1; SYT2; SYT5	SYT1; SYT2; SYT5	%312; %309; %278	human	MDVGGLSDPY*VK	MDVGGLSDPY*VK	680.7964	NA	NA	NA	NA	NA	NA	NA	NA	NA	NA	NA	NA	NA	NA	NA	NA	NA	NA	NA	NA	NA	NA	NA	NA	NA	NA	NA	NA	NA	NA	NA	NA	NA	NA	NA	NA	51884	31751	12563	17000
TMEM55A 42	TMEM55A	42	TMEM55A	TMEM55A	42	human	AELPPPY*TAIASPDASGIPVINCR	AELPPPY*TAIASPDASGIPVINCR	863.7521	NA	NA	NA	NA	NA	NA	NA	NA	NA	NA	NA	NA	NA	NA	NA	NA	NA	NA	NA	NA	NA	NA	NA	NA	NA	NA	NA	NA	NA	NA	NA	NA	NA	NA	NA	NA	6749	15756	NA	7674
SLC4A2 66, 73	SLC4A2	66, 73	SLC4A2	SLC4A2	66, %73	human	SY*GEEDFEY*HR	SY*GEEDFEY*HR	796.2605	NA	NA	NA	NA	NA	NA	NA	NA	NA	NA	NA	NA	NA	NA	NA	NA	NA	NA	NA	NA	NA	NA	NA	NA	NA	NA	NA	NA	NA	NA	NA	NA	NA	NA	NA	NA	102840	1943	NA	NA
SLC4A7 44	SLC4A7	44	SLC4A7	SLC4A7	%44	human	AVY*IGVHVPFSK	AVY*IGVHVPFSK	698.8549	NA	NA	NA	NA	NA	NA	NA	NA	NA	NA	NA	NA	NA	NA	NA	NA	NA	NA	NA	NA	NA	NA	NA	NA	NA	NA	NA	NA	NA	NA	NA	NA	NA	NA	NA	NA	20877	27215	5159	12832
TMEM108 516	TMEM108	516	TMEM108	TMEM108	516	human	TM#DY*FNR	TMDY*FNR	521.6886	NA	NA	NA	NA	NA	NA	NA	NA	NA	NA	NA	NA	NA	NA	NA	NA	NA	NA	NA	NA	NA	NA	NA	NA	NA	NA	NA	NA	NA	NA	NA	NA	NA	NA	NA	NA	15369	26454	15577	16212
SLC8A1 351	SLC8A1	351	SLC8A1	NCX1	351	human	NY*QVLSQQQK	NY*QVLSQQQK	658.3057	NA	NA	NA	NA	NA	NA	NA	NA	NA	NA	NA	NA	NA	NA	NA	NA	NA	NA	NA	NA	NA	NA	NA	NA	NA	NA	NA	NA	NA	NA	NA	NA	NA	NA	NA	NA	66411	40629	3195	15406
GPR125 1224	GPR125	1224	GPR125	GPR125	1224	human	RAY*LAYR	RAY*LAYR	496.7393	NA	NA	NA	NA	NA	NA	NA	NA	NA	NA	NA	NA	NA	NA	NA	NA	NA	NA	NA	NA	NA	NA	NA	NA	NA	NA	NA	NA	NA	NA	NA	NA	NA	NA	NA	NA	53838	36201	5501	7771
SCN2A 1893; SCN3A 1839; SCN4A 1715; SCN9A 1877	SCN2A; SCN3A; SCN4A; SCN9A	1893; 1839; 1715; 1877	SCN2A; SCN3A; SCN4A; SCN9A	SCN2A; SCN3A; SCN4A; SCN9A	%1893; 1839; 1715; 1877	human	VSY*EPITTTLK	VSY*EPITTTLK	666.3284	NA	NA	NA	NA	NA	NA	NA	NA	NA	NA	NA	NA	NA	NA	NA	NA	NA	NA	NA	NA	NA	NA	NA	NA	NA	NA	NA	NA	NA	NA	NA	NA	NA	NA	NA	NA	20300	26950	6643	16769
CRNKL1 514; PRM3 44	CRNKL1; PRM3	514; 44	CRNKL1; PRM3	CRNKL1; PRM2	514; 44	human	EVY*ER	EVY*ER	388.1547	NA	NA	NA	NA	NA	NA	NA	NA	NA	NA	NA	NA	NA	NA	NA	NA	NA	NA	NA	NA	NA	NA	NA	NA	NA	NA	NA	NA	NA	NA	NA	NA	NA	NA	NA	NA	125976	43117	23565	21004
LMTK2 476	LMTK2	476	LMTK2	Lmr2	476	human	SFEY*VWEAAK	SFEY*VWEAAK	655.2787	NA	NA	NA	NA	NA	NA	NA	NA	NA	NA	NA	NA	NA	NA	NA	NA	NA	NA	NA	NA	NA	NA	NA	NA	NA	NA	NA	NA	NA	NA	NA	NA	NA	NA	NA	NA	NA	15400	NA	4087
LMTK2 500	LMTK2	500	LMTK2	Lmr2	500	human	GHLDEGLSY*T	GHLDEGLSY*T	586.237	NA	NA	NA	NA	NA	NA	NA	NA	NA	NA	NA	NA	NA	NA	NA	NA	NA	NA	NA	NA	NA	NA	NA	NA	NA	NA	NA	NA	NA	NA	NA	NA	NA	NA	NA	NA	91942	338127	32683	60675
NTRK1 676, 681	NTRK1	676, 681	NTRK1; NTRK1	TrkA; TrkA iso2	%676, %681; %670, %675	human	DIY*STDYY*R	DIY*STDYY*R	678.2333	NA	NA	NA	NA	NA	NA	NA	NA	NA	NA	NA	NA	NA	NA	NA	NA	NA	NA	NA	NA	NA	NA	NA	NA	NA	NA	NA	NA	NA	NA	NA	NA	NA	NA	NA	NA	40755	NA	NA	NA
CACNA1B 2259	CACNA1B	2259	CACNA1B	CACNA1B	2259	human	IGSDPY*LGQR	IGSDPY*LGQR	593.2686	NA	NA	NA	NA	NA	NA	NA	NA	NA	NA	NA	NA	NA	NA	NA	NA	NA	NA	NA	NA	NA	NA	NA	NA	NA	NA	NA	NA	NA	NA	NA	NA	NA	NA	NA	NA	22036	26678	6705	10523
CDC42BPB 1640	CDC42BPB	1640	CDC42BPB	MRCKb	1640	human	NKPYIS*WPSSGGSEPSVTVPLR	NKPYIS*WPSSGGSEPSVTVPLR	813.3966	NA	NA	NA	NA	NA	NA	NA	NA	NA	NA	NA	NA	NA	NA	NA	NA	NA	NA	NA	NA	NA	NA	NA	NA	NA	NA	NA	NA	NA	NA	NA	NA	NA	NA	NA	NA	13364	23474	NA	19142
DRG1 313	DRG1	313	DRG1	DRG1	313	human	GQLPDYTSPVVLPY*SR	GQLPDYTSPVVLPY*SR	936.4506	NA	NA	NA	NA	NA	NA	NA	NA	NA	NA	NA	NA	NA	NA	NA	NA	NA	NA	NA	NA	NA	NA	NA	NA	NA	NA	NA	NA	NA	NA	NA	NA	NA	NA	NA	NA	37184	7250	2344	4756
CD248 726	CD248	726	CD248	Cd248	726	human	ITDCY*R	ITDCY*R	454.1726	NA	NA	NA	NA	NA	NA	NA	NA	NA	NA	NA	NA	NA	NA	NA	NA	NA	NA	NA	NA	NA	NA	NA	NA	NA	NA	NA	NA	NA	NA	NA	NA	NA	NA	NA	NA	93743	143194	51127	57152
TTYH3 474	TTYH3	474	TTYH3	TTYH3	474	human	HTVSNAPVTEY*M#SQNANFQNPR	HTVSNAPVTEY*MSQNANFQNPR	867.7111	NA	NA	NA	NA	NA	NA	NA	NA	NA	NA	NA	NA	NA	NA	NA	NA	NA	NA	NA	NA	NA	NA	NA	NA	NA	NA	NA	NA	NA	NA	NA	NA	NA	NA	NA	NA	4029	7156	NA	3376
MAN1B1 60	MAN1B1	60	MAN1B1	MAN1B1	60	human	SFGESY*DNSK	SFGESY*DNSK	607.2241	NA	NA	NA	NA	NA	NA	NA	NA	NA	NA	NA	NA	NA	NA	NA	NA	NA	NA	NA	NA	NA	NA	NA	NA	NA	NA	NA	NA	NA	NA	NA	NA	NA	NA	NA	NA	13718	10464	5677	6953
MARCH11 371	MARCH11	371	MARCH11	11-Mar	371	human	FQCGY*VLLH	FQCGY*VLLH	608.7647	NA	NA	NA	NA	NA	NA	NA	NA	NA	NA	NA	NA	NA	NA	NA	NA	NA	NA	NA	NA	NA	NA	NA	NA	NA	NA	NA	NA	NA	NA	NA	NA	NA	NA	NA	NA	144472	145968	49330	54234
MAP4K4 560	MAP4K4	560	MAP4K4; MAP4K4	HGK; HGK iso7	%560; %500	human	AHY*EPADR	AHY*EPADR	519.7057	NA	NA	NA	NA	NA	NA	NA	NA	NA	NA	NA	NA	NA	NA	NA	NA	NA	NA	NA	NA	NA	NA	NA	NA	NA	NA	NA	NA	NA	NA	NA	NA	NA	NA	NA	NA	35750	9305	2398	7005
BMPR2 589	BMPR2	589	BMPR2	BMPR2	589	human	NSINY*ER	NSINY*ER	488.2002	NA	NA	NA	NA	NA	NA	NA	NA	NA	NA	NA	NA	NA	NA	NA	NA	NA	NA	NA	NA	NA	NA	NA	NA	NA	NA	NA	NA	NA	NA	NA	NA	NA	NA	NA	NA	454532	654659	223852	291936
LAYN 292	LAYN	292	LAYN	LAYN	%292	human	QGNSPDLEVY*NVIR	QGNSPDLEVY*NVIR	842.3905	NA	NA	NA	NA	NA	NA	NA	NA	NA	NA	NA	NA	NA	NA	NA	NA	NA	NA	NA	NA	NA	NA	NA	NA	NA	NA	NA	NA	NA	NA	NA	NA	NA	NA	NA	NA	20621	52092	15930	11289
DENND2A 353	DENND2A	353	DENND2A	DENND2A	353	human	VDWY*AQTK	VDWY*AQTK	545.7339	NA	NA	NA	NA	NA	NA	NA	NA	NA	NA	NA	NA	NA	NA	NA	NA	NA	NA	NA	NA	NA	NA	NA	NA	NA	NA	NA	NA	NA	NA	NA	NA	NA	NA	NA	NA	31076	NA	1741	NA
CTNND2 424	CTNND2	424	CTNND2	CTNND2	424	human	ALQSPEHHIDPIY*EDR	ALQSPEHHIDPIY*EDR	667.3018	NA	NA	NA	NA	NA	NA	NA	NA	NA	NA	NA	NA	NA	NA	NA	NA	NA	NA	NA	NA	NA	NA	NA	NA	NA	NA	NA	NA	NA	NA	NA	NA	NA	NA	NA	NA	137138	7523	NA	3189
SLC1A2 523	SLC1A2	523	SLC1A2	GLT1	523	human	TQSIY*DDMK	TQSIY*DDMK	590.7332	NA	NA	NA	NA	NA	NA	NA	NA	NA	NA	NA	NA	NA	NA	NA	NA	NA	NA	NA	NA	NA	NA	NA	NA	NA	NA	NA	NA	NA	NA	NA	NA	NA	NA	NA	NA	26450	23188	6914	9631
PCDH8 1052	PCDH8	1052	PCDH8	PCDH8	1052	human	GVPLY*QSPPGR	GVPLY*QSPPGR	625.8001	NA	NA	NA	NA	NA	NA	NA	NA	NA	NA	NA	NA	NA	NA	NA	NA	NA	NA	NA	NA	NA	NA	NA	NA	NA	NA	NA	NA	NA	NA	NA	NA	NA	NA	NA	NA	8533	45132	9380	21350
KCNQ2 755	KCNQ2	755	KCNQ2	Kv7.2	755	human	SLSAY*GGGNR	SLSAY*GGGNR	531.2242	NA	NA	NA	NA	NA	NA	NA	NA	NA	NA	NA	NA	NA	NA	NA	NA	NA	NA	NA	NA	NA	NA	NA	NA	NA	NA	NA	NA	NA	NA	NA	NA	NA	NA	NA	NA	85883	126385	35689	55644
SLC7A14 768	SLC7A14	768	SLC7A14	Slc7a14	768	human	ANDELDY*SPE	ANDELDY*SPE	616.7214	NA	NA	NA	NA	NA	NA	NA	NA	NA	NA	NA	NA	NA	NA	NA	NA	NA	NA	NA	NA	NA	NA	NA	NA	NA	NA	NA	NA	NA	NA	NA	NA	NA	NA	NA	NA	NA	NA	NA	77126
YIPF5 35	YIPF5	35	YIPF5	SMAP-5	35	human	DYGGSGGPY*SK	DYGGSGGPY*SK	584.2213	NA	NA	NA	NA	NA	NA	NA	NA	NA	NA	NA	NA	NA	NA	NA	NA	NA	NA	NA	NA	NA	NA	NA	NA	NA	NA	NA	NA	NA	NA	NA	NA	NA	NA	NA	NA	NA	8622	7257	5501
SPRED2 178, 192	SPRED2	178, 192	SPRED2	SPRED2	178, 192	human	IY*TLGHLHDSYPTDHY*HLDQPMPR	IY*TLGHLHDSYPTDHY*HLDQPMPR	767.3306	NA	NA	NA	NA	NA	NA	NA	NA	NA	NA	NA	NA	NA	NA	NA	NA	NA	NA	NA	NA	NA	NA	NA	NA	NA	NA	NA	NA	NA	NA	NA	NA	NA	NA	NA	NA	34432	NA	NA	NA
ZNRF3 440	ZNRF3	440	ZNRF3	ZNRF3	440	human	AY*SPAHPFR	AY*SPAHPFR	563.2475	NA	NA	NA	NA	NA	NA	NA	NA	NA	NA	NA	NA	NA	NA	NA	NA	NA	NA	NA	NA	NA	NA	NA	NA	NA	NA	NA	NA	NA	NA	NA	NA	NA	NA	NA	NA	47709	29869	5793	10906
SCAMP3 86	SCAMP3	86	SCAMP3; SCAMP3	SCAMP3; SCAMP3 iso2	%86; %60	human	NYGSY*STQASAA	NYGSY*STQASAA	650.2481	NA	NA	NA	NA	NA	NA	NA	NA	NA	NA	NA	NA	NA	NA	NA	NA	NA	NA	NA	NA	NA	NA	NA	NA	NA	NA	NA	NA	NA	NA	NA	NA	NA	NA	NA	NA	16019	21123	2573	8121
GOLGA5 42	GOLGA5	42	GOLGA5	Golgin-84	%42	human	NTDY*TELHQQNTDLIYQTGPK	NTDY*TELHQQNTDLIYQTGPK	853.7182	NA	NA	NA	NA	NA	NA	NA	NA	NA	NA	NA	NA	NA	NA	NA	NA	NA	NA	NA	NA	NA	NA	NA	NA	NA	NA	NA	NA	NA	NA	NA	NA	NA	NA	NA	NA	6013	NA	NA	2504
KIAA1549 1476	KIAA1549	1476	KIAA1549	KIAA1549	1476	human	GHY*EFPVVDDLSSGDTK	GHY*EFPVVDDLSSGDTK	649.2787	NA	NA	NA	NA	NA	NA	NA	NA	NA	NA	NA	NA	NA	NA	NA	NA	NA	NA	NA	NA	NA	NA	NA	NA	NA	NA	NA	NA	NA	NA	NA	NA	NA	NA	NA	NA	9433	72618	24623	19956
ANTXR1 382, 383; ANTXR2 380, 381	ANTXR1; ANTXR2	382, 383; 380, 381	ANTXR1; ANTXR2	ANTXR1; ANTXR2	%382, 383; %380, %381	human	KWPTVDASY*Y*GGR	KWPTVDASY*Y*GGR	830.3338	NA	NA	NA	NA	NA	NA	NA	NA	NA	NA	NA	NA	NA	NA	NA	NA	NA	NA	NA	NA	NA	NA	NA	NA	NA	NA	NA	NA	NA	NA	NA	NA	NA	NA	NA	NA	57484	9490	NA	2421
TM7SF3 535	TM7SF3	535	TM7SF3	TM7SF3	535	human	VTNILDPS*YHIPPLR	VTNILDPS*YHIPPLR	605.6449	NA	NA	NA	NA	NA	NA	NA	NA	NA	NA	NA	NA	NA	NA	NA	NA	NA	NA	NA	NA	NA	NA	NA	NA	NA	NA	NA	NA	NA	NA	NA	NA	NA	NA	NA	NA	41944	80409	17664	34472
ERBB4 1258	ERBB4	1258	ERBB4	HER4	%1258	human	STLQHPDY*LQEY	STLQHPDY*LQEY	787.3321	NA	NA	NA	NA	NA	NA	NA	NA	NA	NA	NA	NA	NA	NA	NA	NA	NA	NA	NA	NA	NA	NA	NA	NA	NA	NA	NA	NA	NA	NA	NA	NA	NA	NA	NA	NA	22906	32248	9912	14203
SGK269 880	SGK269	880	SGK269	SgK269	%880	human	STSSPY*HAGNLLQR	STSSPY*HAGNLLQR	805.8698	NA	NA	NA	NA	NA	NA	NA	NA	NA	NA	NA	NA	NA	NA	NA	NA	NA	NA	NA	NA	NA	NA	NA	NA	NA	NA	NA	NA	NA	NA	NA	NA	NA	NA	NA	NA	21740	47735	13109	14642
LRP6 1515	LRP6	1515	LRP6	LRP6	%1515	human	SY*SYRPY	SY*SYRPY	508.1997	NA	NA	NA	NA	NA	NA	NA	NA	NA	NA	NA	NA	NA	NA	NA	NA	NA	NA	NA	NA	NA	NA	NA	NA	NA	NA	NA	NA	NA	NA	NA	NA	NA	NA	NA	NA	61452	38624	7536	12878
SPRED2 264	SPRED2	264	SPRED2	SPRED2	264	human	HDY*NYPYVDSSDFGLGEDPK	HDY*NYPYVDSSDFGLGEDPK	799.9898	NA	NA	NA	NA	NA	NA	NA	NA	NA	NA	NA	NA	NA	NA	NA	NA	NA	NA	NA	NA	NA	NA	NA	NA	NA	NA	NA	NA	NA	NA	NA	NA	NA	NA	NA	NA	85160	169426	27862	59928
KIDINS220 833	KIDINS220	833	KIDINS220	Kidins220	833	human	DSNINGHDY*MR	DSNINGHDY*MR	701.2663	NA	NA	NA	NA	NA	NA	NA	NA	NA	NA	NA	NA	NA	NA	NA	NA	NA	NA	NA	NA	NA	NA	NA	NA	NA	NA	NA	NA	NA	NA	NA	NA	NA	NA	NA	NA	58752	41635	2872	9833
BAT1 39; DDX39 38	BAT1; DDX39	39; 38	BAT1; DDX39	BAT1; DDX39	%39; %38	human	GSY*VSIH	GSY*VSIH	421.6758	NA	NA	NA	NA	NA	NA	NA	NA	NA	NA	NA	NA	NA	NA	NA	NA	NA	NA	NA	NA	NA	NA	NA	NA	NA	NA	NA	NA	NA	NA	NA	NA	NA	NA	NA	NA	15545	NA	767	1596
ATP2B1 1167; ATP2B2 1152	ATP2B1; ATP2B2	1167; 1152	ATP2B1; ATP2B1; ATP2B2	PMCA1; PMCA1 iso3; ATP2B2	%1167; %1129; %1152	human	SSLY*EGLEKPESR	SSLY*EGLEKPESR	525.5748	NA	NA	NA	NA	NA	NA	NA	NA	NA	NA	NA	NA	NA	NA	NA	NA	NA	NA	NA	NA	NA	NA	NA	NA	NA	NA	NA	NA	NA	NA	NA	NA	NA	NA	NA	NA	112790	115257	20257	48132
PCNX 148	PCNX	148	PCNX	PCNX	148	human	NSY*AGLDPSNQIGSGSSR	NSY*AGLDPSNQIGSGSSR	945.4049	NA	NA	NA	NA	NA	NA	NA	NA	NA	NA	NA	NA	NA	NA	NA	NA	NA	NA	NA	NA	NA	NA	NA	NA	NA	NA	NA	NA	NA	NA	NA	NA	NA	NA	NA	NA	19169	27812	7057	6506
GOLGA2 174	GOLGA2	174	GOLGA2	GM130	174	human	ALDSSY*VTNK	ALDSSY*VTNK	589.2605	NA	NA	NA	NA	NA	NA	NA	NA	NA	NA	NA	NA	NA	NA	NA	NA	NA	NA	NA	NA	NA	NA	NA	NA	NA	NA	NA	NA	NA	NA	NA	NA	NA	NA	NA	NA	20504	5129	1957	6423
MAP1B 1869, 1872	MAP1B	1869, 1872	MAP1B	MAP1B	1869, %1872	human	TPGDFS*YAY*QKPEETTR	TPGDFS*YAY*QKPEETTR	717.2887	NA	NA	NA	NA	NA	NA	NA	NA	NA	NA	NA	NA	NA	NA	NA	NA	NA	NA	NA	NA	NA	NA	NA	NA	NA	NA	NA	NA	NA	NA	NA	NA	NA	NA	NA	NA	72625	6374	2393	4592
RGS19 202	RGS19	202	RGS19	RGS19	%202	human	FLSSPTY*R	FLSSPTY*R	525.7364	NA	NA	NA	NA	NA	NA	NA	NA	NA	NA	NA	NA	NA	NA	NA	NA	NA	NA	NA	NA	NA	NA	NA	NA	NA	NA	NA	NA	NA	NA	NA	NA	NA	NA	NA	NA	60960	80795	18025	25717
RELT 214	RELT	214	RELT	RELT	214	human	EVGPGPGGGGSGINPAY*R	EVGPGPGGGGSGINPAY*R	861.3858	NA	NA	NA	NA	NA	NA	NA	NA	NA	NA	NA	NA	NA	NA	NA	NA	NA	NA	NA	NA	NA	NA	NA	NA	NA	NA	NA	NA	NA	NA	NA	NA	NA	NA	NA	NA	36694	22097	8325	14337
DDR2 521	DDR2	521	DDR2	DDR2	521	human	PVQPSGPEGVPHY*AEA	PVQPSGPEGVPHY*AEA	857.8773	NA	NA	NA	NA	NA	NA	NA	NA	NA	NA	NA	NA	NA	NA	NA	NA	NA	NA	NA	NA	NA	NA	NA	NA	NA	NA	NA	NA	NA	NA	NA	NA	NA	NA	NA	NA	5405	26339	15615	20222
SEMA6D 738	SEMA6D	738	SEMA6D	SEMA6D	%738	human	LY*SNLLTSR	LY*SNLLTSR	573.7814	NA	NA	NA	NA	NA	NA	NA	NA	NA	NA	NA	NA	NA	NA	NA	NA	NA	NA	NA	NA	NA	NA	NA	NA	NA	NA	NA	NA	NA	NA	NA	NA	NA	NA	NA	NA	457830	111544	23579	31566
MAP1A 681	MAP1A	681	MAP1A	MAP1A	681	human	AEGFY*QK	AEGFY*QK	461.6889	NA	NA	NA	NA	NA	NA	NA	NA	NA	NA	NA	NA	NA	NA	NA	NA	NA	NA	NA	NA	NA	NA	NA	NA	NA	NA	NA	NA	NA	NA	NA	NA	NA	NA	NA	NA	19121	66723	26465	40573
HNRNPK 371	HNRNPK	371	HNRNPK; HNRNPK	hnRNP K; hnRNP K iso2	371; 371	human	AYEPQGGSGYDY*SYAGGR	AYEPQGGSGYDY*SYAGGR	989.3862	NA	NA	NA	NA	NA	NA	NA	NA	NA	NA	NA	NA	NA	NA	NA	NA	NA	NA	NA	NA	NA	NA	NA	NA	NA	NA	NA	NA	NA	NA	NA	NA	NA	NA	NA	NA	44416	4259	NA	4557
RNF19A 750	RNF19A	750	RNF19A	RNF19	750	human	TSCSHGSSDY*HTR	TSCSHGSSDY*HTR	525.5278	NA	NA	NA	NA	NA	NA	NA	NA	NA	NA	NA	NA	NA	NA	NA	NA	NA	NA	NA	NA	NA	NA	NA	NA	NA	NA	NA	NA	NA	NA	NA	NA	NA	NA	NA	NA	7964	5387	NA	2486
SLC10A4 418	SLC10A4	418	SLC10A4	SLC10A4	418	human	LKEEEM#ADTS*YGTVK	LKEEEMADTS*YGTVK	898.8866	NA	NA	NA	NA	NA	NA	NA	NA	NA	NA	NA	NA	NA	NA	NA	NA	NA	NA	NA	NA	NA	NA	NA	NA	NA	NA	NA	NA	NA	NA	NA	NA	NA	NA	NA	NA	92711	806738	746079	420389
MAP1B 1543	MAP1B	1543	MAP1B	MAP1B	%1543	human	SATPVDEGVAEDTY*SH	SATPVDEGVAEDTY*SH	879.3487	NA	NA	NA	NA	NA	NA	NA	NA	NA	NA	NA	NA	NA	NA	NA	NA	NA	NA	NA	NA	NA	NA	NA	NA	NA	NA	NA	NA	NA	NA	NA	NA	NA	NA	NA	NA	NA	11749	4765	6971
SLC12A2 208	SLC12A2	208	SLC12A2	NKCC1	208	human	TNTY*YLR	TNTY*YLR	505.7208	NA	NA	NA	NA	NA	NA	NA	NA	NA	NA	NA	NA	NA	NA	NA	NA	NA	NA	NA	NA	NA	NA	NA	NA	NA	NA	NA	NA	NA	NA	NA	NA	NA	NA	NA	NA	105771	117318	40882	50276
MREG 37	MREG	37	MREG	MREG	37	human	EPLVSDNNPY*SSFGATLVR	EPLVSDNNPY*SSFGATLVR	715.9999	NA	NA	NA	NA	NA	NA	NA	NA	NA	NA	NA	NA	NA	NA	NA	NA	NA	NA	NA	NA	NA	NA	NA	NA	NA	NA	NA	NA	NA	NA	NA	NA	NA	NA	NA	NA	10596	21404	20395	12429
VLDLR 860	VLDLR	860	VLDLR	VLDLR	860	human	HSASVGHTY*PA	HSASVGHTY*PA	603.7506	NA	NA	NA	NA	NA	NA	NA	NA	NA	NA	NA	NA	NA	NA	NA	NA	NA	NA	NA	NA	NA	NA	NA	NA	NA	NA	NA	NA	NA	NA	NA	NA	NA	NA	NA	NA	77733	209193	42180	72499
SEMA4C 707	SEMA4C	707	SEMA4C	SEMA4C	707	human	TLVY*PLELPK	TLVY*PLELPK	626.8331	NA	NA	NA	NA	NA	NA	NA	NA	NA	NA	NA	NA	NA	NA	NA	NA	NA	NA	NA	NA	NA	NA	NA	NA	NA	NA	NA	NA	NA	NA	NA	NA	NA	NA	NA	NA	67745	150813	46631	40727
SEMA4C 736	SEMA4C	736	SEMA4C	SEMA4C	736	human	GY*YYSDGSLK	GY*YYSDGSLK	616.7472	NA	NA	NA	NA	NA	NA	NA	NA	NA	NA	NA	NA	NA	NA	NA	NA	NA	NA	NA	NA	NA	NA	NA	NA	NA	NA	NA	NA	NA	NA	NA	NA	NA	NA	NA	NA	19848	98912	47292	30280
LITAF 60	LITAF	60	LITAF	LITAF	60	human	GM#NPPS*YYTQPAPIPNNNPI	GMNPPS*YYTQPAPIPNNNPI	761.0047	NA	NA	NA	NA	NA	NA	NA	NA	NA	NA	NA	NA	NA	NA	NA	NA	NA	NA	NA	NA	NA	NA	NA	NA	NA	NA	NA	NA	NA	NA	NA	NA	NA	NA	NA	NA	5640	56438	41068	24020
REEP3 254	REEP3	254	REEP3	REEP3	254	human	KRPQVY*F	KRPQVY*F	509.2495	NA	NA	NA	NA	NA	NA	NA	NA	NA	NA	NA	NA	NA	NA	NA	NA	NA	NA	NA	NA	NA	NA	NA	NA	NA	NA	NA	NA	NA	NA	NA	NA	NA	NA	NA	NA	47584	34977	10257	33950
SPG20 628	SPG20	628	SPG20	SPG20	%628	human	TLLEDY*QIVDNSQR	TLLEDY*QIVDNSQR	887.4064	NA	NA	NA	NA	NA	NA	NA	NA	NA	NA	NA	NA	NA	NA	NA	NA	NA	NA	NA	NA	NA	NA	NA	NA	NA	NA	NA	NA	NA	NA	NA	NA	NA	NA	NA	NA	7778	15233	3775	6574
YTHDC1 553	YTHDC1	553	YTHDC1	YT521	553	human	IDY*PPEFHQR	IDY*PPEFHQR	461.2027	NA	NA	NA	NA	NA	NA	NA	NA	NA	NA	NA	NA	NA	NA	NA	NA	NA	NA	NA	NA	NA	NA	NA	NA	NA	NA	NA	NA	NA	NA	NA	NA	NA	NA	NA	NA	57276	NA	NA	2444
C11orf59 42	C11orf59	42	C11orf59	C11orf59	%42	human	ALNGAEPNYHS*LPSAR	ALNGAEPNYHS*LPSAR	592.9403	NA	NA	NA	NA	NA	NA	NA	NA	NA	NA	NA	NA	NA	NA	NA	NA	NA	NA	NA	NA	NA	NA	NA	NA	NA	NA	NA	NA	NA	NA	NA	NA	NA	NA	NA	NA	521650	2011360	327932	1013320
RRAGC 15	RRAGC	15	RRAGC	RRAGC	%15	human	AGS*YGAADSFPK	AGS*YGAADSFPK	625.7581	NA	NA	NA	NA	NA	NA	NA	NA	NA	NA	NA	NA	NA	NA	NA	NA	NA	NA	NA	NA	NA	NA	NA	NA	NA	NA	NA	NA	NA	NA	NA	NA	NA	NA	NA	NA	3396	13691	17965	2979
GPR19 371	GPR19	371	GPR19	GPR19	371	human	KNY*VGISEIPSM#AK	KNY*VGISEIPSMAK	816.8888	NA	NA	NA	NA	NA	NA	NA	NA	NA	NA	NA	NA	NA	NA	NA	NA	NA	NA	NA	NA	NA	NA	NA	NA	NA	NA	NA	NA	NA	NA	NA	NA	NA	NA	NA	NA	11751	10024	NA	4422
GRIK5 891	GRIK5	891	GRIK5	GluR KA2	891	human	LY*SAGAGGDAGSAHGGPQR	LY*SAGAGGDAGSAHGGPQR	603.5952	NA	NA	NA	NA	NA	NA	NA	NA	NA	NA	NA	NA	NA	NA	NA	NA	NA	NA	NA	NA	NA	NA	NA	NA	NA	NA	NA	NA	NA	NA	NA	NA	NA	NA	NA	NA	14626	9456	3132	3596
SPTBN1 18	SPTBN1	18	SPTBN1	SPTBN1	18	human	ATDYDNIEIQQQY*SDVNNR	ATDYDNIEIQQQY*SDVNNR	789.3359	NA	NA	NA	NA	NA	NA	NA	NA	NA	NA	NA	NA	NA	NA	NA	NA	NA	NA	NA	NA	NA	NA	NA	NA	NA	NA	NA	NA	NA	NA	NA	NA	NA	NA	NA	NA	29602	9816	NA	4306
SPTBN2 19	SPTBN2	19	SPTBN2	SPTBN2	19	human	EIQGQY*SDINNR	EIQGQY*SDINNR	758.825	NA	NA	NA	NA	NA	NA	NA	NA	NA	NA	NA	NA	NA	NA	NA	NA	NA	NA	NA	NA	NA	NA	NA	NA	NA	NA	NA	NA	NA	NA	NA	NA	NA	NA	NA	NA	17383	9142	2518	8893
CD46 354, 357	CD46	354, 357	CD46	CD46 iso4	%354, %357	human	ADGGAEY*ATY*QTK	ADGGAEY*ATY*QTK	767.7786	NA	NA	NA	NA	NA	NA	NA	NA	NA	NA	NA	NA	NA	NA	NA	NA	NA	NA	NA	NA	NA	NA	NA	NA	NA	NA	NA	NA	NA	NA	NA	NA	NA	NA	NA	NA	NA	NA	NA	NA
ADAM12 895	ADAM12	895	ADAM12	ADAM12	895	human	LAPLRPAPQY*PHQVPR	LAPLRPAPQY*PHQVPR	640.6716	NA	NA	NA	NA	NA	NA	NA	NA	NA	NA	NA	NA	NA	NA	NA	NA	NA	NA	NA	NA	NA	NA	NA	NA	NA	NA	NA	NA	NA	NA	NA	NA	NA	NA	NA	NA	26285	44181	15503	12524
MAP6 336	MAP6	336	MAP6	MAP6	336	human	SY*SAQFK	SY*SAQFK	455.6889	NA	NA	NA	NA	NA	NA	NA	NA	NA	NA	NA	NA	NA	NA	NA	NA	NA	NA	NA	NA	NA	NA	NA	NA	NA	NA	NA	NA	NA	NA	NA	NA	NA	NA	NA	NA	NA	14968	8785	7164
MAP6 364	MAP6	364	MAP6	MAP6	364	human	SLY*SEPFK	SLY*SEPFK	525.7308	NA	NA	NA	NA	NA	NA	NA	NA	NA	NA	NA	NA	NA	NA	NA	NA	NA	NA	NA	NA	NA	NA	NA	NA	NA	NA	NA	NA	NA	NA	NA	NA	NA	NA	NA	NA	60552	161279	105030	52790
TRIM9 60	TRIM9	60	TRIM9; TRIM9	TRIM9; TRIM9 iso5	60; 60	human	AAGSGVSDY*DYLDLDK	AAGSGVSDY*DYLDLDK	884.8693	NA	NA	NA	NA	NA	NA	NA	NA	NA	NA	NA	NA	NA	NA	NA	NA	NA	NA	NA	NA	NA	NA	NA	NA	NA	NA	NA	NA	NA	NA	NA	NA	NA	NA	NA	NA	160545	6489	NA	9227
PDLIM4 293	PDLIM4	293	PDLIM4	RIL	293	human	GY*FFLDER	GY*FFLDER	563.7339	NA	NA	NA	NA	NA	NA	NA	NA	NA	NA	NA	NA	NA	NA	NA	NA	NA	NA	NA	NA	NA	NA	NA	NA	NA	NA	NA	NA	NA	NA	NA	NA	NA	NA	NA	NA	17514	15113	3954	7680
RAB11FIP5 344	RAB11FIP5	344	RAB11FIP5	Rab11FIP5	344	human	SSLCVNGSHIY*NEEPQGPVR	SSLCVNGSHIY*NEEPQGPVR	775.0106	NA	NA	NA	NA	NA	NA	NA	NA	NA	NA	NA	NA	NA	NA	NA	NA	NA	NA	NA	NA	NA	NA	NA	NA	NA	NA	NA	NA	NA	NA	NA	NA	NA	NA	NA	NA	NA	16256	10371	4648
SLC43A1 251	SLC43A1	251	SLC43A1	SLC43A1	251	human	VTGDLFY*THVT	VTGDLFY*THVT	666.7972	NA	NA	NA	NA	NA	NA	NA	NA	NA	NA	NA	NA	NA	NA	NA	NA	NA	NA	NA	NA	NA	NA	NA	NA	NA	NA	NA	NA	NA	NA	NA	NA	NA	NA	NA	NA	25751	114989	37631	35269
SCAMP1 37	SCAMP1	37	SCAMP1	SCAMP1	%37	human	NVPPGLDEY*NPFSDSR	NVPPGLDEY*NPFSDSR	943.9015	NA	NA	NA	NA	NA	NA	NA	NA	NA	NA	NA	NA	NA	NA	NA	NA	NA	NA	NA	NA	NA	NA	NA	NA	NA	NA	NA	NA	NA	NA	NA	NA	NA	NA	NA	NA	31444	121271	44414	39022
BAI3 1479	BAI3	1479	BAI3	BAI3	1479	human	NPSEY*PHYT	NPSEY*PHYT	594.2239	NA	NA	NA	NA	NA	NA	NA	NA	NA	NA	NA	NA	NA	NA	NA	NA	NA	NA	NA	NA	NA	NA	NA	NA	NA	NA	NA	NA	NA	NA	NA	NA	NA	NA	NA	NA	14185	28823	7090	13962
MREG 92	MREG	92	MREG	MREG	92	human	LNY*DIHTLR	LNY*DIHTLR	612.7923	NA	NA	NA	NA	NA	NA	NA	NA	NA	NA	NA	NA	NA	NA	NA	NA	NA	NA	NA	NA	NA	NA	NA	NA	NA	NA	NA	NA	NA	NA	NA	NA	NA	NA	NA	NA	23673	13343	NA	2731
D4S234E 52	D4S234E	52	D4S234E	D4S234E	52	human	TKTEY*EPDR	TKTEY*EPDR	609.7555	NA	NA	NA	NA	NA	NA	NA	NA	NA	NA	NA	NA	NA	NA	NA	NA	NA	NA	NA	NA	NA	NA	NA	NA	NA	NA	NA	NA	NA	NA	NA	NA	NA	NA	NA	NA	1096720	1775000	538060	1101340
SEC22B 110	SEC22B	110	SEC22B	SEC22L1	110	human	VPTVSRPY*SFI	VPTVSRPY*SFI	673.3312	NA	NA	NA	NA	NA	NA	NA	NA	NA	NA	NA	NA	NA	NA	NA	NA	NA	NA	NA	NA	NA	NA	NA	NA	NA	NA	NA	NA	NA	NA	NA	NA	NA	NA	NA	NA	NA	19591	16731	13958
ATP7A 1459	ATP7A	1459	ATP7A	ATP7A	1459	human	IVNY*SR	IVNY*SR	416.1917	NA	NA	NA	NA	NA	NA	NA	NA	NA	NA	NA	NA	NA	NA	NA	NA	NA	NA	NA	NA	NA	NA	NA	NA	NA	NA	NA	NA	NA	NA	NA	NA	NA	NA	NA	NA	174986	431340	180895	208726
ATP7A 471	ATP7A	471	ATP7A	ATP7A	471	human	STNEFY*TK	STNEFY*TK	535.2155	NA	NA	NA	NA	NA	NA	NA	NA	NA	NA	NA	NA	NA	NA	NA	NA	NA	NA	NA	NA	NA	NA	NA	NA	NA	NA	NA	NA	NA	NA	NA	NA	NA	NA	NA	NA	101972	262124	62685	105255
SCAMP5 230	SCAMP5	230	SCAMP5	SCAMP5	230	human	SATPNYT*YSNEM	SATPNYT*YSNEM	729.2682	NA	NA	NA	NA	NA	NA	NA	NA	NA	NA	NA	NA	NA	NA	NA	NA	NA	NA	NA	NA	NA	NA	NA	NA	NA	NA	NA	NA	NA	NA	NA	NA	NA	NA	NA	NA	20175	40571	18999	19284
SNAP29 8	SNAP29	8	SNAP29	SNAP29	8	human	SY*NPFDDDGEDEGARPAPWR	SY*NPFDDDGEDEGARPAPWR	791.9851	NA	NA	NA	NA	NA	NA	NA	NA	NA	NA	NA	NA	NA	NA	NA	NA	NA	NA	NA	NA	NA	NA	NA	NA	NA	NA	NA	NA	NA	NA	NA	NA	NA	NA	NA	NA	NA	23360	NA	3188
SEMA6D 1000	SEMA6D	1000	SEMA6D	SEMA6D	1000	human	GGY*MPTPTGAK	GGY*MPTPTGAK	580.2463	NA	NA	NA	NA	NA	NA	NA	NA	NA	NA	NA	NA	NA	NA	NA	NA	NA	NA	NA	NA	NA	NA	NA	NA	NA	NA	NA	NA	NA	NA	NA	NA	NA	NA	NA	NA	54475	102168	29109	25649
BAI3 1282	BAI3	1282	BAI3	BAI3	1282	human	TVY*LCTDDNLR	TVY*LCTDDNLR	725.3076	NA	NA	NA	NA	NA	NA	NA	NA	NA	NA	NA	NA	NA	NA	NA	NA	NA	NA	NA	NA	NA	NA	NA	NA	NA	NA	NA	NA	NA	NA	NA	NA	NA	NA	NA	NA	69531	70427	18071	36086
BAI3 1308	BAI3	1308	BAI3	BAI3	1308	human	M#M#ESDY*IVM#PR	MMESDY*IVMPR	750.2844	NA	NA	NA	NA	NA	NA	NA	NA	NA	NA	NA	NA	NA	NA	NA	NA	NA	NA	NA	NA	NA	NA	NA	NA	NA	NA	NA	NA	NA	NA	NA	NA	NA	NA	NA	NA	33244	20408	9241	9164
WBP2 252	WBP2	252	WBP2	WBP2	252	human	SQPPPPPY*YPPEDK	SQPPPPPY*YPPEDK	564.5833	NA	NA	NA	NA	NA	NA	NA	NA	NA	NA	NA	NA	NA	NA	NA	NA	NA	NA	NA	NA	NA	NA	NA	NA	NA	NA	NA	NA	NA	NA	NA	NA	NA	NA	NA	NA	5401	23984	5035	5216
EFR3B 722	EFR3B	722	EFR3B	EFR3B	722	human	VPAEEIT*YETLK	VPAEEIT*YETLK	736.8496	NA	NA	NA	NA	NA	NA	NA	NA	NA	NA	NA	NA	NA	NA	NA	NA	NA	NA	NA	NA	NA	NA	NA	NA	NA	NA	NA	NA	NA	NA	NA	NA	NA	NA	NA	NA	147662	34772	18317	24436
CKAP2L 659	CKAP2L	659	CKAP2L	CKAP2L	659	human	AEQHNY*PGIK	AEQHNY*PGIK	618.7741	NA	NA	NA	NA	NA	NA	NA	NA	NA	NA	NA	NA	NA	NA	NA	NA	NA	NA	NA	NA	NA	NA	NA	NA	NA	NA	NA	NA	NA	NA	NA	NA	NA	NA	NA	NA	9210	NA	NA	NA
HBS1L 58	HBS1L	58	HBS1L; HBS1L	HBS1; HBS1 iso2	%58; %58	human	DKPSVEPVEEYDY*EDLK	DKPSVEPVEEYDY*EDLK	712.3083	NA	NA	NA	NA	NA	NA	NA	NA	NA	NA	NA	NA	NA	NA	NA	NA	NA	NA	NA	NA	NA	NA	NA	NA	NA	NA	NA	NA	NA	NA	NA	NA	NA	NA	NA	NA	57468	13571	NA	NA
KIT 823	KIT	823	KIT	Kit	%823	human	NDSNY*VVK	NDSNY*VVK	509.7157	NA	NA	NA	NA	NA	NA	NA	NA	NA	NA	NA	NA	NA	NA	NA	NA	NA	NA	NA	NA	NA	NA	NA	NA	NA	NA	NA	NA	NA	NA	NA	NA	NA	NA	NA	NA	216691	283440	125177	133191
NTRK1 591	NTRK1	591	NTRK1; NTRK1	TrkA; TrkA iso2	591; 585	human	VFEY*MR	VFEY*MR	462.6879	NA	NA	NA	NA	NA	NA	NA	NA	NA	NA	NA	NA	NA	NA	NA	NA	NA	NA	NA	NA	NA	NA	NA	NA	NA	NA	NA	NA	NA	NA	NA	NA	NA	NA	NA	NA	1347710	1285750	535162	597889
TNFRSF21 648	TNFRSF21	648	TNFRSF21	DR6	648	human	LLDSVY*SHLPDLL	LLDSVY*SHLPDLL	782.8866	NA	NA	NA	NA	NA	NA	NA	NA	NA	NA	NA	NA	NA	NA	NA	NA	NA	NA	NA	NA	NA	NA	NA	NA	NA	NA	NA	NA	NA	NA	NA	NA	NA	NA	NA	NA	42114	102043	38955	36812
KCNK3 323	KCNK3	323	KCNK3	KCNK3	%323	human	LQY*SIPM#IIPR	LQY*SIPMIIPR	713.8618	NA	NA	NA	NA	NA	NA	NA	NA	NA	NA	NA	NA	NA	NA	NA	NA	NA	NA	NA	NA	NA	NA	NA	NA	NA	NA	NA	NA	NA	NA	NA	NA	NA	NA	NA	NA	70725	37303	5742	8719
PTK7 960	PTK7	960	PTK7	CCK4	960	human	DVYNSEY*YHFR	DVYNSEY*YHFR	786.8114	NA	NA	NA	NA	NA	NA	NA	NA	NA	NA	NA	NA	NA	NA	NA	NA	NA	NA	NA	NA	NA	NA	NA	NA	NA	NA	NA	NA	NA	NA	NA	NA	NA	NA	NA	NA	15615	15014	3106	7727
PCDHGA1 817	PCDHGA1	817	PCDHGA1	PCDHGA1	817	human	NFCDECISY*LEK	NFCDECISY*LEK	829.3173	NA	NA	NA	NA	NA	NA	NA	NA	NA	NA	NA	NA	NA	NA	NA	NA	NA	NA	NA	NA	NA	NA	NA	NA	NA	NA	NA	NA	NA	NA	NA	NA	NA	NA	NA	NA	13934	25162	9038	8166
GPATCH1 321	GPATCH1	321	GPATCH1	GPATCH1	321	human	YDTVLKDEEPGDGLY*GWTAPR	YDTVLKDEEPGDGLY*GWTAPR	821.3686	NA	NA	NA	NA	NA	NA	NA	NA	NA	NA	NA	NA	NA	NA	NA	NA	NA	NA	NA	NA	NA	NA	NA	NA	NA	NA	NA	NA	NA	NA	NA	NA	NA	NA	NA	NA	57766	6247	NA	NA
RHBDF2 200	RHBDF2	200	RHBDF2	RHBDL6	200	human	SGY*SHLPR	SGY*SHLPR	498.7186	NA	NA	NA	NA	NA	NA	NA	NA	NA	NA	NA	NA	NA	NA	NA	NA	NA	NA	NA	NA	NA	NA	NA	NA	NA	NA	NA	NA	NA	NA	NA	NA	NA	NA	NA	NA	170220	147901	32197	61329
WWP2 369	WWP2	369	WWP2	WWP2	369	human	NY*EQWQSQR	NY*EQWQSQR	659.7642	NA	NA	NA	NA	NA	NA	NA	NA	NA	NA	NA	NA	NA	NA	NA	NA	NA	NA	NA	NA	NA	NA	NA	NA	NA	NA	NA	NA	NA	NA	NA	NA	NA	NA	NA	NA	17434	18572	2708	7475
PDZD4 441	PDZD4	441	PDZD4	PDZD4	441	human	AWLLEEESLY*DLAASEPK	AWLLEEESLY*DLAASEPK	1072.4954	NA	NA	NA	NA	NA	NA	NA	NA	NA	NA	NA	NA	NA	NA	NA	NA	NA	NA	NA	NA	NA	NA	NA	NA	NA	NA	NA	NA	NA	NA	NA	NA	NA	NA	NA	NA	32711	10558	11528	15655
ZFR 118	ZFR	118	ZFR	ZFR	118	human	TATDY*GYTQR	TATDY*GYTQR	628.2532	NA	NA	NA	NA	NA	NA	NA	NA	NA	NA	NA	NA	NA	NA	NA	NA	NA	NA	NA	NA	NA	NA	NA	NA	NA	NA	NA	NA	NA	NA	NA	NA	NA	NA	NA	NA	59904	NA	2284	NA
UNC5B 452	UNC5B	452	UNC5B	UNC5B	452	human	ASAGIY*R	ASAGIY*R	409.1838	NA	NA	NA	NA	NA	NA	NA	NA	NA	NA	NA	NA	NA	NA	NA	NA	NA	NA	NA	NA	NA	NA	NA	NA	NA	NA	NA	NA	NA	NA	NA	NA	NA	NA	NA	NA	337072	505068	177684	238019
SLC4A8 49	SLC4A8	49	SLC4A8	SLC4A8	49	human	TLY*VGVR	TLY*VGVR	444.223	NA	NA	NA	NA	NA	NA	NA	NA	NA	NA	NA	NA	NA	NA	NA	NA	NA	NA	NA	NA	NA	NA	NA	NA	NA	NA	NA	NA	NA	NA	NA	NA	NA	NA	NA	NA	186129	23580	7164	12772
ATM 381	ATM	381	ATM; LOC651610	ATM; LOC651610	381; 259	human	ESSDYS*VPCK	ESSDYS*VPCK	626.2336	NA	NA	NA	NA	NA	NA	NA	NA	NA	NA	NA	NA	NA	NA	NA	NA	NA	NA	NA	NA	NA	NA	NA	NA	NA	NA	NA	NA	NA	NA	NA	NA	NA	NA	NA	NA	21901	16933	8214	10199
C11orf41 1232	C11orf41	1232	C11orf41	G2	1232	human	PVQGFDY*AK	PVQGFDY*AK	552.7417	NA	NA	NA	NA	NA	NA	NA	NA	NA	NA	NA	NA	NA	NA	NA	NA	NA	NA	NA	NA	NA	NA	NA	NA	NA	NA	NA	NA	NA	NA	NA	NA	NA	NA	NA	NA	15344	33239	6059	16107
IFNGR1 399	IFNGR1	399	IFNGR1	IFNGR1	399	human	ESSSPLSSNQSEPGSIALNSYHS*R	ESSSPLSSNQSEPGSIALNSYHS*R	872.0521	NA	NA	NA	NA	NA	NA	NA	NA	NA	NA	NA	NA	NA	NA	NA	NA	NA	NA	NA	NA	NA	NA	NA	NA	NA	NA	NA	NA	NA	NA	NA	NA	NA	NA	NA	NA	13786	NA	NA	NA
RNF149 319	RNF149	319	RNF149	RNF149	319	human	ALGY*WGEPGDVQEM#PAPESPPGR	ALGY*WGEPGDVQEMPAPESPPGR	846.0332	NA	NA	NA	NA	NA	NA	NA	NA	NA	NA	NA	NA	NA	NA	NA	NA	NA	NA	NA	NA	NA	NA	NA	NA	NA	NA	NA	NA	NA	NA	NA	NA	NA	NA	NA	NA	37997	46841	12574	22744
KIAA1549 1570	KIAA1549	1570	KIAA1549	KIAA1549	1570	human	RPPGVHNSAY*IGCPSDPDLPADVQTPS	RPPGVHNSAY*IGCPSDPDLPADVQTPS	976.4392	NA	NA	NA	NA	NA	NA	NA	NA	NA	NA	NA	NA	NA	NA	NA	NA	NA	NA	NA	NA	NA	NA	NA	NA	NA	NA	NA	NA	NA	NA	NA	NA	NA	NA	NA	NA	4036	16701	5935	7962
KCNK10 479	KCNK10	479	KCNK10; KCNK10	TREK-2; TREK-2 iso2	479; 480	human	NY*SLDEEK	NY*SLDEEK	539.2104	NA	NA	NA	NA	NA	NA	NA	NA	NA	NA	NA	NA	NA	NA	NA	NA	NA	NA	NA	NA	NA	NA	NA	NA	NA	NA	NA	NA	NA	NA	NA	NA	NA	NA	NA	NA	13270	15943	6772	5999
EHBP1 585	EHBP1	585	EHBP1	EHBP1	%585	human	FY*AELSDLK	FY*AELSDLK	583.2625	NA	NA	NA	NA	NA	NA	NA	NA	NA	NA	NA	NA	NA	NA	NA	NA	NA	NA	NA	NA	NA	NA	NA	NA	NA	NA	NA	NA	NA	NA	NA	NA	NA	NA	NA	NA	10717	NA	NA	NA
MREG 208	MREG	208	MREG	MREG	208	human	ELHY*LPFPSP	ELHY*LPFPSP	640.2916	NA	NA	NA	NA	NA	NA	NA	NA	NA	NA	NA	NA	NA	NA	NA	NA	NA	NA	NA	NA	NA	NA	NA	NA	NA	NA	NA	NA	NA	NA	NA	NA	NA	NA	NA	NA	27263	182110	66554	56546
HNRNPU 473	HNRNPU	473	HNRNPU; HNRNPU	hnRNP U; hnRNP U iso2	%473; %454	human	EKPYFPIPEEY*TFIQNVPLEDR	EKPYFPIPEEY*TFIQNVPLEDR	935.4455	NA	NA	NA	NA	NA	NA	NA	NA	NA	NA	NA	NA	NA	NA	NA	NA	NA	NA	NA	NA	NA	NA	NA	NA	NA	NA	NA	NA	NA	NA	NA	NA	NA	NA	NA	NA	38975	NA	7254	3209
APLP2 750, 754	APLP2	750, 754	APLP2	APLP2	%750, 754	human	M#QNHGY*ENPT*YK	MQNHGY*ENPT*YK	829.2913	NA	NA	NA	NA	NA	NA	NA	NA	NA	NA	NA	NA	NA	NA	NA	NA	NA	NA	NA	NA	NA	NA	NA	NA	NA	NA	NA	NA	NA	NA	NA	NA	NA	NA	NA	NA	151769	7518	NA	NA
MATR3 250	MATR3	250	MATR3; MATR3	matrin 3; matrin 3 iso3	%250; %250	human	FDSEY*ER	FDSEY*ER	513.1842	NA	NA	NA	NA	NA	NA	NA	NA	NA	NA	NA	NA	NA	NA	NA	NA	NA	NA	NA	NA	NA	NA	NA	NA	NA	NA	NA	NA	NA	NA	NA	NA	NA	NA	NA	NA	22403	1396	NA	1260
LRP8 866	LRP8	866	LRP8	LRP8	866	human	SM#NFDNPVY*R	SMNFDNPVY*R	669.7628	NA	NA	NA	NA	NA	NA	NA	NA	NA	NA	NA	NA	NA	NA	NA	NA	NA	NA	NA	NA	NA	NA	NA	NA	NA	NA	NA	NA	NA	NA	NA	NA	NA	NA	NA	NA	26009	64306	22752	26019
TOLLIP 45	TOLLIP	45	TOLLIP	TOLLIP	45	human	QQLQY*GGAVGTVGR	QQLQY*GGAVGTVGR	757.3616	NA	NA	NA	NA	NA	NA	NA	NA	NA	NA	NA	NA	NA	NA	NA	NA	NA	NA	NA	NA	NA	NA	NA	NA	NA	NA	NA	NA	NA	NA	NA	NA	NA	NA	NA	NA	72554	80372	11927	26286
LPHN1 1385	LPHN1	1385	LPHN1	latrophilin 1	%1385	human	DSLY*ASGANLR	DSLY*ASGANLR	623.7768	NA	NA	NA	NA	NA	NA	NA	NA	NA	NA	NA	NA	NA	NA	NA	NA	NA	NA	NA	NA	NA	NA	NA	NA	NA	NA	NA	NA	NA	NA	NA	NA	NA	NA	NA	NA	254710	114690	28081	46215
TMEM22 30	TMEM22	30	TMEM22	TMEM22	30	human	YTSHY*PQPGDDGYEEI	YTSHY*PQPGDDGYEEI	975.8751	NA	NA	NA	NA	NA	NA	NA	NA	NA	NA	NA	NA	NA	NA	NA	NA	NA	NA	NA	NA	NA	NA	NA	NA	NA	NA	NA	NA	NA	NA	NA	NA	NA	NA	NA	NA	8033	16497	8296	9829
LRP6 1521	LRP6	1521	LRP6	LRP6	1521	human	SYSYRPYS*YR	SYSYRPYS*YR	474.5344	NA	NA	NA	NA	NA	NA	NA	NA	NA	NA	NA	NA	NA	NA	NA	NA	NA	NA	NA	NA	NA	NA	NA	NA	NA	NA	NA	NA	NA	NA	NA	NA	NA	NA	NA	NA	17778	20692	5865	6889
RPS27A 59; RPS27AP5 59; UBA52 59; UBB 59, 135, 211; UBC 59, 135, 211, 287, 363, 439, 515, 591, 667	RPS27A; RPS27AP5; UBA52; UBB; UBC	59; 59; 59; 59, 135, 211; 59, 135, 211, 287, 363, 439, 515, 591, 667	RPS27A; RPS27AP5; UBA52; UBB; UBC	ubiquitin; RPS27AP5; UBA52; UBB; UBC	%59; %59; %59; %59, %135, %211; %59, %135, %211, %287, %363, %439, %515, %591, %667	human	TLSDY*NIQK	TLSDY*NIQK	581.263	NA	NA	NA	NA	NA	NA	NA	NA	NA	NA	NA	NA	NA	NA	NA	NA	NA	NA	NA	NA	NA	NA	NA	NA	NA	NA	NA	NA	NA	NA	NA	NA	NA	NA	NA	NA	83413	107705	38915	51380
FAM171B 572	FAM171B	572	FAM171B	FAM171B	572	human	GQLVY*GQLMEPVNR	GQLVY*GQLMEPVNR	842.3999	NA	NA	NA	NA	NA	NA	NA	NA	NA	NA	NA	NA	NA	NA	NA	NA	NA	NA	NA	NA	NA	NA	NA	NA	NA	NA	NA	NA	NA	NA	NA	NA	NA	NA	NA	NA	38451	8423	NA	5648
LGR4 942, 944	LGR4	942, 944	LGR4	LGR4	%942, %944	human	Y*AY*NLPR	Y*AY*NLPR	528.7012	NA	NA	NA	NA	NA	NA	NA	NA	NA	NA	NA	NA	NA	NA	NA	NA	NA	NA	NA	NA	NA	NA	NA	NA	NA	NA	NA	NA	NA	NA	NA	NA	NA	NA	NA	NA	29622	NA	NA	NA
KIAA1549 1732	KIAA1549	1732	KIAA1549	KIAA1549	1732	human	GIYS*EEMPSVAR	GIYS*EEMPSVAR	709.8047	NA	NA	NA	NA	NA	NA	NA	NA	NA	NA	NA	NA	NA	NA	NA	NA	NA	NA	NA	NA	NA	NA	NA	NA	NA	NA	NA	NA	NA	NA	NA	NA	NA	NA	NA	NA	46257	89200	31339	19454
UBA1 55	UBA1	55	UBA1	UBE1	%55	human	NGSEADIDEGLY*SR	NGSEADIDEGLY*SR	803.3251	NA	NA	NA	NA	NA	NA	NA	NA	NA	NA	NA	NA	NA	NA	NA	NA	NA	NA	NA	NA	NA	NA	NA	NA	NA	NA	NA	NA	NA	NA	NA	NA	NA	NA	NA	NA	NA	NA	NA	NA
VTI1A 95	VTI1A	95	VTI1A	VTI1A	95	human	IAY*SDEVR	IAY*SDEVR	516.7235	NA	NA	NA	NA	NA	NA	NA	NA	NA	NA	NA	NA	NA	NA	NA	NA	NA	NA	NA	NA	NA	NA	NA	NA	NA	NA	NA	NA	NA	NA	NA	NA	NA	NA	NA	NA	28936	66520	26888	23598
ATP2B3 1126	ATP2B3	1126	ATP2B3	ATP2B3	1126	human	SSLY*EGLEKPESK	SSLY*EGLEKPESK	773.8555	NA	NA	NA	NA	NA	NA	NA	NA	NA	NA	NA	NA	NA	NA	NA	NA	NA	NA	NA	NA	NA	NA	NA	NA	NA	NA	NA	NA	NA	NA	NA	NA	NA	NA	NA	NA	49928	27791	8704	21818
LRP5 1552	LRP5	1552	LRP5	LRP5	1552	human	DVCDSDY*SASR	DVCDSDY*SASR	677.7345	NA	NA	NA	NA	NA	NA	NA	NA	NA	NA	NA	NA	NA	NA	NA	NA	NA	NA	NA	NA	NA	NA	NA	NA	NA	NA	NA	NA	NA	NA	NA	NA	NA	NA	NA	NA	NA	9731	4423	3881
ODZ3 9	ODZ3	9	ODZ3	ODZ3	9	human	RPY*CSLTK	RPY*CSLTK	552.749	NA	NA	NA	NA	NA	NA	NA	NA	NA	NA	NA	NA	NA	NA	NA	NA	NA	NA	NA	NA	NA	NA	NA	NA	NA	NA	NA	NA	NA	NA	NA	NA	NA	NA	NA	NA	15047	21951	7898	9916
BNIP3 39	BNIP3	39	BNIP3	BNIP3	39	human	SIY*NGDMEK	SIY*NGDMEK	568.7201	NA	NA	NA	NA	NA	NA	NA	NA	NA	NA	NA	NA	NA	NA	NA	NA	NA	NA	NA	NA	NA	NA	NA	NA	NA	NA	NA	NA	NA	NA	NA	NA	NA	NA	NA	NA	74729	167643	49861	48139
LZTS1 67	LZTS1	67	LZTS1	LZTS1	67	human	SEDFFY*IK	SEDFFY*IK	564.7361	NA	NA	NA	NA	NA	NA	NA	NA	NA	NA	NA	NA	NA	NA	NA	NA	NA	NA	NA	NA	NA	NA	NA	NA	NA	NA	NA	NA	NA	NA	NA	NA	NA	NA	NA	NA	25389	14061	NA	NA
SNX9 219	SNX9	219	SNX9	SNX9	%219	human	PGTEQY*LLAK	PGTEQY*LLAK	600.289	NA	NA	NA	NA	NA	NA	NA	NA	NA	NA	NA	NA	NA	NA	NA	NA	NA	NA	NA	NA	NA	NA	NA	NA	NA	NA	NA	NA	NA	NA	NA	NA	NA	NA	NA	NA	21732	35009	8607	23860
PAQR3 17	PAQR3	17	PAQR3	PAQR3	17	human	ELGSY*QYWPVLVPR	ELGSY*QYWPVLVPR	893.9318	NA	NA	NA	NA	NA	NA	NA	NA	NA	NA	NA	NA	NA	NA	NA	NA	NA	NA	NA	NA	NA	NA	NA	NA	NA	NA	NA	NA	NA	NA	NA	NA	NA	NA	NA	NA	33831	63070	22640	23289
PDGFRB 857	PDGFRB	857	PDGFRB	PDGFRb	%857	human	DSNY*ISK	DSNY*ISK	453.6839	NA	NA	NA	NA	NA	NA	NA	NA	NA	NA	NA	NA	NA	NA	NA	NA	NA	NA	NA	NA	NA	NA	NA	NA	NA	NA	NA	NA	NA	NA	NA	NA	NA	NA	NA	NA	181217	102507	47558	58053
SEMA4C 737	SEMA4C	737	SEMA4C	SEMA4C	737	human	LWDPVGYY*YSDGSLK	LWDPVGYY*YSDGSLK	921.9029	NA	NA	NA	NA	NA	NA	NA	NA	NA	NA	NA	NA	NA	NA	NA	NA	NA	NA	NA	NA	NA	NA	NA	NA	NA	NA	NA	NA	NA	NA	NA	NA	NA	NA	NA	NA	31114	59562	15383	21476
FGFR1 463	FGFR1	463	FGFR1	FGFR1	%463	human	GVSEY*ELPEDPR	GVSEY*ELPEDPR	735.8111	NA	NA	NA	NA	NA	NA	NA	NA	NA	NA	NA	NA	NA	NA	NA	NA	NA	NA	NA	NA	NA	NA	NA	NA	NA	NA	NA	NA	NA	NA	NA	NA	NA	NA	NA	NA	147952	276380	108391	100186
FAM175B 342	FAM175B	342	FAM175B	FAM175B	%342	human	PQAVGSSNY*ASTSAGLK	PQAVGSSNY*ASTSAGLK	859.3933	NA	NA	NA	NA	NA	NA	NA	NA	NA	NA	NA	NA	NA	NA	NA	NA	NA	NA	NA	NA	NA	NA	NA	NA	NA	NA	NA	NA	NA	NA	NA	NA	NA	NA	NA	NA	NA	NA	NA	2668
SCN3A 1921	SCN3A	1921	SCN3A	SCN3A	1921	human	TDGSSSTTSPPSY*DSVTKPDK	TDGSSSTTSPPSY*DSVTKPDK	746.3213	NA	NA	NA	NA	NA	NA	NA	NA	NA	NA	NA	NA	NA	NA	NA	NA	NA	NA	NA	NA	NA	NA	NA	NA	NA	NA	NA	NA	NA	NA	NA	NA	NA	NA	NA	NA	6649	20092	3073	6990
NTRK2 558; NTRK3 558	NTRK2; NTRK3	558; 558	NTRK2; NTRK3	TrkB; TrkC	558; 558	human	VFLAECY*NL	VFLAECY*NL	604.7565	NA	NA	NA	NA	NA	NA	NA	NA	NA	NA	NA	NA	NA	NA	NA	NA	NA	NA	NA	NA	NA	NA	NA	NA	NA	NA	NA	NA	NA	NA	NA	NA	NA	NA	NA	NA	531177	9145	2348	24600
GPM6B 44	GPM6B	44	GPM6B	GPM6B	44	human	NHQY*HPVPTLGDR	NHQY*HPVPTLGDR	538.5789	NA	NA	NA	NA	NA	NA	NA	NA	NA	NA	NA	NA	NA	NA	NA	NA	NA	NA	NA	NA	NA	NA	NA	NA	NA	NA	NA	NA	NA	NA	NA	NA	NA	NA	NA	NA	12473	20134	7936	13557
YIPF2 49	YIPF2	49	YIPF2	YIPF2	49	human	GSGGS*YGAEDEVEEESDK	GSGGS*YGAEDEVEEESDK	962.852	NA	NA	NA	NA	NA	NA	NA	NA	NA	NA	NA	NA	NA	NA	NA	NA	NA	NA	NA	NA	NA	NA	NA	NA	NA	NA	NA	NA	NA	NA	NA	NA	NA	NA	NA	NA	8585	10064	NA	6136
ATP11C 453	ATP11C	453	ATP11C	ATP11C	453	human	SQTDGTLTY*FDK	SQTDGTLTY*FDK	728.3056	NA	NA	NA	NA	NA	NA	NA	NA	NA	NA	NA	NA	NA	NA	NA	NA	NA	NA	NA	NA	NA	NA	NA	NA	NA	NA	NA	NA	NA	NA	NA	NA	NA	NA	NA	NA	14255	78490	37351	23955
PGRMC1 180	PGRMC1	180	PGRMC1	PGRMC1	%180	human	EGEEPTVY*SDEEEPK	EGEEPTVY*SDEEEPK	909.3537	NA	NA	NA	NA	NA	NA	NA	NA	NA	NA	NA	NA	NA	NA	NA	NA	NA	NA	NA	NA	NA	NA	NA	NA	NA	NA	NA	NA	NA	NA	NA	NA	NA	NA	NA	NA	10653	10528	2942	12279
LRP6 1520	LRP6	1520	LRP6	LRP6	1520	human	SYSYRPY*SYR	SYSYRPY*SYR	711.2979	NA	NA	NA	NA	NA	NA	NA	NA	NA	NA	NA	NA	NA	NA	NA	NA	NA	NA	NA	NA	NA	NA	NA	NA	NA	NA	NA	NA	NA	NA	NA	NA	NA	NA	NA	NA	31673	26440	5952	10009
LPHN2 1241	LPHN2	1241	LPHN2; LPHN2	latrophilin 2; latrophilin 2 iso2	1241; 1185	human	GDY*NDSVQVV	GDY*NDSVQVV	588.2345	NA	NA	NA	NA	NA	NA	NA	NA	NA	NA	NA	NA	NA	NA	NA	NA	NA	NA	NA	NA	NA	NA	NA	NA	NA	NA	NA	NA	NA	NA	NA	NA	NA	NA	NA	NA	NA	11865	6638	2657
RHBDD2 343	RHBDD2	343	RHBDD2	RHBDD2	343	human	NSPGTVY*SGALGTPGAAGSK	NSPGTVY*SGALGTPGAAGSK	936.4304	NA	NA	NA	NA	NA	NA	NA	NA	NA	NA	NA	NA	NA	NA	NA	NA	NA	NA	NA	NA	NA	NA	NA	NA	NA	NA	NA	NA	NA	NA	NA	NA	NA	NA	NA	NA	31001	51072	18406	25611
RFFL 211	RFFL	211	RFFL	RFFL	%211	human	VSQDQEEPVY*LESVAR	VSQDQEEPVY*LESVAR	964.9355	NA	NA	NA	NA	NA	NA	NA	NA	NA	NA	NA	NA	NA	NA	NA	NA	NA	NA	NA	NA	NA	NA	NA	NA	NA	NA	NA	NA	NA	NA	NA	NA	NA	NA	NA	NA	NA	33934	13713	7807
NKD2 256	NKD2	256	NKD2	NKD2	256	human	GIENY*TSR	GIENY*TSR	510.2133	NA	NA	NA	NA	NA	NA	NA	NA	NA	NA	NA	NA	NA	NA	NA	NA	NA	NA	NA	NA	NA	NA	NA	NA	NA	NA	NA	NA	NA	NA	NA	NA	NA	NA	NA	NA	43247	28075	4218	13128
TTC28 2056	TTC28	2056	TTC28	TTC28	2056	human	PAGNKDEEEY*EGF	PAGNKDEEEY*EGF	782.7956	NA	NA	NA	NA	NA	NA	NA	NA	NA	NA	NA	NA	NA	NA	NA	NA	NA	NA	NA	NA	NA	NA	NA	NA	NA	NA	NA	NA	NA	NA	NA	NA	NA	NA	NA	NA	19660	66997	20012	25220
RRAS2 43	RRAS2	43	RRAS2	RRAS2	43	human	FVTDY*DPTIEDSYTK	FVTDY*DPTIEDSYTK	937.3926	NA	NA	NA	NA	NA	NA	NA	NA	NA	NA	NA	NA	NA	NA	NA	NA	NA	NA	NA	NA	NA	NA	NA	NA	NA	NA	NA	NA	NA	NA	NA	NA	NA	NA	NA	NA	51575	131831	59256	48862
TMEM130 427	TMEM130	427	TMEM130	TMEM130	427	human	ENHGLLPPLY*K	ENHGLLPPLY*K	454.2269	NA	NA	NA	NA	NA	NA	NA	NA	NA	NA	NA	NA	NA	NA	NA	NA	NA	NA	NA	NA	NA	NA	NA	NA	NA	NA	NA	NA	NA	NA	NA	NA	NA	NA	NA	NA	29068	36036	14595	14959
STX4 251	STX4	251	STX4	STX4	%251	human	NILSSADY*VER	NILSSADY*VER	673.803	NA	NA	NA	NA	NA	NA	NA	NA	NA	NA	NA	NA	NA	NA	NA	NA	NA	NA	NA	NA	NA	NA	NA	NA	NA	NA	NA	NA	NA	NA	NA	NA	NA	NA	NA	NA	96429	100329	24935	37470
SLC20A1 418	SLC20A1	418	SLC20A1	SLC20A1	418	human	NNSY*TSY	NNSY*TSY	464.6578	NA	NA	NA	NA	NA	NA	NA	NA	NA	NA	NA	NA	NA	NA	NA	NA	NA	NA	NA	NA	NA	NA	NA	NA	NA	NA	NA	NA	NA	NA	NA	NA	NA	NA	NA	NA	27863	104431	26831	40006
SLC20A1 421	SLC20A1	421	SLC20A1	SLC20A1	421	human	NNSYTSY*TM#	NNSYTSY*TM	588.6994	NA	NA	NA	NA	NA	NA	NA	NA	NA	NA	NA	NA	NA	NA	NA	NA	NA	NA	NA	NA	NA	NA	NA	NA	NA	NA	NA	NA	NA	NA	NA	NA	NA	NA	NA	NA	28207	56275	21414	14474
SLC20A1 465	SLC20A1	465	SLC20A1	SLC20A1	%465	human	M#DSYT*SYCNAV	MDSYT*SYCNAV	703.7356	NA	NA	NA	NA	NA	NA	NA	NA	NA	NA	NA	NA	NA	NA	NA	NA	NA	NA	NA	NA	NA	NA	NA	NA	NA	NA	NA	NA	NA	NA	NA	NA	NA	NA	NA	NA	14857	120711	28114	36473
YIPF5 44	YIPF5	44	YIPF5	SMAP-5	%44	human	QYAGYDY*SQQGR	QYAGYDY*SQQGR	758.2986	NA	NA	NA	NA	NA	NA	NA	NA	NA	NA	NA	NA	NA	NA	NA	NA	NA	NA	NA	NA	NA	NA	NA	NA	NA	NA	NA	NA	NA	NA	NA	NA	NA	NA	NA	NA	10982	31852	29367	20167
C5orf15 243	C5orf15	243	C5orf15	KCT2	%243	human	TVEY*HR	TVEY*HR	442.6867	NA	NA	NA	NA	NA	NA	NA	NA	NA	NA	NA	NA	NA	NA	NA	NA	NA	NA	NA	NA	NA	NA	NA	NA	NA	NA	NA	NA	NA	NA	NA	NA	NA	NA	NA	NA	80288	194955	76604	93731
SYT11 197	SYT11	197	SYT11	SYT11	197	human	MDDQTQGSDPY*IK	MDDQTQGSDPY*IK	789.3131	NA	NA	NA	NA	NA	NA	NA	NA	NA	NA	NA	NA	NA	NA	NA	NA	NA	NA	NA	NA	NA	NA	NA	NA	NA	NA	NA	NA	NA	NA	NA	NA	NA	NA	NA	NA	35757	73046	46542	44723
C1orf58 331	C1orf58	331	C1orf58	C1orf58	331	human	ENGFIY*FQK	ENGFIY*FQK	613.2681	NA	NA	NA	NA	NA	NA	NA	NA	NA	NA	NA	NA	NA	NA	NA	NA	NA	NA	NA	NA	NA	NA	NA	NA	NA	NA	NA	NA	NA	NA	NA	NA	NA	NA	NA	NA	89263	125082	30440	43062
CRIP2 75	CRIP2	75	CRIP2	CRIP2	%75	human	GVNIGGAGSY*IYEK	GVNIGGAGSY*IYEK	754.3451	NA	NA	NA	NA	NA	NA	NA	NA	NA	NA	NA	NA	NA	NA	NA	NA	NA	NA	NA	NA	NA	NA	NA	NA	NA	NA	NA	NA	NA	NA	NA	NA	NA	NA	NA	NA	129715	4735	3168	2145
LRRC4B 674	LRRC4B	674	LRRC4B	Lrrc4b	674	human	AHY*SSNPSGGGCGGK	AHY*SSNPSGGGCGGK	758.2877	NA	NA	NA	NA	NA	NA	NA	NA	NA	NA	NA	NA	NA	NA	NA	NA	NA	NA	NA	NA	NA	NA	NA	NA	NA	NA	NA	NA	NA	NA	NA	NA	NA	NA	NA	NA	3883	9599	2873	4534
PCDH8 879	PCDH8	879	PCDH8	PCDH8	%879	human	GAHAEPY*GASPGFGK	GAHAEPY*GASPGFGK	509.2206	NA	NA	NA	NA	NA	NA	NA	NA	NA	NA	NA	NA	NA	NA	NA	NA	NA	NA	NA	NA	NA	NA	NA	NA	NA	NA	NA	NA	NA	NA	NA	NA	NA	NA	NA	NA	11580	86425	21149	28416
C1orf21 24	C1orf21	24	C1orf21	C1orf21	%24	human	NY*QNGDVFGDEYR	NY*QNGDVFGDEYR	828.8199	NA	NA	NA	NA	NA	NA	NA	NA	NA	NA	NA	NA	NA	NA	NA	NA	NA	NA	NA	NA	NA	NA	NA	NA	NA	NA	NA	NA	NA	NA	NA	NA	NA	NA	NA	NA	100800	18851	12124	20968
SLC4A2 65, 73	SLC4A2	65, 73	SLC4A2	SLC4A2	65, %73	human	S*YGEEDFEY*HR	S*YGEEDFEY*HR	531.1761	NA	NA	NA	NA	NA	NA	NA	NA	NA	NA	NA	NA	NA	NA	NA	NA	NA	NA	NA	NA	NA	NA	NA	NA	NA	NA	NA	NA	NA	NA	NA	NA	NA	NA	NA	NA	68646	1211	NA	NA
MATR3 773	MATR3	773	MATR3; MATR3	matrin 3; matrin 3 iso3	%773; %821	human	DTSENADGQSDENKDDY*TIPDEYR	DTSENADGQSDENKDDY*TIPDEYR	953.0367	NA	NA	NA	NA	NA	NA	NA	NA	NA	NA	NA	NA	NA	NA	NA	NA	NA	NA	NA	NA	NA	NA	NA	NA	NA	NA	NA	NA	NA	NA	NA	NA	NA	NA	NA	NA	14075	NA	NA	NA
SLC12A6 122	SLC12A6	122	SLC12A6; SLC12A6	SLC12A6; SLC12A6 iso2	122; 71	human	NAYLNNSNY*EEGDEYFDK	NAYLNNSNY*EEGDEYFDK	755.6267	NA	NA	NA	NA	NA	NA	NA	NA	NA	NA	NA	NA	NA	NA	NA	NA	NA	NA	NA	NA	NA	NA	NA	NA	NA	NA	NA	NA	NA	NA	NA	NA	NA	NA	NA	NA	NA	8618	NA	NA
SSTR1 81; SSTR2 66	SSTR1; SSTR2	81; 66	SSTR1; SSTR2	SSTR1; SSTR2	81; 66	human	IY*VILR	IY*VILR	428.7382	NA	NA	NA	NA	NA	NA	NA	NA	NA	NA	NA	NA	NA	NA	NA	NA	NA	NA	NA	NA	NA	NA	NA	NA	NA	NA	NA	NA	NA	NA	NA	NA	NA	NA	NA	NA	183285	NA	NA	NA
CUX1 575	CUX1	575	CUX1	CUTL1 iso2	575	human	YSSQY*EER	YSSQY*EER	571.2135	NA	NA	NA	NA	NA	NA	NA	NA	NA	NA	NA	NA	NA	NA	NA	NA	NA	NA	NA	NA	NA	NA	NA	NA	NA	NA	NA	NA	NA	NA	NA	NA	NA	NA	NA	NA	14053	24671	5737	8348
KCNH2 827; KCNH6 679; KCNH7 830	KCNH2; KCNH6; KCNH7	827; 679; 830	KCNH2; KCNH2; KCNH2; KCNH6; KCNH7	Kv11.1; Kv11.1 iso2; Kv11.1 iso5; Kv11.2; Kv11.3	827; 487; 827; 679; 830	human	ALTY*CDLHK	ALTY*CDLHK	600.7596	NA	NA	NA	NA	NA	NA	NA	NA	NA	NA	NA	NA	NA	NA	NA	NA	NA	NA	NA	NA	NA	NA	NA	NA	NA	NA	NA	NA	NA	NA	NA	NA	NA	NA	NA	NA	107946	75906	28235	29665
SLITRK6 756	SLITRK6	756	SLITRK6	SLITRK6	756	human	SFQDASSLY*R	SFQDASSLY*R	627.2635	NA	NA	NA	NA	NA	NA	NA	NA	NA	NA	NA	NA	NA	NA	NA	NA	NA	NA	NA	NA	NA	NA	NA	NA	NA	NA	NA	NA	NA	NA	NA	NA	NA	NA	NA	NA	15528	33192	7464	10251
C16orf61 36	C16orf61	36	C16orf61	2310061C15Rik	36	human	FFGY*CNDVDR	FFGY*CNDVDR	686.755	NA	NA	NA	NA	NA	NA	NA	NA	NA	NA	NA	NA	NA	NA	NA	NA	NA	NA	NA	NA	NA	NA	NA	NA	NA	NA	NA	NA	NA	NA	NA	NA	NA	NA	NA	NA	6070	4586	NA	7470
IL6ST 761	IL6ST	761	IL6ST	gp130	761	human	SSDENESSQNTSSTVQYST*VVHSGYR	SSDENESSQNTSSTVQYST*VVHSGYR	977.0755	NA	NA	NA	NA	NA	NA	NA	NA	NA	NA	NA	NA	NA	NA	NA	NA	NA	NA	NA	NA	NA	NA	NA	NA	NA	NA	NA	NA	NA	NA	NA	NA	NA	NA	NA	NA	8780	13110	1848	3639
SNW1 430	SNW1	430	SNW1	Skip	430	human	GM#DSGFAGGEDEIY*NVYDQAWR	GMDSGFAGGEDEIY*NVYDQAWR	859.3406	NA	NA	NA	NA	NA	NA	NA	NA	NA	NA	NA	NA	NA	NA	NA	NA	NA	NA	NA	NA	NA	NA	NA	NA	NA	NA	NA	NA	NA	NA	NA	NA	NA	NA	NA	NA	29589	NA	NA	3397
C11orf41 1417	C11orf41	1417	C11orf41	G2	1417	human	GY*YDFPAVETSK	GY*YDFPAVETSK	728.8052	NA	NA	NA	NA	NA	NA	NA	NA	NA	NA	NA	NA	NA	NA	NA	NA	NA	NA	NA	NA	NA	NA	NA	NA	NA	NA	NA	NA	NA	NA	NA	NA	NA	NA	NA	NA	15121	45676	13038	20452
MATR3 802	MATR3	802	MATR3; MATR3; RBM20	matrin 3; matrin 3 iso3; RBM20 iso3	802; 850; 1162	human	TGFY*CK	TGFY*CK	428.159	NA	NA	NA	NA	NA	NA	NA	NA	NA	NA	NA	NA	NA	NA	NA	NA	NA	NA	NA	NA	NA	NA	NA	NA	NA	NA	NA	NA	NA	NA	NA	NA	NA	NA	NA	NA	88735	NA	NA	NA
LDOC1L 166	LDOC1L	166	LDOC1L	LDOC1L iso3	166	human	NNY*QGFLAELR	NNY*QGFLAELR	702.819	NA	NA	NA	NA	NA	NA	NA	NA	NA	NA	NA	NA	NA	NA	NA	NA	NA	NA	NA	NA	NA	NA	NA	NA	NA	NA	NA	NA	NA	NA	NA	NA	NA	NA	NA	NA	17603	14766	2630	5776
SPEN 3162	SPEN	3162	SPEN	SHARP	3162	human	SQHPPEEEVHY*HLPVAR	SQHPPEEEVHY*HLPVAR	526.9955	NA	NA	NA	NA	NA	NA	NA	NA	NA	NA	NA	NA	NA	NA	NA	NA	NA	NA	NA	NA	NA	NA	NA	NA	NA	NA	NA	NA	NA	NA	NA	NA	NA	NA	NA	NA	23684	NA	NA	NA
LRP5 1531	LRP5	1531	LRP5	LRP5	1531	human	PYRPY*IIR	PYRPY*IIR	386.5337	NA	NA	NA	NA	NA	NA	NA	NA	NA	NA	NA	NA	NA	NA	NA	NA	NA	NA	NA	NA	NA	NA	NA	NA	NA	NA	NA	NA	NA	NA	NA	NA	NA	NA	NA	NA	422886	400211	87098	100301
NISCH 1293	NISCH	1293	NISCH	NISCH	1293	human	DFY*SEFGNK	DFY*SEFGNK	593.7263	NA	NA	NA	NA	NA	NA	NA	NA	NA	NA	NA	NA	NA	NA	NA	NA	NA	NA	NA	NA	NA	NA	NA	NA	NA	NA	NA	NA	NA	NA	NA	NA	NA	NA	NA	NA	6499	12205	2045	5308
CTPS 473	CTPS	473	CTPS	CTPS	%473	human	KLYGDADY*LEER	KLYGDADY*LEER	776.34	NA	NA	NA	NA	NA	NA	NA	NA	NA	21575.9	NA	NA	NA	NA	NA	NA	NA	NA	NA	NA	NA	NA	NA	NA	NA	NA	NA	NA	NA	NA	NA	NA	NA	NA	NA	NA	NA	NA	NA	NA
TNS1 903	TNS1	903	TNS1	tensin 1	%903	human	RAASDGQY*ENQSPEATSPR	RAASDGQY*ENQSPEATSPR	715.30619	NA	NA	NA	NA	NA	NA	NA	NA	37983	NA	NA	NA	NA	NA	NA	NA	NA	NA	NA	NA	NA	NA	NA	NA	NA	NA	NA	NA	NA	NA	NA	NA	NA	NA	NA	NA	NA	NA	NA	NA
GEMIN5 474	GEMIN5	474	GEMIN5	GEMIN5	474	human	KTVY*TLAWGPPVPPMSLGGEGDR	KTVY*TLAWGPPVPPMSLGGEGDR	836.73794	NA	NA	NA	NA	NA	NA	NA	100323.5	NA	NA	NA	NA	NA	NA	NA	NA	NA	NA	NA	NA	NA	NA	NA	NA	NA	NA	NA	NA	NA	NA	NA	NA	NA	NA	NA	NA	NA	NA	NA	NA
TNS3 601	TNS3	601	TNS3	tensin 3	%601	human	QQQMVVAHQY*SFAPDGEAR	QQQMVVAHQY*SFAPDGEAR	747.99641	NA	NA	NA	67776.2	NA	NA	NA	NA	NA	NA	NA	NA	NA	NA	NA	NA	NA	NA	NA	NA	NA	NA	NA	NA	NA	NA	NA	NA	NA	NA	NA	86046.8	NA	NA	NA	NA	NA	NA	NA	NA
TMEM2 1015	TMEM2	1015	TMEM2	transmembrane protein 2 [Homo sapiens]	1015	human	DEY*PSNPM#VLRGINQK	DEY*PSNPMVLRGINQK	978.9481	NA	NA	NA	NA	NA	NA	NA	NA	NA	NA	NA	NA	NA	NA	NA	NA	NA	NA	NA	NA	NA	NA	NA	NA	NA	NA	NA	NA	NA	NA	NA	NA	NA	NA	NA	NA	NA	NA	NA	NA
TNS3 855	TNS3	855	TNS3	tensin 3	%855	human	ESM#CSTPAFPVSPETPY*VK	ESMCSTPAFPVSPETPY*VK	741.65103	NA	730400.3	NA	12654863	NA	9613044	NA	NA	NA	NA	NA	NA	NA	NA	NA	NA	NA	NA	NA	NA	NA	NA	NA	NA	NA	NA	NA	NA	1341212.5	NA	NA	NA	69864	NA	NA	NA	NA	NA	NA	NA
MAP1B 1337	MAP1B	1337	MAP1B	MAP1B	1337	human	TLEVVSPSQSVTGSAGHTPYY*QSPTDEK	TLEVVSPSQSVTGSAGHTPYY*QSPTDEK	1015.79568	NA	NA	NA	NA	2391054.5	NA	NA	NA	NA	NA	NA	NA	NA	NA	NA	NA	NA	NA	NA	NA	NA	NA	NA	NA	NA	NA	NA	NA	NA	NA	97865.1	156075.5	NA	NA	NA	NA	NA	NA	NA	NA
BCAR3 266	BCAR3	266	BCAR3	BCAR3	%266	human	CLEEHY*GTSPGQAR	CLEEHY*GTSPGQAR	842.84289	NA	NA	NA	21603.9	NA	NA	NA	NA	NA	NA	NA	NA	NA	NA	NA	NA	NA	NA	NA	NA	NA	NA	NA	NA	NA	NA	NA	NA	5150.1	NA	NA	7419.3	NA	NA	NA	NA	NA	NA	NA	NA
CASS4 174	CASS4	174	CASS4	HEFL	%174	human	ASLPTLPSQVY*DVPTQHR	ASLPTLPSQVY*DVPTQHR	1045.00933	NA	NA	NA	71509.6	NA	NA	NA	NA	NA	NA	NA	NA	NA	NA	NA	NA	NA	NA	NA	NA	NA	NA	NA	NA	NA	NA	NA	NA	NA	NA	NA	NA	NA	NA	NA	NA	NA	NA	NA	NA
EEF1A1 29; EEF1A2 29; eEF1AL3 29	EEF1A1; EEF1A2; eEF1AL3	29; 29; 29	EEF1A1; EEF1A2; eEF1AL3	eEF1A-1; eEF1A-2; eEF1AL3	%29; %29; %29	human	STTTGHLIY*K	STTTGHLIY*K	600.7867	520338.9	NA	100485.6	1836054.8	NA	7030.8	59905.8	NA	439660.9	158456	NA	93537	58922	NA	63370	23734	NA	NA	NA	NA	NA	NA	75465.8	NA	NA	120717	84856	84817.6	128218.2	NA	29744.6	66666.5	NA	225282.4	102113	199333	NA	NA	NA	NA
CASS4 244	CASS4	244	CASS4	HEFL	%244	human	SEWIY*DTPVSPGK	SEWIY*DTPVSPGK	779.84489	NA	NA	NA	80541.6	NA	NA	NA	NA	NA	NA	NA	NA	NA	NA	NA	NA	NA	NA	NA	NA	NA	NA	NA	NA	NA	NA	NA	NA	NA	NA	NA	NA	NA	NA	NA	NA	NA	NA	NA	NA
CASS4 350	CASS4	350	CASS4	HEFL	%350	human	VEQQNTKPNIY*DIPK	VEQQNTKPNIY*DIPK	622.97142	NA	NA	NA	191911	NA	NA	NA	NA	NA	NA	NA	NA	NA	NA	NA	NA	NA	NA	NA	NA	NA	NA	NA	NA	NA	NA	NA	NA	NA	NA	NA	NA	NA	NA	NA	NA	NA	NA	NA	NA
IGF1R 1161, 1166; INSR 1185, 1190	IGF1R; INSR	1161, 1166; 1185, 1190	IGF1R; INSR; INSR	IGF1R; InsR; InsR iso2	%1161, %1166; %1185, %1190; %1173, %1178	human	DIY*ETDYY*RK	DIY*ETDYY*RK	509.19311	NA	NA	NA	NA	37586.7	NA	NA	NA	NA	NA	NA	NA	NA	NA	NA	NA	NA	NA	NA	NA	NA	NA	NA	NA	NA	NA	NA	NA	NA	NA	NA	NA	NA	NA	NA	NA	NA	NA	NA	NA
RPLP0 24; RPLP0-like 24	RPLP0; RPLP0-like	24; 24	RPLP0; RPLP0-like	RPLP0; RPLP0-like	%24; %24	human	IIQLLDDY*PK	IIQLLDDY*PK	649.3256	NA	NA	NA	NA	NA	NA	NA	NA	NA	NA	NA	NA	NA	NA	NA	NA	NA	NA	NA	NA	NA	NA	NA	976489.3	NA	NA	NA	NA	NA	136255.2	NA	NA	NA	87579.1	NA	NA	NA	NA	NA	NA
DPYSL2 499	DPYSL2	499	DPYSL2	CRMP-2	%499	human	GLY*DGPVCEVSVTPK	GLY*DGPVCEVSVTPK	850.88421	NA	NA	NA	NA	NA	NA	NA	NA	NA	NA	NA	NA	NA	NA	NA	NA	NA	NA	NA	NA	NA	NA	NA	NA	NA	NA	NA	NA	NA	NA	NA	NA	47551.6	NA	NA	NA	NA	NA	NA	NA
GRLF1 1087	GRLF1	1087	GRLF1	GRF-1	%1087	human	SVSSSPWLPQDGFDPSDY*AEPM#DAVVKPR	SVSSSPWLPQDGFDPSDY*AEPMDAVVKPR	1091.8197	NA	58284.3	305441.1	315611.6	NA	NA	NA	NA	611793.5	59053.9	NA	182429	163898	218553	NA	28243	NA	NA	NA	NA	NA	NA	NA	NA	NA	42507	7284	NA	162512.2	NA	296465.1	680514.3	NA	NA	NA	NA	NA	NA	NA	NA
SMCR8 822	SMCR8	822	SMCR8	SMCR8	822	human	TLRCPLY*R	TLRCPLY*R	579.7784	NA	NA	NA	NA	NA	NA	NA	NA	NA	NA	NA	NA	NA	NA	NA	NA	21717	NA	NA	NA	NA	NA	NA	NA	NA	NA	NA	NA	NA	NA	NA	NA	NA	NA	NA	NA	NA	NA	NA	NA
MAP1B 1921, 1923	MAP1B	1921, 1923	MAP1B	MAP1B	%1921, %1923	human	SPSDSGY*SY*ETIGK	SPSDSGY*SY*ETIGK	825.80224	NA	NA	NA	NA	NA	NA	NA	NA	12218.8	NA	3566.2	NA	NA	NA	NA	NA	NA	NA	NA	NA	NA	NA	NA	NA	NA	NA	NA	NA	NA	NA	7553.7	15851.8	NA	NA	NA	NA	NA	NA	NA	NA
CTNND1 221, 228	CTNND1	221, 228	CTNND1; CTNND1; CTNND1	CTNND1; CTNND1 iso3; CTNND1 iso4	%221, %228; %221, %228; %221, %228	human	HYEDGY*PGGSDNY*GSLSR	HYEDGY*PGGSDNY*GSLSR	711.92441	NA	NA	NA	NA	NA	NA	NA	NA	NA	NA	NA	NA	NA	NA	NA	NA	NA	NA	NA	NA	NA	NA	NA	NA	NA	NA	NA	NA	NA	NA	44190.3	NA	NA	NA	NA	NA	NA	NA	NA	NA
ITGB4 1207	ITGB4	1207	ITGB4; ITGB4	ITGB4; ITGB4 iso2	%1207; %1207	human	VCAYGAQGEGPY*SSLVSCR	VCAYGAQGEGPY*SSLVSCR	714.2991	NA	NA	NA	NA	NA	NA	NA	NA	NA	NA	NA	NA	NA	NA	NA	NA	NA	NA	NA	NA	NA	NA	NA	NA	NA	NA	NA	258021.3	NA	NA	NA	NA	NA	NA	NA	NA	NA	NA	NA	NA
ITGB5 766, 774	ITGB5	766, 774	ITGB5	ITGB5	%766, %774	human	ARY*EMASNPLY*R	ARY*EMASNPLY*R	815.82839	NA	NA	NA	NA	NA	NA	NA	NA	NA	NA	NA	NA	NA	NA	NA	NA	NA	NA	NA	NA	NA	NA	NA	NA	NA	NA	NA	NA	12370.6	NA	NA	NA	NA	NA	NA	NA	NA	NA	NA	NA
ITGB5 774	ITGB5	774	ITGB5	ITGB5	%774	human	YEMASNPLY*R	YEMASNPLY*R	662.27613	NA	NA	NA	NA	NA	NA	NA	NA	NA	NA	NA	NA	NA	NA	NA	NA	NA	NA	NA	NA	NA	NA	NA	NA	NA	NA	NA	NA	35470.6	NA	NA	NA	NA	NA	NA	NA	NA	NA	NA	NA
TYK2 292	TYK2	292	TYK2	Tyk2	%292	human	LLAQAEGEPCY*IR	LLAQAEGEPCY*IR	800.3655	935921.5	70616	149765	290433	708386.1	243425.5	48129.6	NA	814696.4	282581.7	119030.8	37260	6520	94501	60732	NA	25739	NA	NA	NA	NA	NA	103634.3	40727	NA	59810	42528	NA	124370.7	25813.3	95329.1	357935.4	114578.1	53933.9	NA	NA	NA	NA	NA	NA
KIAA1486 245	KIAA1486	245	KIAA1486	KIAA1486	245	human	DSSLSQM#GSPAGDPEEEEPVY*IEMVGNILR	DSSLSQMGSPAGDPEEEEPVY*IEMVGNILR	1115.8228	NA	NA	NA	NA	NA	NA	NA	NA	NA	NA	NA	NA	NA	NA	NA	NA	NA	NA	NA	NA	NA	NA	NA	NA	NA	NA	NA	NA	NA	NA	NA	183609.5	NA	NA	NA	NA	NA	NA	NA	NA
VIM 61	VIM	61	VIM	vimentin	%61	human	SLYASSPGGVY*ATR	SLYASSPGGVY*ATR	754.8427	755389.3	82933.6	NA	459203.1	341331.1	93995.3	NA	NA	NA	37483.7	43022.4	26248	21424	NA	NA	NA	NA	NA	NA	NA	NA	NA	50761.4	37858.2	23874.1	NA	3178	NA	257791.1	NA	32029.5	NA	NA	187488.8	378519	830922	NA	NA	NA	NA
UBTF 456	UBTF	456	UBTF	UBF	456	human	KAKY*KAR	KAKY*KAR	472.7575	27268.7	NA	NA	NA	NA	NA	NA	NA	NA	NA	NA	NA	NA	NA	NA	NA	NA	NA	NA	NA	NA	NA	NA	NA	NA	NA	NA	NA	NA	NA	NA	NA	NA	NA	NA	NA	NA	NA	NA	NA
PVRL3 510	PVRL3	510	PVRL3	PVRL3	%510	human	FERPMDY*YEDLK	FERPMDY*YEDLK	843.34949	NA	NA	NA	NA	NA	NA	NA	NA	NA	NA	NA	NA	NA	NA	NA	NA	NA	NA	NA	NA	NA	NA	NA	NA	NA	NA	NA	NA	NA	NA	NA	106528.8	NA	NA	NA	NA	NA	NA	NA	NA
TLN2 1665	TLN2	1665	TLN2	talin 2	%1665	human	ECDY*SIDGINR	ECDY*SIDGINR	711.27378	NA	13867.7	NA	225363.1	NA	15713.1	22043.7	NA	180765.9	47193.1	NA	NA	NA	NA	NA	NA	NA	NA	NA	NA	NA	NA	56049.7	NA	NA	NA	NA	NA	84328.6	NA	NA	164530.5	17546.4	27404.1	NA	NA	NA	NA	NA	NA
ROBO2 893	ROBO2	893	ROBO2	ROBO2	893	human	GLSNY*AVTFQR	GLSNY*AVTFQR	668.30828	NA	NA	NA	NA	NA	NA	NA	NA	NA	39329.1	NA	NA	NA	NA	NA	NA	NA	NA	NA	NA	NA	NA	NA	NA	NA	NA	NA	NA	NA	NA	NA	NA	NA	NA	NA	NA	NA	NA	NA	NA
IRS1 632	IRS1	632	IRS1	IRS-1	632	human	KGSGDY*MPM#SPK	KGSGDY*MPMSPK	697.2803	NA	23269.6	NA	NA	NA	NA	NA	NA	NA	88583.8	NA	NA	NA	NA	NA	NA	NA	NA	NA	NA	NA	NA	NA	NA	NA	NA	NA	NA	NA	NA	NA	NA	7531.6	NA	NA	37683	NA	NA	NA	NA
PCTK3 153	PCTK3	153	PCTK3	PCTAIRE3	153	human	LGEGTY*ATVFKGR	LGEGTY*ATVFKGR	493.5732	NA	NA	NA	NA	NA	NA	NA	NA	NA	NA	NA	NA	NA	NA	NA	NA	NA	NA	NA	NA	NA	NA	NA	NA	NA	NA	NA	NA	NA	NA	NA	NA	NA	NA	NA	NA	NA	NA	NA	NA
TAF3 8	TAF3	8	TAF3	PREDICTED: RNA polymerase II transcription factor TAFII140 [Homo sapiens]	8	human	PRSGMCESY*SR	PRSGMCESY*SR	705.2708	NA	NA	NA	NA	NA	NA	NA	NA	NA	NA	NA	NA	NA	NA	NA	NA	NA	NA	NA	NA	NA	NA	NA	NA	NA	NA	NA	NA	NA	NA	NA	NA	NA	NA	NA	NA	NA	NA	NA	NA
TNS1 1323	TNS1	1323	TNS1	tensin 1	%1323	human	HVAY*GGYSTPEDR	HVAY*GGYSTPEDR	766.3143	NA	NA	NA	NA	NA	NA	NA	NA	NA	NA	NA	8333	4220	NA	NA	NA	NA	NA	NA	NA	NA	NA	1098014.3	NA	NA	NA	NA	NA	180101.5	NA	323350.4	NA	57017.9	45301.2	NA	NA	NA	NA	NA	NA
IRS1 662	IRS1	662	IRS1	IRS-1	%662	human	VDPNGY*M#M#M#SPSGGCSPDIGGGPSSSSSSSNAVPSGTSYGK	VDPNGY*MMMSPSGGCSPDIGGGPSSSSSSSNAVPSGTSYGK	1361.20749	NA	NA	NA	NA	NA	NA	NA	NA	NA	330849.8	NA	NA	NA	NA	NA	NA	NA	NA	NA	NA	NA	NA	NA	NA	NA	NA	NA	NA	NA	NA	NA	NA	NA	NA	NA	NA	NA	NA	NA	NA
HNRNPA2B1 336	HNRNPA2B1	336	HNRNPA2B1	hnRNP A2/B1	%336	human	NM#GGPYGGGNY*GPGGSGGSGGYGGR	NMGGPYGGGNY*GPGGSGGSGGYGGR	762.62705	NA	NA	35719.6	NA	207277.9	NA	NA	NA	NA	339200.4	NA	NA	NA	NA	NA	NA	NA	NA	NA	NA	NA	NA	NA	20955.3	NA	NA	NA	NA	35606.5	NA	48994.9	NA	NA	NA	NA	NA	NA	NA	NA	NA
VIM 53, 61	VIM	53, 61	VIM	vimentin	%53, %61	human	SLY*ASSPGGVY*ATR	SLY*ASSPGGVY*ATR	794.82585	16446.4	NA	NA	29708.1	20557.1	NA	NA	NA	NA	NA	NA	NA	NA	NA	NA	NA	NA	NA	NA	NA	NA	NA	NA	NA	NA	NA	NA	NA	NA	NA	NA	7629.7	NA	NA	NA	NA	NA	NA	NA	NA
ASS1 133	ASS1	133	ASS1	ASS1	133	human	FELSCY*SLAPQIK	FELSCY*SLAPQIK	818.37857	NA	NA	NA	NA	NA	NA	NA	NA	NA	NA	NA	NA	NA	NA	NA	NA	NA	NA	NA	NA	NA	NA	NA	NA	NA	NA	NA	NA	60259.8	NA	NA	NA	NA	NA	NA	NA	NA	NA	NA	NA
SF3B2 568	SF3B2	568	SF3B2	SF3B2	568	human	LTIHGDLY*YEGKEFETRLKEKK	LTIHGDLY*YEGKEFETRLKEKK	695.1036	NA	NA	NA	NA	NA	NA	NA	NA	NA	NA	NA	NA	NA	NA	NA	NA	NA	NA	NA	NA	NA	NA	NA	NA	NA	NA	NA	NA	NA	NA	NA	NA	NA	NA	NA	NA	NA	NA	NA	NA
NEDD9 345	NEDD9	345	NEDD9	Cas-L	%345	human	DGVY*DVPLHNPPDAK	DGVY*DVPLHNPPDAK	858.8851	111037.2	NA	NA	NA	NA	152894.6	NA	NA	NA	NA	NA	7509	11700	NA	NA	NA	NA	NA	NA	NA	NA	NA	NA	NA	NA	3127	18359	NA	NA	NA	NA	NA	NA	NA	NA	NA	NA	NA	NA	NA
SEPT2 17	SEPT2	17	SEPT2	2-Sep	%17	human	QQPTQFINPETPGY*VGFANLPNQVHR	QQPTQFINPETPGY*VGFANLPNQVHR	1011.48533	NA	NA	NA	NA	NA	NA	NA	NA	279596.3	92123.4	NA	NA	NA	NA	NA	NA	NA	NA	NA	NA	NA	NA	NA	NA	NA	NA	NA	NA	NA	NA	NA	131055.5	NA	NA	NA	NA	NA	NA	NA	NA
CHSY1 344	CHSY1	344	CHSY1	CHSY1	%344	human	EIVLMSKY*SNTEIHK	EIVLMSKY*SNTEIHK	936.45227	NA	NA	NA	291819.6	NA	NA	NA	NA	NA	NA	NA	NA	NA	NA	NA	NA	NA	NA	NA	NA	NA	NA	NA	NA	NA	NA	NA	NA	NA	NA	NA	NA	NA	NA	NA	NA	NA	NA	NA	NA
STK31 777	STK31	777	STK31	STK31	777	human	VIERAATY*HR	VIERAATY*HR	1295.62561	NA	NA	NA	NA	NA	NA	NA	NA	NA	NA	NA	NA	NA	NA	NA	NA	NA	NA	NA	NA	NA	NA	NA	NA	NA	NA	NA	NA	NA	NA	NA	9021.8	NA	NA	NA	NA	NA	NA	NA	NA
GAB2 452	GAB2	452	GAB2	Gab2	452	human	SDSTNSEDNY*VPM#NPGSSTLLAM#ER	SDSTNSEDNY*VPMNPGSSTLLAMER	943.05265	NA	NA	NA	NA	317589.9	NA	NA	NA	NA	NA	NA	NA	NA	NA	NA	NA	NA	NA	NA	NA	NA	NA	NA	NA	NA	NA	NA	NA	NA	NA	NA	NA	NA	NA	27511	129383	NA	NA	NA	NA
CDH20 205213	CDH20	205213	CDH20	cadherin 20, type 2 preproprotein [Homo sapiens]	205,213	human	VVY*SILQGQPY*FSVDSK	VVY*SILQGQPY*FSVDSK	697.3146	NA	NA	NA	NA	NA	NA	NA	NA	NA	NA	NA	NA	NA	NA	NA	NA	NA	NA	NA	NA	NA	NA	NA	NA	NA	NA	NA	NA	NA	NA	NA	NA	NA	NA	NA	NA	NA	NA	NA	NA
ENTPD6 45	ENTPD6	45	ENTPD6	ENTPD6	45	human	VAKVAY*PLGLCVGVFIYVAYIK	VAKVAY*PLGLCVGVFIYVAYIK	841.78768	NA	NA	NA	NA	NA	NA	NA	28497.8	NA	NA	NA	NA	NA	NA	NA	NA	NA	NA	NA	NA	NA	NA	NA	NA	NA	NA	NA	NA	NA	NA	NA	NA	NA	NA	NA	NA	NA	NA	NA	NA
HSP90AB1 618	HSP90AB1	618	HSP90AB1	HSP90B	%618	human	DNSTMGY*MMAK	DNSTMGY*MMAK	664.73967	NA	NA	NA	NA	NA	NA	NA	NA	NA	NA	NA	NA	NA	NA	NA	NA	NA	NA	NA	NA	NA	NA	NA	NA	NA	NA	NA	NA	NA	NA	NA	56949.4	NA	NA	NA	NA	NA	NA	NA	NA
ZNF181 185	ZNF181	185	ZNF181	PREDICTED: similar to ZNF140-like transcription factor [Homo sapiens]	185	human	ISAEGNSHKY*DILKKNLPK	ISAEGNSHKY*DILKKNLPK	745.723	NA	NA	NA	NA	NA	NA	NA	NA	NA	NA	NA	NA	NA	NA	NA	NA	NA	NA	NA	NA	NA	NA	NA	NA	NA	NA	NA	NA	NA	NA	NA	NA	NA	NA	NA	NA	NA	NA	NA	NA
TRAP1 498	TRAP1	498	TRAP1	HSP75	%498	human	NIY*YLCAPNR	NIY*YLCAPNR	682.29686	NA	NA	NA	NA	NA	NA	NA	NA	NA	NA	NA	NA	NA	NA	NA	NA	NA	NA	NA	NA	NA	NA	148986.2	NA	NA	NA	NA	NA	NA	NA	98450.9	NA	NA	NA	NA	NA	NA	NA	NA	NA
NEDD9 214	NEDD9	214	NEDD9	Cas-L	%214	human	GPVFSVPVGEIKPQGVY*DIPPTK	GPVFSVPVGEIKPQGVY*DIPPTK	835.43273	NA	NA	NA	NA	NA	NA	NA	NA	652416.6	NA	NA	NA	NA	NA	NA	NA	NA	NA	NA	NA	NA	NA	NA	NA	NA	NA	NA	NA	NA	NA	NA	NA	NA	NA	NA	NA	NA	NA	NA	NA
FYN 440; SRC 438; YES1 445	FYN; SRC; YES1	440; 438; 445	FYN; FYN; SRC; YES1	Fyn; Fyn iso2; Src; Yes	%440; %437; %438; %445	human	WTAPEAALY*GR	WTAPEAALY*GR	657.79755	NA	NA	NA	NA	NA	191952.4	NA	NA	NA	NA	NA	NA	NA	NA	NA	NA	NA	NA	NA	NA	NA	NA	NA	NA	NA	NA	NA	NA	NA	NA	NA	NA	NA	NA	NA	NA	NA	NA	NA	NA
PLA2G6 541	PLA2G6	541	PLA2G6	PLA2G6	%541	human	SMAYMRGMY*FRMKDEVFRGSR	SMAYMRGMY*FRMKDEVFRGSR	675.30322	NA	NA	NA	NA	NA	343511.1	NA	NA	NA	NA	NA	NA	NA	NA	NA	NA	NA	NA	NA	NA	NA	NA	NA	NA	NA	NA	NA	NA	NA	NA	NA	NA	NA	NA	NA	NA	NA	NA	NA	NA
ZNF710 304, 308	ZNF710	304, 308	ZNF710	ZNF710	304, 308	human	SY*TSKY*NLVTHILGHNGIK	SY*TSKY*NLVTHILGHNGIK	1153.04252	74298.2	NA	NA	NA	NA	NA	NA	NA	NA	NA	NA	NA	NA	NA	NA	NA	NA	NA	NA	NA	NA	NA	NA	NA	NA	NA	NA	NA	NA	NA	NA	NA	NA	NA	NA	NA	NA	NA	NA	NA
JAK3 785	JAK3	785	JAK3	Jak3	%785	human	DLNSLISSDY*ELLSDPTPGALAPR	DLNSLISSDY*ELLSDPTPGALAPR	875.42122	NA	NA	NA	NA	NA	NA	NA	NA	NA	NA	NA	NA	NA	NA	NA	NA	NA	NA	NA	NA	NA	NA	NA	NA	NA	NA	NA	NA	NA	NA	NA	216120.8	NA	NA	NA	NA	NA	NA	NA	NA
NMD3 238	NMD3	238	NMD3	NMD3	238	human	LISQDIHSNTYNY*K	LISQDIHSNTYNY*K	592.60485	NA	NA	NA	NA	293179.7	NA	NA	NA	NA	NA	NA	NA	NA	NA	NA	NA	NA	NA	NA	NA	NA	NA	NA	NA	NA	NA	NA	NA	NA	NA	NA	NA	NA	NA	NA	NA	NA	NA	NA	NA
SETD2 555	SETD2	555	SETD2	SETD2	%555	human	Y*KSTLSKPIPKSDK	Y*KSTLSKPIPKSDK	836.43949	NA	NA	NA	NA	NA	NA	NA	NA	NA	42634.3	NA	NA	NA	NA	NA	NA	NA	NA	NA	NA	NA	NA	NA	NA	NA	NA	NA	NA	NA	NA	NA	NA	NA	188008.2	NA	NA	NA	NA	NA	NA
SDC1 287	SDC1	287	SDC1	syndecan-1	287	human	KDEGSYS*LEEPK	KDEGSYS*LEEPK	731.3109	NA	NA	NA	NA	NA	NA	NA	NA	NA	NA	NA	NA	NA	NA	NA	NA	NA	NA	NA	NA	NA	NA	NA	NA	NA	NA	NA	NA	NA	NA	NA	NA	NA	NA	NA	NA	NA	NA	NA	NA
TAF1A 189	TAF1A	189	TAF1A	TAF1A	%189	human	GLLQYY*TWSEK	GLLQYY*TWSEK	734.33142	NA	NA	NA	NA	NA	547189.6	NA	NA	NA	NA	NA	NA	NA	NA	NA	NA	NA	NA	NA	NA	NA	NA	NA	NA	NA	NA	NA	NA	NA	NA	NA	NA	NA	NA	NA	NA	NA	NA	NA	NA
PIN4 122	PIN4	122	PIN4	PIN4	%122	human	FGY*HIIM#VEGR	FGY*HIIMVEGR	473.216	NA	NA	NA	NA	NA	NA	NA	NA	NA	121147.8	NA	21137	3550	NA	NA	NA	NA	NA	NA	NA	NA	NA	NA	NA	NA	11852	18967	NA	NA	NA	NA	NA	NA	NA	NA	NA	NA	NA	NA	NA
XYLT2 284	XYLT2	284	XYLT2	XYLT2	284	human	EVVELAQGY*DNVRVTPWR	EVVELAQGY*DNVRVTPWR	1106.03334	NA	NA	NA	NA	NA	NA	NA	NA	NA	NA	NA	NA	NA	NA	NA	NA	NA	NA	NA	NA	NA	NA	NA	NA	NA	NA	NA	NA	NA	NA	45436.1	NA	NA	NA	NA	NA	NA	NA	NA	NA
ABI2 198	ABI2	198	ABI2	Abi-2	198	human	HSPY*RTLEPVRPPVVPNDYVPSPTR	HSPY*RTLEPVRPPVVPNDYVPSPTR	739.1239	NA	NA	NA	NA	NA	NA	NA	NA	NA	NA	NA	NA	NA	NA	NA	NA	NA	NA	NA	NA	NA	NA	NA	NA	NA	NA	NA	NA	NA	NA	NA	NA	NA	NA	191909	331715	NA	NA	NA	NA
FAM20B 138	FAM20B	138	FAM20B	FAM20B	%138	human	DHVVEGEPY*AGYDR	DHVVEGEPY*AGYDR	562.898	NA	NA	NA	18806.6	NA	NA	NA	NA	NA	NA	35257.6	13466	9708	NA	NA	NA	NA	NA	NA	NA	NA	NA	26484.2	NA	NA	16148	9357	NA	8762	NA	27716.8	37403.2	NA	NA	NA	NA	NA	NA	NA	NA
PDGFRA 849	PDGFRA	849	PDGFRA	PDGFRa	%849	human	DIM#HDSNY*VSK	DIMHDSNY*VSK	702.7787	NA	NA	NA	27949.3	NA	NA	NA	NA	NA	NA	NA	NA	NA	NA	NA	NA	NA	NA	NA	NA	NA	NA	NA	NA	NA	NA	NA	NA	NA	NA	NA	NA	NA	NA	NA	NA	NA	NA	NA	NA
DOCK4 821	DOCK4	821	DOCK4	DOCK4	821	human	LQCIGKTVESQLY*TNPDSR	LQCIGKTVESQLY*TNPDSR	1145.03321	NA	NA	NA	NA	NA	NA	NA	NA	NA	NA	NA	NA	NA	NA	NA	NA	NA	NA	NA	NA	NA	NA	NA	87819	NA	NA	NA	NA	NA	NA	NA	NA	NA	NA	NA	NA	NA	NA	NA	NA
CALD1 682	CALD1	682	CALD1; CALD1; CALD1; CALD1	caldesmon; caldesmon iso2; caldesmon iso3; caldesmon iso4	%682; %453; %447; %427	human	LEQY*TSAIEGTK	LEQY*TSAIEGTK	710.3238	NA	NA	NA	28016.5	NA	NA	NA	NA	NA	NA	NA	NA	NA	NA	NA	NA	NA	NA	NA	NA	NA	NA	NA	NA	NA	NA	NA	NA	NA	NA	NA	NA	NA	NA	NA	NA	NA	NA	NA	NA
CENPE 283	CENPE	283	CENPE; CENPE	CENPE; CENPE iso3	283; 283	human	LSDGQVGGFINY*RDSKLTR	LSDGQVGGFINY*RDSKLTR	1103.53625	NA	69221.2	NA	NA	NA	NA	NA	NA	NA	NA	NA	NA	NA	NA	NA	NA	NA	NA	NA	NA	NA	NA	NA	NA	NA	NA	NA	NA	NA	NA	NA	NA	NA	NA	NA	NA	NA	NA	NA	NA
GIT2 592	GIT2	592	GIT2	GIT2	%592	human	QNSTPESDY*DNTPNDMEPDGM#GSSR	QNSTPESDY*DNTPNDMEPDGMGSSR	947.34802	NA	9002.8	NA	68633	NA	206822.9	NA	NA	NA	NA	NA	NA	NA	NA	NA	NA	NA	NA	NA	NA	NA	NA	NA	NA	NA	NA	NA	NA	9980.8	NA	NA	21690.9	10143.9	11253.1	NA	NA	NA	NA	NA	NA
DCDC2B 14	DCDC2B	14	DCDC2B	doublecortin domain containing 2B [Homo sapi	14	human	M#AGGSPAAKRVVVY*R	MAGGSPAAKRVVVY*R	829.4161	NA	NA	NA	NA	NA	NA	NA	NA	NA	NA	NA	NA	NA	30150	124704	59957	60687	NA	NA	NA	NA	NA	NA	NA	NA	NA	NA	NA	NA	NA	NA	NA	NA	NA	NA	NA	NA	NA	NA	NA
GNAI3 60	GNAI3	60	GNAI3	G-alpha3(i)	%60	human	IIHEDGY*SEDECK	IIHEDGY*SEDECK	558.88329	NA	NA	NA	NA	NA	NA	NA	NA	NA	9038.5	NA	NA	NA	NA	NA	NA	NA	NA	NA	NA	NA	NA	NA	NA	NA	NA	NA	NA	NA	NA	NA	NA	NA	NA	NA	NA	NA	NA	NA	NA
CLDN1 210	CLDN1	210	CLDN1	claudin 1	%210	human	PYPKPAPSSGKDY*V	PYPKPAPSSGKDY*V	793.36906	NA	NA	NA	NA	NA	NA	NA	NA	NA	NA	NA	NA	NA	NA	NA	NA	NA	NA	NA	NA	NA	NA	NA	NA	NA	NA	NA	NA	NA	NA	NA	NA	41027.5	NA	NA	NA	NA	NA	NA	NA
VCL 692	VCL	692	VCL; VCL	vinculin; vinculin iso2	%692; %692	human	NPGNQAAY*EHFETMK	NPGNQAAY*EHFETMK	908.8717	84824.7	NA	NA	NA	NA	446233.7	NA	NA	NA	NA	NA	6086	NA	NA	NA	NA	NA	NA	NA	NA	NA	NA	NA	NA	NA	NA	NA	NA	NA	NA	NA	NA	NA	NA	NA	NA	NA	NA	NA	NA
TUBB 51	TUBB	51	TUBB	TUBB	%51	human	ISVYY*NEATGGK	ISVYY*NEATGGK	691.3054	NA	NA	NA	NA	NA	NA	NA	NA	NA	NA	NA	NA	NA	NA	NA	NA	NA	NA	NA	NA	NA	NA	NA	NA	NA	NA	NA	NA	NA	NA	NA	105770.5	NA	NA	NA	NA	NA	NA	NA	NA
RP11-307F22.3 NA	RP11-307F22.3		RP11-307F22.3; LOC442228	LOC389405; LOC442228	%1178, %1182; 1819, 1823	human	PDWPY*FTDY*M#TSLK	PDWPY*FTDY*MTSLK	970.36669	NA	NA	NA	NA	NA	NA	26598.9	NA	NA	NA	NA	NA	NA	NA	NA	NA	NA	NA	NA	NA	NA	NA	NA	NA	NA	NA	NA	45030	NA	NA	NA	NA	NA	NA	NA	NA	NA	NA	NA	NA
LPP 301	LPP	301	LPP	LPP	%301	human	YYEGYY*AAGPGYGGR	YYEGYY*AAGPGYGGR	862.343	NA	47527.8	NA	2242009.3	NA	42857.7	NA	NA	NA	NA	NA	3116	6452	NA	NA	NA	NA	NA	NA	NA	NA	NA	NA	NA	NA	NA	NA	NA	1089704.4	NA	NA	NA	107076.9	28485.8	NA	NA	NA	NA	NA	NA
ZNF337 334348	ZNF337	334348	ZNF337	ZNF337	334,348	human	SY*FVVHKRIHSGEKPY*R	SY*FVVHKRIHSGEKPY*R	NA	NA	NA	NA	NA	NA	NA	NA	NA	NA	NA	NA	NA	NA	NA	NA	NA	NA	NA	NA	NA	NA	NA	NA	NA	NA	NA	NA	NA	NA	NA	NA	NA	NA	NA	277721	189867	NA	NA	NA	NA
HSP90AB1 484; HSP90AB2P 260	HSP90AB1; HSP90AB2P	484; 260	HSP90AB1; HSP90AB2P	HSP90B; HSP90AB2P	%484; %260	human	SIY*YITGESK	SIY*YITGESK	620.7785	39815.4	NA	NA	32367.5	159908.5	NA	NA	NA	NA	28185.8	NA	25006	23903	NA	NA	NA	NA	NA	NA	NA	NA	NA	NA	NA	NA	22465	13505	NA	NA	NA	151399.3	227621.6	NA	NA	NA	NA	NA	NA	NA	NA
SHC4 424	SHC4	424	SHC4	Shc4	%424	human	CSSVY*ENCLEQSR	CSSVY*ENCLEQSR	856.32622	NA	NA	NA	40924.1	NA	NA	NA	NA	NA	NA	NA	NA	NA	NA	NA	NA	NA	NA	NA	NA	NA	NA	NA	NA	NA	NA	NA	NA	NA	NA	NA	NA	NA	NA	NA	NA	NA	NA	NA	NA
ARAP2 303	ARAP2	303	ARAP2	CENTD1	303	human	GVSGSY*FRER	GVSGSY*FRER	NA	NA	NA	NA	NA	NA	NA	NA	NA	NA	NA	NA	NA	NA	NA	NA	NA	NA	NA	NA	NA	NA	NA	NA	NA	NA	NA	NA	NA	NA	NA	NA	NA	NA	NA	2441433	3032520	NA	NA	NA	NA
RPL18A 63; RPL18AP6 63	RPL18A; RPL18AP6	63; 63	RPL18A; RPL18AP6	RPL18a; RPL18AP6	%63; 63	human	SSGEIVY*CGQVFEK	SSGEIVY*CGQVFEK	841.86022	NA	NA	NA	NA	NA	NA	NA	NA	NA	60492	NA	NA	NA	NA	NA	NA	NA	NA	NA	NA	NA	NA	NA	NA	NA	NA	NA	NA	NA	NA	NA	82884.3	NA	NA	NA	NA	NA	NA	NA	NA
PDGFRA 572	PDGFRA	572	PDGFRA	PDGFRa	%572	human	VIESISPDGHEY*IYVDPM#QLPYDSR	VIESISPDGHEY*IYVDPMQLPYDSR	1007.1192	NA	NA	NA	NA	NA	NA	NA	NA	NA	NA	NA	NA	NA	NA	NA	NA	NA	NA	NA	NA	NA	NA	NA	NA	NA	NA	NA	NA	NA	NA	NA	NA	NA	NA	NA	NA	NA	NA	NA	NA
SIN3A 558, 565	SIN3A	558, 565	SIN3A	Sin3A	%558, %565	human	LGSSY*RALPKSY*QQPK	LGSSY*RALPKSY*QQPK	991.96047	NA	NA	NA	NA	NA	NA	NA	NA	NA	NA	878361.1	NA	NA	NA	NA	NA	NA	NA	NA	NA	NA	NA	NA	114500.6	NA	NA	NA	NA	511872.9	NA	227041.6	3017835	NA	51051.5	NA	NA	NA	NA	NA	NA
PRKDC 405	PRKDC	405	PRKDC	DNA-PK	405	human	DVDFM#YVELIQRCKQMFLTQTDTGDY*R	DVDFMYVELIQRCKQMFLTQTDTGDY*R	694.5125	NA	NA	NA	NA	NA	NA	NA	NA	NA	NA	NA	NA	NA	NA	NA	NA	NA	NA	NA	NA	NA	NA	NA	NA	NA	NA	NA	NA	NA	NA	NA	NA	NA	NA	NA	NA	NA	NA	NA	NA
UBE2J1 5	UBE2J1	5	UBE2J1	UBE2J1	%5	human	Y*NLKSPAVKRLM#K	Y*NLKSPAVKRLMK	822.43877	NA	NA	NA	NA	NA	NA	NA	NA	NA	110127	185274.2	NA	NA	NA	NA	NA	NA	NA	NA	NA	NA	NA	NA	252802.5	NA	NA	NA	NA	NA	NA	NA	162181.8	NA	NA	NA	NA	NA	NA	NA	NA
PDCL3 119	PDCL3	119	PDCL3	PREDICTED: similar to phosducin-like 3; phosducin-like 2; IAP-associated factor VIAF1 [Homo sapiens]	1,19	human	DY*VQEVTKASEGLWVVLHLY*K	DY*VQEVTKASEGLWVVLHLY*K	879.7519	NA	NA	NA	NA	NA	NA	NA	NA	NA	NA	NA	NA	NA	NA	NA	NA	NA	NA	NA	NA	NA	NA	NA	NA	NA	NA	NA	NA	NA	NA	NA	NA	NA	NA	NA	NA	NA	NA	NA	NA
PTK2 577	PTK2	577	PTK2; PTK2	FAK; FAK iso2	%577; %425	human	YM#EDSTYY*K	YMEDSTYY*K	648.2305	NA	55602.1	NA	NA	NA	NA	NA	NA	1242931.9	NA	NA	123197	159917	NA	NA	NA	NA	NA	NA	NA	NA	NA	260200.5	107052.6	5358.8	72081	53534	NA	558232.8	NA	229312.1	513384.4	436525.3	291744.3	NA	NA	NA	NA	NA	NA
PYGB 196	PYGB	196	PYGB	PYGB	%196	human	ARPEY*M#LPVHFYGR	ARPEY*MLPVHFYGR	611.28317	NA	NA	NA	NA	898675.1	NA	NA	NA	NA	NA	NA	NA	NA	NA	NA	NA	NA	NA	NA	NA	NA	NA	NA	NA	NA	NA	NA	NA	NA	NA	NA	NA	NA	NA	NA	NA	NA	NA	NA	NA
FGFR1 654	FGFR1	654	FGFR1	FGFR1	%654	human	DIHHIDYY*KK	DIHHIDYY*KK	471.2184	NA	NA	NA	NA	NA	NA	NA	NA	NA	NA	NA	NA	NA	NA	253032	94650	132627	NA	NA	NA	NA	NA	NA	NA	NA	NA	NA	NA	NA	NA	NA	NA	NA	NA	NA	NA	NA	NA	NA	NA
EPB41L3 189	EPB41L3	189	EPB41L3; EPB41L3	DAL-1; DAL-1 iso2	189; 189	human	FY*PPDPAQLSEDITRYYLCLQLR	FY*PPDPAQLSEDITRYYLCLQLR	735.35158	NA	NA	NA	NA	NA	NA	NA	893611.7	NA	NA	NA	NA	NA	NA	NA	NA	NA	NA	NA	NA	NA	NA	NA	NA	NA	NA	NA	NA	NA	NA	NA	NA	NA	NA	NA	NA	NA	NA	NA	NA
CRIM1 1033	CRIM1	1033	CRIM1	CRIM1	%1033	human	QNHLQADNFY*QTV	QNHLQADNFY*QTV	829.354	NA	NA	NA	NA	NA	NA	NA	NA	NA	NA	NA	NA	5313	NA	NA	NA	NA	NA	NA	NA	NA	NA	NA	NA	NA	NA	8728	NA	NA	NA	NA	NA	NA	NA	NA	NA	NA	NA	NA	NA
CAV1 14	CAV1	14	CAV1	caveolin-1	%14	human	YVDSEGHLY*TVPIR	YVDSEGHLY*TVPIR	576.9379	NA	NA	NA	305513.7	NA	129760.6	NA	NA	NA	NA	NA	19869	150599	NA	NA	NA	NA	NA	NA	NA	NA	NA	NA	NA	NA	2788	2818	NA	NA	NA	NA	NA	26895.3	70827.5	NA	NA	NA	NA	NA	NA
FERMT2 179	FERMT2	179	FERMT2	PLEKHC1	%179	human	KLDDQSEDEALELEGPLITPGSGSIY*SSPGLYSK	KLDDQSEDEALELEGPLITPGSGSIY*SSPGLYSK	1225.91154	NA	NA	NA	NA	NA	NA	NA	NA	NA	NA	NA	NA	NA	NA	NA	NA	NA	NA	NA	NA	NA	NA	NA	NA	NA	NA	NA	NA	NA	NA	NA	1651910.5	NA	NA	NA	NA	NA	NA	NA	NA
EEF1A1 141; EEF1A2 141; eEF1AL3 141	EEF1A1; EEF1A2; eEF1AL3	141; 141; 141	EEF1A1; EEF1A1; EEF1A2; eEF1AL3	eEF1A-1; eEF1a-1 iso3; eEF1A-2; eEF1AL3	%141; %105; %141; %141	human	EHALLAY*TLGVK	EHALLAY*TLGVK	697.8576	2862313.3	NA	NA	2298919	1956793.5	2067807.1	386556.9	NA	775932.1	1240800	379359.4	23609	NA	NA	NA	NA	NA	NA	NA	NA	NA	NA	NA	NA	NA	64392	19543	NA	410015	NA	1129461.1	624762.5	22375.1	NA	NA	NA	NA	NA	NA	NA
KATNB1 337	KATNB1	337	KATNB1	KATNB1	337	human	IY*ERPSTTCSKPQR	IY*ERPSTTCSKPQR	601.61335	NA	NA	NA	NA	NA	NA	NA	NA	NA	NA	NA	NA	NA	NA	NA	NA	NA	NA	NA	NA	NA	NA	NA	NA	NA	NA	NA	NA	NA	NA	NA	15145.9	NA	NA	NA	NA	NA	NA	NA	NA
KIRREL 721	KIRREL	721	KIRREL	KIRREL	%721	human	TPY*EAYDPIGK	TPY*EAYDPIGK	667.2892	NA	NA	NA	NA	NA	NA	NA	NA	NA	NA	NA	NA	NA	NA	NA	NA	NA	NA	NA	NA	NA	NA	NA	NA	NA	NA	NA	NA	NA	NA	NA	NA	33248.9	NA	NA	NA	NA	NA	NA	NA
LIMA1 287	LIMA1	287	LIMA1	eplin	%287	human	QSSSTNY*TNELK	QSSSTNY*TNELK	726.30613	NA	NA	NA	7795.7	NA	NA	NA	NA	NA	NA	NA	NA	NA	NA	NA	NA	NA	NA	NA	NA	NA	NA	NA	NA	NA	NA	NA	NA	NA	NA	NA	NA	NA	NA	NA	NA	NA	NA	NA	NA
ANXA5 94	ANXA5	94	ANXA5	ANXA5	%94	human	LYDAY*ELK	LYDAY*ELK	547.7439	817067.8	NA	NA	NA	332354.7	178674.4	NA	NA	NA	NA	NA	27591	20460	NA	NA	NA	NA	NA	NA	NA	NA	NA	NA	NA	NA	8373	14728	NA	NA	NA	NA	NA	NA	NA	NA	NA	NA	NA	NA	NA
MAP1B 1174	MAP1B	1174	MAP1B	MAP1B	1174	human	YESSLYSQEY*SKPADVTPLNGFSEGSK	YESSLYSQEY*SKPADVTPLNGFSEGSK	1021.78841	NA	NA	NA	NA	NA	NA	NA	NA	NA	NA	NA	NA	NA	NA	NA	NA	NA	NA	NA	NA	NA	NA	NA	NA	NA	NA	NA	NA	NA	NA	NA	251780.9	NA	NA	NA	NA	NA	NA	NA	NA
ERBB3 1289	ERBB3	1289	ERBB3	HER3	%1289	human	DGGGPGGDYAAMGACPASEQGY*EEMR	DGGGPGGDYAAMGACPASEQGY*EEMR	905.00487	NA	NA	NA	24435.1	NA	NA	NA	NA	NA	NA	NA	NA	NA	NA	NA	NA	NA	NA	NA	NA	NA	NA	NA	NA	NA	NA	NA	NA	NA	NA	NA	NA	NA	NA	NA	NA	NA	NA	NA	NA
SNX13 490	SNX13	490	SNX13	sorting nexin 13; rgs domain- and phox domain-containing protein [Homo sapiens]	490	human	KVY*ELMLRDER	KVY*ELMLRDER	511.2498	NA	NA	NA	NA	NA	NA	NA	NA	NA	NA	NA	NA	NA	NA	NA	NA	NA	NA	NA	NA	NA	NA	NA	NA	NA	NA	NA	NA	NA	NA	NA	NA	NA	NA	NA	NA	NA	NA	NA	NA
G6PD 503	G6PD	503	G6PD; G6PD	G6PD; G6PD iso3	%503; %533	human	VGFQY*EGTYK	VGFQY*EGTYK	636.2708	NA	NA	NA	125603.4	NA	21250.2	NA	NA	NA	NA	131976	106816	86164	NA	NA	NA	NA	NA	NA	NA	NA	NA	NA	NA	NA	30967	28720	NA	NA	NA	NA	NA	NA	NA	NA	NA	NA	NA	NA	NA
NEDD9 92	NEDD9	92	NEDD9	Cas-L	%92	human	LY*QVPNPQAAPR	LY*QVPNPQAAPR	717.3505	NA	NA	NA	NA	NA	NA	NA	NA	152511.9	NA	NA	7941	12014	NA	NA	NA	NA	NA	NA	NA	NA	NA	NA	NA	NA	NA	5736	NA	NA	NA	NA	NA	NA	NA	NA	NA	NA	NA	NA	NA
MAP1B 1870, 1872	MAP1B	1870, 1872	MAP1B	MAP1B	%1870, %1872	human	DSGGKTPGDFSY*AY*QKPEETTR	DSGGKTPGDFSY*AY*QKPEETTR	865.35431	NA	NA	NA	NA	NA	NA	NA	NA	NA	NA	NA	NA	NA	NA	NA	NA	NA	NA	NA	NA	NA	NA	NA	NA	NA	NA	NA	NA	NA	NA	658324.4	NA	NA	NA	NA	NA	NA	NA	NA	NA
ACTN1 193	ACTN1	193	ACTN1	ACTN1	%193	human	HRPELIDY*GK	HRPELIDY*GK	436.543	NA	NA	NA	NA	NA	NA	NA	NA	NA	NA	NA	2027	2804	NA	NA	NA	NA	NA	NA	NA	NA	NA	NA	NA	NA	1637	NA	NA	276221.2	NA	NA	141196.9	NA	NA	NA	NA	NA	NA	NA	NA
PALMD 262	PALMD	262	PALMD	PALMD	%262	human	SPTEYHEPVY*ANPFYRPTTPQR	SPTEYHEPVY*ANPFYRPTTPQR	910.74978	NA	NA	NA	NA	NA	NA	NA	NA	NA	60229.2	NA	NA	NA	NA	NA	NA	NA	NA	NA	NA	NA	NA	NA	NA	NA	NA	NA	NA	NA	NA	NA	328980.8	NA	NA	NA	NA	NA	NA	NA	NA
PTRF 308	PTRF	308	PTRF	PTRF	%308	human	SFTPDHVVY*AR	SFTPDHVVY*AR	686.3083	NA	NA	NA	134352.2	NA	279685.7	NA	NA	NA	NA	NA	NA	NA	NA	NA	NA	NA	NA	NA	NA	NA	NA	NA	NA	NA	NA	NA	NA	NA	NA	NA	NA	NA	74058.5	NA	NA	NA	NA	NA	NA
TTYH2 517	TTYH2	517	TTYH2	TTYH2	%517	human	ATY*LSVADEHLR	ATY*LSVADEHLR	727.83793	NA	NA	NA	NA	NA	NA	NA	NA	NA	NA	NA	NA	NA	NA	NA	NA	NA	NA	NA	NA	NA	NA	NA	NA	NA	NA	NA	NA	27820.7	NA	NA	NA	NA	NA	NA	NA	NA	NA	NA	NA
MET 1003	MET	1003	MET	Met	%1003	human	SVSPTTEMVSNESVDY*R	SVSPTTEMVSNESVDY*R	660.94673	NA	NA	NA	73287.6	NA	NA	NA	NA	NA	NA	NA	NA	NA	NA	NA	NA	NA	NA	NA	NA	NA	NA	NA	NA	NA	NA	NA	NA	NA	NA	NA	NA	NA	NA	NA	NA	NA	NA	NA	NA
ITGB3 773	ITGB3	773	ITGB3	ITGB3	%773	human	WDTANNPLY*K	WDTANNPLY*K	651.28173	NA	159110.1	NA	NA	NA	NA	NA	NA	NA	NA	NA	NA	NA	NA	NA	NA	NA	NA	NA	NA	NA	NA	248526.7	NA	NA	NA	NA	NA	127980.8	NA	240051.3	NA	NA	NA	NA	NA	NA	NA	NA	NA
PSMA2 75	PSMA2	75	PSMA2	PSMA2	%75	human	HIGLVY*SGM#GPDYR	HIGLVY*SGMGPDYR	830.8631	NA	NA	NA	41155.6	NA	NA	NA	NA	NA	NA	NA	NA	NA	NA	NA	NA	NA	NA	NA	NA	NA	NA	NA	NA	NA	NA	NA	NA	NA	NA	NA	NA	NA	NA	NA	NA	NA	NA	NA	NA
EEF1A1 142; EEF1A2 142; eEF1AL3 142	EEF1A1; EEF1A2; eEF1AL3	142; 142; 142	EEF1A1; EEF1A1; EEF1A2; eEF1AL3	eEF1A-1; eEF1a-1 iso3; eEF1A-2; eEF1AL3	%142; %106; %142; %142	human	EHALLAYT*LGVK	EHALLAYT*LGVK	697.8576	NA	NA	NA	NA	NA	NA	NA	NA	NA	NA	NA	NA	NA	NA	NA	NA	NA	NA	NA	NA	NA	NA	NA	NA	NA	NA	NA	NA	NA	NA	NA	NA	NA	NA	NA	NA	NA	NA	NA	NA
USP14 284	USP14	284	USP14	USP14	284	human	Y*LFTGLKLRLQEEITK	Y*LFTGLKLRLQEEITK	1016.54756	NA	13984.1	NA	NA	NA	NA	NA	NA	NA	NA	NA	NA	NA	NA	NA	NA	NA	NA	NA	NA	NA	NA	NA	NA	NA	NA	NA	NA	NA	NA	NA	NA	NA	NA	NA	NA	NA	NA	NA	NA
VIM 53	VIM	53	VIM	vimentin	%53	human	SLY*ASSPGGVYATR	SLY*ASSPGGVYATR	754.8427	755389.3	82933.6	78767.5	459203.1	341331.1	93995.3	NA	NA	NA	NA	43022.4	NA	NA	NA	NA	NA	NA	NA	NA	NA	NA	NA	NA	NA	NA	NA	NA	39148.3	257791.1	NA	42221	58282.9	19961.4	187488.8	NA	NA	NA	NA	NA	NA
DLG2 348	DLG2	348	DLG2	PSD-93	%348	human	HM#LVDDDYTRPPEPVY*STVNK	HMLVDDDYTRPPEPVY*STVNK	858.05236	NA	NA	205769.4	NA	NA	NA	NA	NA	NA	NA	NA	NA	NA	NA	NA	NA	NA	NA	NA	NA	NA	NA	236026	NA	NA	NA	NA	NA	51749	NA	NA	157866.7	NA	NA	NA	NA	NA	NA	NA	NA
PFN2 98	PFN2	98	PFN2; PFN2	profilin 2; profilin 2 iso2	%98; %99	human	SQGGEPTY*NVAVGR	SQGGEPTY*NVAVGR	757.83592	NA	NA	NA	NA	NA	NA	NA	NA	NA	NA	NA	NA	NA	NA	NA	NA	NA	NA	NA	NA	NA	NA	NA	NA	NA	NA	NA	NA	NA	NA	NA	NA	5162.1	NA	NA	NA	NA	NA	NA	NA
DOCK1 1304	DOCK1	1304	DOCK1	DOCK1	1304	human	GKM#WEEAIALGKELAEQY*ENEM#FDYEQLSELLK	GKMWEEAIALGKELAEQY*ENEMFDYEQLSELLK	1349.6161	NA	NA	NA	NA	NA	NA	NA	NA	NA	NA	NA	NA	NA	NA	NA	NA	NA	NA	NA	NA	NA	NA	NA	NA	NA	NA	NA	NA	NA	NA	NA	NA	NA	NA	NA	NA	NA	NA	NA	NA
PCDH7 948	PCDH7	948	PCDH7; PCDH7	PCDH7; PCDH7 iso3	%948; %901	human	SKQPLY*SSIVTVEASKPNGQR	SKQPLY*SSIVTVEASKPNGQR	790.4002	NA	NA	NA	NA	NA	NA	NA	NA	NA	NA	NA	NA	NA	NA	NA	NA	NA	NA	NA	NA	NA	NA	NA	NA	NA	NA	NA	NA	NA	NA	NA	137152.3	NA	NA	NA	NA	NA	NA	NA	NA
PLEC1 861	PLEC1	861	PLEC1; PLEC1; PLEC1; PLEC1; PLEC1	plectin 1; plectin 1 iso2; plectin 1 iso6; plectin 1 iso10; plectin 1 iso11	861; 751; 710; 728; 724	human	ENAAY*FQFFSDVR	ENAAY*FQFFSDVR	558.57137	NA	NA	NA	NA	NA	NA	NA	43519.7	NA	NA	NA	NA	NA	NA	NA	NA	NA	NA	NA	NA	NA	NA	NA	NA	NA	NA	NA	NA	NA	NA	NA	NA	NA	NA	NA	NA	NA	NA	NA	NA
KLC2 345	KLC2	345	KLC2	KLC2	%345	human	AEEVEY*YYR	AEEVEY*YYR	651.2579	NA	NA	NA	NA	NA	NA	NA	NA	NA	NA	NA	54110	45814	NA	NA	NA	NA	NA	NA	NA	NA	NA	NA	NA	NA	12859	9528	NA	260283.5	NA	NA	NA	NA	NA	NA	NA	NA	NA	NA	NA
MYH9 754	MYH9	754	MYH9	MYH9	%754	human	ALELDSNLY*R	ALELDSNLY*R	637.2948	NA	NA	NA	112531.2	NA	NA	NA	NA	NA	NA	NA	4114	41742	NA	NA	NA	NA	NA	NA	NA	NA	NA	NA	NA	NA	17023	17905	NA	NA	NA	NA	NA	NA	NA	NA	NA	NA	NA	NA	NA
NYAP1 460	NYAP1	460	NYAP1	FLJ37538	%460	human	DKAVSY*TMVYSAVK	DKAVSY*TMVYSAVK	821.38333	NA	NA	NA	NA	NA	NA	NA	NA	405595.8	NA	NA	NA	NA	NA	NA	NA	NA	NA	NA	NA	NA	NA	NA	231156.2	NA	NA	NA	NA	NA	NA	NA	NA	NA	NA	NA	NA	NA	NA	NA	NA
MAP1B 1921	MAP1B	1921	MAP1B	MAP1B	%1921	human	SPSDSGY*SYETIGK	SPSDSGY*SYETIGK	785.8191	NA	NA	39314	NA	NA	NA	22754.7	NA	NA	22696.3	32309.8	NA	NA	NA	NA	NA	NA	NA	NA	NA	NA	NA	NA	NA	NA	NA	NA	NA	10852.7	NA	39406.8	153934.1	NA	NA	NA	NA	NA	NA	NA	NA
KIRREL 622	KIRREL	622	KIRREL	KIRREL	%622	human	AVLY*ADYR	AVLY*ADYR	525.7364	NA	NA	NA	NA	NA	175537.3	NA	NA	NA	NA	NA	NA	5967	NA	NA	NA	NA	NA	NA	NA	NA	NA	NA	NA	NA	NA	278320	NA	NA	NA	NA	NA	NA	NA	NA	NA	NA	NA	NA	NA
KIRREL 724	KIRREL	724	KIRREL	KIRREL	%724	human	TPYEAY*DPIGK	TPYEAY*DPIGK	667.2892	NA	20491.7	NA	69962.5	NA	NA	NA	NA	NA	NA	NA	NA	9247	NA	NA	NA	NA	NA	NA	NA	NA	NA	NA	NA	NA	NA	NA	NA	NA	NA	NA	NA	NA	NA	NA	NA	NA	NA	NA	NA
TLN2 28	TLN2	28	TLN2	talin 2	%28	human	TMQFEPSTAVY*DACR	TMQFEPSTAVY*DACR	928.37317	NA	NA	NA	NA	NA	NA	NA	NA	NA	NA	NA	NA	NA	NA	NA	NA	NA	NA	NA	NA	NA	NA	152150.7	NA	NA	NA	NA	NA	NA	NA	NA	NA	NA	NA	NA	NA	NA	NA	NA	NA
PTK2 397	PTK2	397	PTK2; PTK2	FAK; FAK iso2	%397; %216	human	THAVSVSETDDY*AEIIDEEDTYTM#PSTR	THAVSVSETDDY*AEIIDEEDTYTMPSTR	1091.12179	183804.2	NA	NA	NA	332313.5	198408.5	NA	NA	NA	NA	NA	NA	NA	NA	NA	NA	NA	NA	NA	NA	NA	NA	NA	NA	NA	NA	NA	NA	NA	NA	NA	NA	NA	NA	NA	NA	NA	NA	NA	NA
TARS 298	TARS	298	TARS	TARS	%298	human	IY*GISFPDPK	IY*GISFPDPK	608.7861	NA	NA	NA	NA	NA	NA	NA	NA	NA	NA	NA	10770	21792	NA	NA	NA	NA	NA	NA	NA	NA	NA	NA	NA	NA	17066	18560	NA	NA	17453.9	NA	NA	NA	NA	NA	NA	NA	NA	NA	NA
DCBLD1 696	DCBLD1	696	DCBLD1	DCBLD1	696	human	AVSALATESGHPDSQKPPTHPGTSDSY*SAPR	AVSALATESGHPDSQKPPTHPGTSDSY*SAPR	NA	NA	NA	NA	NA	NA	NA	NA	NA	NA	NA	NA	NA	NA	NA	NA	NA	NA	NA	NA	NA	NA	NA	NA	NA	NA	NA	NA	NA	NA	NA	NA	NA	NA	NA	34887	71934	NA	NA	NA	NA
RPS3A 255	RPS3A	255	RPS3A	RPS3a	%255	human	ADGY*EPPVQESV	ADGY*EPPVQESV	685.77922	NA	NA	28847.9	NA	NA	NA	NA	NA	NA	NA	NA	NA	NA	NA	NA	NA	NA	NA	NA	NA	NA	NA	17231.4	NA	NA	NA	NA	NA	NA	NA	14384	27673.8	NA	NA	NA	NA	NA	NA	NA	NA
TGM2 369	TGM2	369	TGM2	TGM2	%369	human	SEGTY*CCGPVPVR	SEGTY*CCGPVPVR	781.3124	NA	NA	NA	33968.4	NA	NA	NA	NA	NA	NA	NA	NA	4771	NA	NA	NA	NA	NA	NA	NA	NA	NA	NA	NA	NA	NA	NA	NA	16687.1	NA	NA	NA	NA	24885	NA	NA	NA	NA	NA	NA
VASP 38	VASP	38	VASP	VASP	%38	human	VQIY*HNPTANSFR	VQIY*HNPTANSFR	542.91899	NA	NA	NA	132158.4	NA	47637.7	NA	NA	NA	NA	NA	NA	NA	NA	NA	NA	NA	NA	NA	NA	NA	NA	NA	NA	NA	NA	NA	NA	NA	NA	NA	NA	NA	NA	NA	NA	NA	NA	NA	NA
ANXA1 38	ANXA1	38	ANXA1	ANXA1	%38	human	GGPGSAVSPY*PTFNPSSDVAALHK	GGPGSAVSPY*PTFNPSSDVAALHK	812.71256	NA	44680.3	NA	NA	NA	NA	NA	NA	NA	NA	NA	NA	NA	NA	NA	NA	NA	NA	NA	NA	NA	NA	NA	NA	NA	NA	NA	NA	NA	NA	NA	NA	NA	NA	NA	NA	NA	NA	NA	NA
VIM 38	VIM	38	VIM	vimentin	%38	human	TY*SLGSALRPSTSR	TY*SLGSALRPSTSR	525.9224	3449231	NA	NA	NA	NA	NA	NA	NA	NA	NA	NA	NA	NA	NA	NA	NA	NA	NA	NA	NA	NA	NA	NA	NA	NA	NA	NA	NA	NA	NA	NA	NA	NA	NA	NA	NA	NA	NA	NA	NA
AXL 702	AXL	702	AXL	Axl	%702	human	IYNGDY*YR	IYNGDY*YR	572.229	NA	NA	NA	264994.5	NA	1235501.3	NA	NA	NA	NA	NA	NA	6893	NA	NA	NA	NA	NA	NA	NA	NA	NA	NA	NA	NA	NA	NA	NA	NA	NA	NA	NA	NA	26159.8	NA	NA	NA	NA	NA	NA
PRAGMIN 253	PRAGMIN	253	PRAGMIN	SgK223	%253	human	CSPSGDSEGGEY*CSILDCCPGSPVAK	CSPSGDSEGGEY*CSILDCCPGSPVAK	957.03221	NA	NA	NA	44312	NA	59501	NA	NA	NA	NA	NA	NA	NA	NA	NA	NA	NA	NA	NA	NA	NA	NA	NA	NA	NA	NA	NA	NA	NA	NA	NA	NA	NA	NA	NA	NA	NA	NA	NA	NA
HNRNPA3 360, 364	HNRNPA3	360, 364	HNRNPA3; RP11-223F20.1	hnRNP A3; RP11-223F20.1	%360, %364; %258, %262	human	SSGSPY*GGGY*GSGGGSGGYGSR	SSGSPY*GGGY*GSGGGSGGYGSR	1035.86495	NA	NA	NA	NA	NA	NA	NA	NA	NA	4594.9	NA	NA	NA	NA	NA	NA	NA	NA	NA	NA	NA	NA	NA	NA	NA	NA	NA	NA	NA	NA	NA	NA	NA	NA	NA	NA	NA	NA	NA	NA
CEP350 338	CEP350	338	CEP350	CEP350	338	human	KVATAPPAPAY*K	KVATAPPAPAY*K	647.33377	NA	NA	NA	NA	NA	NA	43233.3	NA	NA	NA	NA	NA	NA	NA	NA	NA	NA	NA	NA	NA	NA	NA	NA	NA	NA	NA	NA	NA	NA	NA	NA	NA	NA	NA	NA	NA	NA	NA	NA	NA
PDGFRA 768	PDGFRA	768	PDGFRA	PDGFRa	%768	human	SLYDRPASY*K	SLYDRPASY*K	640.2896	NA	NA	NA	41514.5	NA	NA	NA	NA	NA	NA	NA	NA	70033	NA	NA	NA	NA	NA	NA	NA	NA	NA	NA	NA	NA	8662	84241	NA	NA	NA	NA	NA	NA	NA	NA	NA	NA	NA	NA	NA
HNRNPA3 373	HNRNPA3	373	HNRNPA3; RP11-223F20.1	hnRNP A3; RP11-223F20.1	%373; %271	human	SSGSPYGGGYGSGGGSGGY*GSR	SSGSPYGGGYGSGGGSGGY*GSR	995.88179	NA	NA	24821.1	NA	NA	NA	NA	NA	NA	13649.6	NA	NA	NA	NA	NA	NA	NA	NA	NA	NA	NA	NA	9651.2	NA	NA	NA	NA	44160	NA	NA	11557.7	NA	3505.1	NA	NA	NA	NA	NA	NA	NA
LPP 244	LPP	244	LPP	LPP	%244	human	SAQPSPHYM#AAPSSGQIY*GSGPQGYNTQPVPVSGQCPPPSTR	SAQPSPHYMAAPSSGQIY*GSGPQGYNTQPVPVSGQCPPPSTR	1109.99796	NA	NA	NA	NA	NA	37897.6	NA	NA	NA	NA	NA	NA	NA	NA	NA	NA	NA	NA	NA	NA	NA	NA	NA	NA	NA	NA	NA	NA	NA	NA	NA	NA	NA	NA	NA	NA	NA	NA	NA	NA
MYH9 1408	MYH9	1408	MYH9	MYH9	%1408	human	VAAY*DKLEK	VAAY*DKLEK	558.7705	31823.6	13174.2	NA	78061.2	NA	NA	NA	NA	NA	NA	NA	NA	NA	NA	NA	NA	NA	NA	NA	NA	NA	NA	NA	NA	NA	NA	NA	NA	25826.4	NA	NA	NA	NA	NA	NA	NA	NA	NA	NA	NA
CXCR7 354	CXCR7	354	CXCR7	CMKOR1	%354	human	VSETEY*SALEQSTK	VSETEY*SALEQSTK	826.3586	NA	NA	NA	NA	NA	NA	NA	NA	NA	NA	NA	54972	37598	485559	274099	159643	111735	NA	NA	NA	NA	NA	NA	NA	NA	NA	3158	NA	NA	NA	NA	NA	NA	NA	NA	NA	NA	NA	NA	NA
LPP 317	LPP	317	LPP	LPP	%317	human	NDSDPTY*GQQGHPNTWK	NDSDPTY*GQQGHPNTWK	1012.91035	NA	NA	NA	236119.1	NA	NA	NA	NA	NA	NA	NA	NA	NA	NA	NA	NA	NA	NA	NA	NA	NA	NA	NA	NA	NA	NA	NA	NA	36766	NA	NA	NA	NA	NA	NA	NA	NA	NA	NA	NA
LPXN 22	LPXN	22	LPXN	leupaxin	%22	human	STLQDSDEY*SNPAPLPLDQHSR	STLQDSDEY*SNPAPLPLDQHSR	850.70965	943193.3	NA	NA	NA	NA	111194.2	NA	NA	NA	NA	NA	NA	NA	NA	NA	NA	NA	NA	NA	NA	NA	NA	NA	NA	NA	NA	NA	NA	NA	NA	NA	NA	NA	NA	NA	NA	NA	NA	NA	NA
UBE3A 127	UBE3A	127	UBE3A	UBE3A	127	human	DVTY*LTEEK	DVTY*LTEEK	589.2549	NA	NA	NA	NA	NA	NA	NA	NA	NA	NA	NA	124932	83880	NA	NA	NA	NA	NA	NA	NA	NA	NA	NA	NA	NA	33284	15044	NA	19721.2	NA	NA	62338.6	NA	NA	NA	NA	NA	NA	NA	NA
ABL2 718	ABL2	718	ABL2	Arg	%718	human	CY*GGSFAQR	CY*GGSFAQR	563.2128	NA	NA	NA	NA	8023.7	NA	NA	NA	14689.8	NA	NA	NA	NA	NA	NA	NA	NA	NA	NA	NA	NA	NA	NA	NA	NA	NA	NA	NA	NA	NA	NA	10357.5	NA	NA	NA	NA	NA	NA	NA	NA
YIPF5 42	YIPF5	42	YIPF5	SMAP-5	%42	human	QYAGY*DYSQQGR	QYAGY*DYSQQGR	758.2986	NA	NA	8224.3	7193.9	NA	NA	NA	NA	18735.8	NA	NA	8275	13408	NA	NA	NA	NA	NA	NA	NA	NA	NA	NA	NA	NA	2347	4421	NA	18487.6	NA	NA	11387	NA	NA	NA	NA	NA	NA	NA	NA
GALNTL5 404, 407	GALNTL5	404, 407	GALNTL5	GALNTL5	404, 407	human	KPGLKY*VTY*GNIR	KPGLKY*VTY*GNIR	556.93519	966692	NA	NA	NA	NA	NA	NA	NA	NA	NA	NA	NA	NA	NA	NA	NA	NA	NA	NA	NA	NA	NA	NA	NA	NA	NA	NA	NA	NA	NA	NA	NA	NA	NA	NA	NA	NA	NA	NA	NA
KIAA0947 116	KIAA0947	116	KIAA0947	KIAA0947	116	human	CQEELGSLKAELEEKKSSLKLYQDTHQEY*AR	CQEELGSLKAELEEKKSSLKLYQDTHQEY*AR	1264.2717	NA	NA	NA	NA	NA	NA	NA	NA	NA	NA	NA	NA	NA	2119536	1628920	NA	704298	NA	NA	NA	NA	NA	NA	NA	NA	NA	NA	NA	NA	NA	NA	NA	NA	NA	NA	NA	NA	NA	NA	NA
SFRS1 76	SFRS1	76	SFRS1	SF2	76	human	DGY*DYDGYR	DGY*DYDGYR	602.20315	NA	NA	NA	NA	2999988	NA	NA	NA	NA	NA	NA	NA	NA	NA	NA	NA	NA	NA	NA	NA	NA	NA	NA	NA	NA	NA	NA	NA	NA	NA	NA	NA	NA	NA	NA	NA	NA	NA	NA	NA
PXN 85, 88	PXN	85, 88	PXN; PXN; PXN	PXN; PXN iso2; PXN iso3	%85, %88; %85, %88; %85, %88	human	FIHQQPQSSS*PVY*GSSAK	FIHQQPQSSS*PVY*GSSAK	703.301	NA	NA	NA	NA	NA	NA	NA	NA	NA	NA	NA	10040	5585	NA	NA	NA	NA	NA	NA	NA	NA	NA	NA	NA	NA	4043	NA	NA	NA	NA	NA	NA	NA	NA	NA	NA	NA	NA	NA	NA
NUCKS1 26	NUCKS1	26	NUCKS1	NUCKS	%26	human	KVVDYSQFQESDDADEDY*GR	KVVDYSQFQESDDADEDY*GR	815.99546	NA	NA	NA	NA	NA	NA	40306	NA	NA	44051.1	36171.9	NA	NA	NA	NA	NA	NA	NA	NA	NA	NA	NA	NA	NA	NA	NA	NA	NA	NA	NA	NA	NA	NA	NA	NA	NA	NA	NA	NA	NA
CFL1 85; CFL2 85	CFL1; CFL2	85; 85	CFL1; CFL2	cofilin 1; cofilin 2	%85; %85	human	YALY*DATYETK	YALY*DATYETK	709.2998	NA	NA	NA	NA	NA	NA	NA	NA	NA	NA	NA	NA	NA	NA	NA	NA	NA	NA	NA	NA	NA	NA	NA	NA	NA	NA	NA	NA	NA	NA	NA	NA	NA	NA	NA	NA	NA	NA	NA	NA
FEM1C 470	FEM1C	470	FEM1C	FEM1C	470	human	QTIY*RFLKLHPRGK	QTIY*RFLKLHPRGK	613.00473	NA	NA	NA	NA	NA	NA	NA	170811.1	NA	NA	NA	NA	NA	NA	NA	NA	NA	NA	NA	NA	NA	NA	NA	NA	NA	NA	NA	NA	NA	NA	NA	NA	NA	NA	NA	NA	NA	NA	NA	NA
ZMYM4 811	ZMYM4	811	ZMYM4	ZNF262	811	human	YTVLFY*QMAKCDACKRQGK	YTVLFY*QMAKCDACKRQGK	0	NA	NA	NA	NA	NA	NA	NA	NA	NA	NA	NA	NA	NA	NA	NA	NA	NA	NA	NA	NA	NA	NA	NA	NA	1605393.5	NA	NA	NA	NA	NA	NA	NA	NA	NA	NA	NA	NA	NA	NA	NA
ABCA4 2203	ABCA4	2203	ABCA4	ABCA4	2203	human	ERHY*NMLQFQVSSSSLAR	ERHY*NMLQFQVSSSSLAR	745.01217	NA	NA	NA	NA	NA	16758.6	NA	NA	NA	NA	NA	NA	NA	NA	NA	NA	NA	NA	NA	NA	NA	NA	NA	NA	NA	NA	NA	NA	NA	NA	NA	NA	NA	NA	NA	NA	NA	NA	NA	NA
LTF 547; TF 536	LTF; TF	547; 536	LTF; TF	LTF; transferrin	%547; %536	human	YYGY*TGAFR	YYGY*TGAFR	589.2393	NA	NA	NA	NA	NA	NA	NA	NA	NA	NA	NA	NA	NA	NA	NA	NA	NA	NA	NA	NA	NA	NA	NA	NA	NA	NA	NA	NA	NA	NA	NA	NA	NA	NA	NA	NA	NA	NA	NA	NA
HNRNPAB 240	HNRNPAB	240	HNRNPAB; HNRNPAB; HNRNPAB	hnRNP A/B; hnRNP A/B iso3; hnRNP A/B iso6	240; 240; 239	human	EVYQQQQY*GSGGR	EVYQQQQY*GSGGR	790.3305	NA	NA	NA	NA	NA	NA	NA	NA	NA	NA	NA	NA	NA	NA	NA	NA	NA	NA	NA	NA	NA	NA	NA	NA	NA	NA	NA	NA	NA	NA	NA	NA	NA	NA	NA	NA	NA	NA	NA	NA
PTK2 570, 576	PTK2	570, 576	PTK2; PTK2	FAK; FAK iso2	%570, %576; %418, %424	human	Y*M#EDSTY*YK	Y*MEDSTY*YK	688.2142	NA	NA	NA	NA	NA	NA	NA	NA	NA	NA	NA	NA	NA	NA	NA	NA	NA	NA	NA	NA	NA	NA	NA	NA	NA	NA	NA	NA	NA	NA	NA	NA	9048.4	NA	NA	NA	NA	NA	NA	NA
LAYN 380	LAYN	380	LAYN	LAYN	380	human	SKESGWVENEIY*GY	SKESGWVENEIY*GY	870.86127	NA	NA	NA	95515.9	NA	NA	NA	NA	NA	NA	NA	NA	NA	NA	NA	NA	NA	NA	NA	NA	NA	NA	NA	NA	NA	NA	NA	NA	NA	NA	NA	NA	NA	NA	NA	NA	NA	NA	NA	NA
CARKD 85	CARKD	85	CARKD	CARKD	%85	human	IGVVGGCQEY*TGAPYFAAISALK	IGVVGGCQEY*TGAPYFAAISALK	818.0588	NA	NA	NA	NA	NA	NA	NA	NA	NA	NA	NA	NA	NA	NA	NA	NA	NA	NA	NA	NA	NA	NA	NA	NA	NA	NA	NA	NA	NA	NA	NA	NA	NA	NA	NA	NA	NA	NA	NA	NA
GIT2 492	GIT2	492	GIT2	GIT2	%492	human	KQATTNVYQVQTGSEY*TDTSNHSSLK	KQATTNVYQVQTGSEY*TDTSNHSSLK	989.78377	NA	NA	NA	NA	NA	NA	NA	NA	NA	NA	NA	NA	NA	NA	NA	NA	NA	NA	NA	NA	NA	NA	NA	NA	NA	NA	NA	NA	NA	NA	NA	73027.9	NA	NA	NA	NA	NA	NA	NA	NA
PTK2 925	PTK2	925	PTK2; PTK2	FAK; FAK iso2	%925; %752	human	SNDKVY*ENVTGLVK	SNDKVY*ENVTGLVK	823.39528	NA	NA	NA	NA	NA	NA	NA	NA	NA	NA	NA	NA	NA	NA	NA	NA	NA	NA	NA	NA	NA	NA	NA	NA	NA	NA	NA	NA	NA	29447.2	NA	NA	11042.5	NA	NA	NA	NA	NA	NA	NA
WEE1 132	WEE1	132	WEE1	Wee1	%132	human	SPAAPY*FLGSSFSPVR	SPAAPY*FLGSSFSPVR	881.9136	NA	NA	NA	NA	NA	NA	NA	NA	NA	NA	NA	4736	5977	NA	NA	NA	NA	NA	NA	NA	NA	NA	NA	NA	NA	49222	28252	NA	NA	NA	NA	NA	NA	NA	NA	NA	NA	NA	NA	NA
SYK 348, 352	SYK	348, 352	SYK	Syk	%348, %352	human	EALPM#DTEVY*ESPY*ADPEEIRPK	EALPMDTEVY*ESPY*ADPEEIRPK	952.39719	NA	NA	NA	NA	NA	NA	NA	NA	NA	NA	9225.3	NA	NA	NA	NA	NA	NA	NA	NA	NA	NA	NA	NA	NA	NA	NA	NA	NA	NA	NA	NA	NA	NA	NA	NA	NA	NA	NA	NA	NA
EIF4H 12	EIF4H	12	EIF4H	eIF4H	%12	human	AY*SSFGGGR	AY*SSFGGGR	491.1949	NA	NA	NA	NA	NA	NA	NA	NA	NA	NA	NA	21131	31207	NA	NA	NA	NA	NA	NA	NA	NA	NA	NA	NA	NA	12692	31431	NA	NA	NA	NA	NA	NA	NA	NA	NA	NA	NA	NA	NA
FLNA 731	FLNA	731	FLNA	FLNA	%731	human	DNGNGTY*SCSYVPR	DNGNGTY*SCSYVPR	835.31925	NA	NA	NA	26865.1	NA	NA	NA	NA	NA	NA	NA	NA	NA	NA	NA	NA	NA	NA	NA	NA	NA	NA	NA	NA	NA	NA	NA	NA	NA	NA	NA	NA	NA	NA	NA	NA	NA	NA	NA	NA
MLANA 104	MLANA	104	MLANA	MLANA	104	human	NCEPVVPNAPPAY*EK	NCEPVVPNAPPAY*EK	882.88677	105215.3	NA	NA	NA	NA	NA	NA	NA	NA	NA	NA	NA	NA	NA	NA	NA	NA	NA	NA	NA	NA	NA	NA	NA	NA	NA	NA	NA	NA	NA	NA	NA	NA	NA	NA	NA	NA	NA	NA	NA
ALB 164	ALB	164	ALB	albumin	%164	human	YLY*EIAR	YLY*EIAR	504.2335	NA	NA	NA	NA	NA	NA	NA	NA	NA	NA	NA	NA	3441	NA	NA	NA	NA	NA	NA	NA	NA	NA	NA	NA	NA	3500	6486	NA	NA	NA	NA	NA	NA	NA	NA	NA	NA	NA	NA	NA
GABRB2 98	GABRB2	98	GABRB2; GABRB2	GABRB2; GABRB2 iso2	98; 98	human	DKRLSY*NVIPLNLTLDNR	DKRLSY*NVIPLNLTLDNR	1112.57791	NA	76386	NA	NA	NA	NA	NA	NA	NA	NA	NA	NA	NA	NA	NA	NA	NA	NA	NA	NA	NA	NA	NA	NA	NA	NA	NA	NA	NA	NA	NA	NA	NA	NA	NA	NA	NA	NA	NA	NA
SHB 297	SHB	297	SHB	Shb	%297	human	GIQLY*DTPYEPEGQSVDSDSESTVSPR	GIQLY*DTPYEPEGQSVDSDSESTVSPR	1012.77184	NA	NA	NA	NA	NA	NA	NA	NA	NA	NA	NA	NA	NA	NA	NA	NA	NA	NA	NA	NA	NA	NA	NA	NA	NA	NA	NA	NA	NA	NA	NA	NA	20265.3	NA	NA	NA	NA	NA	NA	NA
SRGAP1 359	SRGAP1	359	SRGAP1	ARHGAP13	359	human	Y*QQLQSRLATLKIENEEVK	Y*QQLQSRLATLKIENEEVK	0	NA	NA	NA	NA	NA	NA	NA	NA	NA	NA	NA	NA	NA	NA	NA	NA	NA	NA	NA	NA	NA	NA	NA	NA	49988.8	NA	NA	NA	NA	NA	NA	NA	NA	NA	NA	NA	NA	NA	NA	NA
HSPA4 336	HSPA4	336	HSPA4	HSP70RY	%336	human	LKKEDIY*AVEIVGGATR	LKKEDIY*AVEIVGGATR	971.5059	NA	NA	NA	NA	NA	NA	NA	NA	NA	NA	103774.9	NA	NA	NA	NA	NA	NA	NA	NA	NA	NA	NA	NA	NA	NA	NA	NA	NA	NA	NA	NA	169914.3	NA	NA	NA	NA	NA	NA	NA	NA
VAV2 159	VAV2	159	VAV2; VAV2	VAV2; VAV2 iso3	%159; %159	human	SLEELADEHDLGEDIY*DCVPCEDGGDDIYEDIIK	SLEELADEHDLGEDIY*DCVPCEDGGDDIYEDIIK	1341.21827	NA	NA	NA	NA	NA	NA	NA	NA	NA	NA	NA	NA	NA	NA	NA	NA	NA	NA	NA	NA	NA	NA	NA	NA	NA	NA	NA	NA	NA	NA	NA	194723.7	NA	NA	NA	NA	NA	NA	NA	NA
ACTB 294; ACTG1 294	ACTB; ACTG1	294; 294	ACTB; ACTG1	ACTB; ACTG1	%294; %294	human	KDLY*ANTVLSGGTTM#YPGIADR	KDLY*ANTVLSGGTTMYPGIADR	813.7136	NA	NA	NA	NA	NA	NA	NA	NA	NA	NA	NA	NA	NA	NA	NA	NA	NA	NA	NA	NA	NA	NA	NA	NA	NA	NA	NA	NA	NA	10026.5	NA	NA	NA	NA	NA	NA	NA	NA	NA	NA
PIK3CA 317	PIK3CA	317	PIK3CA	PIK3CA	%317	human	ISTATPY*MNGETSTK	ISTATPY*MNGETSTK	840.863	NA	NA	NA	NA	NA	NA	NA	NA	NA	NA	NA	NA	NA	NA	NA	NA	NA	NA	NA	NA	NA	NA	NA	NA	NA	NA	NA	NA	NA	NA	NA	59237.6	NA	NA	NA	NA	NA	NA	NA	NA
TTN 5086	TTN	5086	TTN	Titin	5086	human	VSWFKDGKEIAASDRY*R	VSWFKDGKEIAASDRY*R	703.33688	534370.4	NA	NA	NA	NA	NA	NA	NA	NA	NA	NA	NA	NA	NA	NA	NA	NA	NA	NA	NA	NA	NA	NA	NA	NA	NA	NA	NA	NA	NA	NA	NA	NA	NA	NA	NA	NA	NA	NA	NA
CTTN 446, 453	CTTN	446, 453	CTTN; CTTN	cortactin; cortactin iso2	%446, %453; %409, %416	human	GPVSGTEPEPVY*SM#EAADY*R	GPVSGTEPEPVY*SMEAADY*R	777.63565	NA	NA	98132.4	NA	NA	NA	NA	NA	NA	NA	NA	NA	NA	NA	NA	NA	NA	NA	NA	NA	NA	NA	NA	NA	NA	NA	NA	NA	NA	NA	19304.8	NA	NA	NA	NA	NA	NA	NA	NA	NA
USP20 227	USP20	227	USP20	USP20	%227	human	GY*AQQDTQEFLR	GY*AQQDTQEFLR	768.33047	NA	NA	NA	NA	NA	NA	NA	NA	NA	NA	NA	NA	NA	NA	NA	NA	NA	NA	NA	NA	NA	NA	NA	NA	NA	NA	NA	NA	NA	NA	NA	NA	35392.5	NA	NA	NA	NA	NA	NA	NA
FER 497	FER	497	FER	Fer	497	human	ESHGKPGEYVLSVY*SDGQR	ESHGKPGEYVLSVY*SDGQR	729.9951	NA	NA	NA	NA	NA	NA	NA	NA	NA	NA	NA	NA	NA	NA	NA	NA	NA	NA	NA	NA	NA	NA	NA	NA	NA	NA	NA	NA	NA	NA	NA	NA	NA	NA	NA	NA	NA	NA	NA	NA
PIK3R3 184	PIK3R3	184	PIK3R3	PIK3R3	184	human	LQEY*HSQYQEK	LQEY*HSQYQEK	766.82449	NA	NA	NA	10601.3	NA	NA	NA	NA	NA	NA	NA	NA	NA	NA	NA	NA	NA	NA	NA	NA	NA	NA	NA	NA	NA	NA	NA	NA	NA	NA	NA	NA	NA	NA	NA	NA	NA	NA	NA	NA
PIKFYVE 1772	PIKFYVE	1772	PIKFYVE	PIP5K	%1772	human	GADSAY*YQVGQTGK	GADSAY*YQVGQTGK	762.82195	NA	NA	NA	NA	NA	NA	NA	NA	NA	NA	NA	NA	NA	NA	NA	NA	NA	NA	NA	NA	NA	NA	NA	NA	NA	NA	NA	NA	NA	NA	NA	410224.8	NA	NA	NA	NA	NA	NA	NA	NA
PIP5K1A 483	PIP5K1A	483	PIP5K1A	PIP5K1A	%483	human	AGSSGNSCITY*QPSVSGEHK	AGSSGNSCITY*QPSVSGEHK	715.96841	NA	NA	NA	NA	NA	NA	NA	NA	51819.4	NA	NA	NA	NA	NA	NA	NA	NA	NA	NA	NA	NA	NA	NA	NA	NA	NA	NA	NA	NA	NA	NA	31577.4	NA	NA	NA	NA	NA	NA	NA	NA
PYGB 74, 75	PYGB	74, 75	PYGB	PYGB	74, %75	human	WIRTQQHY*Y*ERDPKR	WIRTQQHY*Y*ERDPKR	745.99981	NA	NA	NA	NA	3581432	NA	NA	NA	NA	NA	NA	NA	NA	NA	NA	NA	NA	NA	NA	NA	NA	NA	NA	NA	NA	NA	NA	NA	NA	NA	NA	NA	NA	NA	NA	NA	NA	NA	NA	NA
HNRNPH3 133	HNRNPH3	133	HNRNPH3	hnRNP 2H9	133	human	GGYY*GAGRGSM#Y*DR	GGYY*GAGRGSMY*DR	NA	NA	NA	NA	NA	NA	NA	NA	NA	NA	NA	NA	NA	NA	NA	NA	NA	NA	NA	NA	NA	NA	NA	NA	NA	NA	NA	NA	NA	NA	NA	NA	NA	NA	NA	43910	75341	NA	NA	NA	NA
TOM1L2 404	TOM1L2	404	TOM1L2	TOM1L2	%404	human	QTVTY*EDPQAVGGLASALDNR	QTVTY*EDPQAVGGLASALDNR	762.35303	NA	NA	NA	NA	NA	NA	NA	NA	NA	NA	NA	NA	NA	NA	NA	NA	NA	NA	NA	NA	NA	NA	NA	NA	NA	NA	NA	NA	NA	NA	1203958	517937.2	NA	NA	NA	NA	NA	NA	NA	NA
EPHA5 650, 656	EPHA5	650, 656	EPHA5	EphA5	%650, %656	human	TY*IDPHTY*EDPNQAVHEFAK	TY*IDPHTY*EDPNQAVHEFAK	845.68036	NA	NA	NA	NA	NA	NA	158021.6	NA	NA	NA	NA	NA	NA	NA	NA	NA	NA	NA	NA	NA	NA	NA	NA	NA	NA	NA	NA	NA	NA	NA	413327.3	NA	NA	NA	NA	NA	NA	NA	NA	NA
ANK3 533	ANK3	533	ANK3; ANK3	ANK3; ANK3 iso2	%533; %527	human	ADIVQQLLQQGASPNAATTSGY*TPLHLSAR	ADIVQQLLQQGASPNAATTSGY*TPLHLSAR	1063.5299	NA	NA	NA	NA	NA	NA	NA	NA	NA	NA	NA	NA	NA	NA	NA	NA	NA	NA	NA	NA	NA	NA	NA	NA	NA	NA	NA	NA	62424.1	NA	NA	NA	NA	NA	NA	NA	NA	NA	NA	NA
EPHA7 614	EPHA7	614	EPHA7	EphA7	%614	human	TYIDPETY*EDPNR	TYIDPETY*EDPNR	846.84308	NA	22951.1	NA	NA	NA	NA	NA	NA	NA	NA	NA	NA	NA	NA	NA	NA	NA	NA	NA	NA	NA	NA	NA	NA	NA	NA	NA	NA	123292.2	NA	72921.8	NA	NA	NA	NA	NA	NA	NA	NA	NA
KRT7 39	KRT7	39	KRT7	K7	%39	human	LSSARPGGLGSSSLY*GLGASRPR	LSSARPGGLGSSSLY*GLGASRPR	776.06029	NA	NA	NA	NA	NA	NA	39714.9	NA	NA	NA	NA	NA	NA	NA	NA	NA	NA	NA	NA	NA	NA	NA	NA	NA	NA	NA	NA	NA	NA	NA	NA	NA	NA	NA	NA	NA	NA	NA	NA	NA
PXN 119	PXN	119	PXN; PXN; PXN	PXN; PXN iso2; PXN iso3	%119; %119; %119	human	VGEEEHVYS*FPNKQK	VGEEEHVYS*FPNKQK	935.9222	NA	NA	NA	NA	NA	NA	NA	NA	NA	NA	NA	NA	NA	NA	NA	NA	NA	NA	NA	NA	NA	NA	NA	NA	NA	NA	NA	NA	NA	NA	NA	NA	NA	NA	NA	NA	NA	NA	NA	NA
RPL35A 106	RPL35A	106	RPL35A	RPL35A	106	human	SNLPAKAIGHRIRVMLY*PSRI	SNLPAKAIGHRIRVMLY*PSRI	618.84099	NA	NA	NA	NA	NA	NA	NA	532217.8	NA	NA	NA	NA	NA	NA	NA	NA	NA	NA	NA	NA	NA	NA	NA	NA	NA	NA	NA	NA	NA	NA	NA	NA	NA	NA	NA	NA	NA	NA	NA	NA
CUX2 1408	CUX2	1408	CUX2	CUTL2	1408	human	MANLNNIIY*R	MANLNNIIY*R	1301.60718	NA	NA	NA	180663	NA	NA	NA	NA	NA	NA	NA	NA	NA	NA	NA	NA	NA	NA	NA	NA	NA	NA	NA	NA	NA	NA	NA	NA	NA	NA	NA	NA	NA	NA	NA	NA	NA	NA	NA	NA
MCAM 641	MCAM	641	MCAM	MCAM	641	human	APGDQGEKY*IDLRH	APGDQGEKY*IDLRH	NA	NA	NA	NA	NA	NA	NA	NA	NA	NA	NA	NA	NA	NA	NA	NA	NA	NA	NA	NA	NA	NA	NA	NA	NA	NA	NA	NA	NA	NA	NA	NA	NA	NA	NA	49638	69229	NA	NA	NA	NA
TNS3 823	TNS3	823	TNS3	tensin 3	%823	human	ETMTPGY*PQDLDIIDGRILSSK	ETMTPGY*PQDLDIIDGRILSSK	1265.10076	NA	NA	NA	NA	NA	NA	NA	NA	NA	NA	NA	NA	NA	NA	NA	NA	NA	NA	NA	NA	NA	NA	NA	NA	NA	NA	NA	NA	NA	NA	NA	201653.3	NA	NA	NA	NA	NA	NA	NA	NA
TMEM39A 478	TMEM39A	478	TMEM39A	hypothetical protein FLJ10902 [Homo sapiens]	478	human	AYSY*PLNSYELK	AYSY*PLNSYELK	764.3423	NA	NA	NA	NA	NA	NA	NA	NA	NA	NA	NA	NA	NA	NA	NA	NA	NA	NA	NA	NA	NA	NA	NA	NA	NA	NA	NA	NA	NA	NA	NA	NA	NA	NA	NA	NA	NA	NA	NA	NA
LOC138412 33, 47	LOC138412	33, 47	LOC138412	LOC138412	%33, 47	human	Y*SPTQALNFAFKDKY*K	Y*SPTQALNFAFKDKY*K	1040.96268	NA	NA	NA	NA	NA	NA	NA	NA	NA	NA	NA	NA	NA	NA	NA	NA	NA	NA	NA	NA	NA	NA	NA	NA	NA	NA	NA	NA	NA	NA	NA	167200.9	NA	NA	NA	NA	NA	NA	NA	NA
BCAR3 117	BCAR3	117	BCAR3	BCAR3	%117	human	HGETFTFRDPHLLDPTVEY*VK	HGETFTFRDPHLLDPTVEY*VK	861.07561	NA	NA	NA	262088	NA	NA	NA	NA	NA	NA	NA	NA	NA	NA	NA	NA	NA	NA	NA	NA	NA	NA	NA	NA	NA	NA	NA	NA	NA	NA	NA	NA	NA	NA	NA	NA	NA	NA	NA	NA
MAP1B 1872	MAP1B	1872	MAP1B	MAP1B	%1872	human	DSGGKTPGDFSYAY*QKPEETTR	DSGGKTPGDFSYAY*QKPEETTR	838.69887	NA	NA	NA	NA	NA	NA	NA	NA	NA	NA	NA	NA	NA	NA	NA	NA	NA	NA	NA	NA	NA	NA	NA	NA	NA	NA	NA	NA	NA	NA	NA	982035.7	NA	NA	NA	NA	NA	NA	NA	NA
ATP1A1 260	ATP1A1	260	ATP1A1	ATP1A1	%260	human	GIVVY*TGDR	GIVVY*TGDR	530.2472	2437845.3	33525.2	NA	120824.2	4891071	14741.5	50288.9	NA	308811.9	393319.9	48556.4	NA	NA	63916	72106	38372	35358	NA	NA	NA	NA	NA	147863.3	52972	NA	NA	NA	NA	67743.9	NA	31253.3	490416.2	45465.4	58705	NA	NA	NA	NA	NA	NA
TENC1 770	TENC1	770	TENC1	tensin 2	%770	human	AGEEGHEGCSY*TM#CPEGR	AGEEGHEGCSY*TMCPEGR	708.24819	NA	NA	NA	7627.2	NA	NA	NA	NA	NA	NA	NA	NA	NA	NA	NA	NA	NA	NA	NA	NA	NA	NA	NA	NA	NA	NA	NA	NA	NA	NA	NA	NA	NA	NA	NA	NA	NA	NA	NA	NA
MASP1 395, 401	MASP1	395, 401	MASP1; MASP1	MASP1; MASP1 iso3	395, 401; 282, 288	human	Y*SCQEPY*YK	Y*SCQEPY*YK	699.22967	NA	NA	NA	NA	NA	NA	NA	NA	NA	NA	77654.5	NA	NA	NA	NA	NA	NA	NA	NA	NA	NA	NA	NA	NA	NA	NA	NA	NA	NA	NA	NA	NA	NA	NA	NA	NA	NA	NA	NA	NA
PAPPA2 829, 834	PAPPA2	829, 834	PAPPA2	PAPPA2	%829, %834	human	MHCY*LDLVY*QQWTESR	MHCY*LDLVY*QQWTESR	1144.94892	NA	NA	NA	NA	NA	NA	NA	NA	NA	NA	NA	NA	NA	NA	NA	NA	NA	NA	NA	NA	NA	NA	NA	NA	NA	NA	NA	51472.8	NA	NA	NA	NA	NA	NA	NA	NA	NA	NA	NA	NA
PRMT1 42, 43	PRMT1	42, 43	PRMT1; PRMT1	PRMT1; PRMT1 iso2	42, 43; 28, 29	human	DY*Y*FDSYAHFGIHEEMLKDEVRTLTYRNSM#FHNR	DY*Y*FDSYAHFGIHEEMLKDEVRTLTYRNSMFHNR	1487.63586	608127.6	NA	NA	NA	NA	NA	NA	NA	NA	NA	NA	NA	NA	NA	NA	NA	NA	NA	NA	NA	NA	NA	NA	NA	NA	NA	NA	NA	NA	NA	NA	NA	NA	NA	NA	NA	NA	NA	NA	NA
NKAIN1 204	NKAIN1	204	NKAIN1	FAM77C	204	human	TSHLQLQPLY*TSG	TSHLQLQPLY*TSG	762.8583	NA	NA	NA	NA	2179565.5	NA	NA	NA	NA	NA	44454.6	NA	NA	NA	NA	NA	NA	NA	NA	NA	NA	NA	62521.3	NA	NA	NA	NA	NA	NA	NA	NA	NA	NA	NA	NA	NA	NA	NA	NA	NA
KIRREL 605, 606	KIRREL	605, 606	KIRREL	KIRREL	%605, %606	human	EEYEMKDPTNGY*Y*NVR	EEYEMKDPTNGY*Y*NVR	723.27416	NA	NA	NA	39389.1	NA	NA	NA	NA	NA	NA	NA	NA	NA	NA	NA	NA	NA	NA	NA	NA	NA	NA	NA	NA	NA	NA	NA	NA	NA	NA	NA	NA	NA	NA	NA	NA	NA	NA	NA	NA
RBMX 272; RBMXL1 272	RBMX; RBMXL1	272; 272	RBMX; RBMXL1	RBMX; RBMXL1	%272; 272	human	DRDY*SDHPSGGSYR	DRDY*SDHPSGGSYR	564.553	NA	NA	NA	NA	NA	NA	NA	NA	NA	NA	NA	NA	NA	NA	NA	NA	NA	NA	NA	NA	NA	NA	NA	NA	NA	NA	NA	NA	NA	NA	7632.3	NA	NA	NA	NA	NA	NA	NA	NA	NA
MAP1B 2040	MAP1B	2040	MAP1B	MAP1B	%2040	human	TPDTSTY*CYETAEK	TPDTSTY*CYETAEK	873.33423	NA	NA	NA	NA	NA	NA	NA	NA	NA	NA	NA	NA	NA	NA	NA	NA	NA	NA	NA	NA	NA	NA	NA	NA	NA	NA	NA	NA	8304.2	NA	45156.1	NA	NA	NA	NA	NA	NA	NA	NA	NA
SLC25A4 191; SLC25A6 191	SLC25A4; SLC25A6	191; 191	SLC25A4; SLC25A6	SLC25A4; SLC25A6	%191; %191	human	AAY*FGVYDTAK	AAY*FGVYDTAK	643.2787	132944.3	NA	NA	NA	NA	NA	NA	NA	NA	NA	38740.8	NA	NA	NA	NA	NA	NA	NA	NA	NA	NA	NA	NA	NA	NA	NA	NA	NA	NA	NA	NA	92790.4	NA	NA	NA	NA	NA	NA	NA	NA
PLEC1 4615	PLEC1	4615	PLEC1; PLEC1; PLEC1; PLEC1; PLEC1	plectin 1; plectin 1 iso2; plectin 1 iso6; plectin 1 iso10; plectin 1 iso11	%4615; %4505; %4464; %4482; %4478	human	GYYSPY*SVSGSGSTAGSR	GYYSPY*SVSGSGSTAGSR	931.88327	NA	NA	NA	NA	NA	NA	NA	NA	NA	NA	NA	NA	NA	NA	NA	NA	NA	NA	NA	NA	NA	NA	NA	NA	NA	NA	NA	NA	NA	NA	NA	50277.3	NA	NA	NA	NA	NA	NA	NA	NA
YBX1 158, 162	YBX1	158, 162	YBX1	YB-1	%158, %162	human	NY*QQNY*QNSESGEKNEGSESAPEGQAQQR	NY*QQNY*QNSESGEKNEGSESAPEGQAQQR	1139.78114	NA	NA	NA	NA	NA	NA	NA	NA	7118.9	NA	NA	NA	NA	NA	NA	NA	NA	NA	NA	NA	NA	NA	NA	NA	NA	NA	NA	NA	NA	NA	NA	8145.8	NA	NA	NA	NA	NA	NA	NA	NA
ZNF644 1259	ZNF644	1259	ZNF644	ZNF644	1259	human	SGSKKKMLTLPHGADEVY*ILR	SGSKKKMLTLPHGADEVY*ILR	1212.12946	NA	NA	NA	NA	NA	NA	NA	NA	NA	NA	NA	NA	NA	NA	NA	NA	NA	NA	NA	NA	NA	NA	NA	NA	NA	NA	NA	NA	NA	NA	NA	100844	NA	NA	NA	NA	NA	NA	NA	NA
SNAP91 15	SNAP91	15	SNAP91	SNAP-91	%15	human	IAAAQY*SVTGSAVAR	IAAAQY*SVTGSAVAR	772.8771	NA	NA	NA	NA	NA	NA	NA	NA	NA	NA	12132.4	NA	NA	NA	NA	NA	NA	NA	NA	NA	NA	NA	NA	NA	NA	NA	NA	NA	NA	NA	NA	929666.8	NA	NA	NA	NA	NA	NA	NA	NA
LYN 32	LYN	32	LYN	Lyn	%32	human	TIY*VRDPTSNK	TIY*VRDPTSNK	687.3267	NA	NA	NA	NA	NA	NA	NA	NA	NA	NA	NA	NA	NA	NA	NA	NA	NA	NA	NA	NA	NA	NA	NA	NA	NA	NA	NA	NA	NA	NA	NA	NA	NA	NA	30956	54092	NA	NA	NA	NA
MAP4K5 31	MAP4K5	31	MAP4K5	KHS1	%31	human	VGSGTY*GDVYK	VGSGTY*GDVYK	613.26047	NA	NA	NA	NA	NA	NA	NA	NA	NA	12182.4	NA	NA	NA	NA	NA	NA	NA	NA	NA	NA	NA	NA	NA	NA	NA	NA	NA	NA	NA	NA	NA	NA	NA	NA	NA	NA	NA	NA	NA	NA
TUBA1C 432	TUBA1C	432	TUBA1C	TUBA1C	432	human	EDM#AALEKDY*EEVGADSADGEDEGEEY	EDMAALEKDY*EEVGADSADGEDEGEEY	1021.37618	45937.7	NA	NA	NA	NA	NA	NA	NA	NA	NA	NA	NA	NA	NA	NA	NA	NA	NA	NA	NA	NA	NA	NA	NA	NA	NA	NA	NA	NA	NA	NA	NA	NA	NA	NA	NA	NA	NA	NA	NA
HNRNPA1 347	HNRNPA1	347	HNRNPA1	hnRNP A1	%347	human	SSGPYGGGGQY*FAKPR	SSGPYGGGGQY*FAKPR	570.2541	NA	NA	NA	NA	555150.2	NA	NA	NA	NA	34077.9	NA	NA	NA	NA	NA	NA	NA	NA	NA	NA	NA	NA	72829.5	NA	NA	NA	NA	NA	NA	NA	34998	70729.1	NA	NA	215724	270139	NA	NA	NA	NA
CDV3 190	CDV3	190	CDV3	CDV-3	%190	human	KTPQGPPEIY*SDTQFPSLQSTAK	KTPQGPPEIY*SDTQFPSLQSTAK	867.4142	NA	NA	NA	108255.1	NA	NA	78022.3	NA	528298.7	NA	34566.4	NA	NA	NA	NA	NA	NA	NA	NA	NA	NA	NA	112659.9	NA	NA	NA	NA	NA	43317.5	NA	192982	489652.2	NA	54201.1	99913	164901	NA	NA	NA	NA
ZNF862 507	ZNF862	507	ZNF862	ZNF862	507	human	LVRGY*TGPFKVETLKYHEVSK	LVRGY*TGPFKVETLKYHEVSK	1266.15653	NA	NA	NA	NA	NA	NA	NA	NA	NA	NA	NA	NA	NA	NA	NA	NA	NA	NA	NA	NA	NA	NA	89523.3	NA	NA	NA	NA	NA	NA	NA	NA	NA	NA	NA	NA	NA	NA	NA	NA	NA
NAMPT 6069	NAMPT	6069	NAMPT	PBEF	60,69	human	VKYEETVFY*GLQYILNKY*LKGKVVTK	VKYEETVFY*GLQYILNKY*LKGKVVTK	821.6763	NA	NA	NA	NA	NA	NA	NA	NA	NA	NA	NA	NA	NA	NA	NA	NA	NA	NA	NA	NA	NA	NA	NA	NA	NA	NA	NA	NA	NA	NA	NA	NA	NA	NA	NA	NA	NA	NA	NA	NA
HNRNPA2B1 244	HNRNPA2B1	244	HNRNPA2B1	hnRNP A2/B1	%244	human	GFGDGY*NGYGGGPGGGNFGGSPGYGGGR	GFGDGY*NGYGGGPGGGNFGGSPGYGGGR	859.00681	NA	NA	NA	NA	NA	NA	NA	NA	NA	NA	NA	NA	NA	NA	NA	NA	NA	NA	NA	NA	NA	NA	236026	NA	NA	NA	NA	NA	NA	NA	NA	NA	NA	NA	NA	NA	NA	NA	NA	NA
HNRNPA2B1 247	HNRNPA2B1	247	HNRNPA2B1	hnRNP A2/B1	247	human	GFGDGYNGY*GGGPGGGNFGGSPGYGGGR	GFGDGYNGY*GGGPGGGNFGGSPGYGGGR	859.00681	NA	NA	NA	NA	NA	NA	NA	NA	NA	32860.4	NA	NA	NA	NA	NA	NA	NA	NA	NA	NA	NA	NA	NA	NA	NA	NA	NA	NA	NA	NA	44714.6	NA	NA	NA	NA	NA	NA	NA	NA	NA
HNRNPA2B1 331	HNRNPA2B1	331	HNRNPA2B1	hnRNP A2/B1	%331	human	NM#GGPY*GGGNYGPGGSGGSGGYGGR	NMGGPY*GGGNYGPGGSGGSGGYGGR	762.62705	22926	NA	NA	NA	NA	NA	17222.3	NA	NA	NA	32503.4	NA	NA	NA	NA	NA	NA	NA	NA	NA	NA	NA	346955.8	NA	NA	NA	NA	51625.8	NA	NA	NA	236468.7	NA	NA	NA	NA	NA	NA	NA	NA
DYRK3 369	DYRK3	369	DYRK3	DYRK3	%369	human	LYTY*IQSR	LYTY*IQSR	562.2628	216054.2	NA	NA	NA	120579.2	7888.4	26255.3	NA	NA	40750.3	237163.8	NA	NA	NA	NA	NA	NA	NA	NA	NA	NA	NA	NA	NA	NA	NA	NA	NA	46391.3	NA	NA	54090.4	33065.4	NA	58315	91461	NA	NA	NA	NA
IRS1 941	IRS1	941	IRS1	IRS-1	%941	human	CPSQLQPAPREEETGTEEY*MK	CPSQLQPAPREEETGTEEY*MK	854.02923	NA	NA	NA	NA	NA	NA	NA	NA	NA	60044.9	NA	NA	NA	NA	NA	NA	NA	NA	NA	NA	NA	NA	NA	NA	NA	NA	NA	NA	NA	NA	NA	NA	NA	NA	NA	NA	NA	NA	NA	NA
DSE 936	DSE	936	DSE	SART2	936	human	CLY*AVLLIDSCILLWLYSSCSQSQC	CLY*AVLLIDSCILLWLYSSCSQSQC	1044.80319	NA	NA	NA	NA	NA	NA	NA	NA	213977.3	NA	NA	NA	NA	NA	NA	NA	NA	NA	NA	NA	NA	NA	NA	NA	NA	NA	NA	NA	NA	NA	NA	NA	NA	NA	NA	NA	NA	NA	NA	NA
APBB2 164	APBB2	164	APBB2	APBB2	164	human	SFLNY*YADLETSAR	SFLNY*YADLETSAR	865.3771	NA	NA	NA	NA	NA	NA	NA	NA	NA	NA	NA	3731	6641	NA	NA	NA	NA	NA	NA	NA	NA	NA	NA	NA	NA	NA	NA	NA	NA	NA	NA	NA	NA	NA	NA	NA	NA	NA	NA	NA
NUSAP1 165	NUSAP1	165	NUSAP1	NUSAP1	165	human	KSLY*TDESSK	KSLY*TDESSK	619.27103	319992.5	NA	NA	NA	NA	NA	NA	NA	NA	NA	NA	NA	NA	NA	NA	NA	NA	NA	NA	NA	NA	NA	NA	NA	NA	NA	NA	NA	NA	NA	NA	NA	NA	NA	NA	NA	NA	NA	NA	NA
PCM1 1176	PCM1	1176	PCM1	PCM-1	%1176	human	TEY*M#AFPKPFESSSSIGAEKPR	TEY*MAFPKPFESSSSIGAEKPR	852.38898	NA	NA	NA	NA	NA	NA	NA	NA	NA	NA	NA	NA	NA	NA	NA	NA	NA	NA	NA	NA	NA	NA	NA	NA	NA	NA	NA	NA	NA	12922.9	NA	NA	NA	NA	NA	NA	NA	NA	NA	NA
TNKS1BP1 940	TNKS1BP1	940	TNKS1BP1	TNKS1BP1	%940	human	DVSLGTY*GSR	DVSLGTY*GSR	567.74498	NA	NA	NA	NA	NA	NA	NA	NA	NA	NA	NA	NA	NA	NA	NA	NA	NA	NA	NA	NA	NA	NA	NA	NA	NA	NA	NA	NA	NA	NA	NA	9324.2	NA	NA	NA	NA	NA	NA	NA	NA
HMMR 250	HMMR	250	HMMR	HMMR	%250	human	Y*KLDIAQLEENLK	Y*KLDIAQLEENLK	828.91637	NA	NA	NA	NA	NA	NA	NA	NA	NA	NA	NA	NA	NA	NA	NA	NA	NA	NA	NA	NA	NA	NA	NA	37054	NA	NA	NA	NA	NA	NA	NA	NA	NA	NA	NA	NA	NA	NA	NA	NA
DPYSL3 365	DPYSL3	365	DPYSL3	CRMP-4	365	human	AITIASQTNCPLY*VTKVM#SK	AITIASQTNCPLY*VTKVMSK	774.38088	NA	NA	NA	NA	9013359	NA	NA	NA	NA	NA	NA	NA	NA	NA	NA	NA	NA	NA	NA	NA	NA	NA	NA	NA	NA	NA	NA	NA	NA	NA	NA	NA	NA	NA	NA	NA	NA	NA	NA	NA
ELP3 202	ELP3	202	ELP3	ELP3	%202	human	NLHDALSGHTSNNIY*EAVK	NLHDALSGHTSNNIY*EAVK	721.66706	NA	NA	NA	NA	NA	NA	NA	NA	NA	NA	NA	NA	NA	NA	NA	NA	NA	NA	NA	NA	NA	NA	75326.6	NA	NA	NA	NA	NA	NA	NA	NA	NA	NA	NA	NA	NA	NA	NA	NA	NA
MAP1B 1940	MAP1B	1940	MAP1B	MAP1B	%1940	human	TPEDGDYSY*EIIEK	TPEDGDYSY*EIIEK	869.8584	NA	NA	NA	NA	NA	NA	NA	NA	NA	NA	NA	NA	NA	NA	NA	NA	NA	NA	NA	NA	NA	NA	NA	NA	NA	NA	NA	NA	NA	NA	NA	173481.8	NA	NA	NA	NA	NA	NA	NA	NA
SORT1 821	SORT1	821	SORT1	SORT1	821	human	SGY*HDDSDEDLLE	SGY*HDDSDEDLLE	787.78015	72819.2	NA	NA	NA	NA	NA	NA	NA	NA	NA	NA	NA	NA	NA	NA	NA	NA	NA	NA	NA	NA	NA	NA	NA	NA	NA	NA	NA	NA	NA	NA	NA	NA	NA	NA	NA	NA	NA	NA	NA
HSPA4 723	HSPA4	723	HSPA4	HSP70RY	%723	human	NKEDQY*DHLDAADMTK	NKEDQY*DHLDAADMTK	658.60307	NA	NA	NA	NA	NA	NA	NA	NA	NA	NA	NA	NA	NA	NA	NA	NA	NA	NA	NA	NA	NA	NA	NA	NA	NA	NA	NA	NA	NA	NA	NA	163248.1	NA	NA	NA	NA	NA	NA	NA	NA
ABCC5 1423	ABCC5	1423	ABCC5	ATP-binding cassette, sub-family C, member 5; canalicular multispecific organic anion transporter C [Homo sapiens]	1423	human	IM#VLAQGQVVEFDTPSVLLSNDSSRFY*AMFAAAENKVAVKG	IMVLAQGQVVEFDTPSVLLSNDSSRFY*AMFAAAENKVAVKG	750.707	NA	NA	NA	NA	NA	NA	NA	NA	NA	NA	NA	NA	NA	NA	NA	NA	NA	NA	NA	NA	NA	NA	NA	NA	NA	NA	NA	NA	NA	NA	NA	NA	NA	NA	NA	NA	NA	NA	NA	NA
NEDD9 177, 189	NEDD9	177, 189	NEDD9	Cas-L	%177, %189	human	DVY*DIPPSHTTQGVY*DIPPSSAK	DVY*DIPPSHTTQGVY*DIPPSSAK	883.05034	NA	NA	NA	NA	NA	NA	NA	NA	120621.2	NA	NA	NA	NA	NA	NA	NA	NA	NA	NA	NA	NA	NA	NA	NA	NA	NA	NA	NA	NA	NA	NA	NA	NA	NA	NA	NA	NA	NA	NA	NA
SFRS2IP 1395	SFRS2IP	1395	SFRS2IP	SFRS2IP	1395	human	LAIKPFY*QNK	LAIKPFY*QNK	651.33631	NA	NA	NA	NA	NA	NA	220383.4	NA	NA	NA	NA	NA	NA	NA	NA	NA	NA	NA	NA	NA	NA	NA	NA	NA	NA	NA	NA	NA	NA	NA	NA	NA	NA	NA	NA	NA	NA	NA	NA	NA
ACLY 682	ACLY	682	ACLY	ACLY	%682	human	TTDGVY*EGVAIGGDRYPGSTFMDHVLR	TTDGVY*EGVAIGGDRYPGSTFMDHVLR	998.4548	NA	NA	NA	NA	NA	NA	NA	NA	799457.4	NA	NA	NA	NA	NA	NA	NA	NA	NA	NA	NA	NA	NA	NA	NA	NA	NA	NA	NA	NA	NA	NA	145529.1	NA	NA	NA	NA	NA	NA	NA	NA
HSP90AA1 61; HSP90AB1 56; HSP90AB2P 56	HSP90AA1; HSP90AB1; HSP90AB2P	61; 56; 56	HSP90AA1; HSP90AA1; HSP90AB1; HSP90AB2P	HSP90A; HSP90A iso2; HSP90B; HSP90AB2P	%61; %182; %56; %56	human	IRY*ESLTDPSKLDSGK	IRY*ESLTDPSKLDSGK	630.3066	NA	NA	NA	56138.1	NA	NA	NA	NA	NA	56277.2	NA	NA	NA	NA	NA	NA	NA	NA	NA	NA	NA	NA	NA	NA	NA	NA	NA	NA	NA	NA	NA	NA	NA	NA	NA	NA	NA	NA	NA	NA
SORCS1 495	SORCS1	495	SORCS1	SORCS1	495	human	TFITY*NKGR	TFITY*NKGR	NA	NA	NA	NA	NA	NA	NA	NA	NA	NA	NA	NA	NA	NA	NA	NA	NA	NA	NA	NA	NA	NA	NA	NA	NA	NA	NA	NA	NA	NA	NA	NA	NA	NA	NA	185837	169661	NA	NA	NA	NA
VCP 804	VCP	804	VCP	VCP	%804	human	FPSGNQGGAGPSQGSGGGTGGSVYTEDNDDDLY*G	FPSGNQGGAGPSQGSGGGTGGSVYTEDNDDDLY*G	1100.76728	NA	NA	NA	NA	NA	NA	NA	NA	NA	67317.1	NA	NA	NA	NA	NA	NA	NA	NA	NA	NA	NA	NA	38405.9	NA	NA	NA	NA	NA	NA	NA	69562.1	770109.9	NA	NA	NA	NA	NA	NA	NA	NA
NMD3 236	NMD3	236	NMD3	NMD3	%236	human	LISQDIHSNTY*NYK	LISQDIHSNTY*NYK	888.4036	NA	NA	NA	NA	NA	NA	NA	NA	NA	43155	NA	NA	NA	NA	NA	NA	NA	NA	NA	NA	NA	NA	NA	NA	NA	NA	NA	NA	NA	NA	NA	NA	NA	NA	NA	NA	NA	NA	NA	NA
NDUFB9 79	NDUFB9	79	NDUFB9	NADH dehydrogenase (ubiquinone) 1 beta subcomplex, 9, 22kDa; NADH dehydrogenase (ubiquinone) 1 beta subcomplex, 9 (22kD, B22) [Homo sapiens]	79	human	QHPQPY*IFPDSPGGTSYER	QHPQPY*IFPDSPGGTSYER	1128.4918	NA	NA	NA	NA	NA	NA	NA	NA	NA	NA	NA	NA	NA	NA	NA	NA	NA	NA	NA	NA	NA	NA	NA	NA	NA	NA	NA	NA	NA	NA	NA	NA	NA	NA	NA	NA	NA	NA	NA	NA
ALS2CR8 330	ALS2CR8	330	ALS2CR8	ALS2CR8	330	human	FPEY*RVPTDPKIDK	FPEY*RVPTDPKIDK	0	NA	NA	NA	NA	NA	NA	NA	NA	NA	NA	NA	NA	NA	NA	NA	NA	NA	NA	NA	NA	NA	NA	NA	NA	NA	NA	NA	NA	NA	NA	NA	NA	NA	10689	NA	NA	NA	NA	NA	NA
ERBB3 1328	ERBB3	1328	ERBB3	HER3	%1328	human	SLEATDSAFDNPDY*WHSR	SLEATDSAFDNPDY*WHSR	730.96366	NA	NA	NA	847432.9	NA	554465.9	NA	NA	NA	NA	NA	NA	NA	NA	NA	NA	NA	NA	NA	NA	NA	NA	NA	NA	NA	NA	NA	NA	NA	NA	NA	NA	NA	NA	NA	NA	NA	NA	NA	NA
LOC284890 13	LOC284890	13	LOC284890	LOC284890	13	human	Y*SAPSHWCPPDPHAR	Y*SAPSHWCPPDPHAR	929.37998	NA	NA	NA	NA	NA	NA	NA	NA	NA	NA	NA	NA	NA	NA	NA	NA	NA	NA	NA	NA	NA	NA	NA	NA	NA	NA	NA	NA	NA	NA	NA	24613.1	NA	NA	NA	NA	NA	NA	NA	NA
ADSSL1 388403	ADSSL1	388403	ADSSL1	adenylosuccinate synthase-like 1 isoform 2 [Homo sapiens]	388,403	human	IPY*FPANQEMLQKVEVEY*ETLPGWKADTTGARR	IPY*FPANQEMLQKVEVEY*ETLPGWKADTTGARR	1333.2917	NA	NA	NA	NA	NA	NA	NA	NA	NA	NA	NA	NA	NA	NA	NA	NA	NA	NA	NA	NA	NA	NA	NA	NA	NA	NA	NA	NA	NA	NA	NA	NA	NA	NA	NA	NA	NA	NA	NA	NA
CD86 108	CD86	108	CD86	CD86	%108	human	DKGLY*QCIIHHKK	DKGLY*QCIIHHKK	860.42365	NA	260169.3	NA	NA	NA	NA	NA	NA	NA	NA	NA	NA	NA	NA	NA	NA	NA	NA	NA	NA	NA	NA	NA	NA	NA	NA	NA	NA	173015.9	NA	453501.4	NA	NA	NA	NA	NA	NA	NA	NA	NA
CTNND2 1157	CTNND2	1157	CTNND2	CTNND2	1157	human	DYETY*QPFQNSTR	DYETY*QPFQNSTR	864.8487	NA	NA	NA	NA	NA	NA	NA	NA	NA	NA	NA	NA	NA	NA	NA	NA	NA	NA	NA	NA	NA	NA	NA	NA	NA	NA	NA	NA	NA	NA	308407.4	NA	NA	NA	NA	NA	NA	NA	NA	NA
SEPT7 319	SEPT7	319	SEPT7	7-Sep	%319	human	LAAVTY*NGVDNNK	LAAVTY*NGVDNNK	729.8349	NA	NA	NA	NA	NA	NA	NA	NA	56878.4	24605.8	NA	NA	NA	NA	NA	NA	NA	NA	NA	NA	NA	NA	NA	NA	NA	NA	NA	NA	10558.8	NA	NA	62491.6	NA	NA	NA	NA	NA	NA	NA	NA
SHC1 350	SHC1	350	SHC1; SHC1; SHC1	Shc1; Shc1 iso2; Shc1 iso3	%350; %240; %195	human	MAGFDGSAWDEEEEEPPDHQYY*NDFPGK	MAGFDGSAWDEEEEEPPDHQYY*NDFPGK	1114.09621	NA	NA	NA	NA	NA	NA	NA	NA	NA	NA	NA	NA	NA	NA	NA	NA	NA	NA	NA	NA	NA	NA	NA	NA	NA	NA	NA	NA	58820.5	NA	NA	NA	NA	NA	NA	NA	NA	NA	NA	NA
AKD2 415	AKD2	415	AKD2; AKD2	AKD1; AKD1 iso3	415; 415	human	TTLCNM#LAENY*KGK	TTLCNMLAENY*KGK	869.88063	NA	NA	280544.4	NA	NA	NA	NA	NA	NA	NA	NA	NA	NA	NA	NA	NA	NA	NA	NA	NA	NA	NA	NA	NA	NA	NA	NA	NA	NA	NA	NA	NA	NA	NA	NA	NA	NA	NA	NA	NA
DDR1 792, 796	DDR1	792, 796	DDR1	DDR1	%792, %796	human	NLY*AGDY*YR	NLY*AGDY*YR	647.73069	NA	NA	123468.6	NA	NA	NA	NA	NA	NA	NA	NA	NA	NA	NA	NA	NA	NA	NA	NA	NA	NA	NA	NA	NA	NA	NA	NA	NA	NA	NA	NA	433119.3	NA	NA	NA	NA	NA	NA	NA	NA
DBN1 162	DBN1	162	DBN1	DBN1	162	human	LREDENAEPVGTTY*QK	LREDENAEPVGTTY*QK	965.4331	NA	NA	NA	NA	NA	NA	NA	NA	38975.3	NA	NA	NA	NA	NA	NA	NA	NA	NA	NA	NA	NA	NA	NA	NA	NA	NA	NA	NA	NA	NA	NA	NA	NA	NA	NA	NA	NA	NA	NA	NA
JAG2 202, 203	JAG2	202, 203	JAG2	JAG2	202, 203	human	CDENY*Y*SATCNK	CDENY*Y*SATCNK	842.75645	NA	NA	NA	344679.4	NA	NA	NA	NA	NA	NA	NA	NA	NA	NA	NA	NA	NA	NA	NA	NA	NA	NA	NA	NA	NA	NA	NA	NA	NA	NA	NA	NA	NA	NA	NA	NA	NA	NA	NA	NA
ACTL6B 104	ACTL6B	104	ACTL6B	actin-like 6B; hArpN alpha; actin-related protein; actin-like 6 [Homo sapiens]	104	human	AILDHTY*SKHVK	AILDHTY*SKHVK	746.3717	NA	NA	NA	NA	NA	NA	NA	NA	NA	NA	NA	NA	NA	NA	NA	NA	NA	NA	NA	NA	NA	NA	NA	NA	NA	NA	NA	NA	NA	NA	NA	NA	NA	NA	NA	NA	NA	NA	NA	NA
ICK 156, 159	ICK	156, 159	ICK	ICK	156, 159	human	SKPPY*TDY*VSTR	SKPPY*TDY*VSTR	787.3207	NA	109806.9	NA	558651.9	NA	NA	143130.6	NA	NA	NA	NA	NA	NA	NA	137694	61595	63581	NA	NA	NA	NA	NA	NA	26120.9	NA	NA	NA	NA	NA	NA	NA	1340562.8	NA	49005.7	NA	NA	NA	NA	NA	NA
SND1 908	SND1	908	SND1	SND1	%908	human	ADDADEFGY*SR	ADDADEFGY*SR	663.23772	NA	NA	NA	NA	NA	NA	NA	NA	NA	9026.3	11523	NA	NA	NA	NA	NA	NA	NA	NA	NA	NA	NA	NA	11694.9	NA	NA	NA	NA	3806.5	NA	NA	12306.1	NA	NA	NA	NA	NA	NA	NA	NA
CILP 310	CILP	310	CILP	cartilage intermediate layer protein [Homo sapiens]	310	human	AEFVRAETPY*MVMNPETKARRAGQSVSLCCK	AEFVRAETPY*MVMNPETKARRAGQSVSLCCK	917.4321	NA	NA	NA	NA	NA	NA	NA	NA	NA	NA	NA	NA	NA	NA	NA	NA	NA	NA	NA	NA	NA	NA	NA	NA	NA	NA	NA	NA	NA	NA	NA	NA	NA	NA	NA	NA	NA	NA	NA	NA
NRP2 882	NRP2	882	NRP2	NRP2 iso4	882	human	TSHY*TNGAPLAVEPTLTIK	TSHY*TNGAPLAVEPTLTIK	1047.01937	NA	NA	NA	108839.5	NA	NA	NA	NA	NA	NA	NA	NA	NA	NA	NA	NA	NA	NA	NA	NA	NA	NA	NA	NA	NA	NA	NA	NA	NA	NA	NA	NA	NA	NA	NA	NA	NA	NA	NA	NA
TNS1 1323, 1326	TNS1	1323, 1326	TNS1	tensin 1	%1323, %1326	human	HVAY*GGY*STPEDR	HVAY*GGY*STPEDR	806.29746	NA	NA	NA	NA	NA	NA	NA	NA	6439.6	NA	NA	NA	NA	NA	NA	NA	NA	NA	NA	NA	NA	NA	4079.5	NA	NA	NA	NA	NA	5015.8	NA	5232.3	5534.8	3034.9	NA	NA	NA	NA	NA	NA	NA
TNS1 1326	TNS1	1326	TNS1	tensin 1	%1326	human	HVAYGGY*STPEDR	HVAYGGY*STPEDR	766.31429	NA	44938.5	NA	1120770.4	NA	1229304.3	NA	NA	NA	1033614.6	1454848.3	NA	NA	NA	NA	NA	NA	NA	NA	NA	NA	NA	NA	34822.6	NA	NA	NA	NA	180101.5	NA	NA	3367045.3	57017.9	45301.2	NA	NA	NA	NA	NA	NA
DZIP1 414	DZIP1	414	DZIP1	DZIP1	%414	human	LRTSMIDDLNASNVFY*K	LRTSMIDDLNASNVFY*K	1033.98447	NA	NA	NA	NA	NA	NA	98892.9	NA	NA	NA	NA	NA	NA	NA	NA	NA	NA	NA	NA	NA	NA	NA	NA	NA	NA	NA	NA	NA	NA	NA	NA	NA	NA	NA	NA	NA	NA	NA	NA	NA
TNS1 793, 798	TNS1	793, 798	TNS1	tensin 1	%793, %798	human	SY*SPYDY*QPCLAGPNQDFHSK	SY*SPYDY*QPCLAGPNQDFHSK	878.67299	NA	NA	NA	NA	NA	282513.3	NA	NA	NA	NA	NA	NA	NA	NA	NA	NA	NA	NA	NA	NA	NA	NA	NA	NA	NA	NA	NA	NA	NA	NA	NA	NA	NA	NA	NA	NA	NA	NA	NA	NA
CNP 110	CNP	110	CNP	CNP	%110	human	RLDEDLAAY*CR	RLDEDLAAY*CR	731.3132	NA	NA	NA	NA	NA	NA	NA	NA	NA	NA	NA	NA	NA	NA	NA	NA	NA	NA	NA	NA	NA	NA	NA	NA	NA	NA	NA	NA	NA	NA	NA	NA	28992.7	NA	NA	NA	NA	NA	NA	NA
SUGP2 985	SUGP2	985	SUGP2	splicing factor, arginine/serine-rich 14; arginine/serine-rich 14 splicing factor [Homo sapiens]	985	human	IAY*DRPRGRPM#SK	IAY*DRPRGRPMSK	411.4529	NA	NA	NA	NA	NA	NA	NA	NA	NA	NA	NA	NA	NA	NA	NA	NA	NA	NA	NA	NA	NA	NA	NA	NA	NA	NA	NA	NA	NA	NA	NA	NA	NA	NA	NA	NA	NA	NA	NA	NA
PKM2 83	PKM2	83	PKM2; PKM2	PKM2; PKM2 iso2	%83; %83	human	LNFSHGTHEY*HAETIK	LNFSHGTHEY*HAETIK	655.29479	NA	NA	NA	NA	NA	NA	NA	NA	NA	NA	49717.5	NA	NA	NA	NA	NA	NA	NA	NA	NA	NA	NA	NA	NA	NA	NA	NA	NA	43798.6	NA	NA	NA	NA	NA	NA	NA	NA	NA	NA	NA
CCNI 334	CCNI	334	CCNI	CCNI	334	human	VEEMEVDDFY*DGIK	VEEMEVDDFY*DGIK	590.2393	NA	NA	NA	NA	NA	NA	NA	NA	NA	NA	NA	NA	NA	NA	43157	27406	NA	NA	NA	NA	NA	NA	NA	NA	NA	NA	NA	NA	NA	NA	NA	NA	NA	NA	NA	NA	NA	NA	NA	NA
KDM5B 734, 736, 742	KDM5B	734, 736, 742	KDM5B	JARID1B	734, 736, 742	human	Y*RY*TLDDLY*PMM#NALKLR	Y*RY*TLDDLY*PMMNALKLR	1266.52889	NA	NA	NA	NA	NA	NA	NA	NA	19550.7	NA	NA	NA	NA	NA	NA	NA	NA	NA	NA	NA	NA	NA	NA	NA	NA	NA	NA	NA	NA	NA	NA	NA	NA	NA	NA	NA	NA	NA	NA	NA
NASP 148	NASP	148	NASP	NASP	148	human	EQVY*DAMGEKEEAK	EQVY*DAMGEKEEAK	853.8526	NA	NA	NA	NA	NA	NA	NA	NA	NA	NA	NA	NA	NA	NA	NA	NA	NA	NA	NA	NA	NA	NA	NA	NA	NA	NA	NA	NA	NA	NA	NA	NA	NA	NA	NA	NA	NA	NA	NA	NA
KRT75 327; KRT8 267	KRT75; KRT8	327; 267	KRT75; KRT8	KRT75; K8	327; %267	human	AQY*EDIANR	AQY*EDIANR	580.24261	NA	3998	NA	NA	NA	NA	NA	NA	NA	NA	NA	NA	NA	NA	NA	NA	NA	NA	NA	NA	NA	NA	NA	NA	NA	NA	NA	NA	NA	NA	NA	NA	NA	NA	NA	NA	NA	NA	NA	NA
C2orf71 273	C2orf71	273	C2orf71	PREDICTED: similar to CDNA sequence BC027072 [Homo sapiens]	273	human	REPQEQPNLLQQLLQY*TVSK	REPQEQPNLLQQLLQY*TVSK	1246.6311	NA	NA	NA	NA	NA	NA	NA	NA	NA	NA	NA	NA	NA	NA	NA	NA	NA	NA	NA	NA	NA	NA	NA	NA	NA	NA	NA	NA	NA	NA	NA	NA	NA	NA	NA	NA	NA	NA	NA	NA
POLR1B 1118	POLR1B	1118	POLR1B	POLR1B	%1118	human	Y*FVAELAAMNIK	Y*FVAELAAMNIK	725.34602	NA	NA	NA	NA	NA	NA	NA	NA	138217.3	NA	NA	NA	NA	NA	NA	NA	NA	NA	NA	NA	NA	NA	NA	NA	NA	NA	NA	NA	NA	NA	38062.6	NA	NA	NA	NA	NA	NA	NA	NA	NA
ATP6V0A1 364	ATP6V0A1	364	ATP6V0A1	ATP6V0A1	%364	human	M#QTNQTPPTY*NKTNK	MQTNQTPPTY*NKTNK	931.41114	NA	NA	NA	NA	NA	NA	NA	NA	45554.4	NA	NA	NA	NA	NA	NA	NA	NA	NA	NA	NA	NA	NA	NA	4868.6	NA	NA	NA	NA	NA	NA	NA	NA	NA	NA	NA	NA	NA	NA	NA	NA
CASS4 195	CASS4	195	CASS4	HEFL	%195	human	GPVVLKEPEKQQLY*DIPASPK	GPVVLKEPEKQQLY*DIPASPK	806.08897	NA	NA	NA	110158.9	NA	NA	NA	NA	NA	NA	NA	NA	NA	NA	NA	NA	NA	NA	NA	NA	NA	NA	NA	NA	NA	NA	NA	NA	NA	NA	NA	NA	NA	NA	NA	NA	NA	NA	NA	NA
PSMD12 369370	PSMD12	369370	PSMD12	proteasome 26S non-ATPase subunit 12 isoform 2; 26S proteasome regulatory subunit p55 [Homo sapiens]	369,370	human	IMAKY*Y*TRITMKR	IMAKY*Y*TRITMKR	612.2888	NA	NA	NA	NA	NA	NA	NA	NA	NA	NA	NA	NA	NA	NA	NA	NA	NA	NA	NA	NA	NA	NA	NA	NA	NA	NA	NA	NA	NA	NA	NA	NA	NA	NA	NA	NA	NA	NA	NA	NA
DDHD1 584	DDHD1	584	DDHD1	DDHD1	584	human	HLLDELY*ITK	HLLDELY*ITK	NA	NA	NA	NA	NA	NA	NA	NA	NA	NA	NA	NA	NA	NA	NA	NA	NA	NA	NA	NA	NA	NA	NA	NA	NA	NA	NA	NA	NA	NA	NA	NA	NA	NA	NA	28443	103350	NA	NA	NA	NA
KDM1 136	KDM1	136	KDM1	LSD1	%136	human	EM#DESLANLSEDEYY*SEEER	EMDESLANLSEDEYY*SEEER	1267.47545	NA	NA	NA	NA	NA	NA	NA	NA	NA	NA	NA	NA	NA	NA	NA	NA	NA	NA	NA	NA	NA	NA	171044.8	NA	NA	NA	NA	NA	NA	NA	NA	NA	NA	NA	NA	NA	NA	NA	NA	NA
MAP1B 1904	MAP1B	1904	MAP1B	MAP1B	%1904	human	TSDVGGY*YYEK	TSDVGGY*YYEK	681.26849	NA	NA	158383.5	135893.8	NA	NA	58612.8	NA	NA	33353.9	NA	NA	NA	NA	NA	NA	NA	NA	NA	NA	NA	NA	NA	NA	NA	NA	NA	NA	NA	NA	NA	32435484	NA	NA	NA	NA	NA	NA	NA	NA
TAGLN2 8	TAGLN2	8	TAGLN2	TAGLN2	%8	human	GPAY*GLSR	GPAY*GLSR	450.7024	NA	NA	NA	NA	NA	NA	NA	NA	NA	NA	NA	62843	49104	NA	NA	NA	NA	NA	NA	NA	NA	NA	NA	NA	NA	81970	37173	NA	NA	NA	NA	NA	NA	NA	NA	NA	NA	NA	NA	NA
ERBB2IP 1164	ERBB2IP	1164	ERBB2IP	Erbin	%1164	human	TMSVSDFNY*SR	TMSVSDFNY*SR	693.77395	NA	NA	NA	NA	NA	NA	NA	NA	NA	NA	NA	NA	NA	NA	NA	NA	NA	NA	NA	NA	NA	NA	NA	NA	NA	NA	NA	NA	NA	NA	NA	NA	20734.8	NA	NA	NA	NA	NA	NA	NA
OSMR 839	OSMR	839	OSMR	OSMR	%839	human	SLTETELTKPNYLY*LLPTEK	SLTETELTKPNYLY*LLPTEK	811.7449	NA	NA	NA	NA	NA	NA	NA	NA	NA	NA	NA	3840	3836	NA	NA	NA	NA	NA	NA	NA	NA	NA	NA	NA	NA	5926	3498	NA	NA	NA	NA	NA	NA	NA	NA	NA	NA	NA	NA	NA
MET 1234	MET	1234	MET	Met	%1234	human	DM#YDKEY*YSVHNK	DMYDKEY*YSVHNK	596.57093	NA	NA	NA	NA	NA	745454.8	NA	NA	NA	NA	NA	NA	NA	NA	NA	NA	NA	NA	NA	NA	NA	NA	NA	NA	NA	NA	NA	NA	NA	NA	NA	NA	135984	NA	NA	NA	NA	NA	NA	NA
PPARGC1B 990	PPARGC1B	990	PPARGC1B	PPARGC1B	%990	human	YTDY*DSNSEEALPASGKSK	YTDY*DSNSEEALPASGKSK	1071.44917	NA	NA	NA	226708.9	NA	NA	NA	NA	NA	306405.5	NA	NA	NA	NA	NA	NA	NA	NA	NA	NA	NA	NA	NA	NA	NA	NA	NA	NA	NA	NA	NA	NA	NA	NA	NA	NA	NA	NA	NA	NA
C5orf30 107, 114, 117	C5orf30	107, 114, 117	C5orf30	C5orf30	107, 114, 117	human	LY*KTRSRYY*QPY*EIPAVNGR	LY*KTRSRYY*QPY*EIPAVNGR	905.40248	NA	NA	NA	NA	NA	583701.4	NA	NA	NA	NA	NA	NA	NA	NA	NA	NA	NA	NA	NA	NA	NA	NA	NA	NA	NA	NA	NA	NA	NA	NA	NA	NA	NA	NA	NA	NA	NA	NA	NA	NA
PARP4 214218	PARP4	214218	PARP4	poly(ADP-ribosyl)transferase-like 1; vault protein, 193-kDa; poly(ADP-ribose) synthetase; H5 proline-rich; PARP-related; I-alpha-I-related [Homo sapiens]	214,218	human	RQFAIKKTSEDASEY*FENY*IEELK	RQFAIKKTSEDASEY*FENY*IEELK	1033.4651	NA	NA	NA	NA	NA	NA	NA	NA	NA	NA	NA	NA	NA	NA	NA	NA	NA	NA	NA	NA	NA	NA	NA	NA	NA	NA	NA	NA	NA	NA	NA	NA	NA	NA	NA	NA	NA	NA	NA	NA
ST8SIA5 157	ST8SIA5	157	ST8SIA5	ST8SIA5	157	human	DM#PYY*RSQFKK	DMPYY*RSQFKK	NA	NA	NA	NA	NA	NA	NA	NA	NA	NA	NA	NA	NA	NA	NA	NA	NA	NA	NA	NA	NA	NA	NA	NA	NA	NA	NA	NA	NA	NA	NA	NA	NA	NA	NA	12073064	35329100	NA	NA	NA	NA
MAP1B 1957	MAP1B	1957	MAP1B	MAP1B	%1957	human	TPEEGGYSY*DISEK	TPEEGGYSY*DISEK	827.82964	NA	NA	NA	NA	NA	NA	NA	NA	NA	NA	NA	NA	NA	NA	NA	NA	NA	NA	NA	NA	NA	NA	NA	NA	NA	NA	NA	NA	NA	NA	NA	358775.8	NA	NA	NA	NA	NA	NA	NA	NA
CAPNS1 178	CAPNS1	178	CAPNS1	calpain, small subunit 1; calcium-activated neutral proteinase; calpain, small polypeptide; calpain 4, small subunit (30K); calcium-dependent protease, small subunit [Homo sapiens]	178	human	YLWNNIKRWQAIY*K	YLWNNIKRWQAIY*K	494.7544	NA	NA	NA	NA	NA	NA	NA	NA	NA	NA	NA	NA	NA	NA	NA	NA	NA	NA	NA	NA	NA	NA	NA	NA	NA	NA	NA	NA	NA	NA	NA	NA	NA	NA	NA	NA	NA	NA	NA	NA
UBR4 3169	UBR4	3169	UBR4	retinoblastoma-associated factor 600 [Homo sapiens]	3169	human	QYVKGHAADVFEAYTQLLTEM#VLRLPY*QIK	QYVKGHAADVFEAYTQLLTEMVLRLPY*QIK	724.9707	NA	NA	NA	NA	NA	NA	NA	NA	NA	NA	NA	NA	NA	NA	NA	NA	NA	NA	NA	NA	NA	NA	NA	NA	NA	NA	NA	NA	NA	NA	NA	NA	NA	NA	NA	NA	NA	NA	NA	NA
STAG2 433	STAG2	433	STAG2	STAG2	%433	human	PVAVAAGEFLY*K	PVAVAAGEFLY*K	1344.65993	NA	NA	NA	NA	NA	NA	NA	NA	NA	100515.6	NA	NA	NA	NA	NA	NA	NA	NA	NA	NA	NA	NA	NA	NA	NA	NA	NA	NA	NA	NA	NA	NA	NA	NA	NA	NA	NA	NA	NA	NA
DOK1 398, 409	DOK1	398, 409	DOK1	Dok1	%398, %409	human	VKEEGY*ELPYNPATDDY*AVPPPR	VKEEGY*ELPYNPATDDY*AVPPPR	927.40126	NA	NA	NA	34702.2	NA	NA	NA	NA	NA	NA	NA	NA	NA	NA	NA	NA	NA	NA	NA	NA	NA	NA	NA	NA	NA	NA	NA	NA	NA	NA	NA	NA	NA	NA	NA	NA	NA	NA	NA	NA
DENND1B 475, 484	DENND1B	475, 484	DENND1B	DENND1B	%475, %484	human	HKENEEDY*GTCSSSVQY*TPVYK	HKENEEDY*GTCSSSVQY*TPVYK	927.69827	NA	NA	NA	NA	NA	NA	NA	NA	NA	NA	NA	NA	NA	NA	NA	NA	NA	NA	NA	NA	NA	NA	NA	NA	NA	NA	NA	NA	22646.2	NA	NA	NA	NA	NA	NA	NA	NA	NA	NA	NA
DYRK1A 319; DYRK1B 271	DYRK1A; DYRK1B	319; 271	DYRK1A; DYRK1A; DYRK1A; DYRK1B	DYRK1A; DYRK1A iso2; DYRK1A iso4; DYRK1B	%319; %310; %319; %271	human	IY*QYIQSR	IY*QYIQSR	1150.52925	NA	NA	NA	78414.2	NA	NA	NA	NA	NA	NA	45661.5	NA	NA	NA	NA	NA	NA	NA	NA	NA	NA	NA	620674.9	NA	NA	NA	NA	NA	NA	NA	NA	NA	75609.6	NA	NA	NA	NA	NA	NA	NA
CREBBP 1391	CREBBP	1391	CREBBP	CBP	1391	human	FVDSGEMSESFPY*R	FVDSGEMSESFPY*R	0	NA	NA	NA	NA	NA	NA	NA	NA	NA	NA	NA	NA	NA	NA	NA	NA	NA	NA	NA	NA	NA	NA	NA	NA	48856.3	NA	NA	NA	NA	NA	NA	NA	NA	NA	NA	NA	NA	NA	NA	NA
YBX1 162	YBX1	162	YBX1	YB-1	%162	human	NYQQNY*QNSESGEKNEGSESAPEGQAQQR	NYQQNY*QNSESGEKNEGSESAPEGQAQQR	1113.12569	NA	NA	5615.9	NA	NA	NA	NA	NA	28546.7	NA	7671.2	NA	NA	NA	NA	NA	NA	NA	NA	NA	NA	NA	6633.1	NA	NA	NA	NA	NA	5022.3	NA	NA	29391.6	NA	NA	NA	NA	NA	NA	NA	NA
SFMBT2 604, 609	SFMBT2	604, 609	SFMBT2	SFMBT2	604, 609	human	Y*RGKTY*RAVVK	Y*RGKTY*RAVVK	750.85983	NA	NA	NA	NA	NA	NA	NA	NA	NA	NA	NA	NA	NA	NA	NA	NA	NA	NA	NA	NA	NA	NA	NA	NA	NA	NA	NA	27207.3	NA	NA	NA	NA	NA	NA	NA	NA	NA	NA	NA	NA
NEB 5305	NEB	5305	NEB	NEB	5305	human	ENY*MSQLGIWR	ENY*MSQLGIWR	492.8829	NA	NA	NA	NA	NA	NA	NA	NA	NA	NA	NA	NA	NA	NA	NA	NA	NA	NA	NA	NA	NA	NA	NA	NA	NA	NA	NA	NA	NA	NA	NA	NA	NA	NA	NA	NA	NA	NA	NA	NA
ACO1 336	ACO1	336	ACO1	IREB1	336	human	YIKKY*LQAVGM#FR	YIKKY*LQAVGMFR	571.62464	NA	NA	NA	NA	NA	6387617	NA	NA	NA	NA	NA	NA	NA	NA	NA	NA	NA	NA	NA	NA	NA	NA	NA	NA	NA	NA	NA	NA	NA	NA	NA	NA	NA	NA	NA	NA	NA	NA	NA	NA
HEG1 1298	HEG1	1298	HEG1	HEG1	1298	human	SGDFQM#SPYAEY*PK	SGDFQMSPYAEY*PK	858.3366	NA	NA	NA	NA	NA	NA	NA	NA	NA	NA	NA	3571	NA	NA	NA	NA	NA	NA	NA	NA	NA	NA	NA	NA	NA	NA	NA	NA	NA	NA	NA	NA	NA	NA	NA	NA	NA	NA	NA	NA
KIAA1486 495	KIAA1486	495	KIAA1486	KIAA1486	495	human	MVNAAVNTY*GAAPGGSR	MVNAAVNTY*GAAPGGSR	858.38218	NA	NA	NA	NA	NA	NA	NA	NA	NA	NA	NA	NA	NA	NA	NA	NA	NA	NA	NA	NA	NA	NA	NA	NA	NA	NA	NA	NA	NA	NA	NA	99663.4	NA	NA	NA	NA	NA	NA	NA	NA
LIN9 33	LIN9	33	LIN9; LIN9	LIN9; LIN9 iso5	33; 183	human	Y*SSLQKTPVWKGR	Y*SSLQKTPVWKGR	0	NA	NA	NA	NA	NA	NA	NA	NA	NA	NA	NA	NA	NA	NA	NA	NA	NA	NA	NA	NA	NA	NA	NA	NA	NA	NA	NA	NA	NA	NA	NA	NA	NA	18892.4	NA	NA	NA	NA	NA	NA
VPS13C 1473	VPS13C	1473	VPS13C	vacuolar protein sorting 13C protein [Homo sapiens]	1473	human	TYDMTAKAY*LKK	TYDMTAKAY*LKK	756.8623	NA	NA	NA	NA	NA	NA	NA	NA	NA	NA	NA	NA	NA	NA	NA	NA	NA	NA	NA	NA	NA	NA	NA	NA	NA	NA	NA	NA	NA	NA	NA	NA	NA	NA	NA	NA	NA	NA	NA	NA
SBNO2 1064, 1068, 1071	SBNO2	1064, 1068, 1071	SBNO2	SBNO2	1064, 1068, 1071	human	WEDAFAKSLALTGPY*DGFY*LSY*KVRGNK	WEDAFAKSLALTGPY*DGFY*LSY*KVRGNK	1146.17458	NA	NA	NA	NA	NA	NA	NA	NA	NA	NA	NA	NA	NA	NA	NA	NA	NA	NA	NA	NA	NA	NA	NA	NA	NA	NA	NA	NA	NA	NA	NA	86004.5	NA	NA	NA	NA	NA	NA	NA	NA
PSMD2 110	PSMD2	110	PSMD2	proteasome 26S non-ATPase subunit 2; tumor necrosis factor receptor-associated protein 2; TNFR-associated protein 2; 55.11 protein; 26S proteasome non-ATPase regulatory subunit 2; 26S proteasome regulatory subunit S2; 26S proteasome subunit p97 [Homo sapiens]	110	human	LKEIY*ENM#APGENK	LKEIY*ENMAPGENK	577.9272	NA	NA	NA	NA	NA	NA	NA	NA	NA	NA	NA	NA	NA	NA	NA	NA	NA	NA	NA	NA	NA	NA	NA	NA	NA	NA	NA	NA	NA	NA	NA	NA	NA	NA	NA	NA	NA	NA	NA	NA
PDCD6IP 727	PDCD6IP	727	PDCD6IP	Alix	%727	human	EPSAPSIPTPAY*QSSPAGGHAPTPPTPAPR	EPSAPSIPTPAY*QSSPAGGHAPTPPTPAPR	1006.1449	NA	NA	NA	NA	NA	NA	NA	NA	NA	NA	NA	NA	NA	NA	NA	NA	NA	NA	NA	NA	NA	NA	NA	NA	NA	NA	NA	NA	NA	NA	NA	NA	NA	NA	NA	NA	NA	NA	NA	NA
SSFA2 791	SSFA2	791	SSFA2	sperm specific antigen 2 [Homo sapiens]	791	human	Y*LFAKAGYPLR	Y*LFAKAGYPLR	689.8498	NA	NA	NA	NA	NA	NA	NA	NA	NA	NA	NA	NA	NA	NA	NA	NA	NA	NA	NA	NA	NA	NA	NA	NA	NA	NA	NA	NA	NA	NA	NA	NA	NA	NA	NA	NA	NA	NA	NA	NA
MAST1 204	MAST1	204	MAST1	MAST1	204	human	LRDFTRAY*EPDSVLPLADGVLSFIHHQIIELAR	LRDFTRAY*EPDSVLPLADGVLSFIHHQIIELAR	1291.335	NA	NA	NA	NA	NA	NA	NA	NA	NA	NA	NA	NA	NA	NA	NA	NA	NA	NA	NA	NA	NA	NA	NA	NA	NA	NA	NA	NA	NA	NA	NA	NA	NA	NA	NA	NA	NA	NA	NA	NA
HNRNPA3 360, 373	HNRNPA3	360, 373	HNRNPA3; RP11-223F20.1	hnRNP A3; RP11-223F20.1	%360, %373; %258, %271	human	SSGSPY*GGGYGSGGGSGGY*GSR	SSGSPY*GGGYGSGGGSGGY*GSR	1035.86495	NA	NA	NA	NA	NA	NA	NA	NA	3492.2	NA	NA	NA	NA	NA	NA	NA	NA	NA	NA	NA	NA	NA	NA	NA	NA	NA	NA	NA	NA	NA	NA	NA	NA	NA	NA	NA	NA	NA	NA	NA
MGC16121 139	MGC16121	139	MGC16121	LOC84848	139	human	IVLRPAAY*LPR	IVLRPAAY*LPR	NA	NA	NA	NA	NA	NA	NA	NA	NA	NA	NA	NA	NA	NA	NA	NA	NA	NA	NA	NA	NA	NA	NA	NA	NA	NA	NA	NA	NA	NA	NA	NA	NA	NA	NA	NA	56048	NA	NA	NA	NA
HNRNPA3 364	HNRNPA3	364	HNRNPA3; RP11-223F20.1	hnRNP A3; RP11-223F20.1	%364; %262	human	SSGSPYGGGY*GSGGGSGGYGSR	SSGSPYGGGY*GSGGGSGGYGSR	995.88179	NA	NA	24821.1	10434.8	NA	NA	8107.3	NA	NA	NA	9182.9	NA	NA	NA	NA	NA	NA	NA	NA	NA	NA	NA	9651.2	NA	NA	NA	NA	47084.9	5413.9	NA	11557.7	23650.2	NA	NA	NA	NA	NA	NA	NA	NA
CFB 588	CFB	588	CFB	complement factor B preproprotein; C3 proactivator; C3 proaccelerator; glycine-rich beta-glycoprotein; C3/C5 convertase [Homo sapiens]	588	human	LKNKLKY*GQTIR	LKNKLKY*GQTIR	771.4321	NA	NA	NA	NA	NA	NA	NA	NA	NA	NA	NA	NA	NA	NA	NA	NA	NA	NA	NA	NA	NA	NA	NA	NA	NA	NA	NA	NA	NA	NA	NA	NA	NA	NA	NA	NA	NA	NA	NA	NA
CYFIP1 108; CYFIP2 108	CYFIP1; CYFIP2	108; 108	CYFIP1; CYFIP2	CYFIP1; CYFIP2	%108; %108	human	CNEQPNRVEIY*EK	CNEQPNRVEIY*EK	879.87947	NA	NA	NA	NA	NA	NA	NA	NA	NA	NA	14076.5	NA	NA	NA	NA	NA	NA	NA	NA	NA	NA	NA	22184.1	NA	NA	NA	NA	NA	NA	NA	NA	NA	NA	NA	NA	NA	NA	NA	NA	NA
SGK269 635, 641	SGK269	635, 641	SGK269	SgK269	%635, %641	human	VPIVINPNAY*DNLAIY*K	VPIVINPNAY*DNLAIY*K	692.99841	365298.1	NA	NA	265995.6	NA	633793.6	NA	NA	NA	NA	NA	NA	NA	NA	NA	NA	NA	NA	NA	NA	NA	NA	NA	NA	NA	NA	NA	NA	NA	NA	NA	NA	NA	NA	NA	NA	NA	NA	NA	NA
C1orf21 34	C1orf21	34	C1orf21	C1orf21	34	human	NYQNGDVFGDEY*R	NYQNGDVFGDEY*R	828.81994	NA	NA	NA	NA	NA	NA	NA	NA	NA	NA	39234	NA	NA	NA	NA	NA	NA	NA	NA	NA	NA	NA	NA	NA	NA	NA	NA	NA	NA	NA	NA	NA	NA	NA	NA	NA	NA	NA	NA	NA
DNTT 477	DNTT	477	DNTT	DNTT	%477	human	M#ILDNHALY*DKTK	MILDNHALY*DKTK	829.3864	NA	NA	NA	NA	NA	NA	NA	NA	NA	NA	NA	NA	NA	NA	NA	NA	NA	NA	NA	NA	NA	NA	NA	NA	NA	NA	NA	NA	NA	NA	NA	257825.6	NA	NA	NA	NA	NA	NA	NA	NA
ANXA2 318	ANXA2	318	ANXA2	ANXA2	%318	human	SLYYY*IQQDTK	SLYYY*IQQDTK	751.3342	NA	NA	NA	NA	NA	NA	NA	NA	NA	NA	NA	NA	NA	NA	NA	NA	NA	NA	NA	NA	NA	NA	NA	NA	NA	9532	6492	NA	NA	NA	NA	NA	NA	NA	NA	NA	NA	NA	NA	NA
KIAA0467 1228	KIAA0467	1228	KIAA0467	KIAA0467	%1228	human	SQEPIY*SEEASGPR	SQEPIY*SEEASGPR	815.34325	NA	NA	NA	NA	NA	NA	NA	NA	NA	NA	NA	NA	NA	NA	NA	NA	NA	NA	NA	NA	NA	NA	NA	NA	NA	NA	NA	NA	NA	NA	NA	6286.8	NA	NA	NA	NA	NA	NA	NA	NA
CASKIN2 253	CASKIN2	253	CASKIN2	CASKIN2	%253	human	NTY*NQTALDIVNQFTTSQASR	NTY*NQTALDIVNQFTTSQASR	818.04286	NA	NA	NA	648763.9	381115.5	NA	NA	NA	928344.3	NA	NA	NA	NA	NA	NA	NA	NA	NA	NA	NA	NA	NA	NA	NA	NA	NA	NA	NA	NA	NA	NA	1806594	NA	NA	NA	NA	NA	NA	NA	NA
USP9X 2533	USP9X	2533	USP9X	USP9X	%2533	human	AQENY*EGSEEVSPPQTK	AQENY*EGSEEVSPPQTK	986.91222	NA	NA	NA	NA	NA	NA	NA	NA	NA	NA	NA	NA	NA	NA	NA	NA	NA	NA	NA	NA	NA	NA	NA	NA	NA	NA	NA	NA	NA	NA	NA	9686.8	NA	NA	NA	NA	NA	NA	NA	NA
IGF1R 1346	IGF1R	1346	IGF1R	IGF1R	1346	human	ASFDERQPY*AHMNGGR	ASFDERQPY*AHMNGGR	NA	NA	NA	NA	NA	NA	NA	NA	NA	NA	NA	NA	NA	NA	NA	NA	NA	NA	NA	NA	NA	NA	NA	NA	NA	NA	NA	NA	NA	NA	NA	NA	NA	NA	NA	24928	43425	NA	NA	NA	NA
G6PD 507	G6PD	507	G6PD; G6PD	G6PD; G6PD iso3	%507; %537	human	VGFQYEGTY*K	VGFQYEGTY*K	636.27136	NA	NA	NA	NA	NA	NA	NA	NA	NA	NA	NA	NA	NA	NA	NA	NA	NA	NA	NA	NA	NA	NA	NA	NA	NA	NA	NA	NA	247513.5	NA	NA	NA	NA	NA	NA	NA	NA	NA	NA	NA
[truncated: 563 more rows]
[truncated: 15 more columns]
